# Supplementary material for: Bioinformatic characterization of ENPEP, the gene encoding a potential cofactor for SARS-CoV-2 infection
Source: PLoS One. 2024 Dec 11;19(12):e0307731. doi: 10.1371/journal.pone.0307731 (PMC11633960; doi:10.1371/journal.pone.0307731)
Supplement: S1 Table — Each row includes the 50 most up and down-regulated differentially expressed genes (DEGs) for the corresponding cell type cluster. (XLSX) [file pone.0307731.s002.xlsx]

## Sheet: Taul1
Gene name	Gene	Tissue	Cell type	Cluster	expressing_cells_N	total_cells_N	percent	Read count	nTPM	top_up_DEGs	top_down_DEGs
ENPEP	ENSG00000138792	vascular	smooth_muscle_cells	17	115	192	59.9	426	107.9	NOTCH3,TBX2,BCAM,HES4,TINAGL1,GUCY1A1,LBH,MCAM,KCNAB1,CRIP1,KLHL23,GPRC5C,CASQ2,EDNRA,RCAN2,ITGA7,GUCY1B1,CLMN,SCN3A,PACSIN2,UBA2,MYL9,RBPMS2,NRGN,MAPRE2,DSTN,PTP4A3,PPP1R12A,ADIRF,ATP1A2,GPR20,RERGL,MGST3,ISYNA1,IRAG1,MTHFD2,EFHD1,ARHGEF17,SORT1,FRZB,SPARCL1,HCFC1R1,MAP3K20,CACNA1H,C1QTNF1,MYH11,EHD2,LINGO1,TPM1,SEPTIN4	S100A10,FBLN5,DCN,PLXDC2,LAMA2,ADH1B,LRP1,ABCA6,ITM2A,ABCA8,FBLN2,EMP1,NEGR1,GAS7,EFEMP1,VCAN,PID1,MGST1,FBLN1,CFH,PDGFRA,CFD,C1S,NPC2,TSHZ2,C3,GSN,MMP2,STK17B,S100A13,C7,AKR1C1,TNFSF10,LAMB1,ADD3,TMEM176B,VIT,SCARA5,CELF2,CSGALNACT1,ABCA9,EPB41L3,CYBRD1,MRC2,LTBP4,PODN,OMD,BNC2,GALNT15,PDGFD
ENPEP	ENSG00000138792	vascular	smooth_muscle_cells	6	298	556	53.6	1068	94.7	NOTCH3,STEAP4,TINAGL1,GGT5,PARM1,ADGRF5,INPP4B,FHL5,ISYNA1,NR2F2,SLC7A2,SSTR2,ITGA7,NDRG2,SYTL2,MRGPRF,EPS8,CLMN,TIMP3,EFHD1,GUCY1B1,GUCY1A1,CLSTN2,TRNP1,LGI4,ADISSP,LMOD1,NEURL1B,EDNRA,FAM162B,SYNPO2,ADCY3,UBA2,NCK2,ANO1,PDGFRB,EHD2,ANGPT2,IGFBP5,GUCY1A2,PAWR,HMOX2,ARHGAP15,GJA4,REM1,PTH1R,C11orf96,TAGLN,HRC,DAAM2	FBLN5,DCN,PLXDC2,LRP1,GASK1B,LAMA2,ADD3,FBLN2,ITM2A,GAS7,PTGIS,PID1,VCAN,ABLIM1,CD34,PDGFRA,VIT,CELF2,GALNT15,MGST1,C3,OGN,FBLN1,PDGFD,NPC2,CLU,SCARA5,FIBIN,BICC1,MRC2,TNFSF10,MMP2,LPAR1,OLFML3,OMD,EFEMP1,BNC2,CCDC69,LIMCH1,LUM,TSHZ2,AFDN,MFAP5,NPR1,ABCA9,CTSH,SPON1,FGFR1,ABI3BP,RHOU
ENPEP	ENSG00000138792	placenta	smooth_muscle_cells	18	106	275	38.55	168	61.5	C1S,SERPING1,C1R,CFD,PCOLCE,SERPINF1,IFITM3,JUN,SELENOM,IFITM2,CST3,HLA-A,COL6A2,TCEAL4,SPARCL1,JUNB,ZFP36,LGALS3BP,HLA-B,HSPB1,TMSB4X,RAMP1,ADISSP,SOCS3,DUSP1,MFGE8,PLPP1,ZBTB16,TMEM37,TPM2,COL6A1,OSR2,C3,MAOB,PNRC1,PRNP,MYL9,APOE,TXNIP,GSN,SULF2,SELENOP,S100A4,HSPB6,VIM,ISLR,PRPS2,EEF2,LTBP4,IER2	VAMP8,SPINT2,S100A10,XAGE3,VGLL1,PHLDA2,KRT18,PERP,PKIB,SPINT1,CLDN4,PAGE4,DSP,XAGE2,HMGA1,OLR1,KRT8,TSPAN13,GATA3,ISYNA1,CLIC3,AP1M2,SERINC2,TINCR,ITIH5,ARHGAP45,AKR1B1,EZR,KRT7,BCAM,HMGB3,FXYD3,CLDN7,NFE2L3,CSF2RA,SLC27A6,TINAGL1,CPVL,RBM47,KLF5,PEG10,SMAGP,S100P,STXBP2,IDH2,BIN2,FAM3B,ELF3,GPX3,PPARG
ENPEP	ENSG00000138792	thymus	smooth_muscle_cells	12	205	566	36.22	382	89.5	STEAP4,NOTCH3,GGT5,TIMP3,TAGLN,TINAGL1,TPM1,ADGRF5,EPS8,PDGFRB,ITGA7,MYL9,IGFBP7,A2M,FHL2,GJA4,ISYNA1,FLNA,RBPMS,CPE,C11orf96,ADAMTS4,VCL,NR2F2,CSRP1,COL4A2,FBLIM1,C1QTNF1,TGFB1I1,GUCY1B1,LPP,ANO1,CD151,AEBP1,HES4,EFHD1,NDRG2,TLE2,LMOD1,SYNPO2,ACTN4,ARHGEF17,MCAM,ARHGAP10,APOE,COL4A1,IRAG1,ADIRF,LGI4,ITGA1	CD3E,IL7R,CD3D,HCST,FYB1,CD3G,ITK,GIMAP7,SARAF,LCK,ARL4C,CD2,IKZF1,BCL11B,GIMAP4,ZFP36L2,CD247,SRGN,CD7,CYTIP,ITM2A,SPOCK2,SKAP1,LEF1,CAMK4,ZAP70,BIN2,CD6,TRAT1,TXK,CXCR4,TRBC2,PTPRC,CELF2,ABRACL,CD28,RGCC,CD5,LEPROTL1,SYTL3,CD48,CD69,GZMM,GIMAP1,TRAC,SPN,PRKCH,CRYBG1,CD40LG,THEMIS
ENPEP	ENSG00000138792	adipose_tissue	smooth_muscle_cells	15	415	1197	34.67	689	153.4	IGFBP7,TINAGL1,SPARCL1,ADIRF,NOTCH3,CALD1,MYL9,TPM1,TAGLN,EPS8,MGST3,RGS5,STEAP4,NDUFA4L2,NR2F2,COL18A1,FABP4,CD36,CAV1,A2M,MCAM,COX4I2,TPM2,SEPTIN7,MYO1B,ACTA2,MEF2C,CRIM1,MYLK,TIMP3,MFGE8,ITGB1,PRXL2A,HES4,EPAS1,CNN3,CPM,GJA4,CSRP1,PTMS,PPP1R14A,LGI4,ADGRF5,KCNAB1,C1QTNF1,SEPTIN4,CAV2,FABP5,AOC3,BGN	PTPRC,CXCR4,SRGN,HCST,CD48,CST7,CCL5,CYTIP,CD3E,CD37,DUSP2,SYTL3,ARL4C,SLA,CD53,FYB1,IL7R,IKZF1,CD52,CRYBG1,ISG20,RUNX3,ALOX5AP,CD2,TUBA4A,EMB,LAPTM5,IQGAP2,CD3D,EVI2B,GZMM,IL2RG,SPOCK2,CD7,BCL11B,CORO1A,RAC2,CD69,ITGB2,RHOH,STK4,PDE4B,NKG7,IL10RA,TRBC2,SAMSN1,PTPN22,CD3G,TAGAP,TNFRSF1B
ENPEP	ENSG00000138792	thymus	smooth_muscle_cells	10	197	614	32.08	413	67.2	IGFBP7,NOTCH3,BCAM,C11orf96,TINAGL1,MFGE8,MGST3,SOD3,C1QTNF1,ADIRF,MYL9,CLMN,EHD2,RCAN2,HES4,SPARCL1,CSRP2,TBX2,COL18A1,A2M,CASQ2,CD151,EDNRA,ISYNA1,GPRC5C,HCFC1R1,LMOD1,AOC3,RERGL,WTIP,FHL5,RHOB,PLAC9,KCNAB1,NRGN,FADS3,FRZB,CAV2,DSTN,EFHD1,JAG1,CALM2,UBA2,BGN,YBX3,ADAMTS1,MCAM,CD9,RASL12,GJA4	FXYD5,CXCR4,CYTIP,HLA-B,CD3E,CD69,RAC2,CD3G,IL7R,HCST,LCK,PTPRC,CD53,CD3D,CD48,ITM2A,RHOH,ZFP36L2,TNFSF8,ARL4C,STK17B,GPR183,CD247,CORO1A,GMFG,IKZF1,CAMK4,APBB1IP,TBC1D10C,ITK,CD7,GIMAP7,CCDC88C,PTPRCAP,FYB1,MCUB,B2M,PTGER4,SPOCK2,TCF7,ARHGAP45,SCML4,TRBC2,DENND2D,TAGAP,LCP2,CCR7,ACAP1,FYN,CRYBG1
ENPEP	ENSG00000138792	ovary	smooth_muscle_cells	11	541	1792	30.19	810	108.6	RGS5,HIGD1B,PHLDA1,IGFBP7,CPE,TINAGL1,PDGFRB,COX4I2,NOTCH3,SEPTIN7,NDUFA4L2,MT2A,ITGB1,MEF2C,DLC1,GJA4,LHFPL6,A2M,B2M,CCDC102B,CAMK2N1,EPS8,FABP5,TBX2,CD9,SEPTIN4,CCDC85B,PMEPA1,FAM162B,GJC1,ZEB2,NRP1,RAPGEF5,EPAS1,WNT6,MYH9,TIMP3,ARHGDIB,COX7A1,EBF1,MAP1B,CPM,OAZ2,PDLIM1,SLIT3,GUCY1A2,ARHGEF17,ISYNA1,RRAS,SPARC	DCN,CLDN11,STAR,OGN,GREB1,PDGFRA,ABLIM1,ACSM3,CCN5,HS3ST1,SPRR2F,SERPINF1,ITM2A,C1S,TCEAL4,KLHDC8A,TRABD2A,HMOX1,SLC6A6,PWWP3B,DPYSL3,SIGLEC11,SH3BP5,ST13,MAG,ABCA8,SERPINE2,CMYA5,CCBE1,BEX2,CLU,TCEAL2,ANGPTL5,RBP1,CSDC2,RIC3,ASIP,KRT19,MAOB,PLIN5,CHL1,MFAP4,DMKN,NSG1,ATP1B1,CD22,PDGFD,ECHDC2,DHRS2,HSD17B14
ENPEP	ENSG00000138792	placenta	smooth_muscle_cells	9	266	1037	25.65	344	48.7	RAMP1,ZFP36,IFITM2,C1R,SERPING1,IFITM3,C1S,JUNB,CFD,TPM2,TMSB4X,PCOLCE,HSPB1,SERPINF1,SELENOM,ADISSP,SPARCL1,MYL9,CST3,ULK4,TCEAL4,TAGLN,EMX2,MYC,C3,TGFB1I1,HSPB6,PLPP1,ACTA2,ZBTB16,TUBA1A,IGF1,PEMT,HLA-A,VIM,IFI27L2,HLA-B,OSR2,ISLR,LGALS1,CD44,IGFBP5,PPP1R14A,PDLIM4,MAOB,S100A13,FOS,S100A6,PRPS2,B2M	VAMP8,SPINT2,VGLL1,XAGE3,PHLDA2,SPINT1,PERP,CSF2RA,EZR,TFAP2A,DSP,IDH2,PAGE4,S100A10,ISYNA1,TSPAN13,CLDN4,PEG10,PKIB,MEST,TINAGL1,STXBP2,ITIH5,TSTD1,RAC1,MDFI,MGST3,SERINC2,SLC22A11,OLR1,DUSP9,MBNL3,XAGE2,ACSS1,AKR1B1,PEG3,STARD10,HMGA1,KRT18,IGF2BP3,PKP3,SMAGP,SRSF9,MORC4,SMS,FOLR1,CLDN7,CMTM8,ERVW-1,GATA3
ENPEP	ENSG00000138792	salivary_gland	smooth_muscle_cells	22	30	138	21.74	44	46.6	CALD1,NOTCH3,SPARCL1,C11orf96,NR2F2,MYL9,PPP1R12A,ADIRF,TNS1,A2M,IGFBP7,MAP1B,LPP,TPM1,TAGLN,MCAM,CSRP2,TLN1,PTMS,ACTA2,EHD2,IRAG1,TGFB1I1,CAV1,GUCY1A1,LMOD1,MFGE8,C1QTNF1,EFHD1,MYLK,SYNPO2,DSTN,MYL6,FLNA,ITGA7,SOD3,CAVIN1,FILIP1L,MYH11,TPM2,CPE,MAP3K20,PPP1R14A,COL14A1,TINAGL1,CAVIN3,SELENOM,EPS8,RCAN2,PLN	TSPAN13,TSPAN33,GPT2,ARHGAP9,PLEKHH1,SCML4,GALNT6,ARHGAP25,ARL4C,PIK3C2G,LCK,CD96,CALML5,SKAP1,ATP2B2,DEF6,CYTH4,CRACDL,MFSD3,LPO,ST8SIA4,BEX5,BDH1,NCF4,STATH,JAML,SCIMP,CREB3L4,PIP,C9orf152,CD247,GRHL2,PKP3,PRB3,SFRP1,HTN3,PRH2,PTPN22,HTN1,AMY2B,SLITRK5,IPCEF1,ETNPPL,TXK,IRX5,AZGP1,PC,PRH1,AMY1A,NXPE4
ENPEP	ENSG00000138792	endometrium	smooth_muscle_cells	18	184	987	18.64	269	42	NOTCH3,COL4A2,COL4A1,PDGFRB,MEF2C,CALD1,ZEB2,GUCY1A2,GJC1,CAV1,GUCY1A1,COL1A1,OLFML2B,TPM2,SYNPO2,SPARC,MCAM,COL5A2,MGP,ITGA1,IGFBP7,ITGA7,BGN,COL14A1,TAGLN,MYL9,PPP1R14A,TINAGL1,EBF1,COL18A1,SEPTIN7,PPP1R12B,COL1A2,ADGRA2,RGS5,SULF1,FILIP1L,IRAG1,MYH11,COL6A2,SLIT3,TPM1,PMEPA1,THY1,DLC1,HIGD1B,AOC3,CDH6,PRRX1,LHFPL6	SAT1,CLDN3,CD24,CLDN4,ELF3,KRT19,SOX17,RNASET2,S100A10,PERP,EHF,WFDC2,TM4SF1,MT1F,EPCAM,SMIM22,SPINT2,MT1E,RAB11FIP1,MT1G,ASRGL1,KLF5,MGST1,TMEM101,KRT8,EZR,C19orf33,GABRP,TACSTD2,UGT2B7,MT1M,CDH1,DSP,TFPI2,ANXA1,C2orf88,IFI27,SERPINA5,MT1X,MPZL2,AGR2,MSX1,MT1H,PAX2,CRISP3,MUC1,CLDN7,ISG20,SLPI,MT2A
ENPEP	ENSG00000138792	placenta	smooth_muscle_cells	16	93	534	17.42	107	33.3	CXCL14,PITX2,PLAC9,EGFL6,WNT2,IFITM3,LUM,PLAGL1,DCN,GPC3,HAPLN1,COL6A2,CTHRC1,PHACTR2,FRZB,HSD17B2,DLK1,ENPP2,COL6A1,OLFML3,SERPINE2,PCOLCE,PMP22,TCF21,VCAN,CAVIN3,SRPX,CFD,TMEM98,CDH11,ENPP1,IL6ST,TSPAN4,PLPP3,GJA1,TGFBI,SELENBP1,COL14A1,F3,COL15A1,CCND2,HGF,MFAP4,ECRG4,RARRES2,VTN,MDK,EFEMP2,COL5A1,MGP	XAGE3,VGLL1,PHLDA2,PERP,PAGE4,TFAP2A,SPINT1,CSF2RA,SMS,CLDN4,MGST3,BCAM,CD24,SPINT2,BTG1,SLC22A11,EGFR,DUSP9,DSP,HMGA1,TSTD1,SMAGP,RAC1,XAGE2,CLDN7,FOLR1,GATA3,KRT18,PKP3,TINCR,NFE2L3,LSR,FOXO4,ERVW-1,PNP,VAMP8,ADGRG1,MPP1,PEG10,SLC2A1,FXYD3,PKIB,DSC2,SAT1,HMGN3,MCUB,VAV3,SLC43A2,DLX5,BIN2
ENPEP	ENSG00000138792	placenta	smooth_muscle_cells	1	379	2371	15.98	479	29.9	CXCL14,COL6A2,EGFL6,CDH11,PITX2,COL6A1,ENPP1,ENPP2,PLAGL1,OLFML3,HAPLN1,GPC3,IL6ST,PCOLCE,HGF,COL14A1,GJA1,LUM,DLK1,FRZB,CCND2,DCN,TMEM98,COL15A1,FBLN2,VCAN,PLAC9,PHACTR2,HSD17B2,DIPK2A,TGFBI,SPARC,MARCKS,PCDH10,SERPINE2,AEBP1,RARRES2,COL3A1,WNT2,VTN,SRPX,COL5A1,STXBP6,PAMR1,MAN1A1,CNTFR,F3,IFITM3,PMP22,CLMP	PERP,SPINT2,XAGE3,VGLL1,MGST3,VAMP8,IFI6,TFAP2A,PAGE4,SMS,PHLDA2,SPINT1,HMGN3,PEBP1,PRDX1,SLC25A5,DSP,BCAM,CSF2RA,CD24,EFEMP1,CLDN4,SLC2A1,CLTA,PKIB,ECH1,CYSTM1,PEG10,MPP1,CLDN7,SMAGP,LSR,ISYNA1,LDHB,IDH2,XAGE2,DUSP9,COX20,EGFR,ALDH7A1,SERINC2,SLC22A11,SLC43A2,EIF3L,DNMT1,HMGA1,PNP,ADGRG1,PKP3,APLP2
ENPEP	ENSG00000138792	skin	endothelial_cells	17	19	123	15.45	25	25.3	PTMA,CALD1,IFITM2,TSC22D1,IFI16,ARHGAP29,IFITM3,PDLIM1,IFI27,SDCBP,TM4SF1,H3-3B,SPARCL1,TPM4,B2M,LHFPL6,HLA-E,MCTP1,TIMP3,MEF2C,NR2F2,STOM,EEF1D,FKBP1A,ARRDC3,ARID5A,RGS5,AQP1,RBM39,CAV1,HLA-A,H3-3A,NDUFA4L2,AKAP13,YBX3,ETS1,CD59,CD93,SEC62,ADIRF,STAT3,ZFP36L1,CRIP2,CPE,MYL6,IGFBP7,POMP,ETS2,TCF4,EMP1	EVI2B,BCL11A,ACKR4,ADAM8,DEFB1,CFD,SYTL1,ADCY7,HS6ST1,MAPK13,LAMB3,CD86,GALNT3,CD68,BEX2,ANKRD22,CSF1R,SLITRK4,PRSS8,RAB27B,CTSW,SH3RF2,SYT8,PSTPIP1,MCOLN2,CDHR1,LY6D,NCKAP1L,TTC7A,FNDC1,GXYLT2,CAB39L,FOXQ1,SH3BP1,ANXA8,CNTFR,SFN,MDFI,DMKN,RASGRP1,HCK,FHIP1A,SPN,ALDH3A1,TBC1D10C,AADACL2,DSC1,WFDC5,HAVCR2,SEMA3A
ENPEP	ENSG00000138792	skin	smooth_muscle_cells	8	164	1172	13.99	195	93.9	ADIRF,MYL9,TAGLN,TPM2,GADD45B,DSTN,SORBS2,C11orf96,MYH11,ACTA2,TINAGL1,ADRA2A,LBH,CPE,MCAM,JUNB,CALD1,PLN,ADAMTS1,CRISPLD2,HES4,CYCS,BCAM,NTRK2,NOTCH3,AVPR1A,RHOB,IGFBP7,MYLK,PTP4A3,SNCG,MFGE8,MTHFD2,TPM1,PPP1R14A,RERGL,ZFHX3,ISYNA1,DNAJB9,ZNF331,MT1A,CCDC3,MT1M,LPP,MAP3K20,CSRP1,PPP1R15A,CEBPD,CNN1,NET1	S100A10,TMSB10,SH3BGRL3,CXCL14,DCN,CST3,ANXA2,CD44,EMP1,TMSB4X,C1S,ZFP36L2,LY6E,MMP2,CD74,CFD,ANXA1,CYBA,LUM,CTSK,GSN,FBLN2,FBLN1,VCAN,GJA1,EMP3,CLEC2B,B2M,LPAR6,HLA-DRA,S100A11,LSP1,HLA-DPA1,SRGN,THBS2,MARCKS,CCDC80,BASP1,COL1A2,HLA-DQB1,LEPR,SFRP2,DUSP1,FGL2,NPC2,S100A16,TYROBP,TWIST2,TES,HLA-DMA
ENPEP	ENSG00000138792	placenta	smooth_muscle_cells	23	22	173	12.72	27	19.7	EGFL6,COL6A1,COL6A3,COL6A2,DLK1,VCAN,SPARC,NID2,WNT2,FRZB,PLAGL1,COL3A1,AGTR1,SDC2,GATM,HGF,LAMC3,PPP1R14A,GPC3,LAMA2,ITGA1,AREG,CHN1,CALD1,TGFB3,COX4I2,STOM,COL1A2,CCDC68,CAVIN3,HIGD1B,NDUFA4L2,PXDN,LHFPL6,VAMP5,LIPG,SNAI2,COL4A1,PDGFRB,GPR183,COLEC11,NR2F1,IFITM3,EFEMP2,EGFLAM,PLAC9,CD248,CCDC102B,TGFB1I1,EDNRB	PHLDA2,CLDN7,CLDN4,CSF2RA,VGLL1,GATA3,CPVL,EFEMP1,XAGE3,TINCR,BACE2,TFAP2A,DUSP9,PERP,CD24,SLC22A11,FXYD3,SERINC2,SLC38A1,AKR1B1,CD55,ZNF385A,XAGE2,TPD52,NFE2L3,CLIC3,PPARG,KRT7,CDS1,B3GNT3,KANK4,EPB41L3,RBM47,OLR1,HMGA1,DSC2,BIN2,MPP1,SSPN,EPN3,MME,SAT1,SH2D4A,AP1M2,MAP7,TINAGL1,KDF1,S100P,KRT8,ST14
ENPEP	ENSG00000138792	skin	smooth_muscle_cells	11	79	680	11.62	81	65.5	CALD1,CPE,IGFBP7,SEPTIN7,LGI4,PRRX1,RERG,NR2F2,MYL9,TINAGL1,TAGLN,ID4,NOTCH3,IFITM3,RGS5,IFITM1,RGS16,LHFPL6,EPS8,PDGFRB,MFGE8,CHN1,COX4I2,SYNPO2,GPM6B,ANGPT2,NDUFA4L2,CYP26B1,COL4A2,EBF1,ARID5A,EGFLAM,TFPI,ADISSP,HIGD1B,COL18A1,ISYNA1,ACTA2,KCNE4,GPX3,ITGA7,CCDC102B,TJP1,COL4A1,CRISPLD2,MYO1B,LBH,TIMP3,ADAMTS5,NHERF2	CXCL14,DCN,SH3BGRL3,CFD,CD74,SFRP2,KLF4,CD55,HLA-DRA,HLA-DPA1,GJA1,FBLN1,SRGN,HLA-DQB1,SAT1,ZFP36L2,INSIG1,MGST1,EMP1,HLA-DPB1,CLU,S100A16,GSN,LSP1,MMP2,SFN,S100A10,ITM2A,MPZL2,HLA-DRB1,SERPINB5,GPR183,SLPI,HLA-DQA1,PERP,TYROBP,HLA-DMA,CST3,TACSTD2,DSP,MFAP5,HLA-DRB5,CAPG,RGCC,GPAT3,PMAIP1,CXCL8,FGL2,FBLN2,TMSB10
ENPEP	ENSG00000138792	breast	smooth_muscle_cells	14	162	1466	11.05	203	32.4	MYL9,TAGLN,IGFBP7,TPM2,CPE,C11orf96,CAVIN3,ACTA2,SOD3,TINAGL1,CALD1,FLNA,COL18A1,NOTCH3,RERGL,PLAC9,PLN,ADIRF,BGN,LMOD1,PPP1R14A,TGFB1I1,DSTN,MCAM,MAP1B,ISYNA1,WTIP,CSRP2,SEPTIN7,S100A4,MYH11,CCDC3,NRGN,SORBS2,MSRB3,CRIP1,TNS1,PDE5A,TPM1,FRZB,LBH,PPP1R12B,CSRP1,RCAN2,FHL5,PDLIM7,SNCG,PRRX1,MAP3K20,FILIP1L	VAMP8,SMIM22,OCIAD2,CD74,TNFSF10,S100A16,RBM47,HLA-DMA,TSPAN13,NEDD4L,TSTD1,HLA-DRB1,EHF,MAL2,CD24,KRT8,S100A14,EPCAM,ELF3,HLA-DRA,TACSTD2,KRT19,ATP1B1,DSG2,CRABP2,KRT18,HLA-DPA1,PLXDC2,ABRACL,CLDN7,TPD52L1,FXYD3,LTC4S,PRSS8,HLA-DPB1,C4orf48,TC2N,SPINT2,ISG20,PLPP2,LRRC26,HLA-DQB1,CLDN4,IRX3,PERP,XBP1,FXYD5,DSP,ELAPOR1,AZGP1
ENPEP	ENSG00000138792	heart_muscle	smooth_muscle_cells	3	77	781	9.86	758	67.6	SPARCL1,TMSB4X,MYL6,ACTB,PFN1,CALM2,IGFBP7,RGS5,H3-3B,COX6A1,PTMA,ACTA2,DNAJB1,ADIRF,LGALS1,B2M,FTL,IFITM3,MYH11,VIM,SEPTIN7,SPARC,HIGD1B,ID3,IGFBP5,FLNA,MCAM,PPP1R14A,LMOD1,ACTG1,CALD1,ARHGDIB,CPE,EPS8,GUCY1B1,UBB,PDGFRB,MTHFD2,JUN,SELENOM,NOTCH3,PLA2G5,HSPA1A,KLHL23,TLN1,AGT,PLAC9,LBH,HES1,STEAP4	ANKRD1,MYH7,RYR2,TECRL,MYL3,MB,COX7A1,MYBPC3,TTN,LMOD2,DES,TNNI3,XIRP2,NEBL,MYL2,CMYA5,COX6A2,ACTN2,TNNC1,CKMT2,CLGN,ACTC1,TPM1,MYOM2,TNNT2,ATP5ME,ATP2A2,MYH6,SLC25A4,CSRP3,CHCHD10,HRC,TCAP,UQCRB,DSP,TRDN,CKM,PAM,MYOZ2,LDB3,FABP3,ABRA,FBXO40,XIRP1,SYNPO2L,SLC5A1,NRAP,HSPB7,COX7C,PKP2
ENPEP	ENSG00000138792	vascular	smooth_muscle_cells	4	77	801	9.61	100	6	DSTN,PPP1R14A,PLN,RAMP1,TAGLN,LMOD1,TTLL7,SELENOM,MYL9,SLC25A4,CALD1,PRKG1,C12orf75,MCAM,ITGA8,PALLD,SVIL,TCEAL4,AOPEP,SUSD5,NDUFA4,TPM2,NIBAN1,SGCA,RCAN2,MYL6,FLNA,FBLIM1,TGFB1I1,PCDH7,MXI1,PLS3,CCDC107,SORT1,KCNMB1,MYH11,MSRB3,NPNT,SPINT2,NEXN,RBPMS,PDLIM7,ACTA2,TCEAL3,ADIRF,TNS1,ADI1,ACTN1,PPP1R12B,LTBP1	ITM2A,SERPINF1,TMEM176B,TXNIP,ACVRL1,TSHZ2,EMP1,EPB41L3,DCN,IGFBP4,PMP22,GAS7,NAMPT,MGST1,SOCS3,CFD,JUN,VIT,FBLN2,C3,TNFSF10,CD34,FBLN1,SRPX,APBB1IP,HLA-B,SPOCK1,PODN,SCARA5,MAN1A1,C7,CLEC2B,TGFBR3,TMEM176A,IFITM1,OAF,ZFP36,CCNL1,NID1,ATF3,EBF2,DPYSL2,FOSB,NFKBIZ,FGF7,PALM,ADD3,ABCA6,SLC2A3,KLF4
ENPEP	ENSG00000138792	tongue	smooth_muscle_cells	15	33	359	9.19	60	18	SELENOM,ZBTB16,SERPING1,PMP22,IFITM3,MGP,TNS2,SOD3,C1S,C1R,NNMT,COL6A2,ZBTB20,LHFPL6,PLAC9,TIMP2,MAP1B,KANK2,IFITM2,CALD1,SOCS3,IGFBP4,LAMA2,DCN,SDC2,DDR2,TFPI,VIM,CYBRD1,KLF9,MFGE8,LRP1,PDGFRB,S100A4,NID1,LGALS1,HTRA1,PRELP,LAMC1,DPYSL2,PRRX1,EBF1,AEBP1,MFAP4,MXRA8,OLFML3,ZEB2,NR2F2,CD63,EHD2	SFN,VAMP8,S100A2,SYTL1,TACSTD2,S100A14,GPX2,SERPINB5,PERP,FABP5,CLCA2,S100A16,LY6D,KLK11,RAB25,JPT1,CLDN4,DSG3,LYPD3,SDC1,KRT14,PITX1,CAPNS2,S100A11,CALML3,PKP3,TXNDC17,FGFBP1,DSP,SPINT2,LAD1,KRT5,SLC25A5,PTTG1,GSTP1,S100A8,TRIM29,DEFB1,TINCR,DBI,STAP2,AQP3,DSC2,TM4SF1,PMAIP1,IL1RN,CSTA,DSC3,PRDX1,SPRR1B
ENPEP	ENSG00000138792	ovary	smooth_muscle_cells	9	174	1917	9.08	196	25.9	TIMP3,ADIRF,GNAS,PLN,TAGLN,DSTN,IGFBP7,MYH11,CD9,MYL6,TPM2,MCAM,PLAC9,CAV1,TINAGL1,PTMA,TSC22D1,PLS3,CAV2,SELENOW,ACTA2,PTN,MGST3,RRAD,NOTCH3,LBH,BCAM,RERGL,FLNA,RCAN2,RRAS,JUND,MYL9,CEBPB,C11orf96,ID4,MFGE8,SH3BGRL,CD81,TBC1D1,A2M,ITGB1,FRZB,NDUFA4,TBX2,PPP1CB,MT1E,ARPC1A,UBA2,SOD3	DCN,MDK,TSHZ2,C1S,RBP1,SERPINF1,TMSB10,GREB1,C1R,S100A10,STAR,MARCKSL1,OLFML3,ITM2A,SERPINE2,ABCA8,KRT19,PDGFRA,ACSM3,ABLIM1,KLHDC8A,PEG3,TCEAL4,BNC2,COL6A3,MMP2,EFEMP1,ABCA6,COLEC11,CLDN11,SIGLEC11,OGN,ASIP,FHL2,NBL1,FBLN1,HS3ST1,ANGPTL5,MAG,CTSH,SYTL4,NSG1,PWWP3B,PLTP,BEX3,SH3BP5,CSTA,TMEM176A,CYB5A,PLIN5
ENPEP	ENSG00000138792	fallopian_tube	smooth_muscle_cells	10	181	2341	7.73	235	25.2	C11orf96,DSTN,TAGLN,HES4,GADD45B,MYL9,MCAM,ADIRF,IGFBP7,ACTA2,SELENOM,TPM2,PPP1R14A,CDKN1A,CPE,PLN,CSRP2,CALD1,SORBS2,CCDC107,MYH11,FLNA,PTP4A3,CAVIN3,MGST3,NOTCH3,CRISPLD2,NTRK2,NFIL3,MYL6,RCAN2,FRZB,TINAGL1,C12orf75,SYNM,SOD3,YBX3,RHOB,APOLD1,ECRG4,C1QTNF1,EFHD1,RERGL,RRAS,MFGE8,TPM1,TNS1,GUK1,LMOD1,COX7A1	CYBA,LY6E,S100A10,SAT1,RBP1,HLA-B,VAMP8,MDK,EPCAM,CD74,FXYD5,SPINT2,ZFP36L2,ELF3,CLDN7,RNASET2,CLDN3,KRT8,C19orf33,NFKBIA,CTSH,KRT18,KRT19,CLDN4,WFDC2,MSLN,DMKN,FOLR1,HLA-DMA,S100A13,TMEM238,KRT7,HMGN1,TMSB10,HMGA1,MUC1,TACSTD2,DAPL1,AFDN,FBLN1,KCTD12,MARCKS,TC2N,C3,FAM107A,ANXA1,HLA-A,CD24,OCIAD2,LTC4S
ENPEP	ENSG00000138792	lung	smooth_muscle_cells	24	12	186	6.45	16	18.8	PDGFRB,CALD1,COX4I2,TBX2,LHFPL6,BGN,NR2F2,MCAM,PPP1R14A,GJA4,TINAGL1,NOTCH3,DCN,HIGD1B,EGFL6,TPM2,TGFB1I1,A2M,ACTA2,KLHL23,NDUFA4L2,SPARCL1,NR2F1,PLAC9,COL1A2,IGFBP7,NID1,NCK2,MYH11,AOC3,GPX3,TAGLN,TCF21,COL6A1,F10,LMOD1,COL6A2,LMCD1,ISYNA1,MYL9,RASL12,ITM2C,RNF152,ADAMTS1,WFDC1,NDRG2,TPM1,RARRES2,MRGPRF,MXRA8	VAMP8,CSTB,CXCL16,S100A10,FABP5,FCER1G,GPX1,CD37,TANC2,FTL,LCP1,CAPG,SPI1,LAPTM5,FTH1,RBM47,C2,SERPINA1,SLC11A1,LTA4H,MACC1,CYBA,ATP1B1,LGALS3,TYROBP,CTSH,NCEH1,ALOX5AP,SPINT2,NPC2,PHACTR1,C1orf162,VSIG4,CD52,MGST1,SIRPA,BRI3,RAB11FIP1,CTSD,CLDN7,LSP1,HLA-DQB1,HBEGF,MSR1,MAPK13,TSTD1,BCL2A1,HLA-DQA2,TSPO,CYTH1
ENPEP	ENSG00000138792	skeletal_muscle	smooth_muscle_cells	2	132	2284	5.78	162	41.6	RGS5,NDUFA4L2,HIGD1B,COX4I2,NOTCH3,IGFBP7,CALD1,MFGE8,GJA4,CPM,CD36,CPE,EPS8,MYL9,PPP1R14A,TESC,NDRG2,ITGA7,FHL5,ISYNA1,MYO1B,CLMN,ARHGDIB,GJC1,ACTA2,EGFLAM,LGI4,KLHL23,MTHFD2,PACSIN2,ANO1,NR2F2,APOLD1,TPM1,IRAG1,LMOD1,FILIP1L,MCAM,GUCY1A1,IGFBP2,DAAM2,ABCC9,INPP4B,SEPTIN4,RGS16,SSTR2,C1QTNF1,GUCY1A2,MYLK,AVPR1A	DCN,S100A10,CFD,FBLN2,GSN,ITM2A,S100A13,DPT,ANXA2,TNXB,PDGFRL,ABLIM1,LAMA2,LUM,FBLN5,CILP,PDGFRA,FBLN1,CELF2,TMSB10,LSP1,LTBP4,ABI3BP,CD34,CCDC80,CCN5,PLXDC2,S100A6,MGST1,IGFBP6,NOVA1,SCARA5,MMP2,KLF4,SH3BGRL3,TNFSF10,CST3,ANXA1,CLEC14A,PLAC9,ABCA8,MRC2,MARCKS,GAS7,ZFP36L2,PMP22,MFAP5,COL1A2,ISLR,HMCN2
ENPEP	ENSG00000138792	esophagus	smooth_muscle_cells	7	26	547	4.75	27	32.4	ACTA2,IGFBP7,MYL9,TPM1,TAGLN,TPM2,ADIRF,CAV1,CALD1,TINAGL1,MT2A,PPP1R14A,CPE,GADD45B,LBH,MYH11,RGS16,CRIP1,MYLK,RASL11A,RGS5,ISYNA1,RCAN2,RERGL,LMOD1,BCAM,NOTCH3,MAP1B,FLNA,C11orf96,SORBS2,PPP1R12A,EPS8,GUCY1A1,COX4I2,PTP4A3,SNCG,MCAM,NR2F2,ADAMTS1,MAP3K20,MT1M,PLN,MT1A,HES4,MTHFD2,FAM162B,GUCY1B1,CCN1,NDUFA4L2	TMSB10,MGST1,EEF1A1,TPT1,ABLIM1,S100A10,TACSTD2,ANXA1,RACK1,EEF1B2,SFN,S100A2,PERP,S100A11,DSG3,KLF5,FABP5,SH3BGRL3,C19orf33,FXYD3,KRT15,AQP3,FBLN1,GSTP1,SERPINB5,UBA52,TRIM29,KLF4,NACA,PITX1,TXN,TSPO,ANXA2,EMP1,SPINT2,LPAR6,KRT5,NME2,DAPL1,S100A16,PMAIP1,PPIA,EHF,TNFSF10,BTF3,LGALS3,LY6D,EEF1G,DSP,KRT19
ENPEP	ENSG00000138792	ovary	smooth_muscle_cells	5	93	2441	3.81	98	12.6	ADIRF,BCAM,TAGLN,MYL9,MFGE8,CRIP1,TINAGL1,SOD3,CD9,DSTN,PLN,ACTA2,MYH11,PLAC9,CAVIN3,TPM2,MYL6,S100A4,LBH,TIMP3,COX7A1,CSRP2,TTLL7,PTP4A3,RERGL,S100A6,LGI4,FLNA,HSPB1,CSRP1,GPX3,ISYNA1,CAVIN1,SORBS2,FRZB,CRIP2,ARPC1A,PDLIM7,IGFBP7,CD151,PHLDA2,LDB3,RAMP1,ECRG4,PFN1,NRGN,GUCY1A1,HCFC1R1,CNN1,C12orf75	DCN,TMSB10,SERPINE2,MDK,OGN,MARCKSL1,APOE,SPRR2F,RBP1,CD81,C1S,SELENOP,PDGFRA,PWWP3B,JUND,PEG3,CLDN11,HTRA1,FHL2,TIMP2,HMOX1,ITM2A,S100A10,ABLIM1,RESF1,SOX4,HS3ST1,SERPINF1,NSG1,IGFBP2,CFH,MMP2,COL6A3,TSHZ2,SH3BP5,SLC6A6,ARX,TSPAN5,TRABD2A,COLEC11,ACSM3,GALNT10,ATP1B1,HTRA3,TCEAL2,MAG,OLFML3,STMN1,ING2,BASP1
ENPEP	ENSG00000138792	vascular	endothelial_cells	16	7	204	3.43	7	1.5	CLEC14A,PECAM1,PTPRB,PALMD,DOCK9,CAV1,ICAM2,NOTCH4,PODXL,MMRN2,MTUS1,MYCT1,EGFL7,MECOM,GIMAP4,GIMAP1,TIE1,DIPK1B,CDH5,ESAM,GFOD1,NEDD9,GIMAP7,GARRE1,HIP1R,CLDN5,TEK,SHANK3,AFDN,PTPRM,JAM2,TM6SF1,RAMP2,NRN1,ADGRL4,ASRGL1,CTTNBP2NL,OCIAD2,EPHA4,SHE,JAG2,TM4SF1,HLA-E,NPDC1,CD46,EMCN,IFI27,FLNB,S1PR1,GATA2	HNMT,COL6A2,S100A4,LRP1,ADH1B,PRRX1,DCN,PDGFRB,SERPINF1,RHOBTB3,MXRA8,NEXN,HSPB6,MFAP4,SLIT3,C1S,SDC2,SOD3,FBLN1,ANGPTL1,COL6A1,ECM2,AXL,MAP1A,PODN,PID1,CFD,MGST1,VIT,KANK2,C3,GAS7,LAMA2,ARHGAP10,RARRES2,IGFBP6,GLIPR1,SERPING1,LPAR1,SCARA5,PRKG1,AOX1,ABCA9,OLFML3,PDGFRA,NEGR1,PCOLCE,ADCY3,PCDH18,C7
ENPEP	ENSG00000138792	skeletal_muscle	smooth_muscle_cells	13	31	907	3.42	38	12.1	B2M,FABP5,CD36,IFITM3,IFI27,CD59,RGS5,NDUFA4L2,ID1,NHERF2,FLT1,BST2,ANXA3,HLA-C,TINAGL1,GNG11,TMEM88,HIGD1B,ESAM,ADGRF5,TMSB10,ICAM2,GPIHBP1,SPARCL1,IFITM2,EPAS1,TMSB4X,GIMAP7,HLA-A,PPP1R14A,APOLD1,IGFBP7,VWF,EGFL7,RGCC,LPL,A2M,F8,RNASE1,EMCN,MGLL,CLDN5,CXCL2,COX4I2,HLA-E,HLA-B,ADIRF,ADGRL4,TPM1,ID3	DCN,CFD,LUM,CILP,DPT,CCN5,MFAP4,CCDC80,COL1A2,COL6A3,NOVA1,FBLN1,ABI3BP,MFAP5,C1S,COL6A2,SCARA5,COL6A1,MMP2,TNXB,VCAN,PDGFRA,GPNMB,MRC2,CELF2,ABCA8,ISLR,GAS7,NEGR1,IGFBP6,SERPINF1,SDC2,PDGFRL,DCLK1,LAMA2,SMOC2,FSTL1,OGN,FBN1,SPON2,ACKR3,MGST1,MGP,EFEMP1,COL3A1,ADH1B,COL12A1,PODN,CLMP,LSP1
ENPEP	ENSG00000138792	vascular	smooth_muscle_cells	8	12	356	3.37	17	3.3	DES,MYL9,CNN1,MYLK,CSRP1,TPM1,DSTN,SLMAP,HMCN2,REEP1,CKB,CYFIP2,SORBS1,MYH11,IRAG1,NCS1,PALLD,CFL2,KCNMB1,ACTA2,SYNPO2,PRUNE2,PPP1R12B,ALDH1B1,CAP2,TAGLN,CALD1,ACTG2,PRKAA2,TPM2,PLN,TGFB1I1,SBSPON,SMTN,SLC8A1,WFDC2,FLNA,FABP3,HSPB7,DAB1,C3orf70,FBXL22,MYOCD,PPP1R14A,DTNA,JPH2,FLNC,DMPK,MYL6,RASL12	S100A10,AKR1C3,ADH1B,TFPI,ZFP36L2,ABCA6,FXYD5,ABCA8,DCN,TCF4,ADD3,CYBA,PMP22,DAB2,LAMA2,FBLN2,MAN1A1,STK17B,CEBPD,TGFBR2,DPYSL2,VIT,TXNIP,EMP1,GASK1B,TMSB10,CFD,NPC2,HLA-E,MMP2,PROS1,TNFSF10,C4orf48,CD34,GPX3,FRMD4B,IFITM1,TPM3,CYGB,LUM,CDC42EP5,MGST1,SPON1,GALNT15,FKBP5,CLEC2B,SPRY1,LRP1,NNMT,MFAP5
ENPEP	ENSG00000138792	placenta	smooth_muscle_cells	24	5	157	3.18	5	24.8	CXCL14,ECRG4,PLAC1,FRZB,LUM,SBSPON,WFDC1,HAPLN1,STXBP6,RSPO2,WNT2,MYOD1,CHN1,PROK1,DIO3,RBP7,CPA1,C5orf58,CADM3,MFAP4,VTN,SERPIND1,MCOLN2,LYPD6,ADAMTS16,ARHGDIG,SLC7A10,VAX2,DES,NDUFA4L2,NPW,SLC18A3,WDR31,STK32B,SGCA,THEM5,MGARP,S1PR5,EGFL6,TNFRSF11B,PI3,CCDC184,HCRTR2,DNAAF3,FMOD,HMGCLL1,VSNL1,MRAP,PTPN20,NAALAD2	XAGE3,SPINT2,VGLL1,APLP2,PERP,MGST3,PHLDA2,HMGN3,SLC25A5,PAGE4,TFAP2A,PEBP1,VAMP8,SPINT1,EEF1A1,VPS51,DNMT1,RASA1,BRD4,PRDX1,RBM47,IFI6,IDH2,CSF2RA,SMS,RACK1,EFEMP1,CLDN4,SLC25A6,PRELID1,LDHB,ACADVL,PEG10,TUSC3,CLDN7,GNAS,HNRNPA1,ISYNA1,BCAM,TFDP2,IRF3,CCDC32,SWAP70,DSP,BSG,ECH1,TDRP,APP,ATP5MG,CD24
ENPEP	ENSG00000138792	ovary	endothelial_cells	10	45	1803	2.5	59	6.8	B2M,HLA-DRB1,NOTCH4,EGFL7,CLEC14A,SPARCL1,HLA-A,HLA-B,CD74,BCAM,VWF,HLA-C,GNG11,LPAR6,MGST2,HLA-DRA,TIE1,IFI27,TM4SF1,GSN,EMCN,ESAM,HLA-E,ARHGAP29,HLA-F,EFNA1,FXYD5,A2M,AP1S2,CRIP2,PSMB9,MGP,MECOM,HLA-DPA1,CD34,FAM107A,LDB2,PRSS23,NOSTRIN,EHD4,ECSCR,RNASE1,PALMD,HLA-DMA,GIMAP4,HLA-DPB1,RBP7,EXOC6,ICAM2,ANXA1	DCN,APOE,C1S,FHL2,OGN,SPRR2F,COL1A2,COL1A1,RARRES2,PWWP3B,PDGFRA,SERPINE2,SMOC2,SERPINF1,GSTM5,MFAP4,EMILIN1,ABCA8,MXRA8,COL6A1,SGCE,TCEAL4,TMEM98,IGFBP5,PEG3,ARX,RBP1,CCN5,BASP1,CEBPB,FBXO32,PLEKHH2,NDN,LRP1,DHRS2,ABCA6,SSPN,LRRC17,COL14A1,AEBP1,ACTA2,C1R,PEG10,SDC2,ID4,ANGPTL5,PLTP,NSG1,MYH11,OLFML3
ENPEP	ENSG00000138792	fallopian_tube	smooth_muscle_cells	25	9	382	2.36	9	1.6	ACTB,TAGLN,MYL6,ACTA2,NDUFS5,CSRP1,SELENOM,DSTN,TPM2,BTF3,FAU,NACA,CD81,SRP14,MYL9,FLNA,CD151,PTMA,TPT1,CNN1,NDUFA4,EIF1,HSPB1,ACTG1,UQCRB,EID1,EEF1A1,PTMS,FIS1,MYH11,NOP53,CCNI,MGST3,CALM2,TGFB1I1,SLC25A3,EIF3E,PFN1,JUNB,CD63,RACK1,COMMD6,TOMM7,NR4A1,PPIA,IFITM3,H3-3B,TPM1,CRIP2,HMGB1	OGN,CD96,CYTIP,KLRB1,SFRP1,CD3E,LUM,CD247,LSAMP,CCDC80,IGF1,JAML,FBLN1,TMEM119,FMO3,CAMK4,CCL5,CXCR4,PTPRC,KLHL6,OMD,HELB,ICOS,SP140,SELPLG,ITGAL,CXCR6,TTC29,PRF1,SH2D1A,TRBC1,DPT,IL2RB,CPXM1,RGL4,CYBB,BCL2A1,LST1,FCN1,VCAN,MOXD1,OLR1,MMP2,TRBC2,GATA3,CFAP107,C20orf85,LYZ,DAPK2,SCN7A
ENPEP	ENSG00000138792	vascular	endothelial_cells	2	18	899	2	52	2.2	CLEC14A,HLA-DRB1,VWF,PECAM1,PTPRB,NOSTRIN,MMRN2,PLVAP,LDB2,CYYR1,HLA-DPA1,EMCN,F8,ADGRL4,RAMP3,HLA-DRA,IL3RA,AQP1,HLA-DRB5,SH3BGRL2,CD74,ADCY4,PREX2,NPDC1,DIPK2B,SHANK3,JAM2,TSPAN7,MRTFB,CCL14,RAPGEF3,PIK3C2A,GIMAP4,GIMAP7,CD93,SLCO2A1,RASIP1,ITGA6,LIFR,ETS2,TEK,NRN1,ECSCR,MYCT1,ELK3,IL6ST,HLA-DQB1,BCAM,HLA-E,DOCK9	LRP1,ZEB2,HNMT,SSPN,S100A4,C1S,NEXN,COL6A2,RAB34,RHOQ,PRRX1,C1R,MXRA8,NOTCH2,DCN,FBLN5,SOD3,LAMA2,SDC2,ZFHX3,NTRK2,ALDH1A1,ABCA8,SLIT3,PID1,ADH1B,ANGPTL1,TMEM98,MFAP4,KANK2,DDR2,DSE,CALD1,ECM2,PALLD,ABCA6,NEGR1,PRKG1,OGN,COL14A1,SERPINF1,LGALS3BP,FTH1,GLIPR1,EFEMP1,COL6A1,ARHGAP10,EMP3,CD44,BICC1
ENPEP	ENSG00000138792	prostate	smooth_muscle_cells	10	8	402	1.99	10	6.1	CALD1,SPARCL1,IGFBP7,LMOD1,MFGE8,CAVIN3,NOTCH3,VIM,MAP1B,RCAN2,CSRP2,COL6A2,NEXN,PPP1R14A,MYL9,TAGLN,MYLK,CAV1,MCAM,NR2F2,C11orf96,PLAC9,FLNA,BGN,SOD3,TPM1,MYH11,EFHD1,PALLD,DSTN,RGS5,LGALS1,JAG1,MSRB3,PLN,FILIP1L,LTBP1,PPP1CB,ACTA2,COX7A1,TPM2,TNS1,NTRK2,LGI4,FRZB,CPM,CAVIN1,SLC7A2,FHL5,COL6A1	CYBA,KRT19,RAC2,ARL4C,FMN1,DUSP2,KRT7,ARHGEF5,ZG16B,AGR2,IER3,CLDN4,KRT18,KRT8,SSR4,CD24,TACSTD2,EPCAM,MPZL2,EHF,CTSH,IRX3,FYB1,CD74,CLDN7,HCST,SH2D3A,C3,KRT17,NEDD4L,SELENOP,FBP1,GSTP1,ELF3,TSTD1,PLPP2,HMGN1,S100A11,TLCD1,MYL5,IL2RG,WFDC2,JPT1,SERINC2,HLA-DRA,RNF208,HOXB7,COL9A2,BCL11B,CD48
ENPEP	ENSG00000138792	endometrium	endothelial_cells	15	25	1348	1.85	28	2.1	VWF,ENG,A2M,RAMP2,CALCRL,RNASE1,ADGRL4,BMPR2,BCAM,PECAM1,TCF4,EGFL7,EMCN,HSPG2,LEPR,CD34,CDH5,DIPK2B,ESAM,ARHGAP29,CD93,IFITM2,IGFBP7,BST2,LDB2,FAM167B,SLC39A10,FXYD5,PTMS,SMAD1,PLXND1,SPTBN1,APP,MEIS2,ECSCR,CYYR1,ELK3,HLA-E,ENTPD1,CCDC85B,PALMD,ADGRF5,TIE1,PTPRB,SPARCL1,COL4A2,MYCT1,HOXD9,CD74,CAVIN1	CD24,RAB11FIP1,CLDN3,CLDN4,RNASET2,GABRP,ELF3,PERP,KLF5,KRT19,WFDC2,EHF,SPINT2,CDH1,EPCAM,SMIM22,MGST1,ENPP3,MT1G,SHROOM3,C2orf88,C19orf33,MUC1,CRISP3,MT1F,ATF3,ITGB8,PAX2,RIPK4,EZR,HOMER2,UGT2B7,TFPI2,DEFB1,CLDN7,PAX8,SCNN1A,KRT8,AGR2,DLX5,TSTD1,MT1H,SPINT1,PARD6B,GPRC5A,IRF6,CXADR,ASRGL1,SLC26A2,MBP
ENPEP	ENSG00000138792	testis	endothelial_cells	7	6	355	1.69	18	5.5	B2M,IFITM3,IFITM2,GNG11,HLA-A,IFI27,BCAM,VWF,MGST2,HLA-E,TMSB10,LDB2,HLA-C,HLA-B,CAV1,CD34,LY6E,PRSS23,S100A16,CYYR1,CD59,VIM,NOSTRIN,NPDC1,SPARCL1,IFITM1,A2M,ID1,TM4SF1,GSN,PSMB8,S100A10,IFI16,EHD4,PSME1,PALMD,F8,RBP7,PSMB9,TMSB4X,GIMAP7,CCDC85B,ESAM,STOM,FKBP1A,AP1S2,S100A6,PTMA,TNFSF10,ANXA2	ENSG00000187186,ODF2,TCP11,GPX4,MLF1,C11orf71,PROCA1,UBE2N,SPATA33,SMKR1,TSACC,GSG1,MISFA,FAM229B,SMIM47,NUPR2,GAPDHS,DCUN1D1,CRISP2,CLPB,AQP5,CCDC91,UBL4B,H1-7,DNAJB8,MORN2,COX8C,C10orf62,CCDC169,C9orf24,CXCL16,ACTRT2,PRM2,RGS22,TPPP2,SMCP,SPEM1,SPATA6,MPC2,PCP2,LELP1,ACTL7A,CCDC70,KIF2C,BPIFA3,PPM1G,C5orf52,SH3RF2,ARPP19,PCYT2
ENPEP	ENSG00000138792	placenta	endothelial_cells	19	3	245	1.22	3	1.7	RAMP2,ECSCR,TM4SF1,GNG11,ESAM,PECAM1,EGFL7,LDB2,ICAM2,TCF4,CD93,CD34,CRIP2,IFITM2,S100A16,TIE1,CDH5,BST2,VAMP5,HYAL2,C1orf54,CCDC85B,IFITM3,MARCKSL1,CLEC14A,ARHGAP29,MEF2C,TCIM,IL33,IFI16,SRGN,MGST2,JAM2,TMEM88,PALMD,GMFG,KDR,ERG,ADGRL4,MMRN2,CLEC2B,DIPK2B,VIM,LPAR6,SPTBN1,GIMAP4,CYYR1,TEK,RASIP1,TM4SF18	SPINT2,XAGE3,VGLL1,PHLDA2,TFAP2A,PERP,FBLN1,PAGE4,SERPINF1,SPINT1,PEG3,RBM47,VAMP8,MEST,CLDN4,PEG10,PKIB,XAGE2,DUSP9,KRT18,QPRT,FXYD3,CDO1,PDE4DIP,GRAMD2A,FOLR1,ERVW-1,TINCR,EGFR,LRP1,SLC22A11,CLIC3,RAB25,KRT8,CSF3R,STARD10,AKR1B1,S100A11,CHPF,IDH2,MBNL3,KRT7,MAGEA8,OLR1,CSF2RA,SH3BP1,PCOLCE2,DLX5,S100P,ERBB3
ENPEP	ENSG00000138792	skin	smooth_muscle_cells	18	1	86	1.16	3	11	FLNA,MYH11,PCP4,LPP,PLN,SYNPO2,CNN1,PPP1R14A,PDLIM7,PRUNE2,CSRP1,SLMAP,CALD1,DES,SMTN,ACTA2,RBPMS,MYL9,ITGB1,MYLK,TNS1,PPP1R12B,TPM2,DSTN,SORBS1,PDLIM3,ACTN1,RHOB,LMOD1,TAGLN,PPP1R12A,IRAG1,CLIC4,PALLD,NEXN,TPM1,FLNC,FN1,MSRB3,KCNMB1,SELENOM,MCAM,NDUFA4,PGM5,SYNM,SVIL,SLC8A1,FHL1,COL4A2,ACTG2	OSTF1,CLEC11A,S100A10,PDGFRA,CASP4,PROS1,FRMD4B,CMTM3,CD52,RAPH1,F13A1,PID1,CLIC2,CD37,CARD16,TSHZ2,OLFM2,CPNE8,CYTIP,AKR1C3,SLC43A3,ANPEP,RECK,ACVRL1,TMEM41B,TNFSF10,PRPS2,SERPINB5,PDE4A,TMSB10,GASK1B,MFAP2,CSF2RA,IRF7,YY1AP1,CAMK1D,SFXN3,TGIF2,B3GNT5,ARHGAP18,PPL,SMAP2,MKNK1,ELOA,IL2RG,KDELR3,F2R,CALHM2,SPHK1,CASP1
ENPEP	ENSG00000138792	thymus	smooth_muscle_cells	11	6	603	1	12	3.7	MYL9,TPM1,TPM2,CNN1,DES,PPP1R14A,CSRP1,MYH11,TAGLN,FLNA,DSTN,CKB,LMOD1,ACTA2,MYLK,PDLIM7,SORBS1,HSPB7,KCNMB1,TGFB1I1,IRAG1,PALLD,COX7A1,HSPB6,PDLIM3,SOD3,RBPMS,SBSPON,MYL6,SELENOM,RAMP1,PLN,LPP,SYNPO2,MSRB3,TCEAL4,HSPB1,AOC3,ITGA8,FBLIM1,SMTN,PRUNE2,ACTG2,FILIP1L,TNS1,CFL2,ITGA7,SVIL,NEXN,NCS1	FXYD5,CXCR4,ZFP36L2,CD48,PTPRC,CD53,CD3E,ARHGDIB,CYTIP,GMFG,SRGN,IKZF1,IL7R,BTG1,HCST,TXNIP,ARL4C,CD69,CD3D,TBC1D10C,ITM2A,CD52,LCK,STK17B,RAC2,GPR183,HLA-B,CD3G,GIMAP7,FYB1,FYN,ITK,ACAP1,TSC22D3,ICAM3,CYBA,CD2,SMAP2,GPSM3,CORO1A,SPOCK2,STK4,CD96,BCL11B,HCLS1,SARAF,MCUB,GIMAP4,CD7,TRBC2
ENPEP	ENSG00000138792	fallopian_tube	smooth_muscle_cells	1	43	4390	0.98	46	2.3	SELENOM,CSRP1,CNN1,TAGLN,RAMP1,DES,ACTA2,TPM2,TGFB1I1,LGALS1,TCEAL4,PDLIM3,SMTN,MYLK,FLNA,MYL9,MYH11,C11orf96,PDLIM7,TPM1,AOPEP,PLEKHO1,LMOD1,TCEAL3,FHL1,CALD1,NEXN,MYL6,DSTN,SYNPO2,LPP,MRGPRF,ILK,TRDN,TCEAL2,KCNMB1,PTMS,SERTM1,CES1,SLMAP,TCEAL1,ACTB,PKIG,PLN,RARRES2,TNFAIP8L3,SPEG,HSPB1,SVIL,PPP1R12B	CYBA,ANXA1,FXYD5,HLA-B,VAMP8,B2M,SPINT2,ITM2B,EPCAM,TMSB10,RNASET2,CD74,ELF3,CLDN7,HLA-DMA,CLDN3,C19orf33,S100A4,FTH1,NCOA7,TSTD1,SH3BGRL3,CDC42EP5,CLDN4,MSLN,EEF1B2,PDLIM1,KRT8,FOLR1,CCND1,TMEM238,WFDC2,KRT7,UCP2,BCAM,PMAIP1,MBP,HLA-C,ELF1,ARHGDIB,FAM107A,DAPL1,TC2N,ANXA2,CD55,TACSTD2,RGCC,KRTCAP3,MPZL2,SRGN
ENPEP	ENSG00000138792	vascular	smooth_muscle_cells	14	2	243	0.82	2	0.2	MFGE8,IGFBP7,THBS2,DSTN,CD151,PCDH7,MICAL2,ENDOD1,CDH13,ITGA8,DKK3,CYB5R3,ITGA11,MYO1D,PLS3,MORF4L1,PPP1CB,SYNPO,PARVA,CLIC4,TLN1,MSRB3,LTBP1,LPP,FBLIM1,PTMS,ANTXR1,ROCK1,IRAG1,ATL3,NCKAP1,HK1,SUN2,PALLD,TNS1,AOPEP,SORT1,NOTCH3,ADI1,TRAK2,CSDE1,KIF5B,ITPRIPL2,MORF4L2,NIBAN2,ZNF704,TAGLN,SNX18,MRFAP1,ACTN1	SERPINF1,ITM2A,VIT,TMEM176B,GAS7,EPB41L3,TNFSF10,MGST1,TMEM176A,C3,OAF,SRPX,C7,CFD,RAMP2,TMEM150C,CLSTN2,ZNF521,FAM107A,ABCC9,SCARA5,APOE,IGF1,CDH19,TXNIP,GIMAP4,RARRES2,CLEC2B,CILP,MAP2K6,STON2,PLCB1,PODN,PLA2G2A,ABCA10,CFI,CHRDL1,EDNRB,TSHZ2,CSTA,PALMD,GFRA1,CNTFR,NOVA1,FXYD6,OLFML3,TRHDE,FGF10,LSAMP,TGFBR3
ENPEP	ENSG00000138792	tongue	endothelial_cells	13	3	451	0.67	3	0.6	IFITM2,EGFL7,IFITM3,PECAM1,GIMAP7,GNG11,LRRC32,NEDD9,CLEC14A,MMRN2,VWF,LIMS2,GIMAP4,CAVIN2,GIMAP1,TGFBR2,HIF3A,CDH5,VAMP5,PTPRB,ECSCR,TINAGL1,IGFBP4,ARHGAP29,ESAM,KLF2,ROBO4,S1PR1,ACVRL1,NRN1,TACC1,KANK3,PALM2AKAP2,CRIP2,TNS2,SPARCL1,SOX18,EMCN,CAV1,TXNIP,MYCT1,SOCS3,EPAS1,PTPRM,JCAD,STOM,SHE,ENG,HSPG2,SLC2A3	LY6D,AQP3,S100A14,PERP,CALML3,KLK11,LAD1,SERPINB5,TACSTD2,PKP1,GBP6,SPINT2,SFN,JUP,SYTL1,DSG3,VAMP8,GSTP1,PITX1,PKP3,SDC1,FGFBP1,ADH7,CLDN4,S100A2,S100A11,DSC2,LGALS7B,HSPB1,LYPD3,C19orf33,S100A16,NMU,FXYD3,IL1RN,CAPG,EZR,MAL2,TRIM29,RAB25,DSG1,CBR1,KRT14,CLTB,DSP,TECR,TUBA1C,S100A8,ZNF185,PTGR1
ENPEP	ENSG00000138792	heart_muscle	endothelial_cells	4	4	602	0.66	6	2.3	VWF,A2M,ITM2A,HLA-B,GNG11,BTNL9,EGFL7,FABP5,B2M,AQP1,CA4,EMCN,FLT1,ITGA6,RGCC,CLDN5,SHANK3,CDH5,HLA-A,ITGA1,IGFBP4,F8,LPAR6,PODXL,TCF4,SOX18,ID1,NOTCH4,MGLL,INMT,TCF15,SEC14L1,CXCL12,KDR,RAPGEF3,NPDC1,HLA-F,SH2D3C,ADGRF5,EFNB1,ICAM2,SLC14A1,RAPGEF1,HECW2,TNNT3,MCF2L,CYYR1,PSMB9,MYCT1,ADGRL4	COX7A1,ANKRD1,CRYAB,TPM1,UQCRB,SLC25A4,COX7C,MB,DES,ATP5PF,CKM,NDUFA4,MDH1,COX5B,PLN,ACTC1,COX6A2,ATP5ME,NEXN,ATP5MK,TNNI3,ACTN2,HRC,TNNT2,TNNC1,MYH7,COX4I1,PDLIM5,LDB3,NDUFA1,ATP5F1A,ATP5F1B,ATP5MG,COX7B,LDHB,CHCHD10,MYL12A,NDUFB1,RYR2,MYL3,UQCR10,ATP5MJ,NPPA,UQCRQ,LMOD2,FABP3,CSRP3,TECRL,COX6C,NDUFA6
ENPEP	ENSG00000138792	thymus	endothelial_cells	8	6	967	0.62	7	1	NOTCH4,VWF,EGFL7,CDH5,EPAS1,ADGRL4,PECAM1,RNASE1,ANXA3,PODXL,BTNL9,ESAM,NEDD9,MMRN2,CLEC14A,CAV1,IFI27,A2M,DOCK9,PIK3R3,NPDC1,PTPRM,FLT1,GNG11,NHERF2,CLDN5,S1PR1,ADGRF5,PTPRB,TIE1,AIF1L,PLPP1,ADAM15,CYYR1,EMP2,PCDH1,CAV2,APP,FAM107A,RASIP1,LIMS2,EMCN,PALMD,TMTC1,SEMA3G,CRIP2,CTTNBP2NL,SOX18,TEK,RAPGEF3	CXCR4,PTPRC,CD3E,ACAP1,CD48,IL7R,RHOH,ARL4C,CYTIP,CD69,IKZF1,RAC2,CD53,CD44,CD3D,SMAP2,CD52,ITK,FYB1,SLC38A1,LCK,APBB1IP,GLIPR1,CD2,TCF7,GPR183,BCL11B,CD3G,WAS,CD37,SEPTIN1,TNFSF8,STK4,HCST,TRAF3IP3,CORO1A,EVL,GPSM3,LSP1,LEF1,SELL,CAMK4,LIMD2,SEMA4D,ARHGAP45,DOCK8,SLA,TRBC2,FCMR,CD96
ENPEP	ENSG00000138792	heart_muscle	endothelial_cells	6	3	498	0.6	13	1.1	B2M,TMSB4X,IFITM3,HLA-E,TMSB10,SPARCL1,IFI27,EEF1A1,HLA-B,VIM,PTMA,H3-3B,PECAM1,MYL6,FABP5,IFITM2,CD74,CD59,FTL,VWF,TXNIP,ANXA2,HLA-A,AHNAK,ID3,TM4SF1,TACC1,S100A10,ITM2B,ADIRF,RNASE1,IFITM1,CAV1,GNG11,CAVIN2,EPAS1,CLU,CRIP2,ENG,CALM1,GIMAP7,ARHGAP29,HLA-C,SRP14,PFN1,SEC62,ADGRF5,SON,ANXA1,S100A6	MYH7,MYL2,MYL3,RYR2,MYBPC3,HRC,ANKRD1,XIRP2,TTN,MB,COX7A1,TNNI3,DES,TNNC1,LMOD2,TECRL,MYOM2,ACTN2,XIRP1,COX6A2,NEBL,LDB3,MYH6,ENO3,TPM1,CASQ2,PLN,SYNPO2L,FLNC,MYOM3,ATP2A2,ATP5ME,CSRP3,PKP2,NEXN,EIF1AY,CHCHD10,MYOM1,CMYA5,RBM24,TENM2,ACTC1,TMEM182,ABRA,TRDN,HHATL,SFRP1,RBM20,CKM,HSPB7
ENPEP	ENSG00000138792	liver	smooth_muscle_cells	7	3	625	0.48	3	1.3	ID1,CALCRL,IL33,CAVIN1,ID3,TIMP1,CD59,EPAS1,HSPG2,TCEAL9,RNASE1,S100A10,GNG11,PTPRB,SPARCL1,TM4SF1,ADIRF,PLAC9,MYCT1,C7,GPX3,IFI27,CD9,NPDC1,LDB2,IGFBP7,HES1,IFITM3,CRIM1,SRPX,TGM2,PECAM1,NRN1,TINAGL1,RBP1,CAV1,IL6ST,TCF4,SNCG,SPTBN1,MEIS2,GARRE1,CD151,DLC1,TACC1,NOTCH4,SELENOW,CTNNAL1,IFITM2,CAPZA2	APOC3,TF,CPS1,ALB,APOA2,APOC1,TAT,MAT1A,PLG,HSD17B6,MGST1,C9,CYP2E1,LEAP2,CP,APOB,TTR,CPB2,KNG1,AZGP1,FABP1,VTN,FGB,ANG,CYP8B1,SERPINC1,HMGCS2,ACSL1,RBP4,ALDOB,CHCHD10,MT1X,BAAT,MT1G,SERPINF2,AGT,ADH1B,SAA4,GATM,PAH,APOA5,APOA1,SULT2A1,APCS,HPX,SLC22A1,AMBP,ITIH3,FGG,FGA
ENPEP	ENSG00000138792	skeletal_muscle	endothelial_cells	12	4	916	0.44	6	1.4	PECAM1,B2M,CD59,HLA-E,HLA-A,RAMP2,ETS2,PTMA,ECSCR,CRIP2,MGST2,TM4SF1,CAV1,BCAM,DIPK2B,ADAMTS9,MYH9,ADIRF,IFI27,RAMP3,PALM2AKAP2,IFITM3,GNG11,PLVAP,TMSB10,CD74,HLA-C,FXYD5,ADGRL4,CAV2,TSPAN7,NEDD9,NRN1,CD93,JAM2,TMSB4X,S1PR1,NPDC1,ERG,STOM,TPM3,PALMD,ITGA6,SDCBP,IFITM2,NDRG1,ESAM,ACTN1,AQP1,CDC37	CFD,DCN,LSP1,DPT,COL6A2,PDGFRL,LRP1,CCN5,CILP,C1S,FBLN1,ABCA8,LUM,SMOC2,PDGFRA,SERPINF1,MRC2,COL6A1,COL6A3,SSPN,PRRX1,HMCN2,ADH1B,FBLN5,SDC2,ISLR,CCDC80,IGFBP6,OLFML3,EGFR,ALDH1A1,LTBP4,GAS1,DCLK1,OGN,GFRA1,NOVA1,SVEP1,COL1A2,PTGDS,SOD3,RGMA,CD44,SPON2,LAMA2,COL12A1,MMP2,COL14A1,SCN7A,SCARA5
ENPEP	ENSG00000138792	liver	endothelial_cells	5	3	697	0.43	3	3.8	OIT3,FCN3,STAB1,CCL14,FCGR2B,FCN2,DNASE1L3,FLT1,STAB2,ENG,SPARC,CTSL,GNG11,EHD3,F8,PLXND1,LIFR,SCD,TGFBR2,MAF,ADGRF5,MRC1,EGFL7,CAVIN2,C7,TFPI,MMRN1,HSPG2,AKAP12,IL33,F2R,NTN4,RELN,KDR,CLEC4M,APP,NR2F1,PTPRB,OSMR,TIMP1,IL6ST,ACP5,SGK1,CCL23,ROBO4,ADGRL4,NRP2,CDH5,ADM,S100A13	UQCRQ,APOC3,DBI,APOC1,CHCHD10,CST3,ATP5ME,UQCR10,HINT1,APOA2,CALM2,MAT1A,MT1X,COX7C,UQCR11,ADH1B,FTH1,COX6B1,COX7A2,COX7B,ATP5MG,TTR,ATP5PF,SOD1,AZGP1,MT1G,ATP5MK,TAT,LEAP2,GATM,ATP5F1E,ECHS1,ANG,COX6C,DCXR,GCHFR,ALB,MT2A,MGST1,BAAT,HMGCS2,HSPE1,PEBP1,AGXT,MT1E,COX4I1,RBP4,ADH4,TF,SERPINC1
ENPEP	ENSG00000138792	fallopian_tube	endothelial_cells	4	15	3735	0.4	19	0.8	IFI27,ADGRL4,HLA-E,EMCN,GNG11,B2M,VWF,STOM,ESAM,A2M,HLA-B,HLA-A,RAMP2,CD59,PECAM1,TAMALIN,NPDC1,CLEC14A,CCDC85B,CD93,EGFL7,FLT1,ETS2,ENG,HLA-C,THBD,DIPK2B,AQP1,CYYR1,TM4SF1,TSPAN7,CD34,ITM2A,SPARCL1,SOCS3,ECSCR,EPAS1,TINAGL1,PNP,NOSTRIN,ID3,CAV1,ACKR1,TMSB10,MMRN2,PDLIM1,TMEM88,HYAL2,FAM110D,SWAP70	RARRES2,CKB,LGALS3BP,ALDH1A1,CYBA,S100A4,RBP1,RAMP1,FTH1,CD44,FBLN1,SERPINF1,EPCAM,TSTD1,RNASET2,HSPB6,VAMP8,LGALS1,LONRF2,CEBPB,ESR1,SPON1,PTPRC,ERRFI1,DCN,C3,SSPN,F3,WFDC2,IGFBP5,QPRT,TMEM176B,NR2F1,OLFML3,BCL2,SDC4,SPINT2,MBP,OGN,LRP1,ALDH1A2,PTGDS,CD24,ELF3,GLIPR1,COL6A3,MDK,TMEM98,EHF,CXCR4
ENPEP	ENSG00000138792	vascular	smooth_muscle_cells	13	1	261	0.38	1	1.7	RASSF3,NMRK2,CD244,SYT9,TNNT2,SLC22A2,BORCS8-MEF2B,OR10AC1,TMEM270,DPRX,TRAV22,SH3BGR,C1orf87,OR4F17,LRIT3,TEKT2,RFX4,GAL3ST3,ITLN2,FAM166C,CPNE6,RGS8,NDUFC2-KCTD14,SPATC1,CLEC3A,ENSG00000255639,ACER1,GPR26,MYLK2,COX6A2,TUBAL3,FOXD4,GPX2,CCDC73,GSTA1,SPEF1,ABCC11,PLAAT2,NUPR2,PRR36,RAB6C,CDH22,FAAH2,TREML1,ENSG00000267740,TMEM262,SCGB3A2,TRAV38-2DV8,AVP,RGPD3	SRRM2,DDX5,ITM2B,SON,PNISR,N4BP2L2,DDX17,RBM39,B2M,TMBIM6,HLA-A,QKI,FKBP5,CD81,LAPTM4A,STAT3,SRSF5,UBC,HLA-C,EIF1,H3-3B,METTL7A,CST3,GLG1,MTDH,HNRNPK,SF1,SERPING1,ZBTB16,LEPROT,RTN4,KLF9,JUND,RACK1,PCBP2,HP1BP3,ZBTB20,IFI16,PMP22,SRSF11,TPT1,NFE2L2,HLA-E,FOS,SF3B1,PSAP,TNRC6B,GRINA,CEBPD,CD46
ENPEP	ENSG00000138792	endometrium	endothelial_cells	23	1	268	0.37	1	0.9	A2M,VWF,TM4SF18,CD34,LEPR,SLC2A3,ADGRL4,ENG,SPARCL1,TCF4,SMAD1,CD74,CD93,PECAM1,EMCN,ESAM,ENPP2,LDB2,DIPK2B,FAM167B,RNASE1,NUAK1,ELK3,OSBPL1A,HLA-DRB1,EGFL7,PALM2AKAP2,ADGRF5,RAMP2,LIFR,CDH5,PTPRB,SLC39A10,HOXD9,TMEM70,SOCS3,MEIS2,CAV1,RGCC,CLEC14A,FLT1,KDR,PALMD,PLVAP,CCL14,SOX18,FAM43A,CALCRL,CLDN5,LPAR6	SERPINF1,FTH1,COL1A1,PTN,DCN,IGF1,CLMP,RORB,FBLN1,RAMP1,TXN,THBS2,CYBA,PSD,GPX3,RGL3,COL3A1,PCOLCE,CENPV,CXCL14,S100A11,PWWP3B,VLDLR,PDGFRA,CLDN3,DKK1,MLPH,ANGPTL1,TPM1,HAND2,APOE,PGR,PAEP,PTGDS,MYOCD,CXCL8,CFD,S100A6,PRTFDC1,SLIT3,CDKL1,VCAN,FOXL2,TPT1,KCNC3,ANXA1,HSPB6,PEG3,FERMT1,SGCE
ENPEP	ENSG00000138792	tongue	endothelial_cells	18	1	273	0.37	1	0.4	LGALS7B,S100A6,SPRR2A,S100A2,SPRR2E,S100A7,TMSB10,B2M,IGKC,LRRC75A,SPRR2D,MT1E,C1orf56,FTL,MIF,IFITM3,SELE,IGHA1,RNASE1,ADIRF,S100A8,POSTN,TPSB2,AQP1,PECAM1,IL6,SPRR2B,SERF2,FXYD5,FAU,C2CD4B,CCL2,ACKR1,MT1G,IGFBP7,S100A4,PFN1,CLU,PI3,IFI27,C19orf33,TPSAB1,PHKG1,CD93,VWF,MMRN1,ADAMTS1,GNG11,CYBA,MYL9	DSP,DDX3Y,EIF1AY,HSP90AA1,LGALS7,NFE2L2,PERP,USP9Y,DSC2,FOS,BTG2,JUN,SPINK5,SQLE,KLF5,GBP6,DSG1,ZFP36L1,SRRM1,UTY,CCND1,BTG1,YWHAZ,ZFY,ARPC2,PTN,UBXN4,PNRC1,RALBP1,CSNK1A1,MTDH,CAST,DSG3,HMGB1,DSC3,MYCBP2,CALM1,SIPA1L2,HSP90AB1,KRT4,PITX1,KLF6,SMAP1,HSPA1B,PA2G4,MARVELD3,SON,LDLR,GJB6,BCL11B
ENPEP	ENSG00000138792	thymus	endothelial_cells	5	6	1653	0.36	6	0.4	PECAM1,PLVAP,NPDC1,RAMP3,VWF,TAMALIN,SLCO2A1,CYYR1,A2M,ESAM,HSPG2,ENG,CLEC14A,MMRN2,ADGRL4,ETS2,LDB2,AQP1,ACKR1,EPAS1,BCAM,EMCN,HLA-DRB1,FLT1,EGFL7,GNG11,NRN1,MRTFB,OLFM1,DIPK2B,IFI27,ADAM15,LRRC32,ADAMTS9,BHLHE40,RASIP1,PTPRM,SPARCL1,SHANK3,ITM2B,DUSP23,RAPGEF3,TMEM255B,HLA-DPA1,NOSTRIN,CCL14,TPD52L1,LIMS2,CNN3,ADCY4	CXCR4,CD48,CYTIP,CD3E,IKZF1,PTPRC,CD44,STK17B,IL7R,ACAP1,HCST,SMAP2,CD69,CD3D,S100A4,GPR183,LCK,RAC2,GLIPR1,ARL4C,CD3G,FCMR,TSC22D3,ITK,APBB1IP,CD53,FYB1,SARAF,CD37,BTG1,RHOH,SEPTIN1,CD2,TCF7,TNFSF8,BCL11B,TRAF3IP3,RCSD1,TBC1D10C,WAS,ARHGAP15,PARP8,CAMK4,CD52,LSP1,STK4,MBP,CORO1A,DOCK10,CD247
ENPEP	ENSG00000138792	bronchus	smooth_muscle_cells	13	2	664	0.3	2	1.7	PCOLCE,LGALS1,UBB,SPARC,UBA52,COX5A,SLC25A4,PABPC1,H2AC25,DNPEP,NDUFB9,EIF3H,PSMB6,SERBP1,YWHAE,BAX,RBM39,HSPA5,PHB1,FAU,PSMA7,ATP5F1B,ARF1,HNRNPA3,EIF3I,UQCC2,NENF,PSMD2,PSMB3,CNBP,SF3B1,CUEDC2,SRRM2,UBE2D3,PSMD11,EIF3D,TUBA1A,ATP6V0B,SDHB,VIM,IMPDH2,SLC25A3,COPS6,LMNA,EMP3,PSMB2,UBE2B,PSMD1,FCF1,ESD	CXCL1,CXCL8,CXCL2,CCL20,CSTA,UQCRH,LDHA,S100A9,TXN,COX7B,ATP1B3,MT1X,HSPB1,TACSTD2,ID1,CLDN4,SERPINB3,CXCL3,COX7A2,ATP5MJ,ELF3,IGFBP3,CD9,TSPO,KRT19,COX6C,HLA-A,SAT1,C4orf3,ACTG1,COMMD6,COX4I1,NDUFA1,HLA-B,SERPINB4,PERP,PGK1,GLUL,LIPH,CA9,TPI1,FXYD3,HLA-C,B2M,SPINK5,S100A8,NPC2,EEF1D,CLEC2B,CHCHD2
ENPEP	ENSG00000138792	lung	endothelial_cells	18	1	481	0.21	1	0.5	RAMP2,TNFSF10,LDB2,CLEC14A,NPDC1,HLA-E,IFI27,RAMP3,PTPRB,EGFL7,CALCRL,TAMALIN,TCF4,VWF,CDH5,SOX18,EPAS1,CD93,ENG,GNG11,TMEM100,ITM2A,CLDN5,MMRN2,TEK,IGFBP4,JAM2,GIMAP7,FCN3,SLCO2A1,HYAL2,PRSS23,VAMP5,RASIP1,SRPX,IL33,GIMAP1,TSPAN7,FAM167B,PECAM1,CASKIN2,VIPR1,CYYR1,NOTCH4,CRIP2,GBP4,LEPR,CTNNAL1,SOCS3,TIMP3	TKT,ASAH1,S100A11,GPX4,CD44,LGALS3BP,OAZ1,SPINT2,ATP5F1E,FTH1,LDHB,PFN1,S100A4,DBI,S100A6,CSTB,CYBA,ATP6V0B,VAMP8,FCER1G,CTSS,CXCL16,CHCHD10,FTL,PDXK,GPX1,LTA4H,RBM47,CAPG,CD63,ATP1B1,TYROBP,CEBPB,HNMT,PGD,CELF2,LGALS3,CST3,TXN,GSTP1,SLC11A1,AIF1,SERPINA1,CTSD,PEBP1,MS4A7,LAPTM5,UQCR10,ACSL1,RUNX1
ENPEP	ENSG00000138792	prostate	endothelial_cells	7	2	982	0.2	2	0.3	SPARCL1,PECAM1,CAVIN2,CLEC14A,HLA-E,EGFL7,PTPRB,ADGRL4,TGFBR2,VWF,EMCN,LIFR,EPAS1,GIMAP4,WWTR1,GALNT15,FLT1,LDB2,VAMP5,PLVAP,GIMAP7,CDH5,STOM,CYYR1,CAV1,GSN,F8,HSPG2,TCF4,IFITM2,SEC14L1,TMEM88,MEF2C,GNG11,IFITM3,KDR,CALCRL,ENG,PODXL,LMO2,TSC22D1,SPARC,CD93,HLA-B,DIPK2B,A2M,ADGRF5,HLA-A,TIAM1,LRRC32	CD24,FDX1,GSTM3,TSTD1,VAMP8,GSTP1,SEMG1,SPINT2,DBI,SEMG2,DUSP4,AKR1B1,EHF,FAM107B,SSR4,TWF1,FAM3D,DCXR,CDO1,ELF5,PRPS2,FBXO32,PATE4,FAM110C,UQCR10,TRMT6,ADI1,ENPP3,RNASET2,ECHS1,AQP2,SLC26A3,NUPR2,CHCHD10,CD44,MLPH,EZR,CLDN3,RHOBTB3,KRT18,WFDC2,CAPG,PNMT,APBB1IP,RBBP7,RGS10,DNAJC15,FAM3B,RAB25,TCEAL4
ENPEP	ENSG00000138792	skeletal_muscle	endothelial_cells	0	4	2606	0.15	4	1.8	NHERF2,CA4,FABP5,IFI27,GPIHBP1,AQP1,TMEM88,ICAM2,ANXA3,BST2,EGFL7,RGCC,VWF,CLDN5,LPL,CD300LG,F8,GIMAP7,FLT1,HYAL2,ESAM,CXCL2,ID1,BTNL9,ADGRF5,HLA-DRB1,NOTCH4,EPAS1,CD36,FAM107A,CAVIN2,ITGA6,RNASE1,TINAGL1,PTPRB,LPAR6,ATOH8,B2M,SOX17,MIER2,S1PR1,TIMP4,FABP4,CD74,TSPAN13,WARS1,HLA-DRB5,MT1E,A2M,CDH5	S100A4,CD63,DCN,COL6A2,CFD,VIM,GSN,LTBP4,LRP1,LSP1,S100A6,LMNA,SERF2,FBLN2,CD44,COL6A1,SERPING1,OAZ1,PNRC1,PEBP1,CST3,SSPN,PLAC9,ARID5B,C1S,TPT1,CALD1,DDX5,TIMP2,FOSB,SELENOM,MFAP4,FBLN1,ITM2B,PDGFRL,ARL6IP5,EIF1,CELF2,LAPTM4A,EEF1A1,MAP1B,ACTB,ABCA8,RHOBTB3,CD81,COL6A3,UBA52,SDC2,PMP22,ZFP36L2
ENPEP	ENSG00000138792	salivary_gland	endothelial_cells	15	1	694	0.14	1	0.2	EMCN,EPAS1,VWF,PTPRB,CALCRL,TGFBR2,ENG,SPARCL1,TACC1,CLEC14A,GIMAP7,GIMAP4,CDH5,IFITM3,SOCS3,LDB2,IFITM2,A2M,F8,ESAM,STOM,ADGRL4,CAV1,IGFBP4,TCF4,HLA-E,HDGFL3,TMTC1,VAMP5,AQP1,LRRC32,EGFL7,HSPG2,MMRN2,CYYR1,IFI27,MRTFB,LIMS2,ERG,GIMAP1,IL6ST,LIFR,KCTD12,ELK3,EMP2,GNG11,CD34,BMPR2,MYCT1,RDX	CD44,AZGP1,CD52,EHF,PIGR,SPINT2,TSTD1,HTN3,RRAGD,CD79A,CCL28,SORL1,IQGAP2,CLDN3,HTN1,PRH2,CALML5,PHGDH,VAMP8,PTPRC,STATH,PIP,KRT18,FXYD3,RNASET2,C3,PITX1,KRT8,ELAPOR1,NDRG2,FAM3D,LPO,BARX2,EPCAM,KCNMA1,SLPI,EVI2B,BCL11A,ANK3,RBM47,MGST1,CLDN7,PRB3,P4HB,PDZK1IP1,CLDN4,LCP1,LSP1,CD37,TMED3
ENPEP	ENSG00000138792	skin	endothelial_cells	4	2	1895	0.11	2	0.4	TM4SF1,IFI27,SPARCL1,ADGRL4,HLA-E,MCTP1,IFITM3,PLVAP,LMCD1,PECAM1,SDCBP,EMCN,IFITM2,ESAM,MYCT1,AQP1,TSC22D1,ARRDC3,NEDD9,SPRY1,ARHGAP29,ACKR1,CD93,RAMP2,STOM,ECSCR,PDLIM1,NPDC1,TCF4,BCAM,HLA-B,ICAM1,A2M,B2M,GNG11,SOCS3,GASK1B,CALCRL,CRIP2,TMSB10,ADAMTS9,CCL14,CD34,ZNF385D,CLDN5,ETS2,TSPAN7,ADIRF,SOX17,EVA1C	CEBPB,COL6A2,SOD3,CD44,CXCL14,LGALS1,CCDC80,DCN,PLAC9,CFD,SERPINF1,MFAP4,AXL,GPNMB,C1S,EMP3,COL6A1,LUM,AEBP1,TPPP3,FBLN1,THBS2,VCAN,SDC2,SFRP2,PCOLCE,MMP2,CTSK,IGFBP5,TWIST2,C1R,COL1A2,CFH,TWIST1,CLEC11A,CRABP2,COL3A1,LRP1,APOE,EMX2,COL6A3,PDGFRB,LSP1,CRYAB,GEM,BGN,CYBA,TGFBI,MXRA8,PRRX1
ENPEP	ENSG00000138792	breast	endothelial_cells	22	0	221	0	0	0	CCL21,TFF3,TFPI,CD9,MMRN1,ECSCR,EFEMP1,PRSS23,PDPN,SMAD1,CLDN5,CAVIN2,SLC24A1,MAF,AKAP12,PTPRE,PPFIBP1,GYPC,LYVE1,CHRDL1,LAYN,LOX,GPM6A,PROX1,FXYD6,RELN,VPS35L,TBX1,EFNA5,GNG11,DOCK5,IGFBP7,HYAL2,PARD6G,KANK3,NR2F1,PKHD1L1,NRP2,POLR2L,OAF,HOMER3,RAB11A,MYZAP,MPP7,CD59,LAPTM5,ELK3,IGF1,RASGRP3,SNCA	RAC2,EMP3,CD3G,TAGAP,ARHGAP45,APBB1IP,FMNL1,CXCR4,SYTL1,LRP1,RGS10,TRAF4,ARHGAP15,IKZF1,IL7R,CYTIP,GPR65,BIN2,EVI2B,CXCL12,CD3E,DGKD,PTPRG,CD96,RASSF5,DEF6,HLA-DRB1,DOK2,IL2RG,DCN,SRGN,SYTL3,EFHD1,SPECC1,DDHD1,AXL,MATK,KITLG,SORT1,PLEKHA2,ARHGDIB,HLA-DRA,SMIM22,CD6,CD83,CEBPA,ERBB2,CD8B,HLA-DMA,SIT1
ENPEP	ENSG00000138792	esophagus	endothelial_cells	13	0	86	0	0	0	TFF3,TFPI,HLA-E,CAVIN2,GNG11,CLDN5,MMRN1,CCL21,ECSCR,PROX1,LYVE1,CRIP2,SMAD1,IGFBP7,SNCG,EGFL7,FLT4,PPFIBP1,FXYD6,AKAP12,GPM6A,GMFG,GNAS,SELENOW,NRP2,GIMAP7,KANK3,LMO2,GIMAP1,PECAM1,PKHD1L1,PTPRE,SHC1,FGL2,APP,SH3BGRL2,VIM,SCNN1B,GYPC,LDB2,RAMP2,PLIN5,DLL4,ARL6IP1,EDNRB,SCN3B,MTUS1,RASGRP3,CD36,ST6GALNAC3	SFN,S100A2,CD44,TACSTD2,SOX15,FXYD3,FBLN1,CBR3,SPINT2,C19orf33,KLF5,SERPINB5,DSG3,KRT15,FABP5,PITX1,DAPL1,LRP1,COL1A2,PERP,AQP3,KRT5,CNN2,MAST4,LY6D,CALML3,DSC3,CLDN7,DCN,SOX2,KRT19,SERPINF1,GSTP1,CKS2,S100A14,IRF6,EMP3,LUM,CRABP2,ELF3,SYTL1,DSC2,CA12,FOSL1,PHLDA2,CAPG,S100A11,SOX9,LSP1,ABRACL
ENPEP	ENSG00000138792	esophagus	endothelial_cells	3	0	1148	0	0	0	CD74,IFITM2,AQP1,IFITM1,PLVAP,IFI27,HLA-DRB1,RAMP2,CRIP2,NPDC1,CCL14,HLA-B,IFITM3,HLA-DRB5,ACKR1,SOCS3,PECAM1,HLA-E,EMCN,EGFL7,ADGRL4,KLF2,B2M,ENG,HLA-DRA,RAMP3,ID1,TGFBR2,ESAM,EPAS1,ID3,GNG11,CYYR1,BCAM,CD93,LIFR,VWF,S1PR1,CLDN5,CALCRL,SLC2A3,ECSCR,GIMAP4,SOX18,GATA2,LMCD1,CLEC14A,FLT1,FXYD5,IL3RA	MGST1,FTH1,ANXA1,GSTP1,TACSTD2,KLF5,S100A2,SFN,NUPR1,PERP,DSG3,MAFB,PTN,SOX15,FXYD3,RND3,FBLN1,PITX1,CBR1,SPINT2,AQP3,KRT15,S100A4,TRIM29,CD44,FABP5,SERPINB5,DBI,CHCHD10,LGALS3BP,MFAP4,KLF6,PPDPF,ATP5MC3,DCN,DAPL1,KRT5,HSPB1,ADH1B,C19orf33,PPIA,EHF,S100A11,SOD3,COL1A2,CST3,TXN,COL6A2,COX7C,LY6D
ENPEP	ENSG00000138792	lung	endothelial_cells	21	0	300	0	0	0	CLEC14A,EFNB2,CALCRL,PTPRB,TFPI,PALMD,TMEM100,SOCS3,FAM107A,RAMP2,NOTCH4,EPAS1,GJA5,IGFBP7,GIMAP7,SRPX,S1PR1,EMP1,LRRC32,SEC14L1,MGP,GFOD1,PECAM1,VWF,GNG11,TCF4,A2M,ZFP36,TMTC1,GIMAP8,ECE1,VAMP5,CDH5,EGFL7,PRSS23,TNFSF10,IFITM3,MMRN2,TM4SF1,ENG,SMAD6,TSPAN7,CD93,SLCO2A1,HEY1,NPDC1,CLDN5,ADGRL4,GPX3,CYYR1	ASAH1,LGALS3BP,CD44,FTH1,CXCL16,CD74,TYROBP,FCER1G,CAPG,CTSS,CSTB,RBM47,PTPRC,MS4A7,FTL,C1orf162,HLA-DRA,CYBA,LCP1,SPINT2,CD37,SLC11A1,CD53,GPX4,SPI1,HLA-DPA1,CTSD,NCF2,ALOX5AP,HLA-DRB5,HLA-DPB1,LTA4H,APBB1IP,HLA-DMA,FABP5,HLA-DQB1,LAPTM5,ITGB2,EVI2B,ATP1B1,S100A4,CD52,LGALS3,CELF2,SERPINA1,C1QA,IL18,AIF1,CYBB,VSIG4
ENPEP	ENSG00000138792	lung	endothelial_cells	25	0	140	0	0	0	IGFBP7,PPFIBP1,GNG11,MMRN1,TFF3,APP,PROX1,NR2F1,TBX1,NR2F2,KANK3,CLDN5,CALD1,CCL21,EGFL7,DIPK2B,TFPI,FSCN1,PGM5,SMAD1,SEMA3A,MARCKSL1,FLT4,TSPAN5,CAVIN2,CALCRL,AKAP12,TM4SF18,PARD6G,SEMA6A,KBTBD11,RELN,PKHD1L1,RAMP2,SEMA3D,PDPN,TIE1,LDB2,MARCKS,RASIP1,ECSCR,HOMER3,IGFBP4,SULF2,SCN3B,TCF4,PROCR,HOXD8,LAYN,NRP2	LGALS3BP,CXCL16,STAT6,CD74,FGD4,IL18,TYROBP,CD44,FCER1G,ATP1B1,CD37,HLA-DRA,FTL,ASAH1,VAMP8,MS4A7,CSTB,HLA-DPA1,HLA-DPB1,RAC2,CPM,RGCC,SYK,HLA-DQB1,HLA-DRB5,CAPG,CD52,SERPINA1,FTH1,MYO1F,HLA-DQA2,CTSS,S100A4,CTSC,CYBA,C1QA,GPX4,AIF1,HLA-DQA1,C1orf162,HLA-DMA,ARHGDIB,FBP1,LST1,MS4A4A,CORO2A,SPI1,MCEMP1,HLA-DRB1,VSIG4
ENPEP	ENSG00000138792	lung	endothelial_cells	5	0	1452	0	0	0	FCN3,GNG11,NHERF2,NES,EPAS1,RAMP2,IL1RL1,FAM107A,JCAD,CLDN5,VAMP5,RAMP3,GPR4,LDB2,ZEB1,COX7A1,ERG,CALCRL,IFI27,SPARCL1,RFLNB,HSPA12B,BAALC,KDR,S1PR1,BCL6B,C1orf115,RASIP1,LRRC32,PRX,ETS1,PODXL,FAM167B,NOSTRIN,ADGRL2,CYYR1,TMEM204,SPARC,PDGFB,VWF,TMEM100,HECW2,ECSCR,MYZAP,DIPK2B,RGS5,EMCN,CDH5,ROBO4,S100A3	EEF1A1,JUND,H3-3B,EIF1,DDX5,ASAH1,OAZ1,PABPC1,TMBIM6,TPT1,VAMP8,APLP2,NACA,TKT,SERF2,ARPC2,FAU,PEBP1,GNAS,H3-3A,GPX4,UBA52,BRI3,SERP1,RACK1,MCL1,EIF4A2,SLC25A6,ERP29,COX4I1,CD44,ARPC3,CD63,DUSP1,CCNI,ATP5MG,ATP5MC2,UQCRB,ATP6V1G1,ATP6V0E1,BTG1,SAT1,CFL1,UBC,UBB,LRRFIP1,CST3,RNH1,ARL6IP5,CD9
ENPEP	ENSG00000138792	lung	endothelial_cells	7	0	1227	0	0	0	ESAM,SOCS3,CLDN5,GNG11,CLEC14A,EGFL7,CDH5,PECAM1,SPARC,CALCRL,ZFP36,IL1RL1,ACVRL1,RAMP2,S1PR1,ICAM2,PODXL,ADGRL2,ROBO4,SLCO2A1,SEC14L1,TCF4,HYAL2,FCN3,NOTCH4,EPAS1,VAMP5,EMP1,TFPI,RASIP1,LRRC32,KDR,TAMALIN,ITGA1,ADGRG1,FAM107A,SH3BP5,SLCO4A1,LDB2,CD93,BTNL9,IFI27,PDGFB,PCDH17,ARHGAP29,ETS1,RAMP3,NHERF2,FLT1,GIMAP7	ASAH1,GPX4,VAMP8,LGALS3BP,CHCHD10,CD44,TKT,SPINT2,OAZ1,CXCL16,LTA4H,LGALS3,CYBA,CSTB,S100A11,FTH1,RBM47,CTSS,CD9,PEBP1,CAT,FABP5,CAPG,FCER1G,ATP1B1,FTL,TYROBP,CD37,CD74,DBI,RUNX1,APLP2,TALDO1,HLA-DRA,MS4A7,C1orf162,PYCARD,LAPTM5,HNMT,SPI1,COMT,MGST3,PTPN6,ERP29,SLC11A1,HLA-DMA,CTSC,HLA-DPB1,CEBPB,BRI3
ENPEP	ENSG00000138792	pancreas	endothelial_cells	17	0	21	0	0	0	ENG,PLVAP,EMP1,ECSCR,PTPRB,EGFL7,GNG11,TCF4,FLT1,ZEB1,PECAM1,ERG,KDR,CDH5,CD93,CALCRL,FMNL3,PTPRE,CLEC14A,CRIP2,PODXL,PARVB,MAP3K11,ADGRL4,ANGPT2,COL4A2,SEC14L1,EMCN,PRSS23,TIE1,FAM43A,ITGA5,FKBP1A,F2RL3,STING1,TMEM204,MEF2A,ANGPTL2,GRK5,RAMP2,ADCY4,NOTCH4,GPR4,ACVRL1,NRN1,CLEC2B,FLI1,GMFG,HSPG2,SOX17	CPD,NECTIN4,RAB20,PGPEP1,NBEAL2,KLF5,SLC44A3,KDM2A,CYP3A5,IMPA2,KDF1,ZNF33B,TCAIM,EPSTI1,ABR,C1orf116,GRB7,ATP11B,MEIS1,FOXA2,GGT1,SHB,ESRP1,BLZF1,TRIM69,ZNF827,EPB41L5,PTPRH,PARD6B,HOOK1,CITED4,MISP,MAP3K1,KCNK1,GPRC5A,PALS2,ATG4D,SERPINA4,ALCAM,C19orf33,RNF185,TOM1L2,MFSD3,TUFT1,CCDC88B,ARMT1,TJP3,DDAH1,BCL2L15,CARMIL1
ENPEP	ENSG00000138792	prostate	endothelial_cells	11	0	351	0	0	0	HBA2,HBA1,HBB,CFAP95,HBQ1,SNCA,TRIM58,HBM,HBD,ALAS2,SLC4A1,GYPC,STC1,TNFRSF11B,SLC25A37,BPIFA1,NRXN1,GYPB,TFF3,DUOXA2,RUNDC3A,NFE2,ATP12A,EPB42,KRT1,GATA1,MYL4,SOX10,TAL1,GYPE,IL19,SFRP5,SPTB,RUNDC3B,EME1,IQCJ-SCHIP1,CCNA2,C2orf72,H2BC13,AHSP,RAD9B,PHOSPHO1,FAM131B,STK32A,PIGR,H2BC10,TNC,STAR,WDR62,CA1	TMSB4X,TPT1,EEF1A1,EIF1,GAPDH,FAU,MYL6,CST3,ITM2B,HSP90AB1,NACA,CD81,H3-3B,DBI,GSTP1,S100A11,CALM1,SLC25A6,SRP14,CHCHD2,FTH1,TXNIP,UQCRB,UBC,PRDX6,NDUFA4,CD63,TOMM7,RACK1,GPX4,HINT1,CCNI,ACTG1,HSPE1,TSTD1,CYBA,MYL12B,COX6B1,SERF2,DDIT4,GADD45B,PRDX1,HERPUD1,MZT2B,KRT18,EEF1D,B2M,NDUFS5,CEBPD,PEBP1
ENPEP	ENSG00000138792	salivary_gland	smooth_muscle_cells	20	0	173	0	0	0	MYLK,ACTA2,TPM2,TAGLN,TPM1,MYL9,CALD1,MYH11,DST,CSRP1,FLNA,MAP1B,TGFB1I1,PPP1R14A,KRT5,CNN1,NEXN,ACTG2,TCEAL4,STAC2,ACTN1,MSRB3,CST3,DMD,PPP1R12A,LGALS1,WIF1,KCNMB1,LAMA3,PPP1R12B,TNS1,PTMS,ITGB1,FBXO2,SYNM,KRT17,PALLD,CCN2,LMOD1,FGFR1,DSTN,ACTB,ECRG4,FERMT2,SORBS1,BGN,CPE,COL17A1,FHL2,ZFYVE21	HLA-DRA,IRF8,CD79A,MS4A1,ARHGAP15,CYBB,FLI1,BLK,CYTH4,CHST11,P2RX5,DAPP1,C3,CD22,THEMIS2,SPI1,CIITA,HLA-DQB1,CXCR4,CD74,SERPINB8,SRGN,CDCP1,GAS7,VPREB3,HLA-DOA,HHEX,HLA-DPA1,BANK1,SH2B3,PHACTR1,CXCL8,MNDA,FCER2,PIK3CG,CD86,CARD11,EMILIN2,HLA-DMB,HLA-DRB1,IRAG2,LAPTM5,LTB,TNFRSF13C,FCGR2B,EMP1,DEFB1,PCOLCE,CD180,VTCN1
ENPEP	ENSG00000138792	skeletal_muscle	endothelial_cells	10	0	1160	0	0	0	VWF,BTNL9,ADGRF5,A2M,MGLL,EGFL7,FLT1,SEC14L1,F8,CAV1,AFDN,EMCN,CDH5,PTPRB,HLA-B,RNASE1,BST2,IFI27,ANXA3,NOTCH4,HLA-E,CLEC14A,ITGA1,HLA-A,ENG,STOM,SOX18,EPAS1,SYNE2,NRP1,TMEM88,CD36,TCF15,CAV2,ARHGAP29,FABP5,CD93,GIMAP7,PECAM1,XAF1,FABP4,SPARCL1,GNG11,PODXL,UACA,CLDN5,PHACTR2,HLA-C,GPIHBP1,ADGRL4	S100A4,CST3,CCDC80,CD44,CPE,CFD,FBLN1,COL1A2,RARRES2,SERPINF1,LSP1,DCN,COL6A2,IGFBP6,C1S,C1R,SDC2,LUM,COL3A1,TPPP3,MMP2,OGN,COL6A1,MFAP5,TIMP1,CEBPB,MEDAG,COL14A1,DPT,PCOLCE,MAP1B,SOD3,F10,VCAN,COL5A2,MFAP4,FSTL1,PLAC9,CILP,NNMT,IGFBP5,ECM1,IGF1,SPON2,CD248,CRISPLD2,MXRA8,SCARA5,PDGFRL,GAS7
ENPEP	ENSG00000138792	skin	endothelial_cells	12	0	451	0	0	0	TFPI,CCL21,MMRN1,ECSCR,CAVIN2,TFF3,ARL4A,GNG11,PPFIBP1,PROX1,CLDN5,CD59,ATP5F1E,RAB11A,SNCG,RASGRP3,EGFL7,FOXP1,RAMP2,RELN,LYVE1,NHERF2,ELK3,PKHD1L1,SCN3B,CNN3,ARHGAP29,TSHZ2,HYAL2,GYPC,CRIP2,HLA-E,PTPRE,CYB5R3,MTUS1,NRP2,MGST2,SPTBN1,MARCKSL1,DKK3,IGFBP7,TGFBR2,ADIRF,EFEMP1,CLU,APP,SDCBP,FXYD6,TM4SF18,LMO2	CXCL14,CD44,EMP3,QPCT,CFD,CEBPB,DCN,SFRP2,GPNMB,FBLN1,COL1A2,HLA-DRA,CD74,HLA-DRB1,SPARC,TYROBP,COL3A1,SOD3,SRGN,BASP1,HLA-DQB1,MMP2,SFN,HLA-DPA1,RGS10,THBS2,CXCL12,RND3,COL1A1,EMX2,OLFM2,HLA-DPB1,MFAP5,VCAN,CD52,PTN,OSR2,AXL,AIF1,SEMA3C,CRABP2,GSN,ZEB2,IL10RA,PCOLCE,SERPINF1,IL1R2,CD248,TFAP2C,SERPINB5
ENPEP	ENSG00000138792	thymus	endothelial_cells	16	0	303	0	0	0	PKHD1L1,TFPI,MMRN1,TBX1,APP,CDC42EP5,CD9,FLT4,EGFL7,CYB5R3,KANK3,PPFIBP1,CAVIN2,IGFBP7,ENTREP1,SULF2,RAB11A,SHC1,MGST2,BACE2,GNG11,CNN3,TIE1,RAMP2,TMEM255B,PECAM1,HEBP1,SMAD1,SNCG,ARHGAP29,LAYN,PLPP1,TGM2,PARD6G,LMO2,LDB2,EPHB4,PROX1,NR2F2,CALCRL,HLA-E,TM4SF1,NXN,PTPRE,PLSCR4,EFNA1,RAMP3,GALNT18,DSP,TSPAN5	CD3E,IFITM1,IKZF1,IL7R,RHOH,CD3D,CXCR4,LCK,CYTIP,PTPRC,HCST,CD3G,ITK,FYB1,CORO1A,CD2,CD69,CD53,BCL11B,RAC2,CAMK4,BIN2,SYTL3,FCMR,P2RY10,CD7,APBB1IP,AKNA,TBC1D10C,ACAP1,CD6,SCML4,GPR65,RUNX3,ZAP70,ARHGAP9,TRAT1,CD247,FGD3,TCF7,DENND1C,CCR7,TXK,SLA,PTPRCAP,MAL,RGS10,LCP1,SKAP1,CD48
ENPEP	ENSG00000138792	vascular	endothelial_cells	15	0	237	0	0	0	BTNL8,FCN3,LAMP5,CPNE4,B3GNT3,VTCN1,IGHV3-21,TRBV12-5,IGHV3-7,IGKV4-1,BNIP5,IGLV3-1,JCHAIN,IGLL5,IGLV6-57,PRB3,NLRP7,ENSG00000111780,IGKC,IGHA1,IGHA2,RASSF6,CREB3L3,PLD4,NPTX1,FCRLA,PGLYRP1,FCRL2,TNFRSF17,DERL3,DACH2,PRSS16,AOC1,PNOC,ANXA3,CKMT1B,SMPDL3B,WDR64,CTCFL,MZB1,TEKT2,AIM2,FCRL5,CALHM4,SDC1,CCL15,IL5RA,CTAGE6,CFAP47,POU2AF1	CD81,CST3,ZBTB16,SRRM2,NFIC,ARL6IP5,FKBP5,LAPTM4A,N4BP2L2,NFIA,C12orf57,CRTAP,ATP6AP2,PEBP1,SERPING1,CCNI,MBNL1,ZBTB20,TIMP2,CD63,PPP1CB,ZEB2,EID1,H2AJ,TLN1,ADI1,CALM2,S100A6,SEPTIN7,PABPC1,IQGAP1,RTN4,PIK3R1,HP1BP3,DST,PCYOX1,ROCK1,DDX24,EIF1,ASH1L,SELENOM,SH3BGRL,METTL7A,AFF4,TM9SF3,AKAP13,CAST,EEF2,NDFIP1,KLF9
ENPEP	ENSG00000138792	vascular	endothelial_cells	19	0	48	0	0	0	PKHD1L1,PPFIBP1,MMRN1,KDR,KANK3,PROX1,SMAD1,FXYD6,LMO2,ARL4A,TSPAN5,PARD6G,CAVIN2,FLT4,EPHB4,PTPRE,KBTBD11,NR2F1,DSP,NHERF2,TFF3,TFPI,SHC2,TBX1,RAB11A,AFAP1L1,SEMA6A,DMTN,WFS1,SLC22A23,ELK3,RASGRP3,PPP1R16B,SHC1,MAF,PODXL,PGM5,EFNA1,SULF2,ECSCR,NRP2,SMAGP,GNG11,GIMAP1,VAV3,HOXD8,CD9,TM4SF18,CDH5,APP	SPARCL1,EPS8,HNMT,JAM3,ZEB2,LRP1,AXL,ECM2,LAMA2,NRP1,SLIT3,STK17B,DCN,SOBP,ADH1B,C1S,GPX8,HOXB2,CPED1,GSN,PRRX1,SERPINF1,PKD2,ADAMTS2,EPB41L3,PDGFRB,SDC2,MRC2,FGF2,PHYHD1,ABCA8,FBLN5,PTGIS,COL14A1,TBX18,SAMHD1,MFGE8,SULT1A1,MAPK10,ELL2,FAM13A,DAAM2,LMOD1,EGFR,NTRK2,SMAD7,GPX3,ABCA9,CFD,SPOCK1
