# Supplementary material for: Bioinformatic characterization of ENPEP, the gene encoding a potential cofactor for SARS-CoV-2 infection
Source: PLoS One. 2024 Dec 11;19(12):e0307731. doi: 10.1371/journal.pone.0307731 (PMC11633960; doi:10.1371/journal.pone.0307731)
Supplement: S2 Table — Each row includes the 50 most up and down-regulated differentially expressed genes (DEGs) for the corresponding cell type cluster. (XLSX) [file pone.0307731.s003.xlsx]

## Sheet: Taul1
Gene name	Gene	Tissue	Cell type	Cluster	expressing_cells_N	total_cells_N	percent	Read count	nTPM	top_up_DEGs	top_down_DEGs
ENPEP	ENSG00000138792	liver	hepatocytes	18	26	64	40.62	30	47.3	SERPING1,CYP2C8,C4BPA,C9,C1S,TPT1,FGL1,CYP2C9,SELENOP,CFH,FGA,APOC1,CFHR3,ACSL1,CPB2,TMBIM6,DHCR24,SERPINA1,APOB,FGB,SAA1,APOC3,PGRMC1,VTN,AGT,RARRES2,CLU,SERPINF2,HMGCS2,IGFBP4,AMBP,CRP,METTL7A,AGXT,TBCA,CTSD,AOX1,PDIA4,IFITM3,PLG,SCP2,CP,ATP5ME,ITIH1,C3,A2M,ITIH3,ASGR2,HPX,FN1	S100A11,CCND3,FCER1G,EMP3,IL16,WIPF1,COTL1,AIF1,TGFB1,MEF2C,EVI2B,MS4A6A,GIMAP1,LIMD2,RIPOR2,GZMA,TPM4,LSP1,FGR,CD163,FLNA,PLEK,MPEG1,RGS2,GMFG,KCTD12,HLA-DRB5,LST1,UCP2,ATP1B3,BTG2,TLR4,DAB2,CMTM3,ARHGAP30,IL2RG,AKR1B1,ARHGAP45,WAS,VIM,RNASE6,BASP1,NCKAP1L,TMC6,CD69,F2R,TMEM243,TUBA1A,KLF4,GNG2
ENPEP	ENSG00000138792	liver	hepatocytes	4	61	777	7.85	63	27.5	APOC3,TTR,MGST1,ADH1B,ALB,APOC1,ANG,AZGP1,MAT1A,DCXR,UQCRQ,RBP4,SOD1,APOA1,APCS,SERPINC1,AMBP,CES1,CPB2,RARRES2,CLU,APOA2,TF,CYP2E1,APOH,CFHR2,KNG1,ORM2,SERPING1,CYP3A4,ADH4,HSD17B6,TMBIM6,TAT,SEC62,PLG,AGXT,ECHS1,VTN,C1S,CYP2C8,ATP5ME,NDUFB1,CYP2C9,COX6C,SULT2A1,AKR1C4,ATP5PF,ETFB,HPX	SRGN,GMFG,PTPRC,TMSB10,CD53,CXCR4,LAPTM5,HCST,ITGB2,GIMAP7,ARHGDIB,CYBA,S100A11,FXYD5,FYB1,TMSB4X,TYROBP,FCER1G,CCL5,HLA-E,GSTP1,CELF2,S100A6,IQGAP1,CD48,CD44,HCLS1,MRC1,GPSM3,JUNB,IFI16,GIMAP4,EMP3,S100A4,CARD16,GYPC,COTL1,ANXA1,PLAC8,CD37,CLEC2B,MEF2C,ZEB2,WIPF1,CTSS,CST7,VIM,RAC2,AIF1,KLRD1
ENPEP	ENSG00000138792	liver	hepatocytes	0	103	1363	7.56	106	29.1	TAT,MAT1A,APOC3,ALB,UQCRQ,APOC1,CPS1,ADH1B,GATM,C1S,FGA,ATP5ME,TF,PLG,CPB2,C9,BAAT,HMGCS2,HSD17B6,SELENOP,CHCHD10,APOB,APOA2,UQCR11,LEAP2,ACSL1,TTR,ATP5MK,SERPING1,NDUFB1,FGB,MT1X,COX7C,HINT1,CYP8B1,TMBIM6,PCK1,UQCR10,ITIH1,CLU,CYP2C8,TDO2,METTL7A,CYP2C9,FN1,POLR2L,SCP2,NDUFB2,ACSM2B,PAH	SRGN,GMFG,HCST,FOS,TMSB10,PTPRC,CXCR4,CD53,ARHGDIB,LAPTM5,GIMAP7,ITGB2,FXYD5,TMSB4X,S100A11,HLA-A,CYBA,GIMAP4,CLEC2B,HLA-E,CCL5,CARD16,CELF2,TYROBP,FCER1G,GSTP1,ARPC1B,IFI16,CD44,CD48,JUNB,EMP3,ZEB2,MRC1,S100A6,FYB1,HCLS1,GPSM3,COTL1,IL16,CST7,S100A4,RAC2,CD37,PLAC8,WIPF1,GYPC,IQGAP1,CTSS,HLA-B
ENPEP	ENSG00000138792	liver	hepatocytes	12	21	501	4.19	23	27.7	SERPINA1,CRP,CP,FGB,ITIH3,FGG,FGA,FGL1,C3,SCD,HMGCS1,SAA2,GC,SAA1,MSMO1,SPINK1,MT2A,INSIG1,VTN,APOA2,IDI1,EBP,FABP1,HPX,ATF5,TF,SC5D,APOB,SERPING1,DHCR24,C4BPA,A2M,MT1H,MT1E,IFITM3,C9,AGT,SERPINF2,CYP2E1,TM7SF2,LSS,MT1X,ACAT2,APOC2,CFB,FDPS,SLPI,MT1G,SLC39A14,FDFT1	SRGN,TMSB4X,EEF1A1,TXNIP,B2M,ARHGDIB,HCST,GMFG,CXCR4,CCL5,HLA-A,GSTP1,CYBA,GIMAP7,TMSB10,CCND3,GIMAP4,FCER1G,PTMA,RACK1,TTR,IFI16,CD48,S100A4,TYROBP,S100A11,SLC25A6,S100A6,EMP3,JUN,CYP3A4,GSTA1,FYB1,MYO1F,HLA-C,ACAP1,JUNB,H3-3B,LAPTM5,KLRD1,VIM,FXYD5,CORO1A,GZMA,NKG7,BIN2,BCHE,CD37,EVI2B,HNRNPA1
ENPEP	ENSG00000138792	liver	kupffer_cells	15	2	373	0.54	2	3.9	CTSB,CD163,C1QA,C1QB,CD5L,PSAP,MS4A7,LIPA,CREG1,MS4A6A,SLC40A1,VSIG4,FTL,CD68,HLA-B,FCGR3A,CTSS,MS4A4A,GNAS,BASP1,AIF1,MPEG1,MARCO,PABPC4,HCLS1,MRC1,FGL2,LILRB5,GPX1,VCAM1,TPP1,RBP7,MSR1,LYVE1,HLA-DRA,FCER1G,GRN,MAF,CXCL12,FOLR2,LGMN,PDK4,FUCA1,SCD,CPVL,PABPC1,SAT1,C1orf162,CSF1R,ITM2B	APOC3,UQCRQ,APOC1,APOA2,DBI,MT1X,ADH1B,MAT1A,TTR,SOD1,AZGP1,TAT,LEAP2,ANG,MT1E,ALB,MT1G,ADH4,DCXR,HINT1,GCHFR,CHCHD10,CLU,RBP4,MGST1,AGXT,RARRES2,NTHL1,HP,SERPINC1,CYP8B1,APOA1,AMBP,APCS,SAA4,CPS1,HMGCS2,ORM2,CYP2E1,ATP5PF,RBP5,APOC2,AKR1C4,ORM1,TF,APOA5,CPB2,BAAT,MT1H,PCK1
ENPEP	ENSG00000138792	liver	t-cells	1	5	984	0.51	6	3.9	IL7R,KLRB1,CD2,BTG1,CD3D,CD3E,CD3G,CD52,TRAC,CXCR4,IL32,BCL11B,HCST,CD69,ACAP1,SPOCK2,GPR171,LCK,CD48,JUN,TRBC2,CCL5,JUNB,ZFP36L2,LTB,CD6,S100A4,CD96,IL2RG,CST7,TC2N,ALOX5AP,PPP2R5C,PARP8,KLRG1,BCL2,GIMAP7,NOP53,ODF2L,JAML,PTPRC,GZMK,TRAT1,CD37,RCAN3,PTPN7,PIK3IP1,LYAR,GZMA,EMB	CST3,SELENOP,METTL7A,RHOB,APOC3,IFITM3,CLU,TF,SERPING1,ALB,PLG,CPS1,TAT,MAT1A,APOC1,UQCRQ,APOA2,APLP2,ALDH2,HSD17B6,ADH1B,MGST1,ACSL1,GATM,CP,C9,SERPINF2,CPB2,ITIH3,APOB,C1S,TTR,ATP5ME,AZGP1,LEAP2,CYP2E1,CYP8B1,FABP1,ATF5,F9,KNG1,HMGCS2,MT1G,ATOX1,ANG,SDC1,VTN,ALDOB,SULT2A1,ACSM2B
ENPEP	ENSG00000138792	liver	smooth_muscle_cells	7	3	625	0.48	3	1.3	ID1,CALCRL,IL33,CAVIN1,ID3,TIMP1,CD59,EPAS1,HSPG2,TCEAL9,RNASE1,S100A10,GNG11,PTPRB,SPARCL1,TM4SF1,ADIRF,PLAC9,MYCT1,C7,GPX3,IFI27,CD9,NPDC1,LDB2,IGFBP7,HES1,IFITM3,CRIM1,SRPX,TGM2,PECAM1,NRN1,TINAGL1,RBP1,CAV1,IL6ST,TCF4,SNCG,SPTBN1,MEIS2,GARRE1,CD151,DLC1,TACC1,NOTCH4,SELENOW,CTNNAL1,IFITM2,CAPZA2	APOC3,TF,CPS1,ALB,APOA2,APOC1,TAT,MAT1A,PLG,HSD17B6,MGST1,C9,CYP2E1,LEAP2,CP,APOB,TTR,CPB2,KNG1,AZGP1,FABP1,VTN,FGB,ANG,CYP8B1,SERPINC1,HMGCS2,ACSL1,RBP4,ALDOB,CHCHD10,MT1X,BAAT,MT1G,SERPINF2,AGT,ADH1B,SAA4,GATM,PAH,APOA5,APOA1,SULT2A1,APCS,HPX,SLC22A1,AMBP,ITIH3,FGG,FGA
ENPEP	ENSG00000138792	liver	endothelial_cells	5	3	697	0.43	3	3.8	OIT3,FCN3,STAB1,CCL14,FCGR2B,FCN2,DNASE1L3,FLT1,STAB2,ENG,SPARC,CTSL,GNG11,EHD3,F8,PLXND1,LIFR,SCD,TGFBR2,MAF,ADGRF5,MRC1,EGFL7,CAVIN2,C7,TFPI,MMRN1,HSPG2,AKAP12,IL33,F2R,NTN4,RELN,KDR,CLEC4M,APP,NR2F1,PTPRB,OSMR,TIMP1,IL6ST,ACP5,SGK1,CCL23,ROBO4,ADGRL4,NRP2,CDH5,ADM,S100A13	UQCRQ,APOC3,DBI,APOC1,CHCHD10,CST3,ATP5ME,UQCR10,HINT1,APOA2,CALM2,MAT1A,MT1X,COX7C,UQCR11,ADH1B,FTH1,COX6B1,COX7A2,COX7B,ATP5MG,TTR,ATP5PF,SOD1,AZGP1,MT1G,ATP5MK,TAT,LEAP2,GATM,ATP5F1E,ECHS1,ANG,COX6C,DCXR,GCHFR,ALB,MT2A,MGST1,BAAT,HMGCS2,HSPE1,PEBP1,AGXT,MT1E,COX4I1,RBP4,ADH4,TF,SERPINC1
ENPEP	ENSG00000138792	liver	hepatocytes	9	2	595	0.34	2	7.7	GSTA1,AKR1C1,AKR1C2,GNMT,GSTA2,AKR1C4,HMGN5,GLYAT,AKR1C3,RGS7,DNAJC12,PPP1R1C,SLC29A4,ANXA10,ANGPTL3,ODF3L1,PLA2G1B,ZDHHC11B,NBPF15,HEY2,CHTF8,SERTM2,BRSK2,PLAC8L1,REN,CDH4,C1orf105,SRSF12,CPO,CALML4,MROH2B,LRRC9,TSSK3,INSC,SH3RF2,TNR,FBXL13,ENSG00000283886,FOXD1,LIN28A,LDHC,ART5,CCDC148,TSLP,SMLR1,LGR5,MEGF10,SOAT2,CSRP2,RBP5	B2M,HLA-C,CTSD,SRGN,HLA-B,PABPC1,DUSP1,HLA-A,FOS,ITM2B,DDX5,TMSB4X,BTG1,PSAP,FAU,TMSB10,ACTB,TSC22D3,H3-3B,TXNIP,ZFP36,SH3BGRL3,KLF6,PTPRC,EEF1A1,ITIH3,COX4I1,CCNL1,HLA-E,ITGB2,HCST,JUNB,CD164,SF1,PTMA,CD63,SLC25A6,TMBIM6,SCD,CXCR4,SARAF,MYL12A,CCNI,IQGAP1,CYBA,ARHGDIB,EEF1D,ARPC1B,CD53,LAPTM5
ENPEP	ENSG00000138792	liver	kupffer_cells	6	2	675	0.3	2	3.6	LYZ,C5AR1,THBS1,SCD,FPR1,ITGB2,CTSS,AIF1,PABPC4,FCN1,LILRB2,LST1,IL1R2,PABPC1,VCAN,RNASE2,S100A9,FGL2,KCTD12,CLEC4E,SECTM1,S100A8,FCGR2A,PLBD1,SLC11A1,FGR,HCK,APOBEC3A,MNDA,LILRA6,TNFRSF1B,EREG,MPEG1,CSTA,ITIH3,CD68,CYP51A1,VSIG4,ALOX5,F13A1,PLAUR,HLA-DQA2,C1orf162,HBEGF,S100A12,BCL2A1,CLEC7A,SIRPB1,ITGAM,LILRA5	UQCRQ,POLR2L,HINT1,ATP5ME,APOC3,COX6C,APOC1,SOD1,DBI,SERF2,APOA2,SEC62,ATP5PF,SELENOP,MAT1A,MT1X,UBB,UQCR11,NDUFA4,ATP5MK,ADH1B,COX7A2,COX7C,TAT,TTR,VKORC1,GATM,CHCHD10,AZGP1,ATP5IF1,MT1G,ECHS1,ADI1,SERPING1,MT1E,PEBP1,MT2A,NDUFB1,CLU,ALB,LEAP2,ANG,DCXR,HMGCS2,AGXT,ETFB,UQCR10,TPT1,NTHL1,FAU
ENPEP	ENSG00000138792	liver	plasma_cells	3	2	777	0.26	2	1	CPNE5,SSR3,POU2AF1,ISG20,TXNDC5,MZB1,SDF2L1,UFM1,FKBP11,PIM2,SEC11C,HSP90B1,IL16,SPCS2,TMEM258,CD38,TENT5C,ERLEC1,UBE2J1,SPCS3,GNAS,MYDGF,CRELD2,PPIB,SSR4,FCRL5,MTDH,HM13,SLAMF7,MANF,TNFRSF17,COPE,ITM2C,SSR2,CYBA,TXNDC11,SRPRB,RABAC1,PDIA6,SELENOS,SEC61G,SUB1,SELENOK,GMPPB,CKAP4,TMED9,PNOC,TNFRSF13B,GNL3,SEC61B	APOC3,APOC1,SELENOP,CST3,APOA2,MAT1A,IFITM3,MT2A,TAT,ADH1B,MT1X,TTR,CLU,GATM,ALB,MT1E,AZGP1,MGST1,HMGCS2,LEAP2,MT1G,CPS1,ANG,CPB2,CYP8B1,SERPING1,TF,RBP4,BAAT,RARRES2,AGXT,CYP2E1,ALDOB,APOA5,SAA4,SERPINC1,SULT2A1,TDO2,HP,ADH4,APCS,APOA1,AMBP,ALDH1A1,ERRFI1,MT1H,SLC22A1,ASGR1,ACSL1,APOC2
ENPEP	ENSG00000138792	liver	kupffer_cells	2	2	856	0.23	2	1	TYROBP,NPC2,AIF1,SAT1,C1QA,CTSS,CD163,FCER1G,GPX1,C1QB,MAFB,LAPTM5,C1orf162,PSAP,HCLS1,CTSB,LST1,MS4A6A,RNASE6,S100A11,CST3,MPEG1,FGL2,HLA-DRA,C1QC,SDCBP,FCGR3A,CYBB,TMSB10,VAMP8,FTH1,MS4A7,ASAH1,MS4A4A,GRN,CLEC7A,MSR1,VSIG4,SRGN,LY96,LIPA,CFD,ZEB2,GPR34,ARPC5,KCTD12,TMSB4X,SPI1,ADA2,HLA-DMA	APOC3,CLU,TF,ALB,PLG,MAT1A,CPS1,TAT,ITIH3,APOA2,HSD17B6,ADH1B,MT1X,CPB2,APOC1,MT1E,MGST1,CP,APOB,C9,CYP2E1,FABP1,UQCRQ,TTR,MT1G,LEAP2,AZGP1,ALDOB,C1S,SERPINF2,VTN,ACSM2B,RARRES2,BAAT,ANG,KNG1,FGB,SOD1,F9,ATF5,RBP4,CYP8B1,SDC1,HMGCS2,MT1H,AGXT,CES1,AGT,SULT2A1,SERPINC1
ENPEP	ENSG00000138792	liver	fibroblasts	11	1	513	0.19	1	1.2	FCN2,CLEC1B,DNASE1L3,FCN3,STAB1,CRHBP,CCL14,TIMP1,LIFR,FCGR2B,CLEC4M,GNG11,ADGRL4,ACP5,NTN4,IL6ST,MARCKSL1,ADGRF5,RAMP3,EGFL7,CD36,SPARC,CD4,CTSL,SGK1,CLDN5,ENG,TGFBR2,OIT3,PTPRB,MRC1,LGMN,TSPAN7,MS4A6A,APP,MAF,PRCP,AKAP12,TFPI,HECW2,TINAGL1,F2R,STAB2,TIMP3,RELN,NRP1,TM4SF18,TGFBR3,F8,ROBO4	APOC3,TF,CPS1,MAT1A,ITIH3,PLG,APOA2,UQCRQ,APOC1,CLU,MT2A,TAT,ADH1B,CPB2,MT1X,ALB,TTR,DBI,GATM,CHCHD10,SERPINF2,ALDOB,MGST1,CYP2E1,APOB,AZGP1,MT1G,CST3,SERPINC1,FABP1,ACSL1,CYP8B1,LEAP2,CYP4A11,MT1E,CES1,HMGCS2,ECHDC2,F9,HSD17B6,BAAT,ANG,C6,PAH,AADAC,KNG1,FGB,MT1H,RBP4,AGXT
ENPEP	ENSG00000138792	liver	t-cells	8	1	596	0.17	1	1.3	CCL5,HCST,CD3D,IL32,CST7,GZMA,BTG1,TRBC2,NKG7,TRAC,CD3E,CXCR4,CD2,HLA-A,LCK,JUNB,GZMH,CD3G,KLRD1,ACAP1,CD8A,B2M,TRGC2,CCL4,CTSW,CMC1,GIMAP7,HLA-C,GZMM,GZMK,KLRG1,PYHIN1,CD8B,PTPRC,STK17A,CORO1A,BCL11B,TRBC1,DUSP2,TBC1D10C,CD48,PRF1,ZFP36L2,MYL12A,PTPN7,PLAAT4,TIGIT,CD69,MATK,RAC2	CST3,SELENOP,UQCRQ,APOC3,IFITM3,TF,APOC1,MAT1A,PLG,ALB,APOA2,TAT,CPS1,HSD17B6,RHOB,METTL7A,CLU,ATP5ME,CP,ITIH3,MGST1,ADH1B,SERPINF2,ATF5,SERPING1,GPX1,CYP2E1,MT2A,NDUFB1,LEAP2,ATOX1,APOB,CHCHD10,TTR,C9,AZGP1,GATM,FTH1,KNG1,ADI1,FABP1,CYP8B1,ALDOB,SLC39A14,ACSM2B,ANG,DHCR24,ASGR1,SLC22A1,ACSL1
ENPEP	ENSG00000138792	liver	b-cells	16	0	181	0	0	0	CD79A,CD79B,MS4A1,HLA-DRA,CD37,CXCR4,CD74,CD52,HLA-DQB1,VPREB3,BIRC3,ARHGAP24,HLA-DQA1,IGHD,AFF3,P2RX5,CD22,TNFRSF13C,BANK1,FCMR,LTB,BTG1,IRF8,CD69,TSC22D3,BCL11A,SPIB,NOP53,TCL1A,SELL,KLF2,TXNIP,FCRLA,MARCHF1,ADAM28,CD19,STX7,HLA-DRB1,RALGPS2,STAG3,POU2F2,HVCN1,YBX3,HLA-DRB5,HLA-DMB,LAPTM5,HLA-DPA1,FCRL2,TCTN1,HLA-DOB	STOM,SELENOP,APOC3,ID2,IFITM3,UQCRQ,CLU,ALB,APOC1,MT2A,SERPING1,APOA2,TF,AAK1,GIMAP7,MGST1,ABHD2,MAT1A,TTR,CTSD,ADH1B,AZGP1,CST3,HSD17B6,ANG,KNG1,TAT,GATM,C1S,CPS1,CYP2E1,DUSP6,APOB,SERPINF2,FABP1,TMBIM6,RBP4,SULT1A1,MFSD2A,FGB,RARRES2,MT1X,SERPINC1,SERPINA4,HNMT,PLG,VTN,NFIA,ACOX1,APOA1
ENPEP	ENSG00000138792	liver	cholangiocytes	17	0	96	0	0	0	ANXA4,DSTN,KRT8,DEFB1,KRT18,KRT7,SH3YL1,FXYD2,SKP1,SPATS2L,TSTD1,FGGY,CD24,CTSH,S100A14,CLDN7,CA2,ATP1B1,CHST4,CLU,S100A10,CALM2,PERP,SNRPN,SPINT2,SERPINA5,CD59,KRTCAP3,PPDPF,TACSTD2,LGALS4,APP,TPM1,TESC,RAC1,LAPTM4A,AQP1,GC,CLDN10,EPCAM,ANXA5,HOMER2,AKAP9,SOX9,S100A11,AKAP7,SQSTM1,HSP90AA1,PLPP2,GTF3C6	SRGN,LCP1,AQP9,ZEB2,CYP2E1,APOC3,WIPF1,CST7,PRAP1,SLA,ABCB4,PLAC8,SLC25A47,RAC2,FGL2,MBL2,IKZF1,CSTA,APOC1,SULT2A1,TF,CDA,ICAM2,C9,SERPINC1,FGR,UPB1,CPN2,RCSD1,CCL5,FCGR2B,MT1G,MPEG1,MASP2,PRF1,AGXT,SLC27A2,CD52,CPS1,HP,GIMAP6,FGB,SKAP1,ABCB11,IL2RG,TBC1D10C,CDO1,WAS,BASP1,CD2
ENPEP	ENSG00000138792	liver	erythroid_cells	19	0	51	0	0	0	AHSP,HBB,HBA1,SMIM1,GYPC,HBM,HBD,CA1,HEMGN,HBA2,BLVRB,KLF1,PRDX2,YBX3,SLC25A39,MYL4,ALAS2,SNCA,CA2,SLC25A37,TFDP1,UBB,GYPB,SLC4A1,FKBP8,RHAG,RGCC,FBXO7,UROD,HBQ1,BSG,TUBA1B,MGST3,HMBS,GLRX5,CPOX,OAT,RAD23A,RBX1,FAM210B,HMGB2,YBX1,TESC,RFESD,CALM3,DEK,TFRC,UBAC1,SLC2A1,DMTN	ETS2,CST3,APOC3,MAT1A,APOA2,AKR1A1,APOC1,LAMP2,LITAF,F12,CNDP2,MSRB1,STARD10,FN1,EHHADH,CYP4A11,IL13RA1,CYP4F3,CFI,HNMT,BHMT2,TTR,PRXL2A,PROS1,C4BPB,GIMAP4,C6,SPTBN1,RBP4,SHISA5,RBM47,ALB,SLC2A2,C8G,ROCK1,A1CF,GLYAT,ALDOB,RBP5,CARD16,SEC23A,CYP2E1,ANG,NFE2L1,CTSH,SERPINC1,CLU,ABCA1,ANXA11,IL1RAP
ENPEP	ENSG00000138792	liver	kupffer_cells	10	0	564	0	0	0	S100A6,S100A4,VCAN,TYROBP,MNDA,LYZ,S100A9,FCN1,TSPO,AIF1,CTSS,CSTA,S100A8,SH3BGRL3,S100A11,FOS,LGALS1,LST1,COTL1,NAMPT,C1orf162,SRGN,LAPTM5,TKT,ANXA1,FCER1G,ZEB2,CFD,RNASE6,DUSP1,CLEC7A,CSF3R,CYBB,S100A10,PYCARD,OAZ1,CYBA,RNASE2,EVI2B,TMSB10,ACTB,EMP3,GCA,GPX1,CXCL8,MPEG1,S100A12,VSIR,LTA4H,H3-3A	APOC3,TF,ALB,MAT1A,APOC1,PLG,ITIH3,CPS1,APOA2,TAT,SERPING1,ADH1B,HSD17B6,SELENOP,C9,CP,SOD1,MT1X,CPB2,CYP2E1,KNG1,BAAT,TTR,APOB,AZGP1,SERPINC1,CYP8B1,C1S,ATF5,LEAP2,GATM,FABP1,UQCRQ,MT1G,FGB,ACSM2B,ALDOB,RARRES2,VTN,F9,AADAC,RBP4,AGT,MT1E,PEBP1,HMGCS2,SULT2A1,C1R,SERPINF2,ANG
ENPEP	ENSG00000138792	liver	t-cells	13	0	474	0	0	0	CD7,BTG1,KLRD1,KLRF1,CMC1,KLRB1,HCST,H3-3B,FCER1G,CD160,CD247,GZMK,NKG7,TSC22D3,CST7,SRGN,ACAP1,ALOX5AP,TXK,STK17A,GZMA,KLRC1,IL2RB,CORO1A,MAPK1,TMIGD2,PRF1,CCL5,XCL2,GIMAP7,RAC2,FYN,EVL,EIF3G,IFITM1,GSTP1,CXCR4,TYROBP,CTSW,GZMM,MATK,HLA-A,PIP4K2A,CD69,TXNIP,EOMES,ZFP36L2,TRBC1,LSP1,TRAF3IP3	CST3,SELENOP,APOC3,ALB,TF,APOC1,CLU,MAT1A,APOA2,TAT,PLG,HSD17B6,MT2A,CPS1,CHCHD10,MGST1,ADH1B,SERPING1,GATM,MT1X,ITIH3,UQCRQ,TTR,CYP2E1,FABP1,ACSM2B,ATF5,CPB2,CP,ANG,SULT2A1,LEAP2,APOB,IFITM3,AZGP1,ALDOB,CYP8B1,C1S,RARRES2,FGB,SERPINC1,RBP4,IL13RA1,MT1G,VTN,KNG1,MT1E,ACSL1,SLCO2B1,C9
ENPEP	ENSG00000138792	liver	t-cells	14	0	413	0	0	0	GNLY,FGFBP2,KLRD1,PRF1,KLRF1,NKG7,CST7,GZMB,GZMA,CD7,HCST,CCL5,CD247,HOPX,SPON2,CTSW,PLAC8,BIN2,BTG1,FCGR3A,GZMH,TXNIP,CCL4,PYHIN1,CXCR4,ARL4C,GZMM,MYO1F,ITGB2,GPR65,TRAF3IP3,TSC22D3,CLIC3,GIMAP7,RAC2,CD53,ZAP70,KLF2,RAP1B,FCER1G,EVL,IL2RG,EFHD2,CORO1A,JUN,ADGRG1,IFITM1,PLEK,CX3CR1,TBC1D10C	SELENOP,CST3,APOC3,UQCRQ,ALB,TF,CLU,APOC1,MAT1A,APOA2,CHCHD10,MT2A,HSD17B6,CPS1,IFITM3,TAT,PLG,MGST1,CP,ATP5ME,CPB2,ATF5,ADH1B,RHOB,PEBP1,C9,TTR,KNG1,CYP2E1,APOB,LEAP2,SERPING1,MT1X,AZGP1,ITIH3,ANG,FABP1,NDUFA4,VTN,ALDOB,SOD1,GATM,RARRES2,FGB,CYP8B1,F9,FTH1,GPX1,SERPINC1,TMBIM6
