# Supplementary material for: Bioinformatic characterization of ENPEP, the gene encoding a potential cofactor for SARS-CoV-2 infection
Source: PLoS One. 2024 Dec 11;19(12):e0307731. doi: 10.1371/journal.pone.0307731 (PMC11633960; doi:10.1371/journal.pone.0307731)
Supplement: S3 Table — Each row includes the 50 most up and down-regulated differentially expressed genes (DEGs) for the corresponding cell type cluster. (XLSX) [file pone.0307731.s004.xlsx]

## Sheet: Immune_related_tissues
Gene name	Gene	Tissue	Cell type	Cluster	expressing_cells_N	total_cells_N	percent	Read count	nTPM	top_up_DEGs	top_down_DEGs
ENPEP	ENSG00000138792	thymus	smooth_muscle_cells	12	205	566	36.22	382	89.5	STEAP4,NOTCH3,GGT5,TIMP3,TAGLN,TINAGL1,TPM1,ADGRF5,EPS8,PDGFRB,ITGA7,MYL9,IGFBP7,A2M,FHL2,GJA4,ISYNA1,FLNA,RBPMS,CPE,C11orf96,ADAMTS4,VCL,NR2F2,CSRP1,COL4A2,FBLIM1,C1QTNF1,TGFB1I1,GUCY1B1,LPP,ANO1,CD151,AEBP1,HES4,EFHD1,NDRG2,TLE2,LMOD1,SYNPO2,ACTN4,ARHGEF17,MCAM,ARHGAP10,APOE,COL4A1,IRAG1,ADIRF,LGI4,ITGA1	CD3E,IL7R,CD3D,HCST,FYB1,CD3G,ITK,GIMAP7,SARAF,LCK,ARL4C,CD2,IKZF1,BCL11B,GIMAP4,ZFP36L2,CD247,SRGN,CD7,CYTIP,ITM2A,SPOCK2,SKAP1,LEF1,CAMK4,ZAP70,BIN2,CD6,TRAT1,TXK,CXCR4,TRBC2,PTPRC,CELF2,ABRACL,CD28,RGCC,CD5,LEPROTL1,SYTL3,CD48,CD69,GZMM,GIMAP1,TRAC,SPN,PRKCH,CRYBG1,CD40LG,THEMIS
ENPEP	ENSG00000138792	thymus	smooth_muscle_cells	10	197	614	32.08	413	67.2	IGFBP7,NOTCH3,BCAM,C11orf96,TINAGL1,MFGE8,MGST3,SOD3,C1QTNF1,ADIRF,MYL9,CLMN,EHD2,RCAN2,HES4,SPARCL1,CSRP2,TBX2,COL18A1,A2M,CASQ2,CD151,EDNRA,ISYNA1,GPRC5C,HCFC1R1,LMOD1,AOC3,RERGL,WTIP,FHL5,RHOB,PLAC9,KCNAB1,NRGN,FADS3,FRZB,CAV2,DSTN,EFHD1,JAG1,CALM2,UBA2,BGN,YBX3,ADAMTS1,MCAM,CD9,RASL12,GJA4	FXYD5,CXCR4,CYTIP,HLA-B,CD3E,CD69,RAC2,CD3G,IL7R,HCST,LCK,PTPRC,CD53,CD3D,CD48,ITM2A,RHOH,ZFP36L2,TNFSF8,ARL4C,STK17B,GPR183,CD247,CORO1A,GMFG,IKZF1,CAMK4,APBB1IP,TBC1D10C,ITK,CD7,GIMAP7,CCDC88C,PTPRCAP,FYB1,MCUB,B2M,PTGER4,SPOCK2,TCF7,ARHGAP45,SCML4,TRBC2,DENND2D,TAGAP,LCP2,CCR7,ACAP1,FYN,CRYBG1
ENPEP	ENSG00000138792	thymus	fibroblasts	7	209	988	21.15	307	17.9	LRP1,S100A13,C1R,DCN,SERPING1,C1S,MGST1,SERPINF1,GPX4,CALD1,CD63,LAPTM4A,ABCA8,CFD,EID1,SELENOM,COL6A2,NFIA,LEPROT,MFGE8,CD81,NFIC,LAMA2,PMP22,C12orf57,FBLN2,RHOBTB3,SPOCK1,CST3,ARL2,PRRX1,RTN4,LGALS3,FBLN1,S100A6,FGFR1,TMBIM4,GSTP1,VIM,TSHZ2,GSN,RABAC1,ATP6V0E1,MXRA8,LHFPL6,YBX3,NID1,RARRES2,MXRA7,FBLN5	CXCR4,CD3E,CYTIP,PTPRC,GPSM3,RAC2,CD53,CD48,GMFG,RHOH,CD69,LCK,IKZF1,FCMR,CD3D,CD3G,GPR183,HCST,GIMAP7,ITK,GIMAP4,CORO1A,CD52,CD37,TRAF3IP3,TBC1D10C,IL7R,ACAP1,TAGAP,CD7,CAMK4,LAPTM5,ARHGAP45,SKAP1,TNFSF8,SPOCK2,TRBC2,CD2,CD6,LCP1,CD74,CD247,PTPRCAP,WAS,TRAT1,ARHGDIB,LEF1,TMC8,SYNGR2,SRGN
ENPEP	ENSG00000138792	thymus	fibroblasts	3	438	2311	18.95	574	18.2	SERPING1,C1S,LRP1,FBLN2,LAMA2,COL6A2,SERPINF1,NID1,MGST1,CFD,COL6A1,LAPTM4A,GSN,DCN,FBLN5,MXRA8,GPX3,LAMC1,SPOCK1,ABCA8,ADH1B,MFGE8,EPHX1,PMP22,ASPH,PID1,PSAP,LUM,EFEMP1,IFITM3,OLFML3,FBLN1,PODN,GRINA,CST3,RHOBTB3,CD81,CRISPLD2,C3,EGFR,AEBP1,CRTAP,ABCA6,NUPR1,PLPP3,TIMP2,LHFPL6,EGR1,VIM,PDGFRA	CXCR4,CYTIP,CD48,PTPRC,BTG1,CD3E,IKZF1,SRGN,GMFG,GPSM3,ACAP1,IL7R,SMAP2,HCST,RHOH,RAC2,CD3D,CD53,ARHGDIB,LCK,CD69,CD52,GPR183,CD3G,ITK,TCF7,FCMR,FYB1,LAPTM5,CD2,STK4,CD37,ARHGAP45,CORO1A,TAGAP,BCL11B,SPOCK2,CAMK4,RESF1,TNFSF8,RCSD1,RASGRP2,TBC1D10C,LCP1,CD7,TRAF3IP3,RIPOR2,LEPROTL1,CD27,HCLS1
ENPEP	ENSG00000138792	lymph_node	mixed_cell_types	6	4	130	3.08	4	4	RAC1,B2M,HLA-A,HLA-B,MYL6,HLA-C,CD63,LAPTM4A,NPC2,VIM,DDX5,H3-3B,ITGB1,TPM4,RHOA,ANXA5,UBC,TMEM59,EIF1,IER2,HLA-E,S100A11,FKBP1A,IFITM3,CSDE1,CANX,SERF2,BSG,MCL1,SRP14,CD99,PSAP,ATOX1,BST2,SDCBP,IFITM2,ITM2B,HSPB1,RAB11A,SQSTM1,GABARAP,MORF4L1,GADD45B,TMBIM6,SPTBN1,SKP1,IFI16,MYL12B,NDUFA1,FOS	CD3G,CD3E,CD8A,NELL2,GPR171,RGL4,MATK,ICOS,LCK,CD2,CD8B,BCL11B,PLEKHB1,FAM200A,ZNF432,TRGV10,IFIT2,KLRB1,ZNF226,CRTAM,TRAV21,FBXO41,FAM24B,TRBV5-1,IGHV4-34,NXPH4,TRAV29DV5,KCNG1,ST8SIA1,ZNF665,SARM1,TRAV9-2,PARD6B,TRAV8-3,ZNF235,WDR35,TRAV8-4,SLC16A10,FANCB,IFNLR1,POC1B-GALNT4,ZNF345,TRAV4,XCL2,PLCXD2,VSIG1,TRAV12-2,TRBV2,BCLAF3,EOMES
ENPEP	ENSG00000138792	thymus	fibroblasts	14	9	486	1.85	10	6.6	WNT6,SLC22A3,SCN7A,ENTPD2,CLDN1,EMILIN3,COL9A3,ANGPTL7,SHISA3,LTBP4,FOXD2,PDZRN4,MATN2,DOCK5,ITGB4,BMP3,GLI1,NRP2,NGFR,SLC2A1,SFRP5,TENM2,GAREM1,THBS4,PLEKHA4,GCGR,COL21A1,TNNC1,PCDHA12,WNT5B,COL23A1,KLF5,FOXD1,SBSPON,PDE1A,FGL2,DKK3,SHISA6,PTGDS,PAPLN,SCUBE1,SHOX2,RFLNA,PHLDA3,KANK4,SMO,IGHA2,CDH19,CDO1,PODNL1	CXCR4,CD3E,HLA-B,IL7R,ARL4C,GPR183,CD3D,CD48,LCK,FXYD5,B2M,CD3G,CYTIP,CD53,ITK,LAPTM5,FCMR,IKZF1,TBC1D10C,PTPRC,CD2,TNFSF8,ARHGAP45,BCL11B,HLA-A,CD247,RESF1,RHOH,CD52,LEPROTL1,DUSP2,CD7,TCF7,HLA-C,LEF1,CAMK4,CD6,PIK3IP1,CD27,CCR7,PARP8,LTB,CD96,RAC2,TRBC2,ZAP70,SEMA4D,RCAN3,TRAT1,CCDC88C
ENPEP	ENSG00000138792	thymus	mesothelial_cells	17	3	171	1.75	4	0.6	BCHE,PGRMC1,ANXA8,ADH1B,SELENBP1,PRDX3,TST,TSPAN3,ATP5F1B,CPE,IFITM3,UROD,BEX3,MDH1,ADH5,QPRT,NDN,LY6E,LRRN4,GALNT9,ARMCX1,MORF4L2,MSLN,CLDN15,APEH,ADI1,TMEM98,CLDN1,LGALS3BP,TRIP6,TPBG,SCP2,PRDX6,PDPN,UPK3B,FAM162A,BNC1,PKHD1L1,ZFPM2,CFB,OBSL1,PDIA3,HP,CNIH1,KLK11,IL18,SLC40A1,EFEMP1,ALDH3A2,CD151	CD69,GNG2,CD3G,FYB1,GPR65,TRAT1,ITK,IL7R,GIMAP7,ZNF831,CD3E,CXCR4,CD40LG,THEMIS,BCL11B,GPR183,CCR7,GIMAP4,LTB,PYHIN1,CD2,TNFSF8,FBLN7,RGS1,IL2RB,SH2D1A,RCSD1,CD37,JAML,CD27,MAL,GPR171,RASGRF2,FXYD7,BTLA,SNX20,CORO2A,SKAP1,GPRIN3,SRGN,ZAP70,STAP1,PTPRC,UBASH3A,CD28,CASS4,KANK3,IL32,SLA2,HHEX
ENPEP	ENSG00000138792	thymus	macrophages	13	6	507	1.18	12	2.5	SPI1,AIF1,FCER1G,BLVRB,C1orf162,MAFB,CD163,ARRB2,TYROBP,HCK,MS4A6A,SLC11A1,C5AR1,LST1,STAB1,MPP1,MS4A7,GPX1,ADAP2,FCGR2A,SAT1,HCLS1,PTPRE,VAMP8,EFHD2,FGR,C1QA,MERTK,C1QC,RNF130,NCF2,CSF1R,MYO1F,VSIG4,TLR4,SHTN1,MTSS1,FPR1,PYCARD,MFSD1,TBXAS1,TGFBI,MACROH2A1,MS4A4A,NPL,ACSL1,TYMP,ZEB2,FCGRT,PIK3AP1	CD3D,CD3G,CD3E,CD7,CD69,LCK,CAMK4,IL32,ISG20,SOCS1,CD27,THEMIS,C1S,ZAP70,IFITM1,CCR7,ITM2A,COL6A2,CD48,TRAT1,C12orf57,KCNA3,TRAC,TENT5C,SKAP1,DCN,SPOCK2,CD247,FKBP11,MGP,CD40LG,SIRPG,APOD,TCF7,CD2,RHOH,ETS1,COL6A1,ITM2C,TC2N,LUM,SLC38A1,SRPX,CXCR4,FBLN2,SELENOM,FSTL1,FBLN1,LAMA2,ICAM3
ENPEP	ENSG00000138792	thymus	smooth_muscle_cells	11	6	603	1	12	3.7	MYL9,TPM1,TPM2,CNN1,DES,PPP1R14A,CSRP1,MYH11,TAGLN,FLNA,DSTN,CKB,LMOD1,ACTA2,MYLK,PDLIM7,SORBS1,HSPB7,KCNMB1,TGFB1I1,IRAG1,PALLD,COX7A1,HSPB6,PDLIM3,SOD3,RBPMS,SBSPON,MYL6,SELENOM,RAMP1,PLN,LPP,SYNPO2,MSRB3,TCEAL4,HSPB1,AOC3,ITGA8,FBLIM1,SMTN,PRUNE2,ACTG2,FILIP1L,TNS1,CFL2,ITGA7,SVIL,NEXN,NCS1	FXYD5,CXCR4,ZFP36L2,CD48,PTPRC,CD53,CD3E,ARHGDIB,CYTIP,GMFG,SRGN,IKZF1,IL7R,BTG1,HCST,TXNIP,ARL4C,CD69,CD3D,TBC1D10C,ITM2A,CD52,LCK,STK17B,RAC2,GPR183,HLA-B,CD3G,GIMAP7,FYB1,FYN,ITK,ACAP1,TSC22D3,ICAM3,CYBA,CD2,SMAP2,GPSM3,CORO1A,SPOCK2,STK4,CD96,BCL11B,HCLS1,SARAF,MCUB,GIMAP4,CD7,TRBC2
ENPEP	ENSG00000138792	thymus	plasma_cells	15	3	384	0.78	3	0.3	CYBA,MZB1,SPCS2,FKBP11,SPCS3,RPN2,TMBIM6,SEC11C,ISG20,MYDGF,NDUFB11,HLA-C,SEC61B,B2M,TMED10,RABAC1,SSR3,COPE,CD38,LRPAP1,SPCS1,DERL1,MZT2B,TMEM208,PPIB,SERF2,PRDX4,LMAN2,SSR4,SEC62,SEC14L1,NDUFA1,OST4,COX7A2,LMAN1,ST6GAL1,SPATS2,UQCRQ,XBP1,REEP5,TMEM258,TRAM1,NDUFA11,HM13,ATP5F1E,SLAMF7,PRDX5,TPD52,TENT5C,DAD1	CEBPD,GSN,IGFBP7,SERPINF1,SPARCL1,DCN,FBLN2,MGST1,ADH1B,IFITM3,SPARC,LHFPL6,C1S,PMP22,APOD,ADAMTS1,GXYLT2,IFITM1,CAVIN1,MGP,LUM,TGFBR2,EFEMP1,DCLK1,NR2F2,CFD,MFAP4,GPX3,TFPI,NAV3,PLPP3,COL1A2,SERPING1,C7,COL4A2,CCR7,NID1,AKR1C1,CNN3,VCAN,CD248,PDGFRA,ZBTB16,IFITM2,BEX3,NFIA,WLS,PODN,COL6A2,SRPX
ENPEP	ENSG00000138792	thymus	endothelial_cells	8	6	967	0.62	7	1	NOTCH4,VWF,EGFL7,CDH5,EPAS1,ADGRL4,PECAM1,RNASE1,ANXA3,PODXL,BTNL9,ESAM,NEDD9,MMRN2,CLEC14A,CAV1,IFI27,A2M,DOCK9,PIK3R3,NPDC1,PTPRM,FLT1,GNG11,NHERF2,CLDN5,S1PR1,ADGRF5,PTPRB,TIE1,AIF1L,PLPP1,ADAM15,CYYR1,EMP2,PCDH1,CAV2,APP,FAM107A,RASIP1,LIMS2,EMCN,PALMD,TMTC1,SEMA3G,CRIP2,CTTNBP2NL,SOX18,TEK,RAPGEF3	CXCR4,PTPRC,CD3E,ACAP1,CD48,IL7R,RHOH,ARL4C,CYTIP,CD69,IKZF1,RAC2,CD53,CD44,CD3D,SMAP2,CD52,ITK,FYB1,SLC38A1,LCK,APBB1IP,GLIPR1,CD2,TCF7,GPR183,BCL11B,CD3G,WAS,CD37,SEPTIN1,TNFSF8,STK4,HCST,TRAF3IP3,CORO1A,EVL,GPSM3,LSP1,LEF1,SELL,CAMK4,LIMD2,SEMA4D,ARHGAP45,DOCK8,SLA,TRBC2,FCMR,CD96
ENPEP	ENSG00000138792	thymus	plasma_cells	9	5	880	0.57	5	0.3	MZB1,CYBA,SEC11C,RPN2,PRDX4,FKBP11,RPN1,SPCS2,HM13,SPCS3,TENT5C,PPIB,MYDGF,XBP1,SEC61B,TXNDC5,SSR3,TMED10,ERGIC3,ISG20,DDOST,LMAN2,ITM2C,TMBIM6,SPCS1,HLA-C,POU2AF1,LMAN1,CD38,TECR,SSR4,UBE2J1,DERL1,NDUFB11,P4HB,SEL1L3,KDELR2,PDIA4,B2M,LRPAP1,CLPTM1L,SEC61A1,TRAM1,COPE,SEC13,STT3A,PDIA6,SRPRA,TMEM258,TMED9	BCL11B,CD3D,IFITM2,GIMAP4,GIMAP7,TCF7,ACTN1,GIMAP1,TXK,CD3G,FYB1,FOXP1,COX7A1,CD3E,SLC2A3,IGFBP7,SESN3,RHOC,LTB,CD2,TRAC,CNN3,PIK3IP1,TRBC1,CRIP2,IFITM1,COL18A1,ADIRF,NBL1,ADAMTS1,TAMALIN,NR2F2,SPARCL1,NPDC1,TPM1,IFITM3,CD7,A2M,TUBA1A,CALD1,PTGER4,MAL,FYN,NEURL1B,GNG11,STOM,CAVIN3,MAML2,CEMIP2,TINAGL1
ENPEP	ENSG00000138792	thymus	b-cells	6	6	1082	0.55	6	0.9	CD79A,TNFRSF13C,CD37,CD52,BANK1,HLA-DRA,TXNIP,MS4A1,CXCR4,BLK,IRF8,MARCHF1,BTG1,SMAP2,CD79B,LY86,RALGPS2,ARHGAP24,BCL11A,POU2F2,P2RX5,AFF3,HLA-DMB,EVI2B,LAPTM5,ADAM28,TNFRSF13B,CD22,LY9,RNASET2,GNG7,SCIMP,RIPOR2,VPREB3,CD83,RCSD1,LTB,HLA-DPB1,AIM2,TMEM154,PLEKHF2,CD48,HLA-DQB1,SP110,MEF2C,HLA-DRB1,BCAS4,CTSS,PAX5,SHISA8	CD3E,IFITM1,IL7R,CD3D,GIMAP7,ATP6V0C,CD3G,GIMAP4,ZFP36,ITK,ITM2B,CD2,AAK1,BCL11B,LEPROTL1,INPP4B,FYB1,GABARAP,IFITM3,CD7,ANXA1,LEF1,TNFAIP3,SAMHD1,CD247,LGALS3,SPARCL1,ZAP70,TRAT1,ALDOA,CEBPD,NME2,TIMP3,PRKCH,VIM,IGFBP7,IL32,IL6ST,SARAF,LDHA,CAVIN1,MAL,SLFN5,PIM1,SOCS3,PTPRCAP,GAS6,CD151,TNFRSF1A,CD28
ENPEP	ENSG00000138792	thymus	endothelial_cells	5	6	1653	0.36	6	0.4	PECAM1,PLVAP,NPDC1,RAMP3,VWF,TAMALIN,SLCO2A1,CYYR1,A2M,ESAM,HSPG2,ENG,CLEC14A,MMRN2,ADGRL4,ETS2,LDB2,AQP1,ACKR1,EPAS1,BCAM,EMCN,HLA-DRB1,FLT1,EGFL7,GNG11,NRN1,MRTFB,OLFM1,DIPK2B,IFI27,ADAM15,LRRC32,ADAMTS9,BHLHE40,RASIP1,PTPRM,SPARCL1,SHANK3,ITM2B,DUSP23,RAPGEF3,TMEM255B,HLA-DPA1,NOSTRIN,CCL14,TPD52L1,LIMS2,CNN3,ADCY4	CXCR4,CD48,CYTIP,CD3E,IKZF1,PTPRC,CD44,STK17B,IL7R,ACAP1,HCST,SMAP2,CD69,CD3D,S100A4,GPR183,LCK,RAC2,GLIPR1,ARL4C,CD3G,FCMR,TSC22D3,ITK,APBB1IP,CD53,FYB1,SARAF,CD37,BTG1,RHOH,SEPTIN1,CD2,TCF7,TNFSF8,BCL11B,TRAF3IP3,RCSD1,TBC1D10C,WAS,ARHGAP15,PARP8,CAMK4,CD52,LSP1,STK4,MBP,CORO1A,DOCK10,CD247
ENPEP	ENSG00000138792	thymus	b-cells	2	8	2439	0.33	8	0.7	CD74,CD79A,MS4A1,CD37,BANK1,BLK,HLA-DRA,IRF8,LAPTM5,CD83,FCRLA,CD19,HLA-DQB1,NIBAN3,ARHGAP24,LY9,AFF3,LY86,HLA-DQA1,RALGPS2,MARCHF1,HLA-DRB5,ADAM28,HLA-DQA2,SCIMP,HVCN1,PTPN6,HLA-DPB1,HLA-DPA1,HLA-DRB1,CD52,LYN,TNFRSF13C,NCF4,LAT2,FGD2,FCMR,CD22,STAG3,HLA-DMA,TNFRSF13B,PRKCB,BCAS4,GNG7,ANKRD44,CXCR5,PARP15,HLA-DMB,RUBCNL,FCER2	CD3E,ITM2B,AAK1,IL7R,LEPROTL1,SRGN,GIMAP7,CD3D,NDFIP1,STING1,SAMHD1,GIMAP4,FKBP5,CALM1,CD3G,FYB1,C12orf57,ITK,VIM,CD2,ITM2A,TPT1,SELENOW,INPP4B,BCL11B,VAMP5,LDHA,GUK1,CD7,ANXA1,TNFAIP3,MYL6,LGALS3,TMSB10,NDUFS5,PRKCH,PIK3R1,CD247,IFITM1,FYN,TOB1,SLFN5,PTMS,IL6ST,LEF1,SPARCL1,IFITM3,ZFP36,EIF1,RORA
ENPEP	ENSG00000138792	bone_marrow	t-cells	2	1	556	0.18	1	0.5	NKG7,GNLY,PRF1,CST7,KLRD1,GZMB,CTSW,FGFBP2,KLRF1,CD247,GZMA,IFITM1,GZMH,FCGR3A,IFITM2,CX3CR1,S1PR5,GNG2,SPON2,EFHD2,LITAF,HOPX,TBX21,TYROBP,SH2D2A,ARL4C,TRDC,CLIC3,HCST,KLRC2,TXK,CD7,GNPTAB,TTC38,HLA-C,IL2RB,ITGB2,PLAC8,ADGRG1,PFN1,PRSS23,STARD3NL,SH2D1B,MYL12A,NCR3,SYTL3,CD99,KLRC3,HAVCR2,HLA-B	IL7R,GZMK,LTB,EEF1A1,COTL1,EEF1B2,TRAT1,CD74,TPT1,SIT1,INPP4B,HLA-DRA,PABPC1,GPR183,MS4A1,AFF3,MEF2C,SIRPG,NCF1,RALGPS2,BANK1,RCAN3,CD40LG,RGS1,IFNGR2,CD79A,CD82,CAMK4,MARCHF1,CD69,EEF1G,TCF7,CD28,FAU,CD27,CCR7,BIRC3,TC2N,SPINT2,HLA-DQA1,BTLA,CD4,TCF4,VPREB3,NCF4,PDE4B,MCUB,HLA-DQB1,NIBAN3,BCL11A
ENPEP	ENSG00000138792	thymus	t-cells	4	2	2297	0.09	2	0.1	CCL5,DUSP2,PARP8,GZMA,GZMK,CST7,CXCR4,HCST,IL7R,CTSW,RUNX3,CD2,TNFAIP3,GZMM,FYN,SYTL3,CD3E,HOPX,CD69,CD8A,ALOX5AP,ZFP36L2,NKG7,CD96,BTG1,IL32,PTPRC,PTGER2,SRGN,ETS1,STAT4,SKAP1,CD8B,LCK,CCL4,KLRG1,KLRB1,ID2,MATK,EMB,KLRD1,GNG2,CD3G,MYBL1,SH2D1A,CD247,IL10RA,PTGER4,PRF1,HLA-F	MEF2C,CLIC4,TCF4,SPARCL1,TNS2,IFITM3,CAVIN1,YBX3,TIMP3,APP,HSPG2,HLA-DRA,IGFBP7,LAMB2,CNN3,EMP2,COX7A1,GAS6,CD74,EHD2,LTBR,MARCKS,GNG11,PKIG,SWAP70,CST3,RBPMS,NFIB,PDLIM1,LHFPL6,PMP22,LAMC1,LAPTM4A,EPHX1,S100A13,PLAC9,CD151,GSN,CD79A,ASPH,SASH1,MFGE8,RHOB,SEPTIN10,IGFBP4,ARHGAP24,OSMR,TIMP2,COL6A2,MGLL
ENPEP	ENSG00000138792	thymus	t-cells	0	1	3806	0.03	1	0	SARAF,CD3E,TCF7,ITK,LEF1,ZAP70,CD7,LEPROTL1,LCK,SPOCK2,CAMK4,IL7R,PTGER4,IKZF1,CD6,FXYD5,ACAP1,CCND3,EVL,PTPRCAP,BTG1,ZFP36L2,ARL4C,PIK3IP1,FYB1,CD5,TSC22D3,CD69,RASGRP2,INPP4B,CD3D,ARHGDIB,TNFSF8,JAK3,TMC8,GPSM3,ETS1,MAL,SELL,NCK2,ARHGAP45,CCNH,RGS14,SEMA4D,LCP2,CCR7,OXNAD1,ARHGEF1,DENND2D,CDKN1B	YBX3,MEF2C,CLIC4,TCF4,SPARCL1,TNS2,SWAP70,CD74,PTMS,CAVIN1,TIMP3,HLA-DRA,HSPG2,IGFBP7,LAMB2,EMP2,IFITM3,LGALS3,CEBPD,PDLIM1,CTNNA1,HLA-DPA1,HLA-DRB1,GAS6,CD63,COX7A1,CNN3,EHD2,LTBR,LAPTM4A,EGR1,GNG11,CST3,CD81,CD151,CD79A,MARCKS,NFIB,LEPROT,CCDC50,PMP22,RBPMS,PKIG,LAMC1,S100A13,LHFPL6,HLA-DQA2,EPHX1,MGLL,PLAC9
ENPEP	ENSG00000138792	bone_marrow	b-cells	3	0	491	0	0	0	CD74,HLA-DRA,CD37,CD79A,MS4A1,BANK1,CD79B,AFF3,HLA-DRB1,RALGPS2,HLA-DQA1,MEF2C,NIBAN3,HLA-DQB1,VPREB3,FCRL1,ADAM28,HVCN1,HLA-DPA1,CD52,SWAP70,STX7,SYPL1,MARCHF1,BIRC3,HLA-DPB1,PAX5,CD22,IRF8,BCL11A,CD24,FCMR,FCRLA,SNX2,SPIB,BLK,ARHGAP24,GAPT,CD40,TNFRSF13C,TCF4,EBF1,FCER2,HLA-DOB,FCRL2,METTL8,POU2F2,TCL1A,RUBCNL,ALOX5	IL32,CD3E,IFITM1,HCST,CTSW,GIMAP4,CCL5,GZMA,CST7,FYB1,GZMM,GIMAP7,CD3D,CD2,NKG7,CD7,S100A4,CD3G,ID2,PLAAT4,LCK,B2M,MYL12A,LCP2,ZAP70,ANXA1,GIMAP1,KLRG1,KLRD1,CD247,CD8A,SRGN,TRBC1,TC2N,ITK,PRKCH,IFITM2,HLA-A,SH2D2A,FYN,PRF1,PFN1,MYBL1,GZMH,KLRB1,SYTL3,STAT4,ITGB2,MYL6,SH3BGRL3
ENPEP	ENSG00000138792	bone_marrow	b-cells	9	0	44	0	0	0	HLA-DRA,CD74,FAU,HLA-DPA1,HLA-DRB1,HLA-DPB1,HLA-DQB1,PTPRC,HLA-DQA1,CIRBP,EEF1D,TXNIP,PNRC1,LAPTM5,CD37,BANK1,MS4A1,SUMO2,BTG1,HLA-E,HLA-C,SNX2,EEF1A1,LSP1,MEF2C,SMCHD1,HLA-B,B2M,RAC2,TPT1,IKZF3,H3-3B,UBC,EEF1B2,PTPRCAP,HLA-DRB5,SYPL1,COX4I1,HLA-DMA,PNISR,HLA-A,PTMA,ATP6V1G1,SCAF11,STK17A,EIF3F,JAK1,CAP1,RIPOR2,EEF2	CD28,CMTR2,TIMM50,DDX19A,TRIM37,NSG1,IL18RAP,DDIT3,SVIL,POLR1E,CHKB,DDX49,PEMT,DNMT3A,DCP1B,HECTD3,MGME1,CORO7,MOB1B,PLCB1,TRAPPC14,GNAQ,MID1IP1,CPLANE1,EPG5,UBALD1,PIAS4,PRKCA,DCAF17,SLC25A53,GPD2,PCGF3,NOC4L,MTHFD1,PGM2,ELAC1,SLC25A22,ACTN1,APOBR,DLAT,SUSD1,TIMM21,LGALS3,NSUN4,NAGA,CHST14,FOCAD,PLBD2,IGFBP7,CPT2
ENPEP	ENSG00000138792	bone_marrow	erythroid_cells	7	0	118	0	0	0	YBX3,BSG,SNCA,CAT,EIF2AK1,HBA1,HMBS,FECH,HBA2,UROD,SEC62,SLC25A39,HBB,GYPC,NFE2,FAM210B,MPP1,TRIM58,NUDT4,BLVRB,H1-0,GCLC,STOM,NARF,SLC40A1,TOP1,SLC25A37,BNIP3L,MINPP1,TRAK2,AHSP,CPOX,PRDX6,SPTA1,NCOA4,SNX3,ALAS2,H3-3A,USP15,FBXO7,ANK1,SLC4A1,RHAG,RAD23A,TFDP2,MOB1B,HBD,CISD2,TFRC,UBB	IFITM1,GPR171,KLRB1,CCL5,GPR65,TCF7,GZMM,FCRL6,MYBL1,MAML2,GZMA,KLRD1,CD69,BTG1,TRGV9,CD48,TRGC1,SLAMF1,PARP8,CLIC3,IL7R,CCL4,GIMAP4,PCED1B,VPREB3,TRAV29DV5,IL18RAP,PRDM1,KLRC1,COL6A2,TRBV4-2,NXPE3,PDCD1,LTB,ANK3,HCST,PLK3,GBP5,PITPNM1,NCF1,NFKB2,TMEM273,ARHGAP24,SOCS1,NUAK2,KLRF1,FCGR3A,CCR7,CD22,KLHDC7B
ENPEP	ENSG00000138792	bone_marrow	macrophages	5	0	184	0	0	0	TYROBP,AIF1,CYBB,MPEG1,OAZ1,FCER1G,CTSS,PSAP,SPI1,SAT1,COTL1,TYMP,CST3,GABARAP,S100A11,SRGN,RAC1,CEBPD,FTL,NPC2,CD302,FTH1,CEBPB,FCN1,LST1,FKBP1A,IFI30,SH3BGRL3,PPT1,GRN,SERF2,APLP2,ZEB2,RHOA,VMP1,SERPINA1,VSIR,CSTA,C1orf162,TSPO,BRI3,TMEM167A,ATP5F1E,FGL2,PYCARD,CLEC12A,CTSD,RAB31,STXBP2,CSF1R	IL32,PTPRCAP,CD3E,CCL5,CD3D,TRBC2,GZMM,CD69,KLRB1,SKAP1,TRAC,KLRG1,ETS1,CD3G,PYHIN1,LTB,FCMR,CTSW,TRAT1,GZMK,S1PR5,CD5,SCML4,CD8B,SPOCK2,SAMD3,GZMH,CST7,IL7R,BCL11B,CD2,ITM2A,TCF7,NKG7,CD8A,RHOH,SIT1,LIME1,SYNE2,RORA,PRKCH,LCK,CD96,SEPTIN1,GZMA,TC2N,CD247,PRF1,F2R,LEF1
ENPEP	ENSG00000138792	bone_marrow	plasma_cells	8	0	45	0	0	0	LMAN1,PRDX4,SPCS3,PPIB,SPCS2,SEC14L1,CYBA,SERP1,SSR3,SSR4,TMED10,P4HB,SDF2L1,POU2AF1,PDIA6,MYDGF,SEC11C,HSP90B1,ERGIC3,TRAM1,B2M,FKBP11,NDUFB11,MZB1,HM13,HLA-C,XBP1,GAS6,SEC61B,ITM2C,ERLEC1,KDELR2,SEC62,TMBIM6,UBE2J1,BTG2,NDUFA1,SEC61G,SPCS1,PDIA4,RRBP1,TXNDC15,ROMO1,TMEM258,CISD2,KDELR1,OSTC,UQCR11,DERL1,DDOST	INPP4B,PTGER2,SATB1,TNFRSF1A,IL7R,CISH,LTB,CD244,SESN3,MS4A1,MCOLN2,ABHD13,PLEKHA1,AFF3,TXK,TGIF1,CD40LG,TESPA1,CD28,APBB1,CCR7,ZNF737,KLRC2,TYROBP,PSTPIP2,SORBS3,MAL,SPNS3,ITGAM,CD4,SERINC5,STMN3,BBS2,GPR18,ZNF83,DPP4,NSG1,TRAV29DV5,LTA,SVIL,DPEP2,TRBV4-2,TNFAIP8L2,FYCO1,CIITA,FCRL1,CSF1,LY86,EIF4E3,ARL15
ENPEP	ENSG00000138792	bone_marrow	t-cells	0	0	967	0	0	0	CCL5,CD8A,GZMK,CD69,DUSP2,CD8B,IL32,KLRG1,GZMA,RGS1,GPR174,CST7,CD3D,FYN,CD3E,GZMM,HCST,KLRK1,SH2D1A,PIK3R1,CMC1,STK17A,PLAAT4,CTSW,TIGIT,TRGV8,CXCR4,PTPRC,TRGC2,EOMES,CD2,TRBC1,AOAH,CXCR6,THEMIS,TC2N,PRKCH,DTHD1,TRAC,TRAV29DV5,CD3G,TRBV4-2,LCK,CD96,ID2,XCL2,XCL1,PYHIN1,TRGV9,CRTAM	CD52,MEF2C,GNLY,CD79B,BANK1,SELL,RALGPS2,AFF3,CD79A,LTB,KLF2,HLA-DRA,MS4A1,CD55,IFNGR2,MARCHF1,TCF4,SYK,LYN,TYROBP,POU2F2,ITGB1,TXK,FGFBP2,C1orf162,TPT1,FCER1G,NIBAN3,RIPOR2,EEF1B2,MTSS1,VPREB3,SWAP70,BCL11A,ADAM28,GZMB,LEF1,NCF4,CD37,ALOX5,CD40LG,CXXC5,PLAC8,FCRL1,LY86,CCR7,FGD2,EEF1G,CD74,FTH1
ENPEP	ENSG00000138792	bone_marrow	t-cells	1	0	641	0	0	0	IL7R,LTB,CD40LG,IL32,TTC39C,CD52,SPOCK2,FLT3LG,DPP4,CD28,RCAN3,SLAMF1,TRAT1,CD2,CD3E,INPP4B,ARHGAP15,TC2N,KLRB1,GPR183,CD5,TMEM123,GSTK1,S100A4,CD3D,MAL,TNFRSF4,CAMK4,TNFRSF25,AQP3,CD6,NOSIP,CD4,ANXA1,CXCR3,CD3G,EEF1A1,TNFSF8,RORA,LEPROTL1,SARAF,BCL11B,HNRNPLL,FXYD5,ETS1,CDC14A,GIMAP1,CCR6,LDHB,PLSCR3	NKG7,CST7,KLRD1,ZEB2,AOAH,CD74,GZMB,HLA-DRB1,HLA-DQA1,FGFBP2,HLA-DRA,FCGR3A,MEF2C,CCL5,LYN,HLA-DRB5,HLA-DPB1,GZMH,HLA-DPA1,PRF1,PLCG2,CMC1,MS4A1,GNLY,KLRF1,HLA-DQB1,CX3CR1,BANK1,FGR,TYROBP,LAT2,HLA-DMA,PLEK,RALGPS2,TTC38,CD79A,ADGRG1,SYK,STARD3NL,CCL4,MARCHF1,TCF4,ABI3,GZMA,CTSW,ADAM28,CYRIA,PDLIM1,FCRL6,SWAP70
ENPEP	ENSG00000138792	bone_marrow	t-cells	4	0	296	0	0	0	LEF1,TCF7,CCR7,SELL,MAL,RCAN3,LDHB,SARAF,CAMK4,ITGA6,ABLIM1,ARMH1,PIK3IP1,EEF1B2,NOSIP,IL6ST,OXNAD1,LEPROTL1,EEF1A1,TRABD2A,PCED1B,TPT1,IL7R,TMEM123,DGKA,BEX3,SERINC5,SATB1,BACH2,NELL2,ITK,FLT3LG,ACTN1,TRAT1,SULT1B1,PABPC1,LINS1,LDLRAP1,EEF1D,CD28,PDK1,CD55,NACA,PDE3B,MCUB,BCL11B,ADTRP,CD248,SUSD3,FKBP5	GZMA,CST7,NKG7,CCL5,GZMH,SRGN,CD74,PLEK,HLA-DRB1,PRF1,CLIC1,ZEB2,HOPX,S100A4,GZMB,KLRD1,HLA-DQA1,GNLY,HLA-DPA1,FGFBP2,HLA-DQB1,LGALS1,HLA-DPB1,MAP3K8,HLA-DRA,CD99,HLA-DRB5,CTSW,F2R,FCGR3A,AOAH,S1PR5,RHOC,EFHD2,LYN,CX3CR1,KLRG1,SH3BGRL3,DUSP2,PFN1,MS4A1,CYBA,KLRB1,TGFBR3,KLRF1,B2M,HLA-DMA,BANK1,DTHD1,TYROBP
ENPEP	ENSG00000138792	bone_marrow	t-cells	6	0	142	0	0	0	GZMH,SH3BGRL3,S100A4,CD52,ITGB1,TRBV7-2,NKG7,IFITM1,B2M,IL32,ANXA1,LGALS1,CD2,S100A10,CD6,CD3D,FGFBP2,IFITM2,CD99,GZMB,EMP3,PRF1,MYL12B,MYL12A,C12orf75,S100A6,CX3CR1,TRAV16,FLNA,CD3G,ZNF683,APOBEC3G,EFHD2,GZMA,ARL4C,PFN1,CRIP1,CCL5,CD40LG,AHNAK,CISD3,CD5,S100A11,CD3E,HLA-C,TGFBR3,ZYX,BIN1,ANXA6,HLA-B	MEF2C,MS4A1,CD74,HLA-DRA,BANK1,RALGPS2,AFF3,TXK,TYROBP,CCR7,CXXC5,SYK,MARCHF1,TCF4,CD79A,SELL,MAL,GCA,ADAM28,SPINT2,NIBAN3,FCER1G,VPREB3,CYSLTR1,BCL11A,FGD2,APP,SLC35E3,HLA-DOA,TBCCD1,CD40,FCRL1,METTL7A,PIK3AP1,LY86,HERC5,ZNF880,IFNGR2,SCIMP,SH2D1B,HHEX,FAM117B,BAP1,GAPT,AIF1,PAX5,FCRLA,UBE2E2,ID3,CYBB
ENPEP	ENSG00000138792	lymph_node	b-cells	0	0	2283	0	0	0	CD74,HLA-DRA,CD79A,HERPUD1,HLA-DRB1,CD83,CD37,BANK1,EZR,PPP1R15A,HLA-DQA1,HLA-DPA1,HLA-DQB1,MS4A1,HLA-DPB1,MEF2C,LYN,SAT1,PTMA,HLA-DRB5,ARHGAP24,TCF4,NR4A1,EEF2,VPREB3,FAU,BTG1,LY9,SP140,NR4A2,SMIM14,NFKBID,POU2F2,SWAP70,YWHAZ,CYBA,FTL,CD52,TNFRSF13B,RALGPS2,CXCR5,HSP90AB1,REL,CDKN1A,H3-3A,TNF,BCL2A1,CKS2,FCRL2,MARCKS	CD3E,IL7R,CD3D,IL32,BCL11B,FYB1,IFITM1,CD2,CD3G,CD7,LEF1,ITK,GIMAP7,GIMAP4,CD247,LEPROTL1,ID2,TC2N,SARAF,PDE3B,AAK1,TRBC1,TRAT1,PRKCH,CD96,TCF7,ZAP70,ICOS,GZMM,KLRB1,TNFAIP3,PTGER4,GIMAP1,CCL5,CD8A,LCP2,CD8B,CD6,SATB1,FYN,INPP4B,LCK,CD28,NELL2,SRGN,SLFN5,SH2D1A,RGCC,IL6ST,ITM2A
ENPEP	ENSG00000138792	lymph_node	b-cells	1	0	2025	0	0	0	CD74,HLA-DRA,HLA-DRB1,TCL1A,CD37,FCER2,CD79A,BTG1,CD83,IGHD,HLA-DRB5,MS4A1,HLA-DPA1,HLA-DQA1,YBX3,HLA-DQB1,AFF3,MEF2C,HVCN1,HLA-DMA,HLA-DPB1,LYN,CD72,BACH2,BCL11A,HERPUD1,LAPTM5,TSPAN13,CHI3L2,NIBAN3,PDE4B,IRF8,TXNIP,CD79B,FCRL1,ADAM28,PAX5,SNX2,CD55,CD22,HHEX,HLA-DMB,VPREB3,RUBCNL,CXCR4,SWAP70,RALGPS2,RHOH,COL19A1,ARRDC2	IL7R,CD3E,B2M,SRGN,CD3D,BCL11B,FYB1,IFITM1,IL32,HLA-A,HLA-B,HLA-C,CD2,CD3G,LEF1,CAMK4,CD7,LDHB,TC2N,TNFAIP3,TCF7,GPR183,CD247,GIMAP7,LEPROTL1,ITK,SARAF,GIMAP4,CD96,HCST,LCP2,PRKCH,ID2,EEF1A1,MGAT4A,RGCC,VIM,TRBC1,S100A6,CD6,RORA,GZMM,TRAT1,ICOS,AAK1,TPT1,S100A4,INPP4B,SYTL3,LIME1
ENPEP	ENSG00000138792	lymph_node	b-cells	4	0	876	0	0	0	GADD45B,ID3,JUN,IER2,RCSD1,CSKMT,RHOB,FOSB,TUBB4B,CD37,CD74,DDIT3,POLR2A,HEXIM1,HLA-DRA,SNAI1,H2AX,TNF,DDIT4,BANK1,CD79B,H2BC11,FOS,PLK2,AFF3,SRSF7,H2BC18,HLA-DPA1,VPREB3,STX7,MS4A1,CD24,DUSP1,RALGPS2,NR4A1,H2BC8,KHDRBS2,TUBA1A,DRAM2,HLA-DQB1,FCRL1,H2AC17,MEF2C,ALOX5,FTL,FCRLA,GADD45G,LYL1,CD19,NEU1	CD3E,IL7R,SRGN,CD3D,BCL11B,IL32,IFITM1,FYB1,CD2,SARAF,LEF1,LEPROTL1,B2M,CD7,TNFAIP3,TC2N,CD3G,PTGER4,ZFP36L2,H2AZ1,CD6,INPP4B,HLA-A,GIMAP7,GZMM,ITK,ICOS,CYTIP,AAK1,GPR183,TCF7,TRAT1,GIMAP4,TRBC1,CD247,CAMK4,CREM,PRKCH,NR4A2,FYN,CD96,LDHB,HSPA8,HCST,PNRC1,CD8B,FAAH2,CCL5,RGCC,KLRB1
ENPEP	ENSG00000138792	lymph_node	t-cells	2	0	1926	0	0	0	SRGN,CD3E,IL7R,CD2,IL32,CD3D,IFITM1,B2M,BCL11B,CCL5,FYN,TNFAIP3,FYB1,KLRB1,PPP2R5C,HLA-A,SARAF,HCST,PTPRC,TTC39C,CD3G,GZMK,TC2N,CD7,ICOS,CD96,CD6,ITM2A,RORA,PIK3R1,PRKCH,LEPROTL1,GZMM,KLF6,CD247,INPP4B,CLDND1,PTGER4,ANXA1,CST7,PRDM1,DNAJB1,ID2,SH2D1A,ITM2B,TRAT1,PLAAT4,LCP2,GPR183,TRBC1	HLA-DRA,CD74,CD79A,HLA-DRB1,MS4A1,CD37,MEF2C,CD83,BANK1,HLA-DQA1,HLA-DQB1,HLA-DRB5,HLA-DPA1,LYN,VPREB3,CD79B,HERPUD1,HLA-DMA,HLA-DPB1,BCL11A,ADAM28,RALGPS2,SWAP70,TCF4,CD19,AFF3,IRF8,FCER2,MARCHF1,RUBCNL,BLNK,NIBAN3,ARHGAP24,HLA-DMB,PAX5,FCRL1,HVCN1,IGHD,TSPAN13,SMIM14,ID3,CD22,FCRLA,SPIB,TCL1A,CYBB,PDLIM1,LY86,HHEX,BLK
ENPEP	ENSG00000138792	lymph_node	t-cells	3	0	1520	0	0	0	LEF1,SARAF,CD3E,IL7R,BCL11B,SELL,IFITM1,LEPROTL1,FYB1,LDHB,TCF7,CAMK4,GIMAP7,CD3D,RGCC,CD3G,KLF2,CD7,PDE3B,NDFIP1,NOSIP,RGS10,GIMAP4,SATB1,ITK,TMSB10,C12orf57,TC2N,IL6ST,CD8B,ETS1,NELL2,PRMT2,AAK1,CD6,IL32,GIMAP1,LCK,CCR7,TXK,TRABD2A,RCAN3,CD247,BEX3,IKZF1,ACTN1,AIF1,LDHA,OXNAD1,SRGN	HLA-DRA,CD74,CD79A,HLA-DRB1,CD83,CD37,MS4A1,MEF2C,HLA-DQA1,BANK1,HLA-DPA1,HLA-DQB1,HLA-DRB5,LYN,HERPUD1,HLA-DMA,VPREB3,HLA-DPB1,ADAM28,AFF3,CD79B,BCL11A,SWAP70,TCF4,CD19,RALGPS2,MARCHF1,IRF8,FCER2,NIBAN3,HLA-DMB,PAX5,PLEKHG1,BLNK,PLCG2,RUBCNL,CXCR5,TSPAN13,SAT1,CD22,ARHGAP24,TCL1A,FCRL1,EZR,TNF,FCRLA,IGHD,HVCN1,CD24,SPIB
ENPEP	ENSG00000138792	lymph_node	t-cells	5	0	316	0	0	0	GADD45B,ID2,IL7R,FOS,POLR2A,SRSF7,JUN,ERN1,CD3E,KLRB1,HEXIM1,CSKMT,PIK3IP1,FOSB,DDIT4,LDHB,H3C1,IL32,GIMAP4,H3C10,RBL2,IER2,NOSIP,TBCC,H2BC11,H2AC17,LCK,ZAP70,LYAR,GIMAP7,GADD45G,KLRG1,TTC39C,TNFRSF25,OXNAD1,CD3D,ANXA2R,TCF7,SCML4,AAK1,C12orf57,LAT,CCL5,CD96,TBC1D10C,TC2N,FYB1,CD247,S100A4,SGK1	HLA-DRA,CD74,HLA-DRB1,CD79A,MEF2C,MS4A1,HLA-DQA1,HLA-DQB1,HLA-DRB5,CD37,VPREB3,ADAM28,HLA-DPB1,HLA-DPA1,HERPUD1,BANK1,TCF4,MARCHF1,CD83,LYN,HLA-DMA,FCER2,CD22,CD19,CD79B,FCRLA,CD24,SWAP70,PLEKHG1,LY86,PAX5,BCL11A,H2AZ1,BLNK,ZNF296,BTG1,EBF1,PLCG2,LYL1,ALOX5,CXCR4,IGHD,HLA-DMB,LAT2,HVCN1,COBLL1,RUBCNL,GAPT,RASGEF1B,TCL1A
ENPEP	ENSG00000138792	spleen	b-cells	0	0	1126	0	0	0	CD74,CD37,HLA-DRA,CD79A,HLA-DRB1,HLA-DQA1,BANK1,MS4A1,CD83,HLA-DQB1,HLA-DPA1,AFF3,CD52,VPREB3,ADAM28,BCL11A,SYPL1,SNX2,NIBAN3,HLA-DPB1,RALGPS2,BTG1,RUBCNL,MEF2C,PAX5,HLA-DRB5,SWAP70,FCER2,CD22,HLA-DMA,LY9,FCMR,CD19,SMIM14,RCSD1,HVCN1,TNFRSF13C,CD40,ARHGAP24,FCRL1,BLK,EBF1,SPIB,CR2,CD79B,TCL1A,CD72,FCRLA,PARP15,PLEKHG1	CD3E,IL32,SRGN,CD3D,IFITM1,FYB1,HCST,CD7,CD2,CST7,TNFAIP3,GZMM,CCL5,ANXA1,LEPROTL1,IL7R,GIMAP4,NKG7,CTSW,BCL11B,PLAAT4,CD3G,S100A4,B2M,SYTL3,TRBC1,KLRB1,GZMA,GIMAP7,PRKCH,CD247,FYN,HLA-A,PIK3R1,CD8A,ITK,LCP2,LCK,ZAP70,SH2D2A,SARAF,AAK1,S100A6,S100A10,SH2D1A,KLRD1,CD96,ID2,TRAT1,CD8B
ENPEP	ENSG00000138792	spleen	b-cells	8	0	54	0	0	0	PABPC1,ATP5MC2,FAU,BTF3,CSNK1A1,TALDO1,NAP1L1,SLC25A3,PCBP2,GDI2,HINT1,EEF1A1,EIF3E,EEF1G,YBX1,PEBP1,SERBP1,RACK1,FTH1,EIF3A,NACA,CLTA,ANP32B,LSM7,PTMA,NME2,CAPZA2,SELENOH,H3-3A,BRK1,SREK1,HNRNPA1,CCNI,CDC37,HMGN1,TPT1,ATP5MJ,EEF2,SUMO2,TBCA,EIF6,SRP9,COX6B1,FKBP1A,PPIA,MACROH2A1,SLC25A6,PAK2,TCEA1,COMMD6	KLRK1,NKG7,CCL5,SYNE1,GZMB,RGL4,KCNA3,FCGR3A,DTHD1,S1PR5,TGFBR3,ZNF831,SHISAL2A,LPAR6,ZBP1,TRGC2,PPP2R2B,VNN2,TRIM37,CD8A,FGFBP2,JCHAIN,MZB1,AP4B1,CCR6,HELB,ITPR3,NRF1,ANK3,TNFRSF17,TRGV9,FAM43A,CD40LG,CLK2,MR1,GNLY,RGS3,TRGV8,C5AR1,TRBV4-2,TTC39B,NUGGC,DMXL2,PCYOX1,TRAV29DV5,IFFO1,GZMH,TMIGD2,CBX7,COL6A2
ENPEP	ENSG00000138792	spleen	macrophages	3	0	396	0	0	0	NAMPT,FCER1G,CTSS,TYROBP,CYBB,FTH1,LYZ,TYMP,IL1B,PLAUR,S100A11,SERPINA1,SRGN,FTL,MPEG1,LST1,C5AR1,TIMP1,ASAH1,PSAP,CST3,SAT1,CSTA,FCN1,AIF1,TPP1,MNDA,IFI30,CTSD,SPI1,CLEC7A,CTSB,DMXL2,APLP2,BCL2A1,CD302,FGL2,COTL1,PPT1,S100A6,CEBPB,PTPRE,BRI3,MS4A6A,GASK1B,MAFB,SH3BGRL3,GABARAP,SDCBP,VCAN	CD3E,IFITM1,IL32,PTPRCAP,CD69,RHOH,CD3D,SEPTIN1,TRBC2,LBH,CCL5,TSC22D3,GZMM,CST7,FCMR,CD7,SLC38A1,LCK,CTSW,CD2,ETS1,LTB,IL7R,SKAP1,C12orf57,ZFP36L2,CD3G,NKG7,KLRB1,OCIAD2,CD79A,GZMA,TSTD1,CD247,ZAP70,TRBC1,SYTL3,SH2D2A,ITK,TENT5C,TC2N,TUBA4A,RORA,SPOCK2,RAC2,CD6,CD8A,SYNE2,EEF1B2,ACAP1
ENPEP	ENSG00000138792	spleen	plasma_cells	4	0	369	0	0	0	MZB1,SSR4,CYBA,ITM2C,SPCS3,PRDX4,CD38,B2M,SPCS2,RABAC1,TRAM1,XBP1,SPCS1,TMEM59,TMED2,SEC11C,MYDGF,HLA-C,ERLEC1,LMAN1,SSR3,TENT5C,SERP1,PPIB,TMED10,SEC61B,UBE2J1,FKBP11,OST4,ERGIC3,LMAN2,SELENOS,COX7A2,FKBP2,KDELR2,TMBIM6,NDUFB11,OSTC,SEC62,SEC61G,RPN2,DDOST,UQCRQ,DAD1,TPT1,NDUFA1,UFM1,HM13,SERF2,SEC14L1	LTB,ANXA1,CD83,IFITM2,CD69,IL32,AFF3,TRIM22,SLC2A3,IL7R,MS4A1,IFITM1,KLRB1,GPR18,MARCHF1,ZEB2,FCER1G,TYROBP,TUBA1A,GIMAP7,CD3E,CD3D,BCL2A1,SATB1,SPOCK2,GIMAP4,GZMM,CCR7,FYB1,CD247,CTSW,CST7,TTC39C,TGIF1,CD7,RNF130,GBP2,GAPT,CD6,CD2,C1orf162,TRAT1,FGR,LY86,ICOS,LGALS9,KLRF1,NCR3,AIF1,TAMALIN
ENPEP	ENSG00000138792	spleen	t-cells	1	0	848	0	0	0	CCL5,CST7,CD8A,DUSP2,GZMA,NKG7,CD3E,IL32,GZMK,GZMM,PIK3R1,CTSW,HCST,FYN,CD3D,KLRG1,PLAAT4,CD8B,SH2D1A,SYTL3,PTPRC,KLRD1,CMC1,GPR174,KLRK1,TRBC1,GZMH,DTHD1,CD2,IFITM1,CCL4,ID2,PTPN22,CD3G,LCK,RGS1,AOAH,LAG3,SH2D2A,TIGIT,PRKCH,TRGC2,PYHIN1,CLEC2B,TRBV4-2,EOMES,NR4A2,TRGV8,ALOX5AP,CEMIP2	CD79A,MEF2C,HLA-DRA,CD52,EEF1B2,BANK1,RALGPS2,CD55,IFNGR2,CD74,EEF1A1,TPT1,LYN,CD83,TCF4,LTB,MS4A1,BCL11A,CD79B,EEF1G,FAU,ADAM28,SELL,RACK1,VPREB3,POU2F2,FTH1,NACA,EEF2,CD37,BTF3,SWAP70,GNG7,AFF3,SYK,MARCHF1,BLNK,RUBCNL,CD19,FTL,CTSH,LY86,MARCKS,HERPUD1,CYBB,PABPC1,PAX5,BASP1,COBLL1,UBE2E2
ENPEP	ENSG00000138792	spleen	t-cells	2	0	775	0	0	0	IL7R,IL32,CD3E,CD3D,ICOS,TRAT1,CD2,LTB,IFITM1,ANXA1,BCL11B,INPP4B,CD28,SPOCK2,CD40LG,TTC39C,FAAH2,GIMAP7,JUNB,CD3G,TC2N,MAL,TCF7,CD6,ITK,CD5,FYB1,GPR183,LEPROTL1,SARAF,CAMK4,GIMAP4,RCAN3,AP3M2,RGCC,S100A4,DUSP16,KLRB1,FLT3LG,ITM2A,CCR6,CMTM8,CTLA4,CD4,PBXIP1,CORO1B,SLC2A3,SOCS1,CRYBG1,LCK	CD74,CD79A,HLA-DRA,MEF2C,HLA-DQA1,HLA-DRB1,LYN,NKG7,HLA-DQB1,HLA-DPA1,HLA-DMA,CD83,BANK1,ZEB2,HLA-DRB5,MS4A1,TCF4,HERPUD1,CST7,CYBA,PLCG2,CCL5,ADAM28,PLEK,HLA-DPB1,KLRD1,CCL4,BCL11A,VPREB3,CYRIA,SWAP70,PIK3AP1,RALGPS2,LAT2,CD79B,MARCHF1,SYK,FTL,CD8A,RUBCNL,CD19,BLNK,CYBB,FCER1G,TYROBP,SAT1,COBLL1,GZMA,NIBAN3,AOAH
ENPEP	ENSG00000138792	spleen	t-cells	5	0	364	0	0	0	NKG7,CST7,GZMB,PRF1,GNLY,CD247,KLRD1,FGFBP2,CTSW,KLRF1,GNG2,GZMA,GZMH,FCGR3A,TYROBP,S1PR5,SPON2,EFHD2,HOPX,CCL5,CCL4,CLIC3,HCST,SYTL3,SH2D1B,SH2D2A,IFITM1,IRF1,BHLHE40,TRBC1,IFITM2,CD7,NFKBIA,IER2,KLRC2,PYHIN1,ITGB2,FCER1G,CD69,ZC3H12A,ADGRG1,C1orf21,GPR65,ZEB2,LITAF,PLAAT4,NFKBIZ,AOAH,KLRB1,TNFAIP3	LTB,CD79A,MEF2C,GPR183,HLA-DRA,BANK1,EEF1B2,MS4A1,EEF1A1,CD74,RALGPS2,PDE4B,TPT1,CCR7,TCF4,IFNGR2,HLA-DQA1,VPREB3,BCL11A,AFF3,MARCHF1,SPINT2,EEF1G,COBLL1,CTSH,NCF4,CD27,HERPUD1,FAU,RACK1,PAX5,BTK,BLNK,UBE2E2,FTL,PABPC1,CD19,NCF1,CHCHD10,HLA-DQB1,BASP1,SAT1,IFI30,NIBAN3,CYBB,FCER2,YBX3,MARCKS,LY96,HLA-DRB1
ENPEP	ENSG00000138792	spleen	t-cells	6	0	355	0	0	0	LEF1,SARAF,LEPROTL1,SELL,CD8B,TCF7,CD3E,IFITM1,ABLIM1,KLF2,NOSIP,CD55,SATB1,CCR7,PDE3B,NELL2,NDFIP1,BCL11B,CAMK4,GIMAP7,TOB1,RGCC,CD7,CD3D,RGS10,PRMT2,TRABD2A,IL7R,FLT3LG,RCAN3,OXNAD1,ACTN1,ITK,BEX3,EEF1A1,MAL,ARMH1,BACH2,CD3G,SPOCK2,ETS1,TXK,SC5D,PABPC1,RETREG1,CD248,GIMAP1,RASA3,LYPD3,S100B	CD74,HLA-DRA,HLA-DQA1,HLA-DRB1,CD83,MEF2C,CST7,CD79A,LYN,HLA-DQB1,HLA-DPA1,GZMA,NKG7,BANK1,HLA-DRB5,ZEB2,KLRB1,MS4A1,HLA-DMA,HERPUD1,CCL5,TCF4,CYBA,PLEK,CCL4,PLCG2,SAT1,SWAP70,BCL11A,ADAM28,MAP3K8,SKAP2,HLA-DPB1,LGALS1,VPREB3,CYRIA,TENT5C,CD79B,MARCHF1,B2M,CD19,GZMH,CCDC50,NCF4,CTSH,TYROBP,LAT2,RGS1,SYK,MARCKS
ENPEP	ENSG00000138792	spleen	t-cells	7	0	205	0	0	0	IL7R,TNFAIP3,IL32,GPR65,S100A4,KLRB1,NFKBIA,CD3E,NFKBIZ,RORA,DUSP2,STAT4,CD69,CD7,TTC39C,CD3D,PARP8,PTGER4,CCL5,PHLDA1,SLC4A10,CTSW,ZC3H12A,SYTL3,ANXA1,CD2,CD8A,KLRG1,PBX4,SH2D2A,NCR3,HLA-A,ADGRE5,ALOX5AP,SPOCK2,IRF1,HCST,FYN,EML4,GZMK,S100A6,IFITM2,GADD45B,CST7,CD96,DDIT4,MYBL1,GNG2,GZMM,NFKB1	CD79A,HLA-DRA,CD74,HLA-DQA1,MEF2C,BANK1,MS4A1,HLA-DRB1,TCF4,VPREB3,RALGPS2,MARCHF1,HLA-DQB1,CD19,RUBCNL,COBLL1,MARCKS,FCER1G,NIBAN3,PAX5,PDLIM1,SYK,SPI1,FTL,BCL11A,CYBB,IFI30,FCRL5,FCER2,GNG7,TSPAN13,RNASE6,ADAM28,RBM47,CD22,POU2AF1,CLIC4,CD38,MZB1,BASP1,IFNGR2,HLA-DRB5,ARHGAP24,PALM2AKAP2,HLA-DPA1,LAT2,DOK3,TBC1D9,FGD2,UBE2J1
ENPEP	ENSG00000138792	thymus	endothelial_cells	16	0	303	0	0	0	PKHD1L1,TFPI,MMRN1,TBX1,APP,CDC42EP5,CD9,FLT4,EGFL7,CYB5R3,KANK3,PPFIBP1,CAVIN2,IGFBP7,ENTREP1,SULF2,RAB11A,SHC1,MGST2,BACE2,GNG11,CNN3,TIE1,RAMP2,TMEM255B,PECAM1,HEBP1,SMAD1,SNCG,ARHGAP29,LAYN,PLPP1,TGM2,PARD6G,LMO2,LDB2,EPHB4,PROX1,NR2F2,CALCRL,HLA-E,TM4SF1,NXN,PTPRE,PLSCR4,EFNA1,RAMP3,GALNT18,DSP,TSPAN5	CD3E,IFITM1,IKZF1,IL7R,RHOH,CD3D,CXCR4,LCK,CYTIP,PTPRC,HCST,CD3G,ITK,FYB1,CORO1A,CD2,CD69,CD53,BCL11B,RAC2,CAMK4,BIN2,SYTL3,FCMR,P2RY10,CD7,APBB1IP,AKNA,TBC1D10C,ACAP1,CD6,SCML4,GPR65,RUNX3,ZAP70,ARHGAP9,TRAT1,CD247,FGD3,TCF7,DENND1C,CCR7,TXK,SLA,PTPRCAP,MAL,RGS10,LCP1,SKAP1,CD48
ENPEP	ENSG00000138792	thymus	plasma_cells	19	0	91	0	0	0	IGLV1-47,FKBP11,TENT5C,CYBA,MZB1,JCHAIN,IGHV1-46,HLA-C,RPN1,PPIB,SPCS2,TXNDC5,SEC11C,POU2AF1,RPN2,ISG20,MYDGF,B2M,LMAN2,SPCS3,UBE2J1,HSP90B1,SRPRA,DDOST,TXNDC11,TMED10,PDIA4,HM13,IGHA1,PRDM1,SEC61B,TMED9,HDLBP,SPCS1,UQCRQ,STT3A,ERGIC3,DNAJB11,SDF2L1,SSR4,SSR3,TRAM1,NDUFB11,CLPTM1L,CD38,TNFRSF17,PIM2,LILRB4,PDIA6,DERL3	LCK,ITK,SPOCK2,BCL11B,CD247,SKAP1,SCML4,PLEKHA1,GIMAP7,TRAT1,LPAR6,NCKAP1,MAL,SCML1,GIMAP1,CD7,GZMM,NDN,ZNF831,CITED4,FYB1,HOXB2,A4GALT,TESPA1,IGFBP4,SPARCL1,CD40LG,GIMAP6,SGCE,CD3G,CAV2,CPNE2,CAMK2N1,PLAC9,CTBP2,CD3D,IFITM3,CD3E,RNF125,GGT7,FXYD1,TUSC1,CDC42EP5,COPZ2,PALM,TIAM1,PLCB2,GRAP2,PLSCR4,STXBP1
ENPEP	ENSG00000138792	thymus	t-cells	1	0	3326	0	0	0	CD48,BCL11B,CXCR4,TRAC,LDHB,CD3D,IL7R,CD3G,BTG1,NOP53,CD3E,PPP2R5C,IKZF1,CD2,RCAN3,FYB1,LEPROTL1,PTPRC,AAK1,ARL4C,STK4,HCST,TOMM7,GIMAP1,EVI2B,TRBC2,SC5D,GPR183,PIK3IP1,ETS1,UBA52,TRBC1,GIMAP7,IPCEF1,TXK,FOXP1,MAL,AP3M2,TCF7,GMFG,CD247,TPT1,IL2RG,PLAC8,CD69,EVI2A,CYTIP,RESF1,SRGN,YPEL5	GABARAP,CD81,YBX3,CD74,ATP6V0C,MEF2C,CYB5R3,IFITM3,CLIC4,ZFP36,TCF4,SPARCL1,TNS2,ACADVL,NME2,HLA-DRA,CAVIN1,VIM,SWAP70,PABPN1,LGALS3,LAPTM4A,TIMP3,CD151,APP,HSPG2,CEBPD,EGR1,PSAP,IGFBP7,EMP2,HLA-DPA1,CTNNA1,PDLIM1,PTMS,LAMB2,GAS6,CNN3,HLA-DRB1,GSTP1,NAPA,EHD2,COX7A1,NR4A1,MARCKS,AHNAK,LTBR,ANXA2,GNG11,RHOB
ENPEP	ENSG00000138792	thymus	t-cells	18	0	144	0	0	0	CD3E,FCMR,FXYD5,SARAF,HLA-A,EVL,PTPRCAP,LCK,B2M,PTPRC,RGS1,SKAP1,ARHGAP9,ARHGEF1,LEPROTL1,ACAP1,CTLA4,ETS1,RAC2,CD52,ZAP70,LIMD2,WIPF1,ARHGDIB,SMAP2,CD53,CD3D,HLA-B,CDKN1B,CD5,CORO1A,CYTIP,FYB1,LAPTM5,CD247,ITGB2,CD27,CSK,LEF1,IKZF2,HLA-C,LCP2,WAS,GMFG,CD37,ICAM3,TENT5C,DGKA,RBM38,HCLS1	MEF2C,SPARCL1,PKIG,CNN3,CAVIN1,TCF4,TIMP3,LAMB2,IGFBP7,GAS6,COX7A1,EHD2,MARCKS,EGR1,PDLIM1,GNG11,CST3,RBPMS,CEBPD,NFIB,PMP22,YBX3,EPHX1,MGLL,LAMC1,S100A13,PTK2,PLAC9,SASH1,A2M,GSN,HSPG2,ARHGAP24,OSMR,BACE2,DLC1,PPIC,PTPRG,SSPN,C1S,ALDH2,MAOA,CD34,PARVA,COL4A2,GOLIM4,LYN,EBF1,GNG7,RAMP2

## Sheet: Leukocytes
Gene name	Gene	Tissue	Cell type	Cluster	expressing_cells_N	total_cells_N	percent	Read count	nTPM	top_up_DEGs	top_down_DEGs
ENPEP	ENSG00000138792	placenta	mixed_immune_cells	21	4	187	2.14	4	1.3	HBG2,HBA1,MYL4,AHSP,GYPC,GYPA,PRDX2,BLVRB,RHAG,SNCA,GYPB,UROD,FECH,CAT,TFDP1,HMGB2,H3-3A,KLF1,UCP2,SLC25A37,SMIM1,ALAS2,PCLAF,SLC25A39,HBA2,ANP32B,CPOX,HEMGN,NARF,STRADB,TLCD4,HMBS,RFESD,EPB42,UROS,RGS10,GATA1,HTRA2,FAM210B,TMEM14B,FBXO7,RAD23A,NFE2,YBX1,EPOR,TUBA1B,DUT,HAGH,TESC,SELENBP1	SLC1A3,TINAGL1,TMEM150C,ANXA2,TJP1,APP,PKIB,IFI6,SCARA3,IFITM3,PLPP3,ANXA5,PAK6,S100A11,PTPRK,KRT18,IGDCC3,SERPINF1,MDK,S100P,ANXA1,USP43,GLDC,COLEC12,PLD2,CSF3R,IRX2,SMAGP,PKM,SLC22A11,CRB3,XAGE3,CLIC3,TMEM154,KRT8,S100A10,ITIH5,XAGE2,MVP,CCN1,CALD1,SLC43A2,SPINT1,TUSC3,CKMT1B,PTGES,EDARADD,CD24,RBMS3,LIMCH1
ENPEP	ENSG00000138792	placenta	mixed_immune_cells	26	1	63	1.59	1	1.9	PAEP,S100A1,SMIM22,DEFB1,TSPAN1,PCCA,MUC1,CLDN3,FXYD2,HOXB6,EPCAM,IER3,S100A13,GPX3,KIF12,MAOA,DMKN,PDZK1IP1,FAM177A1,ELF3,PAX8,HOXB5,MLPH,GADD45A,CD9,H1-2,HLA-B,SEC11C,GOLM1,PLPP2,SLC44A1,CYBA,SSR4,DYNLT3,IVNS1ABP,EHF,CXCL14,CAPS,TSPAN8,DEPTOR,RIMKLB,VSIG2,MIF,SLC7A2,SLC6A6,SLC44A4,DNER,BTG2,FNBP1,HLA-A	VGLL1,XAGE3,PAGE4,CDO1,GATA3,DUSP9,PHLDA2,XAGE2,PEG10,PKIB,SLC27A2,MAGEA8,GLDC,SH3BP1,ZNF385A,SMAGP,TINAGL1,ZFAT,DSC3,TRAM2,L1TD1,SLC29A3,GSTA3,CDK6,NRK,RMND1,GPSM2,MCM2,MEST,KANK4,ERVW-1,SLC27A6,NSG1,SLC19A3,MAP7D2,CEBPA,CLIC3,MRE11,COL21A1,SMIM13,DDX3Y,CENPH,ISM2,MACROD1,ADRB1,BRDT,ISYNA1,GSTA4,EFEMP1,SLC22A11
ENPEP	ENSG00000138792	endometrium	macrophages	22	5	402	1.24	8	4.9	CD74,TYROBP,AIF1,LAPTM5,SRGN,FCER1G,ARHGDIB,LST1,HLA-DRA,HLA-DPA1,GMFG,HLA-DQA1,LSP1,GPR183,PLEK,CTSS,LCP1,ALOX5AP,MS4A6A,HLA-DPB1,PTPRC,HLA-DMA,CYBA,COTL1,CD53,SPI1,CYBB,CLEC7A,C1orf162,CD83,ITGB2,CST3,HCLS1,PYCARD,CORO1A,CTSZ,IGSF6,FTL,HLA-DRB1,PTPRE,GPSM3,CYRIB,BCL2A1,CD37,S100A4,MNDA,ZEB2,PDE4B,HLA-DQB1,CD48	CLDN4,WFDC2,RND3,CLDN3,TM4SF1,KRT19,ITGB8,PERP,CD24,CCN1,MT2A,KLF5,ELF3,RIMKLB,TLE1,MT1E,MT1G,ID4,MT1F,SPARCL1,KRT18,EPCAM,S100A13,COL3A1,IL1R1,KRT8,NR2F2,FBLN1,SLPI,MT1M,IGFBP7,COL1A1,ARID5B,IFI27,TACSTD2,KAZN,CMYA5,CCN2,NTN4,CALD1,SH2D3A,COL1A2,COL4A2,TFPI2,GADD45A,SPARC,COL6A2,ITGA3,MDK,CKB
ENPEP	ENSG00000138792	kidney	t-cells	6	9	734	1.23	9	8	B2M,TMSB4X,HLA-B,HLA-A,HLA-C,HLA-E,CD52,ARHGDIB,CD3D,HCST,BTG1,PTPRC,S100A4,CD3E,CCL5,CORO1A,EMP3,TRAC,NKG7,GMFG,EVL,RAC2,GIMAP4,IFITM2,DDX5,CD2,CST7,FXYD5,CD99,GZMA,GIMAP7,LIMD2,SH3BGRL3,CD3G,LAPTM5,CD53,IL2RG,LSP1,MYL12A,TRBC2,LCK,ACTB,GPSM3,IFITM1,ANXA1,TRBC1,SRGN,JUN,ARL6IP5,CD37	MT1G,MT1H,MT1F,MT1E,MT2A,MT1X,FTL,PDZK1IP1,RBP5,ALDOB,CXCL14,FXYD2,CYB5A,LGALS2,GPX3,SUCLG1,DAB2,PEBP1,APOE,MIOX,S100A1,C11orf54,GATM,CRYAB,UQCRQ,GLYAT,PCK1,ECHS1,GSTA1,SMIM24,BBOX1,TXN,RIDA,PRDX1,LAMTOR5,TMEM176A,HPD,ACAT1,SPP1,SELENOP,GPX4,ASS1,ATOX1,CYSTM1,FTH1,MGST1,COX7C,PDZK1,UGT2B7,SAT2
ENPEP	ENSG00000138792	vascular	t-cells	10	4	330	1.21	4	1.6	CD48,PTPRC,CXCR4,CD2,IKZF1,CD3E,CYTIP,ACAP1,IL7R,RAC2,HCST,BCL11B,CD3D,CD96,CD3G,PARP8,CCL5,CD52,SKAP1,SYTL3,TRBC2,IKZF3,CD69,LCK,STK4,SCML4,SPOCK2,CORO1A,TBC1D10C,CD37,TRAC,RUNX3,ARL4C,RHOH,GZMA,CD247,RIPOR2,TRAF3IP3,OXNAD1,CST7,IL2RG,CTSW,STAT4,GPR171,RASGRP1,CDC42SE2,SLA,CD226,BTG1,SEMA4D	IFITM3,PTMS,CD81,SPARCL1,NFIC,LEPROT,YBX3,SERPING1,EMP2,NFIB,ALDH2,NFIA,IGFBP7,SELENOM,CNN3,TNS2,PMP22,EPS8,ITM2B,CRTAP,SEPTIN10,LTBR,TIMP2,APLP2,RAB13,RAC1,TFPI,ASPH,CAVIN1,GNG12,TCEAL9,CTNNA1,CD63,RBFOX2,EID1,S100A6,RBMS3,EBF1,DST,SASH1,MGST3,COX7A1,TCF4,PGRMC1,ZFHX3,S100A13,PARVA,MXRA7,LRP1,RHOB
ENPEP	ENSG00000138792	thymus	macrophages	13	6	507	1.18	12	2.5	SPI1,AIF1,FCER1G,BLVRB,C1orf162,MAFB,CD163,ARRB2,TYROBP,HCK,MS4A6A,SLC11A1,C5AR1,LST1,STAB1,MPP1,MS4A7,GPX1,ADAP2,FCGR2A,SAT1,HCLS1,PTPRE,VAMP8,EFHD2,FGR,C1QA,MERTK,C1QC,RNF130,NCF2,CSF1R,MYO1F,VSIG4,TLR4,SHTN1,MTSS1,FPR1,PYCARD,MFSD1,TBXAS1,TGFBI,MACROH2A1,MS4A4A,NPL,ACSL1,TYMP,ZEB2,FCGRT,PIK3AP1	CD3D,CD3G,CD3E,CD7,CD69,LCK,CAMK4,IL32,ISG20,SOCS1,CD27,THEMIS,C1S,ZAP70,IFITM1,CCR7,ITM2A,COL6A2,CD48,TRAT1,C12orf57,KCNA3,TRAC,TENT5C,SKAP1,DCN,SPOCK2,CD247,FKBP11,MGP,CD40LG,SIRPG,APOD,TCF7,CD2,RHOH,ETS1,COL6A1,ITM2C,TC2N,LUM,SLC38A1,SRPX,CXCR4,FBLN2,SELENOM,FSTL1,FBLN1,LAMA2,ICAM3
ENPEP	ENSG00000138792	kidney	macrophages	7	6	636	0.94	6	5.3	TYROBP,S100A4,AIF1,FOS,FCER1G,DUSP1,S100A6,LST1,TMSB4X,SH3BGRL3,CTSS,FCN1,NAMPT,TMSB10,GMFG,B2M,CYBA,COTL1,IFITM2,SAT1,CFD,IFI30,PYCARD,CSTA,SPI1,TYMP,HLA-B,PTPRC,C1orf162,ITGB2,PSAP,CARD16,RNASET2,HCST,CEBPB,FXYD5,STXBP2,S100A9,OAZ1,VMP1,JUNB,C4orf48,EMP3,CST3,EFHD2,SRGN,HLA-C,LY96,VSIR,ACTB	CRYAB,FXYD2,PDZK1IP1,GATM,PEBP1,ACAT1,IL32,MT1E,CXCL14,CYB5A,MIOX,NAT8,GPX3,RBP5,BBOX1,ASS1,PDZK1,MT1G,MT1F,C11orf54,CNN3,ALDOB,OCIAD2,DSTN,PCSK1N,GLYAT,CD24,MT1H,RIDA,SUCLG1,SMIM24,BDH2,S100A1,SOD1,UGT2B7,BHMT,LDHB,PCK1,CALD1,DAB2,MT1X,PRDX2,FABP3,KRT8,BNIP3,ALDH6A1,ECHS1,S100A13,AKR7A3,DCXR
ENPEP	ENSG00000138792	kidney	b-cells	11	1	127	0.79	1	5.2	CD74,HLA-DRA,HLA-DPA1,CD52,LTB,TMSB4X,HLA-DRB1,CD37,CD79A,HLA-DPB1,BTG1,CD79B,HLA-DQB1,MS4A1,HLA-E,HLA-B,B2M,ARHGDIB,LIMD2,IGHM,LAPTM5,HLA-DMA,CYBA,IGKC,BANK1,CXCR4,FAU,VPREB3,HLA-DQA1,DDX5,HLA-DRB5,CORO1A,HLA-DQA2,HLA-A,SELL,FXYD5,LSP1,HLA-DMB,HVCN1,TCTN1,TXNIP,RNASET2,CD53,MEF2C,BIRC3,PABPC1,RAC2,NOP53,TNFAIP8,HLA-C	MT1F,MT2A,MT1E,MT1X,BHMT2,MT1G,PTGR1,PCK1,LGALS2,MIOX,APOE,FTL,PPP1R16A,MT1H,GSTA1,CXCL14,GLYAT,DDAH1,TXN,HNMT,MGST1,TCEA3,SMIM24,RBP5,S100A1,SUCLG1,KCNJ15,DHRS4,PAH,FOLR1,SAT2,CYB5A,BBOX1,ANGPTL3,CCDC198,SPP1,ALDOB,TINAG,ENOSF1,ALDH1L1,PDZK1IP1,ACAT1,RGN,TMEM176A,CRYAB,PDZK1,MAOB,DCXR,LYG1,GAPDH
ENPEP	ENSG00000138792	thymus	plasma_cells	15	3	384	0.78	3	0.3	CYBA,MZB1,SPCS2,FKBP11,SPCS3,RPN2,TMBIM6,SEC11C,ISG20,MYDGF,NDUFB11,HLA-C,SEC61B,B2M,TMED10,RABAC1,SSR3,COPE,CD38,LRPAP1,SPCS1,DERL1,MZT2B,TMEM208,PPIB,SERF2,PRDX4,LMAN2,SSR4,SEC62,SEC14L1,NDUFA1,OST4,COX7A2,LMAN1,ST6GAL1,SPATS2,UQCRQ,XBP1,REEP5,TMEM258,TRAM1,NDUFA11,HM13,ATP5F1E,SLAMF7,PRDX5,TPD52,TENT5C,DAD1	CEBPD,GSN,IGFBP7,SERPINF1,SPARCL1,DCN,FBLN2,MGST1,ADH1B,IFITM3,SPARC,LHFPL6,C1S,PMP22,APOD,ADAMTS1,GXYLT2,IFITM1,CAVIN1,MGP,LUM,TGFBR2,EFEMP1,DCLK1,NR2F2,CFD,MFAP4,GPX3,TFPI,NAV3,PLPP3,COL1A2,SERPING1,C7,COL4A2,CCR7,NID1,AKR1C1,CNN3,VCAN,CD248,PDGFRA,ZBTB16,IFITM2,BEX3,NFIA,WLS,PODN,COL6A2,SRPX
ENPEP	ENSG00000138792	vascular	macrophages	1	6	913	0.66	8	0.4	CD163,HCLS1,CTSS,ARRB2,SMAP2,C3AR1,MFSD1,MERTK,STAB1,MS4A7,MS4A6A,RBM47,C1QA,FCER1G,SPI1,C1orf162,MAF,MTSS1,SYK,FYB1,CSF1R,NCKAP1L,SRGN,EVI2B,CD53,SAT1,MS4A4A,SLCO2B1,VAMP8,MPEG1,PTPRC,TPP1,RNASE6,MACROH2A1,AIF1,RNASE1,SDCBP,RNF130,MYO1F,TYROBP,MARCHF1,CD4,TBXAS1,NCF4,SLA,VSIG4,FCGR2A,C1QC,DAZAP2,ADAP2	SPARCL1,NFIB,SELENOM,IGFBP7,CNN3,C12orf57,MXRA7,SPTBN1,COX7A1,EBF1,PLAC9,PBX1,SGCB,NCKAP1,RBMS3,CAVIN1,SSPN,PLSCR4,SERPING1,PKIG,NFIX,C1S,DDR2,RBFOX2,MAP1B,SOD3,COL6A2,CALD1,MEIS2,C1R,JAM3,EHD2,ZEB1,S100A13,TJP1,MPDZ,PARVA,NEXN,IFITM3,LTBP4,LHFPL6,NNMT,IFITM1,RUNX1T1,PRRX1,RBPMS,C11orf96,PRKG1,ENAH,ADH1B
ENPEP	ENSG00000138792	thymus	plasma_cells	9	5	880	0.57	5	0.3	MZB1,CYBA,SEC11C,RPN2,PRDX4,FKBP11,RPN1,SPCS2,HM13,SPCS3,TENT5C,PPIB,MYDGF,XBP1,SEC61B,TXNDC5,SSR3,TMED10,ERGIC3,ISG20,DDOST,LMAN2,ITM2C,TMBIM6,SPCS1,HLA-C,POU2AF1,LMAN1,CD38,TECR,SSR4,UBE2J1,DERL1,NDUFB11,P4HB,SEL1L3,KDELR2,PDIA4,B2M,LRPAP1,CLPTM1L,SEC61A1,TRAM1,COPE,SEC13,STT3A,PDIA6,SRPRA,TMEM258,TMED9	BCL11B,CD3D,IFITM2,GIMAP4,GIMAP7,TCF7,ACTN1,GIMAP1,TXK,CD3G,FYB1,FOXP1,COX7A1,CD3E,SLC2A3,IGFBP7,SESN3,RHOC,LTB,CD2,TRAC,CNN3,PIK3IP1,TRBC1,CRIP2,IFITM1,COL18A1,ADIRF,NBL1,ADAMTS1,TAMALIN,NR2F2,SPARCL1,NPDC1,TPM1,IFITM3,CD7,A2M,TUBA1A,CALD1,PTGER4,MAL,FYN,NEURL1B,GNG11,STOM,CAVIN3,MAML2,CEMIP2,TINAGL1
ENPEP	ENSG00000138792	thymus	b-cells	6	6	1082	0.55	6	0.9	CD79A,TNFRSF13C,CD37,CD52,BANK1,HLA-DRA,TXNIP,MS4A1,CXCR4,BLK,IRF8,MARCHF1,BTG1,SMAP2,CD79B,LY86,RALGPS2,ARHGAP24,BCL11A,POU2F2,P2RX5,AFF3,HLA-DMB,EVI2B,LAPTM5,ADAM28,TNFRSF13B,CD22,LY9,RNASET2,GNG7,SCIMP,RIPOR2,VPREB3,CD83,RCSD1,LTB,HLA-DPB1,AIM2,TMEM154,PLEKHF2,CD48,HLA-DQB1,SP110,MEF2C,HLA-DRB1,BCAS4,CTSS,PAX5,SHISA8	CD3E,IFITM1,IL7R,CD3D,GIMAP7,ATP6V0C,CD3G,GIMAP4,ZFP36,ITK,ITM2B,CD2,AAK1,BCL11B,LEPROTL1,INPP4B,FYB1,GABARAP,IFITM3,CD7,ANXA1,LEF1,TNFAIP3,SAMHD1,CD247,LGALS3,SPARCL1,ZAP70,TRAT1,ALDOA,CEBPD,NME2,TIMP3,PRKCH,VIM,IGFBP7,IL32,IL6ST,SARAF,LDHA,CAVIN1,MAL,SLFN5,PIM1,SOCS3,PTPRCAP,GAS6,CD151,TNFRSF1A,CD28
ENPEP	ENSG00000138792	endometrium	t-cells	2	23	4321	0.53	23	2.8	PTPRC,HCST,CCL5,SRGN,CST7,ARHGDIB,NKG7,CD7,CD52,LCP1,CD69,RUNX3,CORO1A,KLRB1,CD96,CD3E,CD2,IL32,RAC2,FYB1,STK17B,ACAP1,TRBC2,CTSW,CD48,ARHGAP9,IL2RB,CD3D,PTPN22,CD247,GZMM,CD37,IL2RG,CD53,TRBC1,TYROBP,KLRD1,BCL11B,GZMA,LAPTM5,TGFB1,RGS1,GNG2,GMFG,CYTIP,LSP1,WIPF1,STAT4,PTPN7,DOK2	YBX3,HSPB1,EEF1A1,LGALS3,MYL6,DSTN,S100A13,CD81,S100A11,CST3,TXN,YWHAE,CD24,ELOB,TMSB10,IL1R1,SAT1,ANXA5,LAPTM4A,RACK1,ID4,ANXA2,SERF2,RND3,MIF,EGR1,ITGB1,ITGB8,CEBPB,CLDN4,TCEAL4,CLDN3,ELF3,ATF3,PRXL2A,IFITM3,CD63,TRIB1,NDUFS5,NACA,PRDX1,COX6C,TJP1,ETS2,UQCRQ,CEBPD,TPM1,KLF4,COX7C,ID1
ENPEP	ENSG00000138792	liver	t-cells	1	5	984	0.51	6	3.9	IL7R,KLRB1,CD2,BTG1,CD3D,CD3E,CD3G,CD52,TRAC,CXCR4,IL32,BCL11B,HCST,CD69,ACAP1,SPOCK2,GPR171,LCK,CD48,JUN,TRBC2,CCL5,JUNB,ZFP36L2,LTB,CD6,S100A4,CD96,IL2RG,CST7,TC2N,ALOX5AP,PPP2R5C,PARP8,KLRG1,BCL2,GIMAP7,NOP53,ODF2L,JAML,PTPRC,GZMK,TRAT1,CD37,RCAN3,PTPN7,PIK3IP1,LYAR,GZMA,EMB	CST3,SELENOP,METTL7A,RHOB,APOC3,IFITM3,CLU,TF,SERPING1,ALB,PLG,CPS1,TAT,MAT1A,APOC1,UQCRQ,APOA2,APLP2,ALDH2,HSD17B6,ADH1B,MGST1,ACSL1,GATM,CP,C9,SERPINF2,CPB2,ITIH3,APOB,C1S,TTR,ATP5ME,AZGP1,LEAP2,CYP2E1,CYP8B1,FABP1,ATF5,F9,KNG1,HMGCS2,MT1G,ATOX1,ANG,SDC1,VTN,ALDOB,SULT2A1,ACSM2B
ENPEP	ENSG00000138792	ovary	mixed_immune_cells	14	1	220	0.45	1	1.7	CXCR4,PTPRC,IL32,B2M,CD52,HCST,ARHGDIB,CD2,HLA-A,CD37,CCL5,FYB1,STK4,CD69,HLA-B,HLA-C,CD3D,CD3E,GZMA,CORO1A,ALOX5AP,TRAC,CD53,ACAP1,TSC22D3,RAC2,TRBC2,SRGN,CST7,EVL,SH3BGRL3,CD48,FXYD5,CTSW,CYTIP,BTG1,CYBA,FNBP1,GZMK,GMFG,GPSM3,TMSB4X,ZFP36L2,WIPF1,KLF6,IKZF1,ITGB2,ISG20,PPP2R5C,GZMM	F10,ENAH,GPX8,TAGLN,TPM2,ADIRF,CTSK,MYL9,FMOD,PTK7,MPDZ,CAV1,HOXD8,PLCXD3,TPM1,PPIC,TCEAL4,IGFBP5,TCF7L1,HOXC6,PDZRN3,ACTA2,TEAD2,INTU,CALD1,GPC6,MYH11,FRRS1L,SPARCL1,PALM,ARMCX4,PLAC9,SHISA4,MFGE8,MRAS,CSRP2,NFATC4,APCDD1,FHL2,SERP2,DSTN,COL6A2,NR2F2,PLSCR4,GPRC5A,NOL3,APBB2,ABO,PLXNA2,CNN1
ENPEP	ENSG00000138792	breast	macrophages	19	4	930	0.43	5	0.9	AIF1,HLA-DMA,CD74,HLA-DRB1,EMP3,CD83,CST3,HLA-DRA,HLA-DPB1,CYBA,SPI1,HLA-DPA1,C1orf162,MS4A6A,LST1,COTL1,HLA-DQB1,HLA-DMB,SRGN,FCGR2B,SAMHD1,S100A4,ARRB2,CSF1R,HLA-DRB5,TMSB4X,CD37,HLA-DQA1,JAML,FGL2,RNASE6,PLAUR,FCGR2A,CLEC10A,MPEG1,CXCL8,LGALS2,PPP1R15A,NCF4,HCLS1,PLEKHO1,LIMD2,ATP2B1,GGTA1,KDM6B,CYBB,TYMP,AP1S2,RNASET2,PYCARD	ADIRF,NFIB,S100A16,SMIM22,BCAM,ARHGAP29,TM4SF1,NPDC1,TPD52L1,KRT18,EFNA1,CRIP2,PERP,SORBS2,KRT8,MAL2,DSP,EFHD1,RERG,CD24,KRT19,PTPRF,IRX3,TSPAN6,TM4SF18,CAV2,FXYD3,CRACR2B,S100A14,TPM1,NHERF2,DSTN,ENAH,ELAPOR1,RAMP2,TFAP2A,CAVIN1,DSG2,ITGA6,PALMD,CAV1,TUSC3,AIF1L,PBX1,MT1E,CCN1,SPARCL1,AZGP1,ERBB3,MAGI1
ENPEP	ENSG00000138792	fallopian_tube	plasma_cells	23	2	535	0.37	2	0.6	SSR4,SPCS2,MZB1,SEC11C,JCHAIN,SPCS3,FKBP11,B2M,HERPUD1,ISG20,SELENOS,PDIA6,PRDX4,SMAP2,SSR3,SEC61B,SPCS1,ICAM3,CYBA,GNG7,SELENOK,ITM2C,FCRL5,HLA-C,OST4,CD27,TENT5C,DERL3,MYDGF,NUCB2,TRAM1,TMEM258,IL2RG,TMEM59,MEI1,TSC22D3,DNAJB9,LMAN2,CD38,PLPP5,ERLEC1,IGKC,RPN2,CREB3L2,CD79A,PPIB,SERP1,POU2AF1,DDOST,TPD52	ELF3,ID4,CXCL2,LYPD1,MSLN,CCL2,IFITM3,MMP28,GPX3,C19orf33,TMEM30B,CHD9NB,CCND1,BCAM,SMIM22,ETS2,KRT7,CEBPD,MUC1,CLDN7,PDE3A,CXCL3,GMPR,SOX3,FAM107A,SOX17,AGR3,TMEM45B,ISYNA1,CRYAB,SCGB2A1,WWC1,SCARA3,IFI27,S100A13,ID1,ANXA3,C19orf81,IER3,HLA-DRB1,GPC6,CRACDL,TSC22D1,FGFR2,ITGB6,CRIP2,CLDN4,TTYH1,PGA5,RNASE1
ENPEP	ENSG00000138792	thymus	b-cells	2	8	2439	0.33	8	0.7	CD74,CD79A,MS4A1,CD37,BANK1,BLK,HLA-DRA,IRF8,LAPTM5,CD83,FCRLA,CD19,HLA-DQB1,NIBAN3,ARHGAP24,LY9,AFF3,LY86,HLA-DQA1,RALGPS2,MARCHF1,HLA-DRB5,ADAM28,HLA-DQA2,SCIMP,HVCN1,PTPN6,HLA-DPB1,HLA-DPA1,HLA-DRB1,CD52,LYN,TNFRSF13C,NCF4,LAT2,FGD2,FCMR,CD22,STAG3,HLA-DMA,TNFRSF13B,PRKCB,BCAS4,GNG7,ANKRD44,CXCR5,PARP15,HLA-DMB,RUBCNL,FCER2	CD3E,ITM2B,AAK1,IL7R,LEPROTL1,SRGN,GIMAP7,CD3D,NDFIP1,STING1,SAMHD1,GIMAP4,FKBP5,CALM1,CD3G,FYB1,C12orf57,ITK,VIM,CD2,ITM2A,TPT1,SELENOW,INPP4B,BCL11B,VAMP5,LDHA,GUK1,CD7,ANXA1,TNFAIP3,MYL6,LGALS3,TMSB10,NDUFS5,PRKCH,PIK3R1,CD247,IFITM1,FYN,TOB1,SLFN5,PTMS,IL6ST,LEF1,SPARCL1,IFITM3,ZFP36,EIF1,RORA
ENPEP	ENSG00000138792	salivary_gland	plasma_cells	18	1	316	0.32	1	0.4	SSR4,IGHA1,CYBA,MZB1,PRDX4,HERPUD1,JCHAIN,ISG20,FKBP11,CD27,CREB3L2,SPCS2,UBC,ANKRD28,DERL3,SLAMF7,FCRL5,UBE2J1,B2M,SMAP2,SSR3,SELENOK,DNAJC1,TNFRSF17,RABAC1,HSPA1B,SEC14L1,HSPA1A,TENT5C,FBXW7,BST2,TSC22D3,TXNDC15,JUND,SELENOS,ERLEC1,DNAJB9,SPCS3,SPAG4,SPCS1,SEC11C,ICAM3,SDF2L1,TPD52,DDOST,CRELD2,SIL1,HLA-C,MCL1,RPN2	AZGP1,PIP,STATH,KRT18,B3GALNT1,TPD52L1,ACADL,CCL28,PDE3A,ARHGAP29,ADARB2,MGP,CCDC160,AMY2B,COX7A1,GSN,SEMA6A,PALMD,PTPN3,FTH1,EHF,NFIB,SLPI,NUPR2,CLDN10,SRGAP1,PRRG1,ALDH1A1,PLA2R1,LPO,NFIA,ANGPT1,TCN1,FAM3B,MEIS2,PPP1R1B,TIMP3,DNER,MARCHF1,AMY1C,FCRL1,WFDC2,AQP5,KRT8,NDRG2,ELF5,TCIM,S100A11,MGST1,PRELP
ENPEP	ENSG00000138792	liver	plasma_cells	3	2	777	0.26	2	1	CPNE5,SSR3,POU2AF1,ISG20,TXNDC5,MZB1,SDF2L1,UFM1,FKBP11,PIM2,SEC11C,HSP90B1,IL16,SPCS2,TMEM258,CD38,TENT5C,ERLEC1,UBE2J1,SPCS3,GNAS,MYDGF,CRELD2,PPIB,SSR4,FCRL5,MTDH,HM13,SLAMF7,MANF,TNFRSF17,COPE,ITM2C,SSR2,CYBA,TXNDC11,SRPRB,RABAC1,PDIA6,SELENOS,SEC61G,SUB1,SELENOK,GMPPB,CKAP4,TMED9,PNOC,TNFRSF13B,GNL3,SEC61B	APOC3,APOC1,SELENOP,CST3,APOA2,MAT1A,IFITM3,MT2A,TAT,ADH1B,MT1X,TTR,CLU,GATM,ALB,MT1E,AZGP1,MGST1,HMGCS2,LEAP2,MT1G,CPS1,ANG,CPB2,CYP8B1,SERPING1,TF,RBP4,BAAT,RARRES2,AGXT,CYP2E1,ALDOB,APOA5,SAA4,SERPINC1,SULT2A1,TDO2,HP,ADH4,APCS,APOA1,AMBP,ALDH1A1,ERRFI1,MT1H,SLC22A1,ASGR1,ACSL1,APOC2
ENPEP	ENSG00000138792	pbmc	nk-cells	4	1	404	0.25	1	0.9	NKG7,GNLY,KLRD1,CST7,PRF1,GZMA,FGFBP2,KLRF1,GZMB,SPON2,HOPX,CD7,GZMM,CTSW,CD247,HCST,CLIC3,MATK,TRDC,CD160,ID2,FCGR3A,B2M,IFITM2,PLAC8,PFN1,IGFBP7,IL2RB,KLRB1,HLA-C,ABHD17A,JAK1,CX3CR1,CCL5,MYO1F,CHST12,PYHIN1,CCL4,CD99,CHST2,ADGRG1,CMC1,AKR1C3,CCND3,XBP1,SRGN,BIN2,MYOM2,TXK,GPR65	LYZ,CTSS,FTL,MNDA,CCR7,VCAN,FCN1,CSTA,S100A9,CYBB,COTL1,VIM,S100A8,AIF1,TKT,NAP1L1,TPT1,S100A6,PABPC1,EIF3E,MS4A6A,FTH1,EEF1A1,LST1,MPEG1,FGL2,TNFSF13B,JAML,CD36,NCF2,GPX1,TRAC,AP1S2,S100A12,CD302,MARCHF1,LDHB,EEF1B2,EVI2B,CD44,FCGRT,TYMP,MEF2C,RGS10,ANXA5,CFD,LY96,LGALS3,SERPINA1,GCA
ENPEP	ENSG00000138792	colon	t-cells	6	1	422	0.24	1	1	CCL5,CD52,ARHGDIB,HCST,PTPRC,CREM,CD3E,SAMSN1,CD7,CD3D,CD37,SRGN,SYTL3,TSC22D3,CD48,GPR65,CD96,CST7,FYN,ZNF331,HOPX,CLEC2D,EVL,ACAP1,LAPTM5,CORO1A,TRAC,KLRB1,TRBC2,KLRD1,STK4,YPEL5,CYTIP,WIPF1,BTG1,CXCR4,CD53,ALOX5AP,GYPC,GMFG,LDLRAD4,LSP1,GLIPR1,TRBC1,PTPN22,CD3G,SARAF,SH2D2A,TNFAIP3,P2RY10	ELF3,COX5B,ATP5ME,CHCHD10,NDUFB7,CLDN4,CLDN3,COX6B1,UQCRQ,CLDN7,NDUFA1,EPCAM,ATP5F1D,FAM3D,COX6C,KRT18,UQCRC1,S100A6,CDC42EP5,RRBP1,LGALS3BP,S100A10,COX7B,ATP5IF1,TMEM141,COX6A1,SMIM22,C15orf48,COX7A2,UQCR11,PPDPF,PDLIM1,LGALS4,COX8A,COX4I1,STARD10,NDUFA13,TPM1,SERF2,ATP5MC3,ELOB,LAMTOR4,COX5A,SLC44A4,ATP5MK,ATP5PF,NDUFS6,UQCR10,S100A14,DSP
ENPEP	ENSG00000138792	esophagus	macrophages	9	1	449	0.22	1	1.3	TYROBP,C1QA,FTL,AIF1,MS4A6A,HLA-DRA,C1QB,HLA-DRB1,SRGN,C1QC,HLA-DRB5,FCER1G,STAB1,CD74,CYBB,HLA-DMA,MS4A7,CD83,RNASE1,HLA-DPA1,RGS1,CTSS,MRC1,GPR183,LAPTM5,SELENOP,SPI1,HLA-DQB1,CD14,CSF1R,CYBA,TMSB4X,CTSZ,HLA-DQA1,MS4A4A,HLA-DPB1,RGS2,DAB2,NPC2,C5AR1,FCGR2A,CD163,PLEK,FOLR2,HCST,MPEG1,F13A1,FGL2,GMFG,ARRB2	MGST1,MYC,ABLIM1,SFN,TACSTD2,DSG3,PERP,KLF5,NUPR1,GSTP1,ANXA1,FABP5,AQP3,PTN,S100A2,AOPEP,SPARCL1,C19orf33,TRIM29,PITX1,TM4SF1,FBLN1,HSPB1,PDLIM1,RND3,PPDPF,TXN,KRT5,S100A16,SERPINB5,FXYD3,LY6D,DSTN,MFAP4,DSP,PBX1,CALML3,SOD3,S100A14,JAG1,COL6A2,C1S,COL1A2,GSN,DSC3,CALD1,EMP2,DCN,CSRP2,SOX15
ENPEP	ENSG00000138792	skin	t-cells	2	5	2335	0.21	5	1.8	PTPRC,CD3D,CD52,IL32,CXCR4,TRAC,SAMSN1,HCST,ARHGDIB,LEPROTL1,STK17B,ALOX5AP,TRBC2,SARAF,ACAP1,CD69,CD3E,STK4,TRAT1,CLEC2D,DUSP2,LCK,CD2,CD37,CREM,CORO1A,RHOH,CD3G,FYB1,CDC42SE2,IL2RG,BCL11B,LAPTM5,EML4,CCL5,IL7R,CYTIP,CD48,RAC2,SPOCK2,DUSP4,TRBC1,CD96,FXYD5,SIT1,LTB,SRGN,ICAM3,PTPN7,SYTL3	LAPTM4A,IFITM3,SELENOP,CEBPB,ADIRF,COL6A2,CEBPD,SOD3,FTL,CALD1,CD9,DSTN,CD63,CAVIN1,PLAC9,PSAP,SERPING1,CXCL14,HSPB1,GSN,YBX3,PMP22,CCDC80,ANXA2,CST3,CAV1,CD59,FCGRT,GPNMB,NNMT,C1S,EMP1,DCN,IGFBP7,SELENOM,S100A13,KLF4,MARCKS,TIMP2,CFD,AXL,FSTL1,S100A6,MFAP4,COL6A1,TCEAL9,SERPINF1,RTN4,CNN3,C1R
ENPEP	ENSG00000138792	bone_marrow	t-cells	2	1	556	0.18	1	0.5	NKG7,GNLY,PRF1,CST7,KLRD1,GZMB,CTSW,FGFBP2,KLRF1,CD247,GZMA,IFITM1,GZMH,FCGR3A,IFITM2,CX3CR1,S1PR5,GNG2,SPON2,EFHD2,LITAF,HOPX,TBX21,TYROBP,SH2D2A,ARL4C,TRDC,CLIC3,HCST,KLRC2,TXK,CD7,GNPTAB,TTC38,HLA-C,IL2RB,ITGB2,PLAC8,ADGRG1,PFN1,PRSS23,STARD3NL,SH2D1B,MYL12A,NCR3,SYTL3,CD99,KLRC3,HAVCR2,HLA-B	IL7R,GZMK,LTB,EEF1A1,COTL1,EEF1B2,TRAT1,CD74,TPT1,SIT1,INPP4B,HLA-DRA,PABPC1,GPR183,MS4A1,AFF3,MEF2C,SIRPG,NCF1,RALGPS2,BANK1,RCAN3,CD40LG,RGS1,IFNGR2,CD79A,CD82,CAMK4,MARCHF1,CD69,EEF1G,TCF7,CD28,FAU,CD27,CCR7,BIRC3,TC2N,SPINT2,HLA-DQA1,BTLA,CD4,TCF4,VPREB3,NCF4,PDE4B,MCUB,HLA-DQB1,NIBAN3,BCL11A
ENPEP	ENSG00000138792	liver	t-cells	8	1	596	0.17	1	1.3	CCL5,HCST,CD3D,IL32,CST7,GZMA,BTG1,TRBC2,NKG7,TRAC,CD3E,CXCR4,CD2,HLA-A,LCK,JUNB,GZMH,CD3G,KLRD1,ACAP1,CD8A,B2M,TRGC2,CCL4,CTSW,CMC1,GIMAP7,HLA-C,GZMM,GZMK,KLRG1,PYHIN1,CD8B,PTPRC,STK17A,CORO1A,BCL11B,TRBC1,DUSP2,TBC1D10C,CD48,PRF1,ZFP36L2,MYL12A,PTPN7,PLAAT4,TIGIT,CD69,MATK,RAC2	CST3,SELENOP,UQCRQ,APOC3,IFITM3,TF,APOC1,MAT1A,PLG,ALB,APOA2,TAT,CPS1,HSD17B6,RHOB,METTL7A,CLU,ATP5ME,CP,ITIH3,MGST1,ADH1B,SERPINF2,ATF5,SERPING1,GPX1,CYP2E1,MT2A,NDUFB1,LEAP2,ATOX1,APOB,CHCHD10,TTR,C9,AZGP1,GATM,FTH1,KNG1,ADI1,FABP1,CYP8B1,ALDOB,SLC39A14,ACSM2B,ANG,DHCR24,ASGR1,SLC22A1,ACSL1
ENPEP	ENSG00000138792	stomach	plasma_cells	5	1	599	0.17	1	0.4	JCHAIN,SSR4,SPCS2,CYBA,SPCS1,TMEM59,PRDX4,TRAM1,SELENOS,SSR3,HERPUD1,UBE2J1,SEC61B,SEC11C,FKBP2,MZB1,XBP1,FKBP11,SUB1,SERP1,SEC62,UBC,TMED10,TENT5C,DERL3,SPCS3,ITM2C,PLPP5,ANKRD28,TNFRSF17,KDELR1,TMED2,DNAJB9,ERLEC1,TPD52,POU2AF1,GABARAP,PSAP,SELENOK,SEC61G,RABAC1,PIM2,DUSP5,PDIA6,CD38,UFM1,FNDC3B,HM13,KRTCAP2,KDELR2	IL32,CD3E,CD2,IL7R,CD3D,CXCR4,PTPRC,CD52,CD96,CCL5,CD3G,PTGER4,FYN,S100A4,LCP1,ANXA1,GZMM,ZEB2,CD7,CD8A,KLRB1,COTL1,LCK,LAPTM5,TRBC2,ALOX5AP,KLRK1,CBLB,FYB1,ACTB,KLRD1,TNFRSF1B,IFITM2,HLA-DRA,SH2D2A,SPOCK2,LDLRAD4,NKG7,HLA-DPB1,TRIM22,BTG1,SYTL3,EVL,PRKCH,GZMB,TC2N,ARHGDIB,RGL4,PRF1,REL
ENPEP	ENSG00000138792	skeletal_muscle	macrophages	15	1	661	0.15	1	0.4	AIF1,MS4A6A,TYROBP,FCER1G,CD74,MRC1,HLA-DMA,SRGN,HLA-DRA,VAMP8,HCST,RNASET2,CYBA,FTH1,NPC2,LAPTM5,GPX1,FOLR2,CXCL16,NR4A2,MS4A7,C1QA,HLA-DMB,IQGAP2,FCGR2B,GGTA1,TGFBI,HLA-DPB1,ITGB2,CD163,HLA-DPA1,SPI1,LST1,GMFG,FCGR2A,PTPRC,GLIPR1,ATP5F1E,CYBB,PLEK,ALOX5AP,CSF1R,FRMD4B,LTC4S,AP1S2,PYCARD,RAB31,HLA-DQB1,CTSZ,RBPJ	FBLN1,DCN,COL6A2,C1S,SERPING1,PLAC9,COL6A1,SELENOM,COL1A2,C1R,CCDC80,MMP2,TIMP3,SSPN,CAVIN1,SPRY1,NCKAP1,ADIRF,MFAP5,NFIB,LTBP4,PDGFRA,SPARCL1,FBLN2,ABI3BP,ANGPTL1,GSN,DPT,CFH,OGN,ITM2A,ISLR,SPARC,CCN5,CXCL14,MYOC,COL16A1,SOD3,SPTBN1,NNMT,APOD,PI16,ARID5B,IGFBP6,MAP1B,COL14A1,S100A13,CAVIN3,FSTL1,C3
ENPEP	ENSG00000138792	adipose_tissue	macrophages	13	2	1573	0.13	2	0.4	C1QA,FOLR2,CD163,C1QC,RNASE1,MRC1,MS4A7,SELENOP,MS4A4A,C1QB,LYVE1,LILRB5,FCGRT,MS4A6A,CSF1R,GPX1,CTSB,FTL,CD83,F13A1,STAB1,GGTA1,TYROBP,LGMN,NPC2,CPM,MAFB,MFSD1,SLCO2B1,MAN1A1,MPEG1,CD14,LTC4S,MEF2C,BLVRB,FOSB,FCGR2B,SH3BP5,NR4A2,MERTK,AIF1,TGFBI,FCGR2A,CXCL16,SGK1,FCER1G,EGFL7,PDK4,VSIG4,NCF4	ITM2A,COL6A2,DCN,C1R,GSN,C1S,CFD,FBLN2,COL6A1,PLAC9,CCDC80,SERPINF1,FBLN1,CALD1,ETS1,CCN5,COL6A3,C3,PCOLCE,COL1A2,MFAP4,MXRA8,GPC3,MMP2,MGP,MGST1,AEBP1,FBLN5,PDGFRL,ADH1B,SPON2,NOVA1,SOD3,HSPG2,TNXB,PDGFRA,CPE,PRRX1,CFH,LUM,LAMA4,SSPN,NFIB,APOD,EFEMP1,ISLR,PRELP,FYN,EBF1,FSTL1
ENPEP	ENSG00000138792	lung	macrophages	4	2	1505	0.13	2	0.1	C5AR1,SRGN,CD163,ZEB2,SAT1,SH3BGRL3,LCP1,FKBP5,HCLS1,NAMPT,EMP3,TYMP,MMP19,ACTR2,SLA,AIF1,FYB1,C3AR1,FPR1,GLIPR1,DSE,KCTD12,ETS2,WIPF1,ZNF331,METRNL,DAZAP2,TBXAS1,ACSL1,TLR2,TLN1,ZDHHC20,MCL1,IRAK3,LAPTM5,LCP2,HIF1A,COTL1,TNFRSF1B,EHBP1L1,NR4A2,PREX1,MAFB,SKAP2,RGS2,EMILIN2,MAT2A,IVNS1ABP,CCR1,TPP1	EPCAM,HOPX,NKX2-1,MAL2,SFTA2,FOLR1,MALL,LIMCH1,CLDN7,SLC34A2,SPINT2,EFEMP1,SFTPB,GPRC5A,AQP4,MUC1,PEBP4,TSPAN13,MSMO1,ADGRF5,NAPSA,KRT18,CLDN4,LMO3,KRT19,MYO1B,CA2,CLDN18,SLC25A4,SFTPC,PLS3,ADIRF,PERP,ERG28,S100A14,CADM1,C16orf89,LMO7,CDH1,MPZL2,SDR16C5,ABCA3,F3,SUSD2,CXADR,ID1,KRT8,C4BPA,IRX2,SFTPD
ENPEP	ENSG00000138792	fallopian_tube	t-cells	20	2	1731	0.12	2	0.4	B2M,HLA-B,PTPRC,CXCR4,BTG1,IL32,CD48,HLA-A,CCL5,CYTIP,CD3E,CLEC2B,HCST,RUNX3,STK17B,CD2,CD3D,CD69,HLA-C,TRBC2,TRAC,CD52,ARHGDIB,STK4,STK17A,LEPROTL1,LCP1,HSP90AA1,GZMM,CORO1A,RHOH,IL7R,BCL11B,FYB1,CD3G,CD96,TAGAP,CDC42SE2,TMSB4X,CD37,LCK,KLRB1,DNAJB1,HLA-F,WIPF1,G3BP2,TRBC1,RAC2,CACYBP,IL2RG	IFITM3,CEBPD,CD63,RARRES2,IGFBP7,YBX3,BEX3,S100A13,RBP1,CNN3,LAPTM4A,CD81,EMP2,SERPING1,IGFBP4,SPARCL1,GSTP1,CD9,GAS6,RAB13,RBPMS,PDLIM4,CAVIN1,LGALS3,TCEAL9,PDLIM1,CALD1,DSTN,CST3,CD151,TCEAL4,MDK,TMEM98,TUBB6,FCGRT,LGALS3BP,HES4,ALDH2,ALDH1A1,ANXA5,TNFRSF12A,CRIP2,TPM4,TJP1,ANXA2,CSRP1,MFGE8,CKB,PTMS,APP
ENPEP	ENSG00000138792	lung	macrophages	1	3	3078	0.1	3	0.1	MS4A7,TYROBP,FTH1,CXCL16,LAPTM5,CD52,FCER1G,CYBA,CTSS,TMSB4X,SLC11A1,NCF2,HLA-B,CD37,APOC1,SH3BGRL,UBB,ITM2B,CYP27A1,B2M,VIM,ARPC3,HLA-C,FTL,S100A11,SPI1,HLA-DPA1,CAPG,CTSD,ALOX5AP,EVI2B,SARAF,GSTO1,OLR1,BRI3,CD74,TSPO,HEXB,HLA-DRA,LTA4H,MSR1,EVL,GRN,HLA-A,MCEMP1,LGALS3,HLA-DQA1,GPD1,HLA-DRB5,ACP5	IFITM2,IFITM3,SPTBN1,CNN3,EPCAM,HOPX,RNASE1,SFTPB,MAL2,ADGRF5,SFTA2,MUC1,PLS3,LIMCH1,BEX3,PON2,TSPAN13,NKX2-1,NEDD4L,TMEM125,FERMT2,NAPSA,DSTN,DUOX1,CLDN4,LPCAT1,CTTN,SLC34A2,NCKAP1,LMO3,MALL,SCNN1A,GPRC5A,RBPMS,DMKN,ADIRF,SLC25A4,ZFP36,OSMR,BCAM,MYO1B,IRX2,TJP1,ZBTB16,SLC39A8,EFEMP1,SELENOP,YAP1,PEBP4,VEGFA
ENPEP	ENSG00000138792	skin	macrophages	9	1	961	0.1	1	1.1	RNASE1,C1QA,FTL,LGMN,AIF1,C1QC,TYROBP,SELENOP,CTSZ,FOLR2,C1QB,HMOX1,MMP9,F13A1,STAB1,CXCL8,FPR3,LILRB5,RGL1,GPR183,MS4A4A,CD36,CTSL,C5AR1,CD163,MRC1,ARL4C,CTSC,MS4A6A,FCER1G,CD14,MS4A7,CTSB,MPEG1,FGL2,EMB,CXCL3,CCL13,PLEK,CYBB,BCAT1,CCR1,RBM47,SLC40A1,BLVRB,CD4,MAFB,DAB2,DUSP6,CTSS	COL6A2,SOD3,ADIRF,SELENOM,CALD1,CXCL14,IGFBP7,PLAC9,DCN,CAV1,CCDC80,CAVIN1,CEBPD,GSN,DSTN,MFAP4,C1R,MGP,NNMT,ARID5B,TIMP3,CNN3,C1S,EIF3E,VIM,LAPTM4A,FSTL1,COL6A1,CFD,RACK1,EEF1A1,B2M,EEF2,VCAN,PTMA,ID3,LDHA,FBLN1,ZFP36L2,MAP1B,CD9,MMP2,CFH,CLU,LUM,MFGE8,PCOLCE,PLPP3,AEBP1,SLC25A6
ENPEP	ENSG00000138792	thymus	t-cells	4	2	2297	0.09	2	0.1	CCL5,DUSP2,PARP8,GZMA,GZMK,CST7,CXCR4,HCST,IL7R,CTSW,RUNX3,CD2,TNFAIP3,GZMM,FYN,SYTL3,CD3E,HOPX,CD69,CD8A,ALOX5AP,ZFP36L2,NKG7,CD96,BTG1,IL32,PTPRC,PTGER2,SRGN,ETS1,STAT4,SKAP1,CD8B,LCK,CCL4,KLRG1,KLRB1,ID2,MATK,EMB,KLRD1,GNG2,CD3G,MYBL1,SH2D1A,CD247,IL10RA,PTGER4,PRF1,HLA-F	MEF2C,CLIC4,TCF4,SPARCL1,TNS2,IFITM3,CAVIN1,YBX3,TIMP3,APP,HSPG2,HLA-DRA,IGFBP7,LAMB2,CNN3,EMP2,COX7A1,GAS6,CD74,EHD2,LTBR,MARCKS,GNG11,PKIG,SWAP70,CST3,RBPMS,NFIB,PDLIM1,LHFPL6,PMP22,LAMC1,LAPTM4A,EPHX1,S100A13,PLAC9,CD151,GSN,CD79A,ASPH,SASH1,MFGE8,RHOB,SEPTIN10,IGFBP4,ARHGAP24,OSMR,TIMP2,COL6A2,MGLL
ENPEP	ENSG00000138792	salivary_gland	macrophages	8	1	1296	0.08	1	0.1	CD74,HLA-DPA1,HLA-DRA,HLA-DRB1,TYROBP,HLA-DPB1,GPX1,PLXDC2,C1QA,RGS1,KCTD12,HCLS1,C1QC,CD163,MS4A7,LAPTM5,SLC1A3,HLA-DQA1,HLA-DRB5,C1QB,FCER1G,CSF1R,FYB1,AIF1,FCGR3A,RGS10,LST1,C3AR1,HLA-DMA,C1orf162,APBB1IP,ITGB2,CLEC7A,MS4A6A,FCGR2A,BHLHE41,HLA-DQB1,SGK1,ALOX5AP,VSIG4,IFNGR1,IL18,FGL2,FXYD5,GPR34,SORL1,RNASET2,SRGN,TMSB4X,GNAI2	MGST1,PDLIM1,CNN3,CD79A,KRT8,PERP,S100A13,TM4SF1,NFIB,CLDN4,TSHZ2,TACSTD2,CCL28,MS4A1,BANK1,EGFR,KRT19,KRT18,KRT7,ELF3,CLU,WEE1,EPCAM,IFITM3,PLPP2,DCN,S100A16,ITGB4,C1S,DSP,OSMR,C1R,CCN1,ALDH1A3,EBF1,SPARCL1,F3,TJP1,FMO2,CALD1,MDK,SLPI,COL6A3,DEFB1,SDC4,LAMC1,WFDC2,RBPMS,NNMT,CXADR
ENPEP	ENSG00000138792	adipose_tissue	t-cells	2	5	7279	0.07	5	0.3	CXCR4,IL7R,ETS1,PTPRC,RNF19A,CD2,SARAF,MAF,LEPROTL1,CREM,CNOT6L,ALOX5AP,SRGN,PRDM1,TUBA4A,EZR,GZMK,ZFP36L2,CRYBG1,EML4,HLA-B,STK4,PDCD4,RHOH,FAM177A1,STK17A,BCL11B,B2M,ARHGDIB,ITK,PDE4B,CD3E,CDC42SE2,DUSP2,IPCEF1,SMAP2,BTG1,CCL5,ZNF331,PBX4,STK17B,DDX24,RGS1,FAM107B,PTGER4,CD6,NIBAN1,PBXIP1,TP53BP2,IQGAP2	CD63,IFITM3,CFD,COL6A2,GSN,DCN,SERPING1,YBX3,LGALS3,FCGRT,SERPINF1,C1S,LRP1,C1R,LAPTM4A,CALD1,S100A13,PSAP,TIMP3,PMP22,COL6A1,FBLN2,NOVA1,RHOB,PLAC9,SELENOP,SOD3,CEBPD,LHFPL6,TIMP2,TCF4,MGST1,TSPAN4,CCDC80,S100A6,C3,GPNMB,CCN5,TFPI,FBLN1,COL6A3,GPC3,MXRA8,PCOLCE,PRRX1,MFAP4,CD81,MMP2,NFIB,KLF4
ENPEP	ENSG00000138792	breast	t-cells	15	1	1460	0.07	1	0.4	NKG7,CST7,GNLY,CTSW,GZMA,HCST,CCL5,KLRD1,GZMH,CD7,GZMM,GZMB,CD247,PRF1,HOPX,KLRF1,FGFBP2,PLAC8,MATK,PTPRC,KLRB1,RAC2,NCR3,PYHIN1,EFHD2,CORO1A,GNG2,SAMD3,DOK2,TRDC,BIN2,LCP1,CLIC3,CD53,APOBEC3G,ITGB2,C12orf75,LIMD2,TRBC1,XCL2,KLRC2,TGFB1,TBC1D10C,TBX21,TRGC1,SPON2,SYTL3,SPN,METRNL,MYOM2	MARCKS,LAPTM4A,SELENOP,FCGRT,CD59,NFIA,APP,S100A13,RAC1,ADIRF,HES1,NFIB,YBX3,KLF4,TCEAL9,ITM2B,GSN,HSPB1,CD151,PPIC,CD9,LGALS3BP,S100A16,CNN3,DSTN,TMEM14C,CAVIN1,TSC22D1,GPX4,CST3,IFNGR2,SELENOM,SOX4,ENAH,IFITM3,GPX1,TSPAN13,RAB13,NPDC1,EMP2,SERPING1,BEX3,TPM1,IGFBP4,LGALS3,ARHGAP29,NENF,OSBPL1A,BRI3,ANXA2
ENPEP	ENSG00000138792	fallopian_tube	t-cells	8	2	2720	0.07	2	0.4	IL7R,CXCR4,CD3E,ARHGDIB,PTPRC,CD2,KLRB1,B2M,TSC22D3,CD3D,SPOCK2,LEPROTL1,CD52,IL32,CRYBG1,TRBC2,ETS1,CD96,SARAF,TRAC,STK4,CD53,CNOT6L,S100A4,CD37,HCST,SRGN,BCL11B,CD3G,CD48,SMAP2,CYTIP,PARP8,STK17B,SYTL3,RORA,GPR171,STAT4,FYN,CD7,OXNAD1,SH2D2A,CD247,PPP2R5C,PTPN22,LCP1,ITK,PTGER4,RGS1,IL2RG	CD63,IFITM3,YBX3,CD81,LAPTM4A,CEBPD,NR4A1,IGFBP7,RARRES2,EGR1,S100A13,BEX3,CNN3,GSTP1,RBP1,PTMS,TCEAL9,SERPING1,FCGRT,LGALS3,TPM4,EMP2,DDAH2,TSC22D1,KLF10,IGFBP4,RBPMS,RAB13,MYL6,CD151,CD9,ALDH2,GAS6,SPARCL1,RAC1,NFIC,PRDX6,ALDH1A1,HES4,HSPB1,TCEAL4,PDLIM1,CRIP2,MFGE8,CDKN1A,PBX1,DSTN,MAFF,PDLIM4,ANXA5
ENPEP	ENSG00000138792	salivary_gland	b-cells	6	1	1512	0.07	1	0.2	CD37,CD79A,CXCR4,BTG1,CD52,CD79B,FCMR,TNFRSF13C,MS4A1,AFF3,CD74,HLA-DQB1,LAPTM5,BANK1,HLA-DRA,TCL1A,IGHD,RALGPS2,SMAP2,MARCHF1,FCER2,IRF8,RCSD1,CD22,POU2F2,PAX5,BLK,P2RX5,LIMD2,FCRL1,PRKCB,VPREB3,BCL11A,LY9,RIPOR2,HLA-DMB,IGHM,NIBAN3,SP110,STAG3,ANKRD44,CD48,TNFAIP8,RHOH,RNASE6,P2RY10,HVCN1,HLA-DPB1,ISG20,STK4	NFIA,CD63,JUN,CEBPD,CST3,FOSB,DSTN,NAMPT,EGR1,CTSL,PTMS,ZFP36,ATF3,RRBP1,DDX3Y,DNAJB1,HSPA1B,NFIC,PSAP,ITM2B,FOS,IER2,H2AJ,ANXA5,CEBPB,MTUS1,S100A11,NFKBIA,ID2,FNDC3B,PDK4,GLUL,HSP90AA1,ACTN1,HDLBP,NIBAN1,PAM,HSPA1A,MEIS2,CD81,IER3,CPD,BRI3,LIMA1,SELENOW,NFIX,ITGB1,GNAQ,NR4A1,CANX
ENPEP	ENSG00000138792	salivary_gland	t-cells	7	1	1447	0.07	1	0.2	IL7R,CD3E,TCF7,BCL11B,CXCR4,LEPROTL1,CCR7,CD48,CD3G,GIMAP7,LEF1,ARL4C,HCST,BTG1,CD52,PIK3IP1,SPOCK2,TRBC2,FXYD5,CD3D,CD69,FYB1,SELL,PTPRC,ETS1,GPSM3,MAL,GIMAP4,GMFG,TXK,GYPC,IKZF1,GIMAP1,NOSIP,LCK,RIPOR2,LTB,ATM,SLC2A3,CAMK4,TRBC1,CYTIP,MCUB,STK4,LDHB,KLF2,CD247,TRABD2A,ACAP1,LIMD2	CD63,NAMPT,CEBPD,CST3,YBX3,PSAP,EGR1,GRN,NFIA,DSTN,ATF3,RRBP1,HSPA1B,CTSL,DDX3Y,RHOB,MEIS2,PDK4,SMIM14,RHOBTB3,METTL7A,NFIX,HSPA1A,EHF,CTSB,SCARB2,CTSZ,ACSL1,CD151,IER3,ZFHX3,UACA,NR4A1,HDLBP,RBM47,MAOA,SAT1,PTMS,CD81,FOXC1,CTNNA1,KLF10,MTUS1,AZGP1,LAMP2,PBX1,NFIB,NAPRT,CD9,S100A11
ENPEP	ENSG00000138792	skeletal_muscle	t-cells	5	1	1674	0.06	2	0.8	CXCR4,CD52,CCL5,PTPRC,NKG7,HCST,IL32,CD3D,CST7,CD3E,CD48,GZMA,B2M,CD2,GNLY,TRBC2,DUSP2,ACAP1,ARL4C,PPP2R5C,ARHGDIB,TRBC1,STK4,GZMH,TRAC,CD3G,CD69,IKZF1,RAC2,BCL11B,GZMM,CORO1A,CD53,RUNX3,FYB1,CD37,CTSW,IL7R,GZMB,IL2RG,LCK,HOPX,LCP1,CYTIP,SLA,GMFG,SYTL3,FGFBP2,LAPTM5,BIN2	IFITM3,SPARCL1,TIMP3,CALD1,SERPING1,DCN,GSN,EMP2,CEBPD,CD63,LAPTM4A,S100A13,PMP22,COL6A2,NFIB,APP,EGR1,CFD,HSPG2,LHFPL6,CAVIN1,FBLN2,PLAC9,CST3,KLF4,LRP1,LTBP4,SPTBN1,EPB41L2,COL6A1,FILIP1L,ADIRF,NFIA,DST,CYBRD1,CAVIN3,TIMP2,FERMT2,LAMB2,CNN3,MFGE8,C1S,ANXA2,MAP1B,LAMC1,PDGFRL,CD59,MFAP4,FBLN1,PSAP
ENPEP	ENSG00000138792	breast	t-cells	10	1	2194	0.05	1	0.6	KLRB1,IL7R,CD3D,CD52,CD7,CCL5,CRIP1,LEPROTL1,BCL11B,SYTL3,KLRC1,CREM,PTPRC,TRAT1,STAT4,SPINK2,GPR65,TRBC2,PDCD1,P2RY10,PDE4D,CD2,SPOCK2,GPR183,CXCR3,CCR7,PDE3B,CLEC2D,CST7,CXCR6,CXCR4,GRAP2,FXYD2,IL21R,SH2D2A,SH2D1A,GPR171,CD28,EMB,PAGE5,CD70,PBX4,TRAV6,FXYD7,CD8B,CD96,SNAI3,B3GALT2,CAMK4,SLA	HSP90AA1,FOS,CD63,LAPTM4A,DDX5,ITM2B,MARCKS,JUN,HNRNPA2B1,HSP90AB1,UBC,CD81,SELENOP,TPT1,EIF1,CIRBP,RAC1,NFIA,FCGRT,EIF4A2,PSAP,SRSF3,DNAJB1,DUSP1,ACTG1,PPP1R10,ACTB,TMSB10,TMEM59,JUNB,ZFP36L1,YBX1,CALM2,YWHAE,TMBIM6,UBB,HSPA1B,CD59,EIF5,WSB1,RTN4,PTMA,YBX3,HNRNPA1,H3-3B,IER2,DSTN,BRD2,PPP1R15A,H3-3A
ENPEP	ENSG00000138792	fallopian_tube	macrophages	16	1	1905	0.05	1	0.1	TYROBP,LAPTM5,SRGN,AIF1,MS4A6A,C1QA,MS4A7,FCER1G,FTH1,CSF1R,CTSS,CD74,FTL,GRN,CD163,HCLS1,C1QB,C1orf162,FCGR2A,ITGB2,GPX1,C1QC,C5AR1,NPC2,CD53,HLA-DRA,FCGRT,MS4A4A,CTSZ,MCL1,ARRB2,TGFBI,MSR1,GGTA1,PSAP,HLA-DMA,TBXAS1,CYBB,MRC1,CTSB,HLA-DPA1,RNASE6,CXCL16,THEMIS2,CD4,HLA-DMB,FGL2,RASGEF1B,MFSD1,CD83	IGFBP7,CRIP2,BCAM,CNN3,EPCAM,CLU,S100A16,DMKN,KRT18,ASS1,C19orf33,KRT8,ELF3,KRT19,WFDC2,CLDN4,CLDN3,KRT7,NPDC1,ISYNA1,S100A13,MSLN,TNFRSF12A,FHL2,CAV2,TM4SF1,PDLIM1,PERP,CLDN7,ID4,DAPL1,FAM107A,LAPTM4B,PDLIM4,CAVIN1,RARRES2,BEX3,RAB25,ADIRF,MUC1,TJP1,AR,ARHGAP29,FOLR1,TMEM238,LYPD1,TTYH1,ANXA3,DSP,PDZK1IP1
ENPEP	ENSG00000138792	adipose_tissue	t-cells	1	4	10011	0.04	4	0.2	IL7R,CXCR4,CD2,CD3E,LEPROTL1,STK4,SARAF,RCAN3,ETS1,FYB1,CD52,BCL11B,CD3D,FAM107B,ITK,CD40LG,SPOCK2,ARHGDIB,CNOT6L,PTGER4,CD48,CRYBG1,EZR,RORA,TRBC2,CD69,ZFP36L2,RHOH,PTPRC,B2M,BTG1,CD96,TRAT1,CD3G,TNFSF8,RGCC,CD28,SC5D,AP3M2,ARHGAP15,ZNF831,RNF19A,EML4,LTB,FXYD5,CDC14A,PARP8,IL32,GPR171,SMCHD1	CD63,IFITM3,CFD,COL6A2,GSN,DCN,SERPING1,LAPTM4A,CD81,SERPINF1,C1S,PSAP,LRP1,FCGRT,C1R,CALD1,S100A13,CEBPD,TIMP2,TIMP3,PMP22,COL6A1,FBLN2,NOVA1,RHOB,YBX3,PLAC9,SELENOP,LGALS3,SOD3,LHFPL6,TCF4,MGST1,CCDC80,TSPAN4,C3,GPNMB,GSTP1,CCN5,DPYSL2,JUN,TFPI,PCOLCE,FBLN1,COL6A3,GPC3,MXRA8,PRRX1,MFAP4,KLF4
ENPEP	ENSG00000138792	salivary_gland	b-cells	3	1	2396	0.04	1	0.1	CD37,CD52,CD79A,CXCR4,BANK1,CD74,TNFRSF13C,HLA-DRA,MS4A1,BLK,BTG1,SMAP2,HLA-DQB1,LAPTM5,CD79B,HLA-DPB1,RALGPS2,KLF2,CD48,IRF8,MARCHF1,RIPOR2,LTB,CD22,P2RX5,VPREB3,FCMR,HLA-DPA1,LY86,POU2F2,PRKCB,TP53INP1,LY9,SEL1L3,SP110,SCIMP,PAX5,ADAM28,HLA-B,MEF2C,HLA-DQA1,SWAP70,BCL11A,HVCN1,GPR183,AIM2,HLA-C,HLA-DMB,EVI2B,CYBA	NFIA,CD63,NAMPT,JUN,CEBPD,YBX3,CTSL,DSTN,ITM2B,CST3,ATF3,GABARAPL1,FOS,PTMS,ZFP36,DNAJB1,CPD,DDX3Y,FOSB,NFIC,CEBPB,BRI3,HSPA1B,EGR1,PSAP,ID2,MEIS2,GLUL,NFIX,SCARB2,MTUS1,PDK4,ACTN1,S100A11,LIMA1,IER3,HSPA1A,RHOBTB3,SPATS2L,AAK1,EHF,H2AJ,MAOA,LAMP2,KLF10,PAM,IER2,SLC38A2,PBX1,OGFRL1
ENPEP	ENSG00000138792	breast	t-cells	2	1	3428	0.03	1	0.1	CCL5,CD3E,CD3D,CXCR4,PTPRC,UBE2S,JUNB,HCST,CD8A,TRAC,TRBC2,CD69,STK17A,CD2,CTSW,TSC22D3,DUSP2,ACAP1,CD7,CD3G,CD52,HOPX,LCK,TNFAIP3,TGFB1,CD8B,ZNF331,STK4,ODC1,NR4A2,PTPN22,RUNX3,RAC2,CST7,SRSF7,IL32,GZMM,SRGN,STK17B,TAGAP,YPEL5,TUBA4A,BTG1,EVL,PPP2R5C,SOCS1,CORO1A,TRBC1,SAMSN1,TBC1D10C	MARCKS,SELENOP,LAPTM4A,FCGRT,CD59,NFIA,RAC1,S100A13,DSTN,APP,CD63,PSAP,CD151,GSN,ADIRF,KLF4,TCEAL9,NFIB,CNN3,HES1,S100A16,HSBP1,ATOX1,LGALS3BP,PPIC,CTTN,MGST2,IFITM3,SERPING1,TSPAN13,CST3,TSC22D1,ENAH,CAVIN1,IFNGR2,ARHGAP29,PTMS,YBX3,CDK2AP1,SNX3,BRI3,TPM1,RAB13,SERF2,ANXA2,GPX4,BEX3,EPHX1,NPDC1,HSPB1
ENPEP	ENSG00000138792	lung	macrophages	2	1	3001	0.03	1	0	TMSB4X,FCER1G,VIM,MS4A7,TYROBP,CYBA,LAPTM5,ALOX5AP,S100A11,FTH1,CXCL16,MCEMP1,HLA-B,CD74,C1QA,B2M,HLA-DRB5,TSPO,ARPC3,GRN,CD52,GSTO1,HLA-DRA,HLA-DPA1,MGST3,CTSS,PYCARD,S100A4,HLA-C,CEBPB,NCF2,SLC11A1,SPI1,GMFG,HLA-DPB1,VSIG4,GLIPR2,CD37,LTA4H,PPARG,C1orf162,CD81,MRC1,ALDH2,FCGRT,OAZ1,ITM2B,UBB,HLA-DQB1,OLR1	CNN3,IFITM2,SPTBN1,EPCAM,HOPX,SFTPB,ADGRF5,MAL2,MUC1,SFTA2,RNASE1,LIMCH1,PLS3,ZBTB16,TSPAN13,CTTN,FERMT2,NKX2-1,NCKAP1,TMEM125,NAPSA,CLDN4,DUOX1,NEDD4L,LPCAT1,SLC34A2,LMO3,MALL,SCNN1A,RBPMS,BCAM,ADIRF,DSTN,GPRC5A,SLC25A4,DMKN,IL1R1,OSMR,IRX2,MYO1B,IFITM3,PEBP4,CADM1,YAP1,ID1,TJP1,SLC39A8,AQP1,PAWR,EFEMP1
ENPEP	ENSG00000138792	thymus	t-cells	0	1	3806	0.03	1	0	SARAF,CD3E,TCF7,ITK,LEF1,ZAP70,CD7,LEPROTL1,LCK,SPOCK2,CAMK4,IL7R,PTGER4,IKZF1,CD6,FXYD5,ACAP1,CCND3,EVL,PTPRCAP,BTG1,ZFP36L2,ARL4C,PIK3IP1,FYB1,CD5,TSC22D3,CD69,RASGRP2,INPP4B,CD3D,ARHGDIB,TNFSF8,JAK3,TMC8,GPSM3,ETS1,MAL,SELL,NCK2,ARHGAP45,CCNH,RGS14,SEMA4D,LCP2,CCR7,OXNAD1,ARHGEF1,DENND2D,CDKN1B	YBX3,MEF2C,CLIC4,TCF4,SPARCL1,TNS2,SWAP70,CD74,PTMS,CAVIN1,TIMP3,HLA-DRA,HSPG2,IGFBP7,LAMB2,EMP2,IFITM3,LGALS3,CEBPD,PDLIM1,CTNNA1,HLA-DPA1,HLA-DRB1,GAS6,CD63,COX7A1,CNN3,EHD2,LTBR,LAPTM4A,EGR1,GNG11,CST3,CD81,CD151,CD79A,MARCKS,NFIB,LEPROT,CCDC50,PMP22,RBPMS,PKIG,LAMC1,S100A13,LHFPL6,HLA-DQA2,EPHX1,MGLL,PLAC9
ENPEP	ENSG00000138792	breast	t-cells	0	1	4621	0.02	1	0.1	CD3D,CD2,CD52,CD3E,ACAP1,PTPRC,TRAC,LCK,CD3G,TRBC2,TBC1D10C,CORO1A,BCL11B,RAC2,IL32,STK4,TRAF3IP3,TRBC1,CD69,HCST,LTB,CD37,IL7R,CD247,CD48,CCL5,EVL,STK17A,SIT1,SPOCK2,CD6,SAMSN1,SEPTIN1,SKAP1,CD96,GZMA,TGFB1,TAGAP,LCP1,TNFAIP3,KLRB1,CD40LG,ICAM3,GZMM,PSTPIP1,STK17B,IKZF1,IL2RG,TSC22D3,GPSM3	MARCKS,LAPTM4A,CD63,SELENOP,NFIA,FCGRT,CD59,RAC1,PTMS,PSAP,DSTN,YBX3,S100A13,GSN,ADIRF,CD151,CNN3,TCEAL9,KLF4,ANXA2,GSTP1,HES1,IFITM3,PPIC,HSBP1,SNX3,CD81,CAVIN1,TSC22D1,CST3,NFIB,SERPING1,MGST2,APP,TSPAN13,POLR2L,DPYSL2,ATP5ME,ARHGAP29,LEPROT,CYSTM1,ENAH,C1orf21,S100A16,ATOX1,EPHX1,PMP22,EMP2,EGR1,YWHAE
ENPEP	ENSG00000138792	adipose_tissue	b-cells	18	0	735	0	0	0	CD74,CD37,TNFRSF13C,MS4A1,BANK1,CD79A,EEF1B2,LAPTM5,FAU,BTG1,SMAP2,EEF1A1,RALGPS2,PRDM2,EZR,LYN,LTB,CD52,MEF2C,BCL11A,BLK,PRKCB,NOP53,ISG20,GNG7,HLA-DRA,ADAM28,TLE1,LY9,AFF3,IGHD,RHOH,LIMD2,TNFRSF13B,PTMA,IRF8,NFKBID,TMEM243,FCRL1,TP53INP1,CD83,PTPN1,SYNGR2,ARHGAP24,MARCHF1,NACA,BIRC3,COBLL1,P2RX5,CD79B	IFITM3,CALD1,C1R,PMP22,DCN,PDGFRL,OLFML3,LHFPL6,SERPING1,CFD,C1S,PCOLCE,PRRX1,CEBPD,COX7A1,COL6A2,LRP1,SELENOP,CCN5,ECM1,COL1A2,ISLR,COL6A1,LAMB2,ANGPTL2,SERPINF1,FBLN2,PLAC9,CST3,HTRA1,PDGFRA,EFEMP1,MRC2,CCDC80,MFAP4,FSTL1,NFIB,THY1,GPNMB,FBLN1,NNMT,TSPAN4,IGFBP6,LGALS3BP,SPARC,GSN,OGN,SASH1,GPX3,C3
ENPEP	ENSG00000138792	adipose_tissue	dendritic_cells	20	0	167	0	0	0	CD74,SEC61B,IRF4,RNASET2,PPP1R14B,ITM2C,CYBA,NPC2,RRBP1,FYTTD1,CORO1C,CXCR3,GPR183,TAMALIN,EZR,CTSB,C12orf75,GPX1,THEMIS2,ALOX5AP,DSTN,ANKRD11,SEL1L3,RNF149,SLC15A4,HERPUD1,DDX24,GZMB,PLD4,PABPC1,RUBCN,IRF2BP2,CXCR4,AKAP13,BCL2L11,P2RY6,IL3RA,HSP90B1,PRKCB,N4BP2L1,JCHAIN,CD2AP,PTMA,HLA-DRA,TPT1,SSR4,PMEPA1,APP,IRF8,SLC7A5	CFD,DCN,COL6A2,FBLN2,NOVA1,C1S,C1R,LGALS3BP,SOD3,CCDC80,C3,PCOLCE,COL6A3,MXRA8,COL6A1,PRRX1,CXCL12,OLFML3,JUN,ADH1B,PDGFRL,COL1A2,CAVIN1,PLPP3,MGP,FBLN1,GPX3,HTRA1,CCN5,LAMB2,MMP2,PLAC9,LUM,CALD1,PDGFRA,APOD,ABCA8,PRELP,LRP1,IGFBP4,MRC2,NTRK2,PODN,CPE,LAMA4,MFAP4,EFEMP1,CFH,ISLR,ECM1
ENPEP	ENSG00000138792	adipose_tissue	macrophages	10	0	2669	0	0	0	HLA-DRA,CD74,HLA-DPB1,HLA-DPA1,TPT1,FTH1,HLA-DMA,TYROBP,SRGN,HLA-DRB1,HLA-DQB1,UBA52,HLA-DQA1,FAU,EIF1,YBX1,LAPTM5,ATP5F1E,EEF1A1,TMSB10,H3-3A,PTMA,CXCL16,CLEC10A,OAZ1,GPX1,FCER1G,GPR183,EEF1B2,CYBA,TAMALIN,NACA,C1orf162,CST3,ARPC3,RACK1,SLC25A6,FCER1A,BTF3,COX4I1,CLIC1,LST1,STX11,AIF1,RILPL2,SAT1,TAGLN2,VIM,CTSS,HLA-DMB	CFD,COL6A2,DCN,C1S,C1R,TIMP3,COL6A1,CALD1,NOVA1,GSN,PLAC9,SOD3,SERPING1,ITM2A,CCDC80,CCN5,C3,FBLN2,GPC3,FBLN1,MXRA8,COL6A3,FBLN5,PRRX1,MMP2,MFAP4,AEBP1,S100A13,NFIB,CXCL12,ADH1B,COL1A2,MGP,PDGFRL,PLPP3,PCOLCE,LUM,OLFML3,LAMC1,EBF1,HSPG2,TNXB,CAVIN1,APOD,PDGFRA,PRELP,ABCA8,HTRA1,SPARC,NFIA
ENPEP	ENSG00000138792	adipose_tissue	macrophages	9	0	2888	0	0	0	LAPTM5,FTH1,SRGN,SAT1,TYROBP,CTSS,FCER1G,C5AR1,TPT1,OAZ1,AIF1,FCN1,NFKBIA,PABPC1,LST1,CD74,UBA52,H3-3A,MS4A6A,PLAUR,HLA-DRA,LYZ,ETS2,FCGR2A,COTL1,BCL2A1,SAMSN1,CXCL8,NAMPT,PNRC1,IER3,SDCBP,HLA-DMA,CEBPB,VAPA,KDM6B,ZEB2,CLEC7A,RILPL2,IRAK3,TLR2,APLP2,AP1S2,GPX1,MS4A7,CD163,RAB31,TNFAIP3,SLC25A6,ELL2	DCN,COL6A2,CFD,C1S,C1R,GSN,CALD1,FBLN2,COL6A1,NOVA1,PLAC9,SOD3,CCDC80,CCN5,C3,SERPING1,GPC3,FBLN1,COL6A3,PCOLCE,MXRA8,S100A13,MMP2,SERPINF1,MFAP4,ITM2A,FBLN5,PRRX1,AEBP1,NFIB,OLFML3,CXCL12,COL1A2,PDGFRL,MGP,ADH1B,SELENOM,LUM,TIMP3,IGFBP4,LAMC1,EBF1,PLPP3,TNXB,PDGFRA,HSPG2,APOD,HTRA1,ABCA8,PRELP
ENPEP	ENSG00000138792	adipose_tissue	monocytes	17	0	889	0	0	0	TYROBP,FTH1,LAPTM5,COTL1,SAT1,CTSS,FCER1G,LST1,ASAH1,OAZ1,AIF1,SERPINA1,H3-3A,ARPC3,NAP1L1,C5AR1,MS4A7,PSAP,HLA-E,YBX1,FTL,SAMSN1,SLC25A6,TPM3,LILRA5,IFITM2,NAMPT,CMTM6,RNF144B,LILRB2,NACA,LYN,GNAI2,SRGN,S100A11,TKT,CYTIP,PABPC1,SERP1,ACTB,B2M,IRAK3,CFL1,CLEC7A,EEF1A1,FPR1,CYBA,CD37,UBA52,UQCRB	COL6A2,DCN,GSN,C1S,C1R,SERPING1,CFD,TIMP3,CALD1,COL6A1,FBLN2,SERPINF1,NOVA1,SOD3,PLAC9,CCDC80,CCN5,IGFBP4,GPC3,PRRX1,COL6A3,NFIB,MMP2,AEBP1,FBLN1,CXCL12,OLFML3,S100A13,FBLN5,PDGFRL,COL1A2,MGP,ADH1B,MXRA8,LUM,LAMC1,CAVIN1,HTRA1,EBF1,GPNMB,ITM2A,PCOLCE,PDGFRA,PLPP3,SSPN,APOD,ABCA8,PRELP,TNXB,HSPG2
ENPEP	ENSG00000138792	adipose_tissue	nk-cells	14	0	1302	0	0	0	CD7,NKG7,CTSW,SRGN,KLRD1,KLRC1,REL,FAM177A1,MATK,KLRB1,GZMK,TYROBP,XCL2,HCST,B3GNT7,CEMIP2,IFITM2,ADGRE5,BHLHE40,CMC1,CDC42SE1,TNFRSF18,HOPX,XCL1,FOSL2,IL2RB,MAP3K8,DUSP2,NFKB1,MCTP2,BTG1,GPR65,RUNX3,TXK,EFHD2,STAT4,C1orf56,IL2RG,ICAM3,TGFB1,GZMA,PLAC8,TAMALIN,AREG,TNFSF14,RHOF,SLFN13,ALOX5AP,SYTL3,IKZF1	CFD,COL6A2,DCN,GSN,SERPING1,SERPINF1,C1S,LRP1,C1R,CALD1,TIMP3,COL6A1,PMP22,FCGRT,FBLN2,NOVA1,PLAC9,SOD3,SELENOP,LHFPL6,MGST1,CCDC80,C3,CCN5,GPNMB,GPC3,FBLN1,COL6A3,PRRX1,RHOB,NFIB,LGALS3BP,MFAP4,TIMP2,MMP2,FBLN5,CXCL12,S100A13,MXRA8,COL1A2,ADH1B,MGP,PDGFRL,OLFML3,CYBRD1,EPHX1,EBF1,GPX3,PLPP3,LUM
ENPEP	ENSG00000138792	adipose_tissue	nk-cells	4	0	5823	0	0	0	NKG7,GNLY,KLRD1,GZMB,CST7,CD247,PRF1,FGFBP2,CD7,FCGR3A,CTSW,KLRF1,GZMM,HLA-C,CCL5,PLAC8,SYTL3,GZMH,ABHD17A,SPON2,PPP2R5C,CMC1,EFHD2,CLIC3,S1PR5,METRNL,SH2D2A,PYHIN1,AKNA,MYOM2,RUNX3,GZMA,SLA2,HSH2D,HOPX,KLRB1,ADGRG1,CEP78,CEMIP2,GPR65,HAVCR2,LAIR2,IL2RB,BIN2,LITAF,ISG20,SAMD3,TXK,ARL4C,HLA-A	VIM,S100A10,LGALS3,CFD,FOS,GSN,DCN,S100A11,SERPING1,ZFP36,S100A6,COL6A2,FCGRT,TIMP2,SERPINF1,C1S,LRP1,ANXA5,ITM2B,C1R,ANXA2,CALD1,LMNA,S100A13,TIMP3,JUN,COL6A1,PMP22,FBLN2,DUSP1,NOVA1,IFITM3,LAPTM4A,PLAC9,RHOB,SELENOP,SOD3,LGALS3BP,LHFPL6,MGST1,CD63,KLF4,YBX3,CCDC80,JUNB,C3,FOSB,GPNMB,JUND,CCN5
ENPEP	ENSG00000138792	adipose_tissue	t-cells	11	0	2144	0	0	0	KLRB1,IL7R,RORA,GZMK,SPOCK2,CXCR4,PPP2R5C,GPR65,ERN1,HLA-C,CD3E,PTPRC,MGAT4A,DUSP2,KLRG1,HLA-B,ARL4C,MYBL1,CCL5,PARP8,GTF3C1,PRF1,NCR3,ETS1,NKG7,CD7,RUNX3,TLE1,CST7,EEF1A1,PDE4D,CD48,STAT4,LYAR,SYNE2,HCST,LTB,G3BP2,TRGC2,CTSW,TGFB1,CD3D,BTG1,EML4,B2M,GPR171,CNOT6L,TOB1,ALOX5AP,CD8A	CFD,GSN,DCN,IFITM3,SERPING1,COL6A2,C1S,SERPINF1,LRP1,C1R,TIMP2,CALD1,TIMP3,PMP22,S100A13,FBLN2,COL6A1,NOVA1,PLAC9,RHOB,SELENOP,SOD3,LHFPL6,TCF4,FCGRT,MGST1,CCDC80,C3,GPNMB,CCN5,TFPI,FBLN1,KLF4,MXRA8,GPC3,COL6A3,CD63,MFAP4,MMP2,PRRX1,NFIB,TSPAN4,FBLN5,CXCL12,EPHX1,AEBP1,OLFML3,PCOLCE,LAPTM4A,ADH1B
ENPEP	ENSG00000138792	adipose_tissue	t-cells	16	0	1157	0	0	0	IL32,BATF,CTLA4,TIGIT,B2M,CD3D,BTG3,UGP2,PRDM1,HPGD,CARD16,FYB1,CD52,HLA-A,TBC1D4,RCAN3,ICOS,TRAC,CD3E,CD27,ARHGDIB,TRBC2,IKZF2,STAM,GBP5,ICAM3,STK17B,CTSC,SPOCK2,SKAP1,RTKN2,SLAMF1,PBXIP1,TRBC1,IPCEF1,TNFRSF9,ETS1,GBP2,CDKN1B,TOX,STK4,DUSP4,TNFRSF18,USP15,HLA-B,PMAIP1,SAMSN1,PHTF2,NSD3,RAC2	IFITM3,CFD,COL6A2,GSN,DCN,SERPING1,C1S,SERPINF1,LRP1,C1R,CEBPD,CALD1,TIMP3,FBLN2,PMP22,COL6A1,NOVA1,S100A13,PLAC9,SOD3,LHFPL6,SELENOP,FCGRT,RHOB,CCDC80,MGST1,GPNMB,C3,CCN5,TFPI,FBLN1,GPC3,MXRA8,FBLN5,IGFBP4,GLUL,PRRX1,COL6A3,NFIB,MMP2,MFAP4,AEBP1,EPHX1,CYBRD1,CXCL12,OLFML3,JUN,ADH1B,PDGFRL,COL1A2
ENPEP	ENSG00000138792	adipose_tissue	t-cells	21	0	152	0	0	0	STMN1,B2M,HLA-C,MZT2B,HLA-A,CXCR4,CLIC1,H2AZ2,COX8A,PTMA,HMGB1,RAC2,HMGN2,HLA-B,HMGB2,CD3E,PFN1,COX6C,MYL12B,TUBA1B,PPDPF,SEPTIN7,CRIP1,CALM1,DEK,GAPDH,MAZ,GZMA,RBM8A,CENPF,H3-3B,ARHGDIB,SH3BGRL3,CALM2,CFL1,UBB,UBALD2,BUB3,CKS2,ACTB,NUCKS1,UBE2S,TUBB,CALM3,ATP5MG,CKS1B,TUBB4B,SYNE2,MZT2A,HSPA8	CFD,DCN,GSN,C1S,C1R,CALD1,TIMP3,SERPING1,PLAC9,SOD3,COL6A1,MGST1,SERPINF1,C3,GPNMB,CCN5,CCDC80,FBLN1,GPC3,MXRA8,COL6A2,PRRX1,MFAP4,NFIB,MMP2,NOVA1,SELENOP,CYBRD1,CXCL12,OLFML3,ADH1B,PDGFRL,COL1A2,MGP,EBF1,GPX3,PLTP,HSPG2,LUM,LAMC1,HTRA1,LAMB2,TNXB,PDGFRA,TMEM176B,SSPN,ABCA8,PRELP,SPARC,APOD
ENPEP	ENSG00000138792	adipose_tissue	t-cells	3	0	7200	0	0	0	CCL5,GZMK,CD8A,DUSP2,PTPRC,TUBA4A,CXCR4,PPP2R5C,RUNX3,CST7,CD8B,CD3E,CNOT6L,CD7,ETS1,HLA-B,ITGA4,CEMIP2,CRTAM,BCL11B,LEPROTL1,GZMM,RNF19A,CD3D,RHOH,PIK3R1,SH2D1A,HLA-A,PARP8,PTPN22,ARHGDIB,HCST,CALM1,ISG20,EZR,TRGC2,EML4,SLA,AKNA,SYTL3,RBM38,SRSF7,SRSF2,CREM,FYN,NKG7,TGFB1,STK17A,LYAR,CD69	IFITM3,CFD,GSN,COL6A2,DCN,SERPING1,CD63,SERPINF1,C1S,LRP1,FCGRT,LAPTM4A,PSAP,C1R,CEBPD,ITM2B,CALD1,S100A13,TIMP3,TIMP2,PMP22,COL6A1,LGALS3,FBLN2,NOVA1,PLAC9,SELENOP,RHOB,SOD3,LHFPL6,TCF4,MGST1,LGALS3BP,CCDC80,C3,GPNMB,JUN,TSPAN4,KLF4,CCN5,TFPI,FBLN1,COL6A3,GPC3,MXRA8,PCOLCE,FBLN5,MFAP4,PRRX1,MMP2
ENPEP	ENSG00000138792	adipose_tissue	t-cells	7	0	3989	0	0	0	NKG7,GZMH,CCL5,GZMB,GNLY,CST7,KLRD1,FGFBP2,HLA-C,PPP2R5C,PRF1,CD3G,CD8A,HLA-B,SYTL3,PTPRC,CD3D,B2M,CTSW,CD3E,ISG20,GZMM,AKNA,SAMD3,FCGR3A,HLA-E,ADGRG1,TRGC2,CNOT6L,RUNX3,ABHD17A,ZEB2,HLA-A,GTF3C1,CD247,SLA2,ITGA4,S1PR5,PYHIN1,RASGRP1,TUBA4A,CALM1,PTPN22,SH2D2A,BIN2,CD7,HLA-F,IQGAP2,HCST,TRBC1	CFD,IFITM3,GSN,DCN,SERPING1,LGALS3,SERPINF1,C1S,LRP1,COL6A2,TIMP2,C1R,CEBPD,FCGRT,CALD1,FOS,S100A13,VIM,TIMP3,COL6A1,PMP22,NOVA1,CD63,PLAC9,FBLN2,SOD3,SELENOP,RHOB,LHFPL6,MGST1,LGALS3BP,CCDC80,TCF4,KLF4,C3,JUN,GPNMB,ANXA2,CCN5,LAPTM4A,TSPAN4,TFPI,FBLN1,COL6A3,GPC3,MXRA8,IGFBP4,PRRX1,MFAP4,MMP2
ENPEP	ENSG00000138792	bone_marrow	b-cells	3	0	491	0	0	0	CD74,HLA-DRA,CD37,CD79A,MS4A1,BANK1,CD79B,AFF3,HLA-DRB1,RALGPS2,HLA-DQA1,MEF2C,NIBAN3,HLA-DQB1,VPREB3,FCRL1,ADAM28,HVCN1,HLA-DPA1,CD52,SWAP70,STX7,SYPL1,MARCHF1,BIRC3,HLA-DPB1,PAX5,CD22,IRF8,BCL11A,CD24,FCMR,FCRLA,SNX2,SPIB,BLK,ARHGAP24,GAPT,CD40,TNFRSF13C,TCF4,EBF1,FCER2,HLA-DOB,FCRL2,METTL8,POU2F2,TCL1A,RUBCNL,ALOX5	IL32,CD3E,IFITM1,HCST,CTSW,GIMAP4,CCL5,GZMA,CST7,FYB1,GZMM,GIMAP7,CD3D,CD2,NKG7,CD7,S100A4,CD3G,ID2,PLAAT4,LCK,B2M,MYL12A,LCP2,ZAP70,ANXA1,GIMAP1,KLRG1,KLRD1,CD247,CD8A,SRGN,TRBC1,TC2N,ITK,PRKCH,IFITM2,HLA-A,SH2D2A,FYN,PRF1,PFN1,MYBL1,GZMH,KLRB1,SYTL3,STAT4,ITGB2,MYL6,SH3BGRL3
ENPEP	ENSG00000138792	bone_marrow	b-cells	9	0	44	0	0	0	HLA-DRA,CD74,FAU,HLA-DPA1,HLA-DRB1,HLA-DPB1,HLA-DQB1,PTPRC,HLA-DQA1,CIRBP,EEF1D,TXNIP,PNRC1,LAPTM5,CD37,BANK1,MS4A1,SUMO2,BTG1,HLA-E,HLA-C,SNX2,EEF1A1,LSP1,MEF2C,SMCHD1,HLA-B,B2M,RAC2,TPT1,IKZF3,H3-3B,UBC,EEF1B2,PTPRCAP,HLA-DRB5,SYPL1,COX4I1,HLA-DMA,PNISR,HLA-A,PTMA,ATP6V1G1,SCAF11,STK17A,EIF3F,JAK1,CAP1,RIPOR2,EEF2	CD28,CMTR2,TIMM50,DDX19A,TRIM37,NSG1,IL18RAP,DDIT3,SVIL,POLR1E,CHKB,DDX49,PEMT,DNMT3A,DCP1B,HECTD3,MGME1,CORO7,MOB1B,PLCB1,TRAPPC14,GNAQ,MID1IP1,CPLANE1,EPG5,UBALD1,PIAS4,PRKCA,DCAF17,SLC25A53,GPD2,PCGF3,NOC4L,MTHFD1,PGM2,ELAC1,SLC25A22,ACTN1,APOBR,DLAT,SUSD1,TIMM21,LGALS3,NSUN4,NAGA,CHST14,FOCAD,PLBD2,IGFBP7,CPT2
ENPEP	ENSG00000138792	bone_marrow	macrophages	5	0	184	0	0	0	TYROBP,AIF1,CYBB,MPEG1,OAZ1,FCER1G,CTSS,PSAP,SPI1,SAT1,COTL1,TYMP,CST3,GABARAP,S100A11,SRGN,RAC1,CEBPD,FTL,NPC2,CD302,FTH1,CEBPB,FCN1,LST1,FKBP1A,IFI30,SH3BGRL3,PPT1,GRN,SERF2,APLP2,ZEB2,RHOA,VMP1,SERPINA1,VSIR,CSTA,C1orf162,TSPO,BRI3,TMEM167A,ATP5F1E,FGL2,PYCARD,CLEC12A,CTSD,RAB31,STXBP2,CSF1R	IL32,PTPRCAP,CD3E,CCL5,CD3D,TRBC2,GZMM,CD69,KLRB1,SKAP1,TRAC,KLRG1,ETS1,CD3G,PYHIN1,LTB,FCMR,CTSW,TRAT1,GZMK,S1PR5,CD5,SCML4,CD8B,SPOCK2,SAMD3,GZMH,CST7,IL7R,BCL11B,CD2,ITM2A,TCF7,NKG7,CD8A,RHOH,SIT1,LIME1,SYNE2,RORA,PRKCH,LCK,CD96,SEPTIN1,GZMA,TC2N,CD247,PRF1,F2R,LEF1
ENPEP	ENSG00000138792	bone_marrow	plasma_cells	8	0	45	0	0	0	LMAN1,PRDX4,SPCS3,PPIB,SPCS2,SEC14L1,CYBA,SERP1,SSR3,SSR4,TMED10,P4HB,SDF2L1,POU2AF1,PDIA6,MYDGF,SEC11C,HSP90B1,ERGIC3,TRAM1,B2M,FKBP11,NDUFB11,MZB1,HM13,HLA-C,XBP1,GAS6,SEC61B,ITM2C,ERLEC1,KDELR2,SEC62,TMBIM6,UBE2J1,BTG2,NDUFA1,SEC61G,SPCS1,PDIA4,RRBP1,TXNDC15,ROMO1,TMEM258,CISD2,KDELR1,OSTC,UQCR11,DERL1,DDOST	INPP4B,PTGER2,SATB1,TNFRSF1A,IL7R,CISH,LTB,CD244,SESN3,MS4A1,MCOLN2,ABHD13,PLEKHA1,AFF3,TXK,TGIF1,CD40LG,TESPA1,CD28,APBB1,CCR7,ZNF737,KLRC2,TYROBP,PSTPIP2,SORBS3,MAL,SPNS3,ITGAM,CD4,SERINC5,STMN3,BBS2,GPR18,ZNF83,DPP4,NSG1,TRAV29DV5,LTA,SVIL,DPEP2,TRBV4-2,TNFAIP8L2,FYCO1,CIITA,FCRL1,CSF1,LY86,EIF4E3,ARL15
ENPEP	ENSG00000138792	bone_marrow	t-cells	0	0	967	0	0	0	CCL5,CD8A,GZMK,CD69,DUSP2,CD8B,IL32,KLRG1,GZMA,RGS1,GPR174,CST7,CD3D,FYN,CD3E,GZMM,HCST,KLRK1,SH2D1A,PIK3R1,CMC1,STK17A,PLAAT4,CTSW,TIGIT,TRGV8,CXCR4,PTPRC,TRGC2,EOMES,CD2,TRBC1,AOAH,CXCR6,THEMIS,TC2N,PRKCH,DTHD1,TRAC,TRAV29DV5,CD3G,TRBV4-2,LCK,CD96,ID2,XCL2,XCL1,PYHIN1,TRGV9,CRTAM	CD52,MEF2C,GNLY,CD79B,BANK1,SELL,RALGPS2,AFF3,CD79A,LTB,KLF2,HLA-DRA,MS4A1,CD55,IFNGR2,MARCHF1,TCF4,SYK,LYN,TYROBP,POU2F2,ITGB1,TXK,FGFBP2,C1orf162,TPT1,FCER1G,NIBAN3,RIPOR2,EEF1B2,MTSS1,VPREB3,SWAP70,BCL11A,ADAM28,GZMB,LEF1,NCF4,CD37,ALOX5,CD40LG,CXXC5,PLAC8,FCRL1,LY86,CCR7,FGD2,EEF1G,CD74,FTH1
ENPEP	ENSG00000138792	bone_marrow	t-cells	1	0	641	0	0	0	IL7R,LTB,CD40LG,IL32,TTC39C,CD52,SPOCK2,FLT3LG,DPP4,CD28,RCAN3,SLAMF1,TRAT1,CD2,CD3E,INPP4B,ARHGAP15,TC2N,KLRB1,GPR183,CD5,TMEM123,GSTK1,S100A4,CD3D,MAL,TNFRSF4,CAMK4,TNFRSF25,AQP3,CD6,NOSIP,CD4,ANXA1,CXCR3,CD3G,EEF1A1,TNFSF8,RORA,LEPROTL1,SARAF,BCL11B,HNRNPLL,FXYD5,ETS1,CDC14A,GIMAP1,CCR6,LDHB,PLSCR3	NKG7,CST7,KLRD1,ZEB2,AOAH,CD74,GZMB,HLA-DRB1,HLA-DQA1,FGFBP2,HLA-DRA,FCGR3A,MEF2C,CCL5,LYN,HLA-DRB5,HLA-DPB1,GZMH,HLA-DPA1,PRF1,PLCG2,CMC1,MS4A1,GNLY,KLRF1,HLA-DQB1,CX3CR1,BANK1,FGR,TYROBP,LAT2,HLA-DMA,PLEK,RALGPS2,TTC38,CD79A,ADGRG1,SYK,STARD3NL,CCL4,MARCHF1,TCF4,ABI3,GZMA,CTSW,ADAM28,CYRIA,PDLIM1,FCRL6,SWAP70
ENPEP	ENSG00000138792	bone_marrow	t-cells	4	0	296	0	0	0	LEF1,TCF7,CCR7,SELL,MAL,RCAN3,LDHB,SARAF,CAMK4,ITGA6,ABLIM1,ARMH1,PIK3IP1,EEF1B2,NOSIP,IL6ST,OXNAD1,LEPROTL1,EEF1A1,TRABD2A,PCED1B,TPT1,IL7R,TMEM123,DGKA,BEX3,SERINC5,SATB1,BACH2,NELL2,ITK,FLT3LG,ACTN1,TRAT1,SULT1B1,PABPC1,LINS1,LDLRAP1,EEF1D,CD28,PDK1,CD55,NACA,PDE3B,MCUB,BCL11B,ADTRP,CD248,SUSD3,FKBP5	GZMA,CST7,NKG7,CCL5,GZMH,SRGN,CD74,PLEK,HLA-DRB1,PRF1,CLIC1,ZEB2,HOPX,S100A4,GZMB,KLRD1,HLA-DQA1,GNLY,HLA-DPA1,FGFBP2,HLA-DQB1,LGALS1,HLA-DPB1,MAP3K8,HLA-DRA,CD99,HLA-DRB5,CTSW,F2R,FCGR3A,AOAH,S1PR5,RHOC,EFHD2,LYN,CX3CR1,KLRG1,SH3BGRL3,DUSP2,PFN1,MS4A1,CYBA,KLRB1,TGFBR3,KLRF1,B2M,HLA-DMA,BANK1,DTHD1,TYROBP
ENPEP	ENSG00000138792	bone_marrow	t-cells	6	0	142	0	0	0	GZMH,SH3BGRL3,S100A4,CD52,ITGB1,TRBV7-2,NKG7,IFITM1,B2M,IL32,ANXA1,LGALS1,CD2,S100A10,CD6,CD3D,FGFBP2,IFITM2,CD99,GZMB,EMP3,PRF1,MYL12B,MYL12A,C12orf75,S100A6,CX3CR1,TRAV16,FLNA,CD3G,ZNF683,APOBEC3G,EFHD2,GZMA,ARL4C,PFN1,CRIP1,CCL5,CD40LG,AHNAK,CISD3,CD5,S100A11,CD3E,HLA-C,TGFBR3,ZYX,BIN1,ANXA6,HLA-B	MEF2C,MS4A1,CD74,HLA-DRA,BANK1,RALGPS2,AFF3,TXK,TYROBP,CCR7,CXXC5,SYK,MARCHF1,TCF4,CD79A,SELL,MAL,GCA,ADAM28,SPINT2,NIBAN3,FCER1G,VPREB3,CYSLTR1,BCL11A,FGD2,APP,SLC35E3,HLA-DOA,TBCCD1,CD40,FCRL1,METTL7A,PIK3AP1,LY86,HERC5,ZNF880,IFNGR2,SCIMP,SH2D1B,HHEX,FAM117B,BAP1,GAPT,AIF1,PAX5,FCRLA,UBE2E2,ID3,CYBB
ENPEP	ENSG00000138792	breast	macrophages	18	0	1012	0	0	0	JUNB,FUS,RSRP1,DDX5,UBE2S,JUND,TUBB4B,CYBA,UBC,SRSF7,CD74,TMSB4X,PTPRC,PPP1R10,H3-3B,TGFB1,DNAJA1,AIF1,NR4A2,TYROBP,RGS10,HSP90AA1,BTG1,NEU1,FYB1,SRGN,BRD2,CD37,PPP1R15A,FCER1G,SFPQ,CD83,HLA-B,IER5L,WSB1,GADD45B,IER5,TPT1,DUSP1,HNRNPA2B1,SRSF2,EIF5,EIF1,NFKBIA,LST1,CALM1,DDX3X,HLA-DRB1,SRSF5,SAT1	ADIRF,PPIC,NFIB,CAVIN1,CNN3,ARHGAP29,COX7A1,MGST1,S100A16,CRIP2,TM4SF1,MDK,APP,IGFBP4,PBX1,ENAH,SPARCL1,RAMP2,KIAA1217,S100A13,PLAC9,GNG11,SMIM22,IFI27,EMP1,CAV1,CCN1,CD59,CAVIN3,PDLIM1,DSG2,EFNA1,TSPAN13,CD36,FSTL1,PALMD,CDC42EP5,CAV2,EGFL7,NPDC1,CD34,EMCN,ADGRL4,HSPG2,DSTN,TPM1,CALD1,TJP1,BCAM,LDB2
ENPEP	ENSG00000138792	breast	macrophages	3	0	2849	0	0	0	TYROBP,AIF1,CD74,FCER1G,LST1,C1QA,MS4A7,HLA-DPA1,HLA-DPB1,HLA-DRA,CLEC7A,MS4A6A,HLA-DRB1,SPI1,HLA-DQA1,CYBA,C1QC,HLA-DQB1,RGS10,CD83,LTC4S,HLA-DMA,LY86,C1QB,MNDA,HLA-DMB,CYBB,IGSF6,FCGR2A,MAFB,RNASET2,TREM2,FCGR3A,NPC2,SAT1,IFI30,PLXDC2,CD37,PLD4,CTSS,LAPTM5,OLR1,CX3CR1,FYB1,TBXAS1,ADAP2,MEF2A,LAT2,ARRB2,ADAM28	DSTN,CD59,ADIRF,PPIC,IL32,NFIB,S100A16,S100A13,APP,CNN3,ARHGAP29,CAVIN1,ITM2A,ENAH,IGFBP4,CRIP2,NPDC1,SPTBN1,PPDPF,NFIA,CTTN,MGST1,TSPAN13,TSC22D1,COX7A1,TPM1,OCIAD2,FERMT2,LHFPL6,CALD1,PDLIM1,RBPMS,TIMP3,PLPP3,CD151,CD3E,PBX1,NBL1,CAV2,BCAM,TINAGL1,LY6E,IFITM3,NCKAP1,CPE,TUSC3,ACTN4,C1orf21,TJP1,MDK
ENPEP	ENSG00000138792	breast	t-cells	24	0	53	0	0	0	HBB,HBA2,HBA1,SLC25A37,SNCA,ALAS2,HBM,IL7R,TRAT1,GYPC,HBD,AHSP,MYL4,HBQ1,SLC25A39,TNFSF8,TRBC2,KRT1,GMPR,TRIM58,SLC38A5,PTPRC,RIPOR3,PDE3B,TRAV6,SPINK2,OSBP2,CD40LG,ABCC4,GBP5,IL18R1,DGKA,JAKMIP2,IL18RAP,LAT,CD3D,TCAP,ZAP70,CCDC184,CRIP1,P2RY10,R3HDM4,ACSL6,GPR82,CCR2,CCR7,GZMK,PLAC8,HBG1,CTSG	HADHA,TCEA1,PGRMC1,KDELR1,PHF14,CCDC47,ZNF106,VASP,RBBP7,SMC3,RPN2,NFIC,MDM4,TMED4,PPP2CA,IGBP1,HDLBP,NARF,CDKN2AIP,SCOC,HECTD1,SUCLG1,SNW1,WDR45B,MRPL32,RO60,TMC6,TMEM126B,AAMP,SNX2,CDIPT,PSMD7,MOCS2,CMC1,TSPYL1,RGL2,CNIH4,MMADHC,MAP3K13,COPRS,LIMA1,TFDP2,MSRB2,PPP1R35,TIPRL,HERC1,CAPRIN1,ALDH9A1,SPRY1,SUCLG2
ENPEP	ENSG00000138792	esophagus	b-cells	11	0	175	0	0	0	CD74,CXCR4,CD37,HLA-DRA,MS4A1,CD52,CD69,CD83,BTG1,CD79A,HLA-DQA1,LAPTM5,HLA-DPA1,MEF2C,STK4,CD53,SMCHD1,HLA-DQB1,TSC22D3,HLA-DRB1,LTB,PTPRC,BANK1,HLA-DPB1,IRF8,PTPRCAP,RCSD1,COTL1,SMAP2,VPREB3,CORO1A,TAGAP,POU2F2,HLA-DRB5,ADAM28,STK17B,CYTIP,RHOH,TNF,LCP1,LYN,PRKCB,CD79B,SP140,ARHGDIB,RAC2,FCMR,CD48,GPR183,PDE4B	ITM2B,S100A6,DSTN,YBX3,LGALS3,MGST1,SPARCL1,KLF4,IER3,CD9,EGR1,EPHX1,ANXA1,IFITM3,GSTP1,HSPB1,NFIC,TSPO,CALD1,RND3,TACSTD2,ETS2,PTMS,GSN,CST3,TXNDC17,ANXA2,S100A11,SFN,S100A13,S100A2,S100A10,SERPING1,NUPR1,PERP,GAPDH,PTN,SOX15,NFIA,FABP5,TXN,KLF5,DSG3,AQP3,EMP2,CBR3,JAG1,TM4SF1,C19orf33,KRT15
ENPEP	ENSG00000138792	esophagus	plasma_cells	12	0	118	0	0	0	JCHAIN,SSR4,MZB1,CYBA,SRGN,XBP1,DERL3,TSC22D3,CD79A,TNFRSF17,POU2AF1,SPCS2,PRDM1,UBE2J1,SEC11C,TENT5C,B2M,FKBP11,FKBP2,IGHA2,HERPUD1,PIM2,PRDX4,SDF2L1,HLA-C,SPCS1,RRBP1,HSPA1B,TRAM1,ISG20,ITM2C,IGKC,ANKRD28,IGLL5,SSR3,CD27,CYTIP,SPCS3,SLAMF7,PDIA6,MEF2C,SELENOK,SEC62,DNAJB9,SERP1,IGHA1,RABAC1,HSP90B1,MANF,RGS1	ANXA1,TACSTD2,MGST1,FABP5,S100A11,DSG3,PERP,S100A2,TRIM29,KLF4,SELENOP,NBL1,PLAC9,PPIC,SERPING1,YBX3,ARL4D,CST3,CALD1,EMP2,PITX1,LY6D,LPP,CLDN7,LDAF1,CALML3,DSP,TNFRSF1A,S100A14,LYPD3,SEPTIN10,PTGR1,S100A6,SFN,S100A16,DSC2,NCKAP1,CA12,FN1,GSN,RHOV,DCN,EPAS1,KRT13,RAB25,CLDN4,TAX1BP3,MID1IP1,PKP1,ADH1B
ENPEP	ENSG00000138792	esophagus	t-cells	8	0	453	0	0	0	CXCR4,IL32,CD52,CCL5,CD3E,CD69,SRGN,TMSB4X,CD3D,PTPRC,DUSP2,HCST,CD7,ALOX5AP,CCL4,ARHGDIB,PTPRCAP,IL7R,BTG1,RAC2,CORO1A,CD2,GZMA,CYTIP,CD3G,CD8A,TSC22D3,FYB1,NKG7,LCP1,KLRB1,SAMSN1,ZFP36L2,CTSW,RUNX3,TAGAP,STK17B,SYTL3,CST7,LAPTM5,RGS1,CD96,GZMB,CD37,IKZF1,RHOH,GZMM,STK4,DOK2,ACAP1	CEBPD,KLF4,JUN,MARCKS,IFITM3,YBX3,MAFB,EEF1A1,FOS,ITM2B,IER3,CST3,SPARCL1,CD9,LAPTM4A,MGST1,NFIA,ID3,ETS2,S100A6,EGR1,NME2,GSTP1,HSPB1,RHOB,LGALS3,FTL,APP,RACK1,MYC,TPT1,TACSTD2,SOX4,SELENOP,GSN,EPHX1,BEX3,CALD1,NACA,RND3,JAG1,KLF5,ZFP36L1,BTF3,SFN,PRDX1,RAC1,SERPING1,FTH1,S100A2
ENPEP	ENSG00000138792	fallopian_tube	macrophages	14	0	2024	0	0	0	SRGN,LAPTM5,CTSS,TYROBP,NAMPT,AIF1,TNFRSF1B,FCN1,MCL1,FTH1,C5AR1,SAMSN1,FCER1G,FTL,CD44,COTL1,BCL2A1,LST1,LCP1,PSAP,SERPINA1,ZEB2,ACSL1,CYBB,PLEK,ATP2B1,SAT1,TYMP,AQP9,HLA-B,BASP1,SH3BGRL3,OAZ1,PTPRE,PLAUR,UPP1,MPEG1,NLRP3,HIF1A,BTG1,GMFG,ITGB2,CLEC7A,PABPC1,CD300E,CD53,PTPRC,EHD1,GPCPD1,LCP2	RARRES2,IGFBP7,PTMS,CNN3,RBP1,S100A13,BEX3,CD81,IGFBP4,SPARCL1,EMP2,C12orf57,DSTN,PDLIM1,CALD1,MDK,RBPMS,CRIP2,PEBP1,TNFRSF12A,GAS6,TCEAL4,PDLIM4,SELENOM,CAVIN1,TMEM98,TSC22D1,PBX1,CAV2,CD9,PAWR,CD59,BCAM,TPM1,NPDC1,RAMP1,NPM1,CKB,CSRP1,MFGE8,S100A16,SLC25A4,NBL1,LMNA,DMKN,IGFBP2,CAV1,NR2F2,EPCAM,CFL2
ENPEP	ENSG00000138792	fallopian_tube	neutrophils	21	0	902	0	0	0	S100A9,CSF3R,FPR1,FCGR3B,MNDA,ALOX5AP,S100A8,GCA,BASP1,CXCR2,VNN2,RNF149,S100P,S100A12,CMTM2,SRGN,NAMPT,SELL,IL1R2,RIPOR2,AQP9,PROK2,SERPINA1,ACSL1,MXD1,FPR2,SLC25A37,TREM1,NCF2,LST1,RUBCNL,MME,ADGRG3,EVI2B,SLA,LRRK2,CXCR1,MMP9,LILRB3,CYP4F3,SLC11A1,TMEM154,CLEC4E,BCL2A1,SAMSN1,PLXNC1,MBOAT7,KCNJ15,RGL4,LCP1	PTMA,EIF1,HNRNPA1,CD81,CD63,JUND,HSP90AB1,TPT1,PPIA,YBX1,UBC,EEF1A1,BTF3,FAU,JUNB,NACA,UBA52,SRSF7,RACK1,TOMM7,EEF2,LAPTM4A,C12orf57,IFITM3,NPM1,LMNA,EID1,SRP14,DDX5,MZT2B,PTMS,EEF1B2,NOP53,COX6C,NCL,YBX3,EDF1,SLC25A6,EIF3E,EIF3F,GNAS,SKP1,NDUFA4,CHCHD2,HSPA8,EIF4A2,COX7C,RAN,NR4A1,PRDX1
ENPEP	ENSG00000138792	fallopian_tube	t-cells	22	0	670	0	0	0	IL7R,CXCR4,BTG1,PTPRC,SYTL3,KLRB1,CD2,LEPROTL1,CD3E,CD7,CYTIP,TENT5C,IL32,ARHGDIB,CD3D,BATF,TRBC2,ICOS,CD48,SPOCK2,SOCS1,GPR183,TRBC1,RUNX3,CNOT6L,CD69,CLEC2B,CREM,STAT4,LCK,CORO1A,CD247,IKZF1,STK17B,SH2D2A,GNG2,IL2RB,GPR171,PPP2R5C,CST7,PTPN22,DDIT4,TRAC,RNF125,P2RY10,SARAF,SAMSN1,H4C3,LIMD2,GPR65	IFITM3,SPARCL1,IGFBP7,CD63,ACTG1,CD81,CALD1,IGFBP4,CST3,EGR1,HSPB1,ATF3,MDK,LGALS1,GSN,S100A6,ACTB,CEBPD,YBX3,MYL6,PTMS,GSTP1,TPM1,ITM2B,C11orf96,CD9,TSC22D1,DSTN,CLU,CRIP2,NFIB,CSRP1,NR4A1,PBX1,KLF4,ANXA2,CAV1,CCN1,SELENOP,TIMP1,SERPING1,UBC,TCF4,TCEAL4,PSAP,ADAMTS1,GAS6,FOS,CD74,MFGE8
ENPEP	ENSG00000138792	fallopian_tube	t-cells	9	0	2601	0	0	0	CCL5,CXCR4,PTPRC,CST7,CD7,CD3E,ARHGDIB,LEPROTL1,HCST,SYTL3,BTG1,TSC22D3,IL32,CD8A,CNOT6L,ETS1,PTPN22,PARP8,TRBC2,KLRD1,CD3D,STK4,RUNX3,CD96,CTSW,PIK3R1,STK17B,LCP1,GZMM,CD2,CYTIP,B2M,SH2D2A,NKG7,METRNL,CD53,CD8B,OXNAD1,CD52,GZMA,EMB,RGS1,STAT4,CEMIP2,CRYBG1,DUSP2,GZMK,GZMH,CD3G,PRF1	IFITM3,CEBPD,CD63,LAPTM4A,CD81,YBX3,IGFBP7,RARRES2,EGR1,S100A13,BEX3,TPM4,CNN3,PTMS,RBP1,NR4A1,MYL6,S100A6,EEF1A1,SERPING1,ITM2B,GSTP1,ACTB,TCEAL9,LGALS3,EMP2,NACA,IGFBP4,JUNB,LMNA,ANXA2,NFIC,RAB13,FOS,FCGRT,ACTG1,KLF10,APP,ATF3,RACK1,LGALS3BP,RAC1,SPARCL1,GAS6,TSC22D1,CDKN1A,S100A11,CD151,HES4,ALDH1A1
ENPEP	ENSG00000138792	liver	b-cells	16	0	181	0	0	0	CD79A,CD79B,MS4A1,HLA-DRA,CD37,CXCR4,CD74,CD52,HLA-DQB1,VPREB3,BIRC3,ARHGAP24,HLA-DQA1,IGHD,AFF3,P2RX5,CD22,TNFRSF13C,BANK1,FCMR,LTB,BTG1,IRF8,CD69,TSC22D3,BCL11A,SPIB,NOP53,TCL1A,SELL,KLF2,TXNIP,FCRLA,MARCHF1,ADAM28,CD19,STX7,HLA-DRB1,RALGPS2,STAG3,POU2F2,HVCN1,YBX3,HLA-DRB5,HLA-DMB,LAPTM5,HLA-DPA1,FCRL2,TCTN1,HLA-DOB	STOM,SELENOP,APOC3,ID2,IFITM3,UQCRQ,CLU,ALB,APOC1,MT2A,SERPING1,APOA2,TF,AAK1,GIMAP7,MGST1,ABHD2,MAT1A,TTR,CTSD,ADH1B,AZGP1,CST3,HSD17B6,ANG,KNG1,TAT,GATM,C1S,CPS1,CYP2E1,DUSP6,APOB,SERPINF2,FABP1,TMBIM6,RBP4,SULT1A1,MFSD2A,FGB,RARRES2,MT1X,SERPINC1,SERPINA4,HNMT,PLG,VTN,NFIA,ACOX1,APOA1
ENPEP	ENSG00000138792	liver	t-cells	13	0	474	0	0	0	CD7,BTG1,KLRD1,KLRF1,CMC1,KLRB1,HCST,H3-3B,FCER1G,CD160,CD247,GZMK,NKG7,TSC22D3,CST7,SRGN,ACAP1,ALOX5AP,TXK,STK17A,GZMA,KLRC1,IL2RB,CORO1A,MAPK1,TMIGD2,PRF1,CCL5,XCL2,GIMAP7,RAC2,FYN,EVL,EIF3G,IFITM1,GSTP1,CXCR4,TYROBP,CTSW,GZMM,MATK,HLA-A,PIP4K2A,CD69,TXNIP,EOMES,ZFP36L2,TRBC1,LSP1,TRAF3IP3	CST3,SELENOP,APOC3,ALB,TF,APOC1,CLU,MAT1A,APOA2,TAT,PLG,HSD17B6,MT2A,CPS1,CHCHD10,MGST1,ADH1B,SERPING1,GATM,MT1X,ITIH3,UQCRQ,TTR,CYP2E1,FABP1,ACSM2B,ATF5,CPB2,CP,ANG,SULT2A1,LEAP2,APOB,IFITM3,AZGP1,ALDOB,CYP8B1,C1S,RARRES2,FGB,SERPINC1,RBP4,IL13RA1,MT1G,VTN,KNG1,MT1E,ACSL1,SLCO2B1,C9
ENPEP	ENSG00000138792	liver	t-cells	14	0	413	0	0	0	GNLY,FGFBP2,KLRD1,PRF1,KLRF1,NKG7,CST7,GZMB,GZMA,CD7,HCST,CCL5,CD247,HOPX,SPON2,CTSW,PLAC8,BIN2,BTG1,FCGR3A,GZMH,TXNIP,CCL4,PYHIN1,CXCR4,ARL4C,GZMM,MYO1F,ITGB2,GPR65,TRAF3IP3,TSC22D3,CLIC3,GIMAP7,RAC2,CD53,ZAP70,KLF2,RAP1B,FCER1G,EVL,IL2RG,EFHD2,CORO1A,JUN,ADGRG1,IFITM1,PLEK,CX3CR1,TBC1D10C	SELENOP,CST3,APOC3,UQCRQ,ALB,TF,CLU,APOC1,MAT1A,APOA2,CHCHD10,MT2A,HSD17B6,CPS1,IFITM3,TAT,PLG,MGST1,CP,ATP5ME,CPB2,ATF5,ADH1B,RHOB,PEBP1,C9,TTR,KNG1,CYP2E1,APOB,LEAP2,SERPING1,MT1X,AZGP1,ITIH3,ANG,FABP1,NDUFA4,VTN,ALDOB,SOD1,GATM,RARRES2,FGB,CYP8B1,F9,FTH1,GPX1,SERPINC1,TMBIM6
ENPEP	ENSG00000138792	lung	b-cells	20	0	313	0	0	0	CXCR4,CD79A,MS4A1,TNFRSF13C,CD48,VPREB3,BANK1,IGHM,FCMR,CD37,LY9,BLK,ADAM28,LIMD2,ACAP1,TNFRSF13B,CD79B,SELL,RALGPS2,POU2F2,PRKCB,CD22,SPIB,LTB,TRAF3IP3,FCRLA,P2RX5,CORO1A,P2RY10,HLA-DOB,PAX5,CD27,AIM2,CD19,BCL11A,FCRL5,TLR10,IGHD,BCAS4,GNG7,RCSD1,SIT1,POU2AF1,TMEM156,FCRL1,FCER2,NIBAN3,RHOH,TCL1A,CCR7	S100A11,ANXA1,TKT,BRI3,APLP2,CD63,ANXA5,S100A6,CD9,ANXA2,CEBPB,ASAH1,RAC1,LGALS3BP,LGALS3,S100A10,STOM,LMNA,TSPO,FTH1,CD81,ELOB,MGST3,CXCL16,FNDC3B,CSTB,SPATS2L,HSPB1,RTN4,FTL,CD151,ALDH2,CTBP2,CD59,GPX4,LTBR,IFITM3,SVIL,YBX1,TXN,SLC11A1,RAB13,ACTN1,ITM2B,ETS2,ATP1B1,CTSD,LTA4H,PDXK,ATP1B3
ENPEP	ENSG00000138792	lung	macrophages	12	0	869	0	0	0	CD74,HLA-DPA1,HLA-DPB1,FCGRT,LAPTM5,HLA-DRA,DAB2,HLA-DRB5,C1QC,C3AR1,SRGN,FCER1G,AIF1,HLA-DMA,RGS10,VIM,GNAI2,TMSB4X,GPX1,TYROBP,SLCO2B1,FCGR2A,CTSB,FPR3,ARHGAP18,GRN,MRC1,HLA-DRB1,CYBA,CD14,CLEC7A,CST3,C5AR1,RNF130,MS4A6A,CTSC,B2M,HLA-DQA1,MS4A4A,PSAP,LRP1,TYMP,GLUL,LYZ,TMEM176B,HLA-DQB1,ZEB2,SGK1,LCP1,ARRB2	CNN3,HOPX,EPCAM,SFTPB,SFTA2,MUC1,MAL2,ADGRF5,NKX2-1,NAPSA,DUOX1,TMEM125,SPTBN1,CLDN4,LIMCH1,PLS3,SLC34A2,NCKAP1,GPRC5A,LMO3,MALL,RBPMS,SCNN1A,CTTN,DMKN,ADIRF,PEBP4,IRX2,DSTN,LPCAT1,EFEMP1,SUSD2,OSMR,RAB25,MYO1B,AQP1,FOLR1,IFITM2,TJP1,DUOXA1,PTPRF,KRT18,TSPAN13,YAP1,LMO7,ABCA3,SDC1,C19orf33,SHROOM3,ELF3
ENPEP	ENSG00000138792	lung	macrophages	13	0	636	0	0	0	FCER1G,VIM,TMSB4X,ARPC3,B2M,S100A11,TYROBP,CYBA,ITM2B,CD37,LAPTM5,CXCL16,HLA-DPA1,HLA-C,HLA-B,GSTO1,FTH1,MS4A7,CD74,OAZ1,TSPO,HLA-DRA,ALOX5AP,CD81,TMSB10,HLA-DPB1,FTL,CD52,UBB,HLA-DRB5,MGST3,GRN,SARAF,PYCARD,C1orf162,FCGRT,GMFG,NACA,CTSD,BRI3,LITAF,C1QA,SPI1,CLIC1,ATP6V1F,CAPG,CTSS,EEF1A1,HLA-DQB1,RAC1	EPCAM,HOPX,SFTPB,SFTA2,MAL2,MUC1,NKX2-1,NAPSA,SCNN1A,SLC34A2,DUOX1,RNASE1,CLDN4,PLS3,GPRC5A,TSPAN13,LMO3,LIMCH1,IRX2,ADGRF5,TMEM125,MALL,MYO1B,SLC39A8,RBPMS,BCAM,CNN3,SUSD2,DMKN,OSMR,LPCAT1,LMO7,DUOXA1,SLC22A31,RAB25,YAP1,SFTPD,PRSS8,ABCA3,C1orf116,ELF3,KRT18,PTPRF,SDR16C5,AQP4,TACC2,SELENBP1,C19orf33,KRT8,NEDD4L
ENPEP	ENSG00000138792	lung	macrophages	15	0	555	0	0	0	FCN1,TNFRSF1B,CD48,VSIR,AIF1,COTL1,CORO1A,FGL2,NAMPT,FYB1,PRKCB,MPEG1,SRGN,CD300E,POU2F2,VCAN,PTPRC,C19orf38,LIMD2,LILRB2,S100A8,AOAH,AP1S2,FPR1,C5AR1,LST1,CTSS,LILRA5,SLC2A3,MYO1G,S100A9,RGS2,TNFSF13B,ITGB2,MYO1F,MXD1,ASGR1,SMAP2,ITGA4,CD14,CDA,GMFG,S100A4,LILRA2,GLIPR1,MNDA,VNN2,TMEM176B,CYTIP,NUP214	CD9,PEBP1,LGALS3BP,CD81,PDLIM1,PTMS,CD59,PLAAT3,JUN,PPIC,FABP5,STOM,ATP1B1,UBB,TXN,VEGFB,PHLDA3,MYO6,PRDX1,MACC1,S100A13,TSPAN3,DSTN,LDHB,CLDN7,MLPH,CYB5A,SPATS2L,EPCAM,CNN3,PRXL2A,ALOX5AP,APOC1,SFTPB,ALCAM,EPAS1,TSC22D1,ADGRF5,DHCR24,SFTA2,MUC1,MGST1,HSP90AB1,HOPX,DLC1,PPDPF,CTTN,LMNA,NCKAP1,FOLR1
ENPEP	ENSG00000138792	lung	macrophages	22	0	297	0	0	0	HLA-DRA,HLA-DRB5,CD74,HLA-DPA1,HLA-DQB1,HLA-DQA1,HLA-DMA,HLA-DPB1,HLA-DRB1,MS4A6A,HLA-DMB,HLA-DQA2,RGS10,JAML,SRGN,FMNL1,GLIPR1,AIF1,LST1,CSF2RA,GPR183,ARHGDIB,CKLF,CMTM6,FGL2,YWHAH,OGFRL1,CD86,CYTIP,METRNL,ITGB2,PKIB,FCGR2B,ARF6,CLEC10A,SAMSN1,CLEC7A,FCER1A,CPVL,SGK1,PLEKHO1,CD83,CSF1R,COTL1,GPSM3,STK4,TMSB4X,CD4,GNA13,RNASE6	HOPX,MAL2,SCNN1A,TMEM125,DUOX1,EPCAM,IRX2,CLDN4,CTTN,DMKN,GPRC5A,MAOA,MALL,RAB25,CRB3,EFEMP1,MYO1B,DDAH1,C19orf33,SDR16C5,MUC1,ADIRF,EHD2,AQP4,RBPMS,SFTPB,CAVIN2,DSTN,GSTA4,NAPSA,PKP3,NPNT,CLDN18,TJP1,SFTA2,BCAM,KRT18,ALPL,ITGA3,LRP6,CDH1,SGCE,CTSE,KRT19,ID4,EVA1A,NCKAP1,KRT7,YAP1,F3
ENPEP	ENSG00000138792	lung	t-cells	10	0	1132	0	0	0	CD3E,CD3D,CXCR4,TRAC,CD48,CD2,ACAP1,CCL5,CD3G,TRBC2,LCK,IL32,BTG1,CD7,CORO1A,IL7R,BCL11B,CD96,ZFP36L2,CLEC2D,CD69,TRBC1,GZMM,ITM2A,CD8A,FYN,SKAP1,RUNX3,CYTIP,PIK3IP1,CD247,TRAF3IP3,IKZF1,PRDM1,GPR171,CD27,P2RY10,SYTL3,ITK,PTPN7,TRAT1,ETS1,KLRB1,OXNAD1,RHOH,CST7,KLRD1,GZMA,ARL4C,CD8B	BRI3,APLP2,RAC1,ASAH1,MYL6,TKT,RTN4,CD63,YBX1,CST3,OAZ1,ANXA5,TMBIM6,VAMP8,SERF2,CD9,GPX1,CLTA,YBX3,PRDX1,S100A11,GPX4,RHOB,ANXA2,CD81,LGALS3BP,LAPTM4A,PDLIM1,UBB,RHOA,ACTB,ATP6V0B,HSPB1,S100A6,CD151,PEBP1,FKBP1A,PSMA7,GNAS,POMP,ANXA4,RNH1,NDUFA4,DYNLL1,ELOB,ALDH2,COMT,TALDO1,EIF1,ACTG1
ENPEP	ENSG00000138792	lung	t-cells	16	0	546	0	0	0	NKG7,CST7,KLRD1,CCL5,GZMA,GNLY,PRF1,GZMB,CD247,FGFBP2,CD48,GZMH,GZMM,CTSW,CD3E,TRBC1,IL32,ARL4C,LCK,KLRB1,CD2,CORO1A,CD3D,KLRF1,TRBC2,KLRG1,APOBEC3G,C12orf75,RUNX3,CD7,ACAP1,GIMAP7,CXCR4,CD3G,TRAF3IP3,FYN,SKAP1,ZAP70,GNG2,LIMD2,PTPN7,PYHIN1,TRDC,NCR3,SAMD3,CYTIP,SPON2,CLEC2D,FCRL6,CCL4	BRI3,APLP2,ASAH1,TKT,CST3,CD63,GPX1,ANXA5,CD9,S100A11,YBX1,PRDX1,LMNA,GPX4,YBX3,TPT1,RAC1,MYL6,ANXA2,LGALS3BP,OAZ1,SAT1,S100A6,PEBP1,GNAS,RTN4,HSPB1,SPINT2,TMEM14C,ALDH2,FABP5,FTH1,LGALS3,RBM47,SERF2,CD151,RAB13,EEF1A1,CD74,TXN,RAB32,LTA4H,S100A10,DUSP1,ATP5F1E,RHOB,CD59,TALDO1,CSTB,MGST3
ENPEP	ENSG00000138792	lymph_node	b-cells	0	0	2283	0	0	0	CD74,HLA-DRA,CD79A,HERPUD1,HLA-DRB1,CD83,CD37,BANK1,EZR,PPP1R15A,HLA-DQA1,HLA-DPA1,HLA-DQB1,MS4A1,HLA-DPB1,MEF2C,LYN,SAT1,PTMA,HLA-DRB5,ARHGAP24,TCF4,NR4A1,EEF2,VPREB3,FAU,BTG1,LY9,SP140,NR4A2,SMIM14,NFKBID,POU2F2,SWAP70,YWHAZ,CYBA,FTL,CD52,TNFRSF13B,RALGPS2,CXCR5,HSP90AB1,REL,CDKN1A,H3-3A,TNF,BCL2A1,CKS2,FCRL2,MARCKS	CD3E,IL7R,CD3D,IL32,BCL11B,FYB1,IFITM1,CD2,CD3G,CD7,LEF1,ITK,GIMAP7,GIMAP4,CD247,LEPROTL1,ID2,TC2N,SARAF,PDE3B,AAK1,TRBC1,TRAT1,PRKCH,CD96,TCF7,ZAP70,ICOS,GZMM,KLRB1,TNFAIP3,PTGER4,GIMAP1,CCL5,CD8A,LCP2,CD8B,CD6,SATB1,FYN,INPP4B,LCK,CD28,NELL2,SRGN,SLFN5,SH2D1A,RGCC,IL6ST,ITM2A
ENPEP	ENSG00000138792	lymph_node	b-cells	1	0	2025	0	0	0	CD74,HLA-DRA,HLA-DRB1,TCL1A,CD37,FCER2,CD79A,BTG1,CD83,IGHD,HLA-DRB5,MS4A1,HLA-DPA1,HLA-DQA1,YBX3,HLA-DQB1,AFF3,MEF2C,HVCN1,HLA-DMA,HLA-DPB1,LYN,CD72,BACH2,BCL11A,HERPUD1,LAPTM5,TSPAN13,CHI3L2,NIBAN3,PDE4B,IRF8,TXNIP,CD79B,FCRL1,ADAM28,PAX5,SNX2,CD55,CD22,HHEX,HLA-DMB,VPREB3,RUBCNL,CXCR4,SWAP70,RALGPS2,RHOH,COL19A1,ARRDC2	IL7R,CD3E,B2M,SRGN,CD3D,BCL11B,FYB1,IFITM1,IL32,HLA-A,HLA-B,HLA-C,CD2,CD3G,LEF1,CAMK4,CD7,LDHB,TC2N,TNFAIP3,TCF7,GPR183,CD247,GIMAP7,LEPROTL1,ITK,SARAF,GIMAP4,CD96,HCST,LCP2,PRKCH,ID2,EEF1A1,MGAT4A,RGCC,VIM,TRBC1,S100A6,CD6,RORA,GZMM,TRAT1,ICOS,AAK1,TPT1,S100A4,INPP4B,SYTL3,LIME1
ENPEP	ENSG00000138792	lymph_node	b-cells	4	0	876	0	0	0	GADD45B,ID3,JUN,IER2,RCSD1,CSKMT,RHOB,FOSB,TUBB4B,CD37,CD74,DDIT3,POLR2A,HEXIM1,HLA-DRA,SNAI1,H2AX,TNF,DDIT4,BANK1,CD79B,H2BC11,FOS,PLK2,AFF3,SRSF7,H2BC18,HLA-DPA1,VPREB3,STX7,MS4A1,CD24,DUSP1,RALGPS2,NR4A1,H2BC8,KHDRBS2,TUBA1A,DRAM2,HLA-DQB1,FCRL1,H2AC17,MEF2C,ALOX5,FTL,FCRLA,GADD45G,LYL1,CD19,NEU1	CD3E,IL7R,SRGN,CD3D,BCL11B,IL32,IFITM1,FYB1,CD2,SARAF,LEF1,LEPROTL1,B2M,CD7,TNFAIP3,TC2N,CD3G,PTGER4,ZFP36L2,H2AZ1,CD6,INPP4B,HLA-A,GIMAP7,GZMM,ITK,ICOS,CYTIP,AAK1,GPR183,TCF7,TRAT1,GIMAP4,TRBC1,CD247,CAMK4,CREM,PRKCH,NR4A2,FYN,CD96,LDHB,HSPA8,HCST,PNRC1,CD8B,FAAH2,CCL5,RGCC,KLRB1
ENPEP	ENSG00000138792	lymph_node	t-cells	2	0	1926	0	0	0	SRGN,CD3E,IL7R,CD2,IL32,CD3D,IFITM1,B2M,BCL11B,CCL5,FYN,TNFAIP3,FYB1,KLRB1,PPP2R5C,HLA-A,SARAF,HCST,PTPRC,TTC39C,CD3G,GZMK,TC2N,CD7,ICOS,CD96,CD6,ITM2A,RORA,PIK3R1,PRKCH,LEPROTL1,GZMM,KLF6,CD247,INPP4B,CLDND1,PTGER4,ANXA1,CST7,PRDM1,DNAJB1,ID2,SH2D1A,ITM2B,TRAT1,PLAAT4,LCP2,GPR183,TRBC1	HLA-DRA,CD74,CD79A,HLA-DRB1,MS4A1,CD37,MEF2C,CD83,BANK1,HLA-DQA1,HLA-DQB1,HLA-DRB5,HLA-DPA1,LYN,VPREB3,CD79B,HERPUD1,HLA-DMA,HLA-DPB1,BCL11A,ADAM28,RALGPS2,SWAP70,TCF4,CD19,AFF3,IRF8,FCER2,MARCHF1,RUBCNL,BLNK,NIBAN3,ARHGAP24,HLA-DMB,PAX5,FCRL1,HVCN1,IGHD,TSPAN13,SMIM14,ID3,CD22,FCRLA,SPIB,TCL1A,CYBB,PDLIM1,LY86,HHEX,BLK
ENPEP	ENSG00000138792	lymph_node	t-cells	3	0	1520	0	0	0	LEF1,SARAF,CD3E,IL7R,BCL11B,SELL,IFITM1,LEPROTL1,FYB1,LDHB,TCF7,CAMK4,GIMAP7,CD3D,RGCC,CD3G,KLF2,CD7,PDE3B,NDFIP1,NOSIP,RGS10,GIMAP4,SATB1,ITK,TMSB10,C12orf57,TC2N,IL6ST,CD8B,ETS1,NELL2,PRMT2,AAK1,CD6,IL32,GIMAP1,LCK,CCR7,TXK,TRABD2A,RCAN3,CD247,BEX3,IKZF1,ACTN1,AIF1,LDHA,OXNAD1,SRGN	HLA-DRA,CD74,CD79A,HLA-DRB1,CD83,CD37,MS4A1,MEF2C,HLA-DQA1,BANK1,HLA-DPA1,HLA-DQB1,HLA-DRB5,LYN,HERPUD1,HLA-DMA,VPREB3,HLA-DPB1,ADAM28,AFF3,CD79B,BCL11A,SWAP70,TCF4,CD19,RALGPS2,MARCHF1,IRF8,FCER2,NIBAN3,HLA-DMB,PAX5,PLEKHG1,BLNK,PLCG2,RUBCNL,CXCR5,TSPAN13,SAT1,CD22,ARHGAP24,TCL1A,FCRL1,EZR,TNF,FCRLA,IGHD,HVCN1,CD24,SPIB
ENPEP	ENSG00000138792	lymph_node	t-cells	5	0	316	0	0	0	GADD45B,ID2,IL7R,FOS,POLR2A,SRSF7,JUN,ERN1,CD3E,KLRB1,HEXIM1,CSKMT,PIK3IP1,FOSB,DDIT4,LDHB,H3C1,IL32,GIMAP4,H3C10,RBL2,IER2,NOSIP,TBCC,H2BC11,H2AC17,LCK,ZAP70,LYAR,GIMAP7,GADD45G,KLRG1,TTC39C,TNFRSF25,OXNAD1,CD3D,ANXA2R,TCF7,SCML4,AAK1,C12orf57,LAT,CCL5,CD96,TBC1D10C,TC2N,FYB1,CD247,S100A4,SGK1	HLA-DRA,CD74,HLA-DRB1,CD79A,MEF2C,MS4A1,HLA-DQA1,HLA-DQB1,HLA-DRB5,CD37,VPREB3,ADAM28,HLA-DPB1,HLA-DPA1,HERPUD1,BANK1,TCF4,MARCHF1,CD83,LYN,HLA-DMA,FCER2,CD22,CD19,CD79B,FCRLA,CD24,SWAP70,PLEKHG1,LY86,PAX5,BCL11A,H2AZ1,BLNK,ZNF296,BTG1,EBF1,PLCG2,LYL1,ALOX5,CXCR4,IGHD,HLA-DMB,LAT2,HVCN1,COBLL1,RUBCNL,GAPT,RASGEF1B,TCL1A
ENPEP	ENSG00000138792	pancreas	macrophages	16	0	38	0	0	0	FCER1G,SLC11A1,TYROBP,LCP1,GMFG,LAPTM5,ARRB2,LAIR1,PLEK,SLA,FAM20C,BCL2A1,PTPRE,CCR1,CCL3,AIF1,RAB31,MS4A7,SAMSN1,MAFB,CD48,EVI2B,PILRA,S100A9,GPSM3,PLEKHO2,SLC7A7,SEMA6B,EVI2A,CD53,HCK,CXCL8,FMNL1,LILRB2,LST1,MCEMP1,PTPRC,HCST,NINJ1,DOCK8,MYO1F,LCP2,CYBA,CD163,CYBB,EPB41L3,TBXAS1,TNFRSF1B,CLEC7A,SLCO2B1	EPCAM,PRSS8,CDC42EP1,ERBB3,IFITM3,DST,PATJ,SEZ6L2,MAGI1,TMEM54,ERBB2,SH2D3A,SLC44A4,KRT19,CTNNAL1,CAV2,CLDN7,PLPP2,C12orf75,SH2D4A,TM4SF1,ABLIM1,PTK2,NFIA,SYNPO,DAB2IP,CDC42BPA,ATP1B1,TNFSF10,PBX1,MALL,S100A16,FAM3B,DMKN,BDH2,LCN2,MAP7,TJP1,PPP1R13L,HIP1R,KRT8,ATP8B1,KRT18,TACSTD2,GNA11,HNF1B,CLDN4,SCTR,KIAA1217,SLC37A3
ENPEP	ENSG00000138792	pancreas	mixed_immune_cells	14	0	105	0	0	0	SAMSN1,LSP1,CSF2RA,LAMP3,TYROBP,TXN,BIRC3,FNBP1,REL,ID2,CD86,MYO1G,CCL22,CCR7,TYMP,ALDH2,CYTIP,STK4,SRGN,CST7,CD74,GPX4,GPR183,NRP2,IL4I1,FSCN1,GRINA,SMAP2,KYNU,GPX1,CD83,DAPP1,LGALS1,PTPN1,HLA-DPA1,ARHGAP45,CCDC88A,HLA-DRB1,EBI3,RFTN1,PNRC1,NUB1,ISCU,BASP1,HCK,TMSB4X,LYST,CD70,HLA-DRA,NIBAN1	SMIM22,EPCAM,ITGB1,CLDN7,CDC42EP1,IFITM3,TACSTD2,JUP,TNFRSF12A,SPTBN1,ELF3,LSR,PERP,CXADR,DSP,CDH1,CLDN4,KRT8,NCKAP1,S100A13,CD24,PRSS8,LMNA,SOX4,CD151,GOLM1,PMEPA1,PTPRF,PDZK1IP1,CD63,TM4SF1,PATJ,CTTN,CAPN2,TMEM98,RBP1,DUOX2,NIBAN2,TCEAL9,STARD10,RAB25,AP1M2,KRT19,ATP1A1,CAV2,ITGA2,TC2N,TMEM54,PLPP2,TMBIM1
ENPEP	ENSG00000138792	pbmc	b-cells	8	0	228	0	0	0	CD74,CD37,CD79A,HLA-DRA,CD79B,IGHM,HLA-DQB1,MS4A1,HLA-DPB1,HLA-DPA1,BANK1,HLA-DRB1,IGHD,HLA-DQA1,CD22,TCL1A,BIRC3,HLA-DMB,HVCN1,CD52,HLA-DQA2,TCTN1,AFF3,MARCHF1,HLA-DMA,LAPTM5,ADAM28,BCL11A,SNX2,RALGPS2,STX7,CXCR4,VPREB3,FCER2,CD40,LTB,MEF2C,SWAP70,PLPP5,IGKC,PAX5,P2RX5,FCMR,HLA-DOB,ORAI2,ARHGAP24,PLEKHF2,NIBAN3,ISG20,IL4R	FYB1,GIMAP4,GIMAP7,S100A4,SRGN,S100A6,TYROBP,HCST,BCL11B,SAMHD1,CD3G,CD3E,TRAC,GIMAP1,AAK1,ANXA1,LYZ,ID2,S100A11,CD7,VCAN,IL32,GZMM,CSTA,S100A9,FCN1,FCER1G,IL7R,CD2,MNDA,CD3D,NKG7,S100A8,CD247,TRBC1,FGL2,SPN,S100A12,AIF1,MS4A6A,LGALS1,GZMA,RNF130,SLFN5,FTL,S100A10,SERPINA1,CST7,LGALS3,CREB5
ENPEP	ENSG00000138792	pbmc	dendritic_cells	10	0	38	0	0	0	CD74,ALOX5AP,PLAC8,LILRA4,IRF8,HLA-DPA1,ITM2C,NPC2,PLD4,HERPUD1,SPCS1,HLA-DRA,JCHAIN,SEC61B,TCF4,ERP29,IRF7,CYBA,HLA-DPB1,STMN1,SRP14,PPIB,C12orf75,RNASET2,MZB1,SELENOS,APP,UGCG,SPIB,CCDC50,SERPINF1,HSP90B1,SSR4,TXN,RNASE6,TMED10,SRGN,BCL11A,DERL3,IL3RA,TAGLN2,GZMB,GAPT,GPX1,VAMP8,HLA-DMA,FCER1G,UCP2,SAMHD1,ERN1	PIK3IP1,FGL2,CD27,DOK2,TRBC1,LYZ,SYNE2,CAPN2,APOL6,AGTRAP,MYC,CEBPD,S100A9,SAMD3,ACTN1,ITM2A,S100A8,MNDA,PYHIN1,TRAT1,CD6,ITGAM,VCAN,FCN1,IFITM1,C21orf91,S100A12,CCL5,TNFAIP2,SH2D1A,HSPA1A,SFXN1,NLRP1,IRAK3,AOAH,GBP5,KLRB1,PLAAT4,YBX3,STX11,PTGER2,SLC2A3,RBP7,HOPX,BCL11B,FCGR2A,NKG7,CD96,S1PR1,APBA2
ENPEP	ENSG00000138792	pbmc	macrophages	0	0	1350	0	0	0	LYZ,CTSS,VCAN,MNDA,S100A9,S100A8,FTL,CSTA,TYROBP,S100A6,CYBB,FCN1,FGL2,S100A12,MS4A6A,CD36,LGALS1,TYMP,AP1S2,TKT,APLP2,CSF3R,NUP214,RGS2,PSAP,KCTD12,MPEG1,GCA,RNF130,NCF2,LRRK2,CD302,TNFSF13B,CD14,GPX1,CLEC7A,ATP5MJ,CTSD,LST1,CFD,CD93,CREB5,VMP1,S100A4,SERPINA1,CLEC12A,DUSP6,TSPO,LGALS3,SRGN	CD3E,CD3D,ETS1,TRAC,EVL,NOP53,C12orf57,LCK,CD2,CD7,CD3G,ACAP1,LTB,BCL11B,IL7R,IL32,TRBC2,GZMM,CLEC2D,CD247,LBH,EEF1B2,TRAF3IP3,TLE5,LDHB,IL2RG,CD27,CCR7,PIK3IP1,HLA-A,TCF7,TSTD1,FCMR,BIN1,HSPA8,TRBC1,CCL5,STK17A,ARL4C,ISG20,BTG1,SLFN5,RHOH,NOSIP,NPM1,PLAAT4,RORA,OCIAD2,KLF2,SPOCK2
ENPEP	ENSG00000138792	pbmc	monocytes	6	0	289	0	0	0	TYROBP,OAZ1,COTL1,CYBA,ARPC3,ACTB,YBX1,S100A4,FTH1,SERF2,S100A6,LST1,S100A11,ATP5F1E,AIF1,EIF1,ARPC2,SLC25A6,TYMP,PRELID1,FKBP1A,FCER1G,NPC2,FTL,SPI1,SH3BGRL3,H3-3A,TMSB4X,FGL2,CTSS,PYCARD,TPI1,TSPO,CST3,TPM3,RAC1,PFN1,GSTP1,ARPC1B,SEC11A,SERP1,RHOA,CFL1,COX8A,ANXA5,ITGB2,TMSB10,AP2S1,PTP4A2,CALM2	IL7R,CD3G,TRAC,CD3E,CD3D,LBH,ETS1,IL32,CD7,TRBC1,NKG7,CLEC2D,GZMM,KLRB1,LCK,TRBC2,FCMR,CD27,TRAT1,RORA,CCR7,BCL11B,CD8B,CCL5,SAMD3,LEF1,SYNE2,GZMA,CD247,CAMK4,RHOH,KLRD1,EPHX2,TXK,HOPX,NCR3,CD40LG,SHISAL2A,ITM2A,CD69,PIK3IP1,MAL,PRF1,IKZF3,AQP3,SPOCK2,SH2D1A,CD28,TCF7,FBLN5
ENPEP	ENSG00000138792	pbmc	t-cells	1	0	1207	0	0	0	LDHB,CCR7,BCL11B,PIK3IP1,TCF7,NPM1,SARAF,LEF1,NOSIP,EEF1B2,LTB,C12orf57,RCAN3,MAL,CD3E,TRAT1,NOP53,TRAC,CD27,BTG1,TSHZ2,EIF3E,IL7R,TRABD2A,TOMM7,CD3D,ETS1,GIMAP7,SH3YL1,CD3G,EPHX2,FHIT,MYC,CAMK4,FOXP1,TRAF3IP3,TRBC1,TPT1,EEF1A1,IKZF1,CD40LG,FLT3LG,PRKCA,SRSF5,LDLRAP1,SUSD3,TRBC2,CHMP7,OXNAD1,EVL	S100A4,CYBA,TYROBP,SRGN,S100A6,CTSS,MYO1F,LYZ,LGALS1,MNDA,OAZ1,FTL,SH3BGRL3,FCER1G,LCP1,CYBB,FGL2,CSTA,ZEB2,VCAN,TYMP,FCN1,EFHD2,ACTB,S100A9,GSTP1,FGR,S100A11,CLIC1,NKG7,FTH1,S100A8,PSAP,ANXA2,GPX1,AP1S2,H3-3A,ARPC3,CCL5,COTL1,MS4A6A,MARCHF1,GLIPR1,MEF2C,MPEG1,LST1,LGALS3,CEBPD,GAPDH,CD36
ENPEP	ENSG00000138792	pbmc	t-cells	2	0	554	0	0	0	CCL5,GZMK,KLRB1,GZMA,IL32,LYAR,KLRG1,NKG7,CST7,HCST,TRGC2,SYNE2,IL7R,HLA-B,HLA-A,RORA,TRGC1,ARL4C,DUSP2,CMC1,GZMM,B2M,CD2,MATK,CD3D,CTSW,CCL4,CD3E,TRDC,CALM1,HLA-C,SH2D1A,PPP2R5C,PRF1,SAMD3,MYO1F,ZFP36L2,PLAAT4,CD3G,GPR65,ERN1,CHST12,EOMES,PYHIN1,NCR3,SLC4A10,APOBEC3G,ODF2L,GPR171,KLRD1	LYZ,CTSS,MNDA,CYBB,CSTA,FTL,VCAN,FCN1,S100A9,LGALS1,FGL2,S100A8,AP1S2,GPX1,AIF1,MARCHF1,MS4A6A,KCTD12,MPEG1,TKT,PSAP,NCF2,FTH1,TYROBP,MEF2C,CD36,S100A12,TYMP,NPC2,FCER1G,C1orf162,CLEC7A,LY86,CSF3R,LST1,DUSP6,LRRK2,SERPINA1,CREB5,COTL1,CCR7,GRN,IGSF6,CD302,RNF130,CFD,CST3,SAT1,CD14,SLC7A7
ENPEP	ENSG00000138792	pbmc	t-cells	3	0	466	0	0	0	CD8B,EEF1B2,EEF1A1,NPM1,CD8A,LDHB,BTG1,CCR7,PIK3IP1,RACK1,SARAF,NOP53,TPT1,CD3E,CD3D,BCL11B,LEF1,FAU,NACA,NOSIP,CD3G,TRAC,TCF7,C12orf57,CD27,EEF1D,NUCB2,TOMM7,CD7,EIF3E,EEF2,TRABD2A,NELL2,PRMT2,LBH,UQCRB,RCAN3,ACAP1,LEPROTL1,SLFN5,FOXP1,TRAF3IP3,IL7R,HNRNPA1,ATM,GYPC,EVL,COX7C,SH3YL1,LCK	TYROBP,LYZ,CTSS,S100A4,SRGN,MNDA,LGALS1,CYBB,FGL2,S100A11,CSTA,VCAN,FCER1G,S100A6,FCN1,S100A9,S100A8,MYO1F,TYMP,ZEB2,FTL,MEF2C,NKG7,PSAP,MS4A6A,ANXA2,FTH1,CD36,LST1,MARCHF1,KCTD12,CLEC7A,CYBA,S100A12,NCF2,LYN,GZMA,CST7,LRRK2,EFHD2,LGALS3,MPEG1,CEBPD,FGR,RAB31,SERPINA1,LY86,RGS2,ANXA5,CD302
ENPEP	ENSG00000138792	pbmc	t-cells	5	0	344	0	0	0	TRAC,B2M,LTB,CD2,HLA-A,CD3D,IL32,FXYD5,LDHB,IL7R,KLF2,CD52,HINT1,LCK,GPR183,HLA-B,CD3E,EVL,ITGB1,OPTN,SLFN5,AQP3,ACAP1,TRAF3IP3,HSPA8,TPT1,GSTK1,CD3G,ETS1,EEF1A1,RACK1,TLE5,SYNE2,NOP53,GIMAP7,PCSK7,ARHGAP15,HLA-E,RORA,PPDPF,TRADD,TRBC2,MYL12A,SOD1,BCL11B,EMP3,ITM2A,IL2RG,CALM1,TRAT1	TYROBP,LYZ,MNDA,CYBB,CTSS,VCAN,FCER1G,CSTA,S100A9,FCN1,ZEB2,FGL2,S100A8,FTL,MARCHF1,MPEG1,AIF1,S100A12,CSF3R,MS4A6A,LST1,CD302,FGR,CD36,CD93,CFD,RNF130,PSAP,MEF2C,DUSP6,IGSF6,KCTD12,NCF2,CREB5,KLRD1,SERPINA1,CLEC12A,CST3,TGFBI,CALHM6,LRRK2,PLEK,LY86,CEBPD,CYRIA,HCK,PLBD1,CD14,PLXDC2,SCIMP
ENPEP	ENSG00000138792	pbmc	t-cells	7	0	271	0	0	0	CCL5,NKG7,GZMH,CST7,CD8A,KLRG1,CD8B,B2M,KLRD1,GNLY,IL32,HCST,FGFBP2,GZMA,TRAC,GZMM,CTSW,CD52,HLA-B,CD3D,C12orf75,GZMB,PRF1,HLA-A,CCL4,TRBC2,HLA-C,PATL2,HOPX,CD3G,LYAR,CD99,APOBEC3G,SAMD3,MYO1F,DSTN,CD2,PPP2R5C,RORA,TRGC1,PFN1,FCRL6,ID2,MATK,PLAAT4,PYHIN1,ITGB1,CALM1,YWHAQ,CLEC2D	LYZ,CTSS,MNDA,FCN1,VCAN,CSTA,CYBB,CCR7,S100A9,FTL,S100A8,KCTD12,FCER1G,CSF3R,AIF1,MEF2C,LST1,JAML,CLEC12A,S100A12,AP1S2,MS4A6A,MAL,RCAN3,GPX1,SERPINA1,CD36,MPEG1,PSAP,LRRK2,SMCO4,NCF2,CD14,TYROBP,PABPC1,FTH1,ACTN1,SPI1,ALDH2,TKT,IGSF6,CFD,TYMP,MARCHF1,NPC2,FGL2,CLEC7A,GCA,CREB5,CST3
ENPEP	ENSG00000138792	placenta	t-cells	17	0	483	0	0	0	PTPRC,CD3E,IL2RG,CD52,ACAP1,TRBC2,CXCR4,RAC2,TBC1D10C,CD247,GZMM,TRAC,LTB,CD48,KLRB1,CST7,IL32,LIMD2,RHOH,IL7R,CD3D,CCL5,SELL,GIMAP7,NKG7,CD2,CYTIP,TRBC1,TRAF3IP3,CD37,CD3G,LCK,PRF1,IKZF1,HCST,KLRD1,CD69,ZFP36L2,CORO1A,ARHGAP15,SPOCK2,EVL,HLA-A,ZAP70,FCMR,CD7,ETS1,BCL11B,KLRF1,GZMK	TCEAL9,MGST3,ANXA5,IFI6,TUSC3,XAGE3,BSG,PERP,VGLL1,S100A11,PHLDA2,PEG3,SPINT2,ANXA2,APLP2,SPINT1,TFAP2A,SERPINF1,FBLN1,SLC2A1,PAGE4,RAB1A,TINAGL1,CNN3,MAGED1,BEX3,PRDX5,RRBP1,ALDH7A1,QPRT,DSP,EFEMP1,VWA1,LGALS3,BCAM,CLDN4,PEG10,CSRP2,APP,IDH1,ITIH5,GSTA4,DSTN,PKIB,KRT18,EGFR,CTSL,LRP1,TDRP,LRPAP1
ENPEP	ENSG00000138792	prostate	macrophages	6	0	992	0	0	0	TYROBP,HLA-DRA,CD74,HLA-DPA1,AIF1,HLA-DPB1,HCLS1,C1QA,MS4A6A,GPX1,RGS10,C1QB,HLA-DMA,KCTD12,HLA-DRB1,LST1,C1QC,IL18,RNASE6,SMAP2,HLA-DQB1,TBXAS1,CSF1R,FCGRT,EVI2B,ARHGDIB,CD53,FGL2,HLA-DQA2,C1orf162,CYBA,HLA-DQA1,RNASET2,CNPY3,VSIR,LY86,HLA-DMB,PLXDC2,C3AR1,RGS1,COTL1,SRGN,IFNGR1,FYB1,LAPTM5,VSIG4,IL13RA1,PTPRC,GPSM3,ITGB2	TBX3,CD24,PRPS2,MAOA,GSTP1,NPDC1,EHF,SEMG1,CLU,PIP,BEX3,FBXO32,CYB5A,FDX1,SEMG2,ADIRF,TSTD1,KRT18,NFIB,PATE4,GNG11,CRIP2,FAM3D,DSTN,PPP1R1B,GSTM3,ID1,LAPTM4A,KRT8,CRYAB,GATA2,WFDC2,AR,TPD52L1,EPCAM,SMIM22,TPM1,ABCG2,ELF5,SELENOM,CDO1,TCEAL4,CKB,PDK4,NUPR2,CD9,SERPINA5,TWF1,AGR2,C1orf21
ENPEP	ENSG00000138792	prostate	t-cells	13	0	271	0	0	0	CCL5,CXCR4,CYTIP,CD48,BTG1,CD3E,CD69,KLRD1,DNAJB1,PTPRC,CD2,CD3D,SYTL3,HSPA1B,CD52,TRBC2,IL32,HCST,DOK2,SRGN,CD8A,TRAC,CCL4,HSP90AA1,CD7,LCP1,GZMA,CD3G,CD247,IL7R,FYN,GPR171,TRBC1,ACAP1,LYAR,CLEC2B,EVI2A,HSPA1A,PPP2R5C,STK17B,CD96,STK17A,LEPROTL1,PARP8,CST7,HSPA6,IL2RG,CACYBP,STK4,OXNAD1	KRT19,LRP1,NAB2,DCBLD2,KLF4,CNTLN,CLDN4,EGR1,EMP2,MARVELD3,HSPG2,SOCS3,S100A6,MARCKS,ITPRIPL2,HCAR3,S100A14,TACSTD2,ATF3,GSN,TSKU,GNA15,TIMP3,KRT17,NWD1,ZNF608,MAGI3,TINAGL1,FHIP1A,LHFPL6,HLA-DRA,LRRK2,FBXO17,FILIP1L,RBP7,CIBAR1,CLDN1,EPHA4,ZFP36L1,CX3CL1,ELF3,HLA-DPB1,DOCK4,HLA-DRB1,SLITRK6,COL23A1,KRT5,HCAR2,HLA-DPA1,STON1
ENPEP	ENSG00000138792	prostate	t-cells	4	0	1862	0	0	0	BTG1,CCL5,CXCR4,PTPRC,CYTIP,CD3E,CD48,CD2,CD3D,CD3G,CD69,IL32,IL7R,KLRD1,TRBC2,HCST,PARP8,RESF1,LCP1,CD7,ARHGDIB,IKZF1,CD52,SYTL3,TRAC,CD8A,STK4,DNAJB1,ACAP1,CD96,SRGN,CD53,RUNX3,CD247,GMFG,CLEC2B,CD8B,BCL11B,RAC2,LCK,FYN,STK17B,FYB1,HSPA1B,KLRB1,GIMAP7,ARL4C,CD37,HSP90AA1,CELF2	GSTP1,CD24,AKR1B1,TCEAL4,FDX1,PRPS2,MAOA,CD9,NDRG2,LAPTM4A,ECHS1,PRDX6,CYB5A,CD81,TBX3,CST3,PATE4,ADI1,PRDX1,TWF1,GSTM3,DBI,FKBP1A,BEX3,SEMG1,UQCRH,SEMG2,DNAJC15,PRDX2,EHF,GAPDH,RBBP7,CDO1,ALDH2,DCXR,TCEAL9,ATOX1,HSD17B4,NDUFB2,ABCG2,FAM3D,COX17,SLC25A6,TPD52L1,SPTSSA,BLVRB,NDUFC2,MIF,YWHAE,UQCRQ
ENPEP	ENSG00000138792	rectum	mixed_immune_cells	8	0	92	0	0	0	CD52,CD48,EVL,CYTIP,MEF2C,ARHGDIB,RGS2,GYPC,CD37,CD53,TRAF3IP3,PPP1R18,GMFG,TRAC,PTPRC,SRGN,LAPTM5,ACAP1,LSP1,BST2,BTG1,CD79A,CCDC69,STK17B,SEPTIN6,GPSM3,CD74,STK17A,RAC2,CXCR4,HLA-DMA,PTPN7,HCLS1,CD79B,RHOH,WIPF1,LIMD2,HCST,WAS,LAT2,CD27,SASH3,EVI2B,TBC1D10C,IKZF1,LCK,ALOX5AP,RGS1,ARHGAP30,RUNX3	SMIM22,FAM3D,KRT18,LGALS4,EPCAM,S100A6,CLDN3,ELF3,AGR3,CLDN4,PRAC1,C19orf33,APP,STARD10,TCEA3,KRT8,S100A10,AGR2,S100A14,LGALS3,CLDN7,IFI27,C15orf48,KLF5,TPM1,LGALS3BP,PPP1R1B,TSPAN8,MT1E,CD9,MGST1,CDX2,SLC44A4,ANXA2,SPINK1,TMEM98,CDX1,CDH1,CAMK2N1,KLF4,DSP,STAP2,ERBB3,PTPRF,PPIC,ST6GALNAC1,ATP8B1,VIL1,HMGCS2,TMEM54
ENPEP	ENSG00000138792	salivary_gland	macrophages	11	0	894	0	0	0	CTSS,TYROBP,CD163,ZEB2,MS4A6A,SRGN,ITGB2,VSIG4,KCTD12,FCER1G,AIF1,LAPTM5,CYBB,MS4A7,ARPC5,CSF1R,C5AR1,PSAP,ARRB2,C1orf162,SPI1,MACROH2A1,FCGR2A,GNAI2,HCLS1,EVI2B,SDCBP,MAFB,C1QA,C3AR1,GPX1,TNFRSF1B,MPEG1,ASAH1,MS4A4A,C1QC,STAB1,RNASE6,NCF2,PTPRC,CPVL,C1QB,TPP1,FCGRT,TBXAS1,HLA-B,EMILIN2,IRAK3,SAMHD1,MAF	MEIS2,AZGP1,PIGR,FOXC1,TCIM,NFIB,TPD52L1,SFRP1,CCL28,KRT18,PALMD,SELENOM,SPINT2,PPDPF,EHF,DSTN,CLDN3,HTN3,MGP,ABLIM1,NDRG2,PIP,PHGDH,STATH,MS4A1,NUCB2,GMDS,HTN1,SLPI,FAM3D,CRYAB,CALML5,EPCAM,PITX1,COBL,NFIX,C5orf46,SPTBN1,PRH2,BACE2,S100A1,S100A13,TSTD1,ARHGAP29,PDZK1IP1,CNN3,LPO,ARFGEF3,PRB3,SEC11C
ENPEP	ENSG00000138792	salivary_gland	mixed_immune_cells	21	0	165	0	0	0	CXCR4,PTPRC,B2M,LAPTM5,CD37,HLA-C,CD52,RIPOR2,HLA-B,SMAP2,ARHGDIB,GPSM3,CD48,EEF1B2,SRSF5,HLA-E,TSC22D3,CD79A,BTG1,ICAM3,HLA-A,LIMD2,CORO1A,CD53,FXYD5,STK17B,FAU,STK4,SLC38A1,FCMR,PRKCB,GMFG,STK17A,TNFAIP8,MS4A1,POU2F2,SRSF7,SP110,SEPTIN7,ARL4C,JAK1,BANK1,CYBA,SF1,CD79B,SEPTIN6,PTPN6,RAC2,MYCBP2,ISG20	DDX3Y,YAP1,AZGP1,TMEM45A,NFIB,ARHGAP29,TMC4,ATP9A,TSPAN12,HTN3,PRB3,EHF,KIAA1217,ARFGEF3,CHDH,ELF3,PRB4,TCIM,DCBLD2,PRH2,CCDC149,FRMD6,TPD52L1,UTY,CLDN4,TFAP2A,PRKAA2,LGALS3,MUC15,LAMA4,PLPP2,MEIS2,ESRP1,HTN1,CD9,KRT8,PIP,RHOD,ATP2B2,PDK4,STAP2,B3GNT5,PERP,NCKAP1,ITGB8,SERTAD4,MGP,SFRP1,ACSS3,FIGN
ENPEP	ENSG00000138792	salivary_gland	t-cells	23	0	106	0	0	0	IL7R,ETS1,SYTL3,PTPRC,CD8A,CD3E,CD2,FYN,PARP8,ARL4C,CD3G,TNFAIP3,KLRD1,IL32,CXCR4,GPR171,CD96,CYTIP,CNOT6L,TSPYL2,SAMSN1,TSC22D3,CD3D,PRF1,ARHGAP9,EMB,PRDM1,SRGN,GPRIN3,RORA,CD7,ITK,GZMB,SLA,BTG1,CLEC2D,CD69,CRYBG1,PTGER4,ICOS,LEPROTL1,LCK,CRTAM,RNF125,RUNX3,IL2RG,BCL11B,STAT4,IL2RB,GNG2	SRGAP1,CST3,MGST2,SASH1,UQCC5,HEBP1,ARL16,AZGP1,TNS3,COBL,BCKDK,FMNL2,CD302,HTN3,NFYB,DEPTOR,MARCHF1,AMY2B,SIX1,CD79A,ST3GAL6,GAA,PRH2,TBC1D16,PRB3,IMPACT,NDRG2,ATP9A,ANAPC15,ANG,SMARCA1,TSPAN33,PDK4,GGT6,CD74,UBE2E2,PPP2R3A,NOSTRIN,ELAPOR1,DEF8,PPP1R3B,HTN1,DNER,YIF1B,SPR,ETV1,TM2D2,OGFOD3,GPRC5B,CARMIL1
ENPEP	ENSG00000138792	skeletal_muscle	macrophages	14	0	857	0	0	0	TYROBP,FCER1G,SRGN,FTH1,SAT1,FTL,LYZ,CYBA,CSTA,AIF1,CTSS,OAZ1,COTL1,LST1,SAMSN1,FCN1,STXBP2,PLAUR,LAPTM5,TSPO,GMFG,S100A8,H3-3A,C1orf162,SERP1,BCL2A1,RILPL2,AREG,TKT,CLEC7A,MNDA,S100A9,SERPINA1,CD37,ARPC3,EVI2B,TNFSF13B,SLC11A1,CD48,SERPINB1,C5AR1,TYMP,AP1S2,NCF2,LCP1,ITGB2,GPSM3,CREM,MS4A6A,S100A12	SPARCL1,EMP2,S100A13,SELENOM,CALD1,SERPING1,COL6A2,CD59,SPTBN1,CFD,ADIRF,ITM2A,FERMT2,COL6A1,HSPG2,MFAP4,LTBP4,LAMB2,LHFPL6,SELENOP,DCN,C1orf21,GSN,PTMS,NFIB,TCF4,NFIA,CAVIN1,ARID5B,FBLN2,CTSF,SOD3,JUN,C1S,PLAC9,CXCL12,GPX3,NNMT,TGFBR3,SERPINF1,SSPN,EGFR,ABLIM1,IGFBP5,HTRA1,CLEC14A,DST,RHOBTB3,FGFR1,COL6A3
ENPEP	ENSG00000138792	skin	b-cells	15	0	268	0	0	0	HLA-DPA1,CD74,C1orf54,HLA-DRA,HLA-DPB1,HLA-DQB1,LGALS2,CSF2RA,HLA-DMA,HLA-DQA1,ATP5F1E,WDFY4,FNBP1,TMSB4X,BASP1,ID2,HLA-DRB1,DNASE1L3,STK4,CTSZ,CLEC7A,CST3,SPI1,SGK1,SUB1,CMTM6,RUBCNL,LCP1,DAPP1,ATP5MG,LSP1,CD83,EVI2B,SNX3,TMSB10,NAP1L1,UCP2,RGS10,RAB11FIP1,LAPTM5,CYBA,COTL1,IRF8,CFLAR,GNA13,CXCL16,S100B,LY86,HLA-B,EDEM1	FBLN5,ECM2,ADIRF,SOD3,COL5A1,IFITM3,LAPTM4B,XG,AMOTL1,EGFR,BCAR1,PTGFR,CAV1,PPL,LRRN4CL,GJA1,CAVIN1,GPRC5A,CLEC3B,TBX18,SPARC,ADAM33,CAMK1,PERP,SFN,BMP4,CREB3L1,CALD1,SELENOP,HES1,COL3A1,LOX,DSEL,PLPP3,NT5E,LAMP1,IGFBP5,CXCL14,SERPINB5,DSP,HTRA3,IGFBP7,OLFM1,HOXC6,TUSC3,SMAD1,COL1A1,NTN4,DSC3,S100A14
ENPEP	ENSG00000138792	small_intestine	mixed_immune_cells	12	0	26	0	0	0	CCL5,SRGN,HCST,CD7,RGS1,GZMA,FCER1G,TSC22D3,CD3E,TYROBP,NKG7,EVL,CD247,TMSB4X,TMIGD2,HOPX,ACAP1,IFITM2,CD69,TRAC,CYTIP,PTPRC,GPR65,KLRB1,KLRD1,CD53,CD160,CD37,CKLF,LAT2,CLEC2B,TRDC,RAC2,SPRY1,ARHGDIB,TRBC2,SYTL3,AREG,SPON2,OXNAD1,GZMB,TRBC1,SAMSN1,ABI3,GNLY,CST7,PRF1,CORO1A,CELF2,STK4	PHGR1,FAM3B,REEP6,S100A6,KRT8,CLDN15,TM4SF5,NBL1,SMIM22,SLC22A18,ALDOB,PRAP1,TXNDC17,NUCB1,LGALS2,USH1C,ANPEP,CLDN3,KRT19,C19orf33,CES2,MT1G,HLA-DRA,PRSS8,MT1E,CYB5A,TMEM54,MT2A,CLDN4,MYH14,DHRS11,MUC13,IFI27,TMEM120A,FABP1,LGALS4,HOOK2,GPA33,LGALS3,DHRS4L2,NDRG1,ASL,NEDD4L,MCRIP2,TNNC2,CD74,DDC,HLA-DQB1,DPEP1,CST3
ENPEP	ENSG00000138792	spleen	b-cells	0	0	1126	0	0	0	CD74,CD37,HLA-DRA,CD79A,HLA-DRB1,HLA-DQA1,BANK1,MS4A1,CD83,HLA-DQB1,HLA-DPA1,AFF3,CD52,VPREB3,ADAM28,BCL11A,SYPL1,SNX2,NIBAN3,HLA-DPB1,RALGPS2,BTG1,RUBCNL,MEF2C,PAX5,HLA-DRB5,SWAP70,FCER2,CD22,HLA-DMA,LY9,FCMR,CD19,SMIM14,RCSD1,HVCN1,TNFRSF13C,CD40,ARHGAP24,FCRL1,BLK,EBF1,SPIB,CR2,CD79B,TCL1A,CD72,FCRLA,PARP15,PLEKHG1	CD3E,IL32,SRGN,CD3D,IFITM1,FYB1,HCST,CD7,CD2,CST7,TNFAIP3,GZMM,CCL5,ANXA1,LEPROTL1,IL7R,GIMAP4,NKG7,CTSW,BCL11B,PLAAT4,CD3G,S100A4,B2M,SYTL3,TRBC1,KLRB1,GZMA,GIMAP7,PRKCH,CD247,FYN,HLA-A,PIK3R1,CD8A,ITK,LCP2,LCK,ZAP70,SH2D2A,SARAF,AAK1,S100A6,S100A10,SH2D1A,KLRD1,CD96,ID2,TRAT1,CD8B
ENPEP	ENSG00000138792	spleen	b-cells	8	0	54	0	0	0	PABPC1,ATP5MC2,FAU,BTF3,CSNK1A1,TALDO1,NAP1L1,SLC25A3,PCBP2,GDI2,HINT1,EEF1A1,EIF3E,EEF1G,YBX1,PEBP1,SERBP1,RACK1,FTH1,EIF3A,NACA,CLTA,ANP32B,LSM7,PTMA,NME2,CAPZA2,SELENOH,H3-3A,BRK1,SREK1,HNRNPA1,CCNI,CDC37,HMGN1,TPT1,ATP5MJ,EEF2,SUMO2,TBCA,EIF6,SRP9,COX6B1,FKBP1A,PPIA,MACROH2A1,SLC25A6,PAK2,TCEA1,COMMD6	KLRK1,NKG7,CCL5,SYNE1,GZMB,RGL4,KCNA3,FCGR3A,DTHD1,S1PR5,TGFBR3,ZNF831,SHISAL2A,LPAR6,ZBP1,TRGC2,PPP2R2B,VNN2,TRIM37,CD8A,FGFBP2,JCHAIN,MZB1,AP4B1,CCR6,HELB,ITPR3,NRF1,ANK3,TNFRSF17,TRGV9,FAM43A,CD40LG,CLK2,MR1,GNLY,RGS3,TRGV8,C5AR1,TRBV4-2,TTC39B,NUGGC,DMXL2,PCYOX1,TRAV29DV5,IFFO1,GZMH,TMIGD2,CBX7,COL6A2
ENPEP	ENSG00000138792	spleen	macrophages	3	0	396	0	0	0	NAMPT,FCER1G,CTSS,TYROBP,CYBB,FTH1,LYZ,TYMP,IL1B,PLAUR,S100A11,SERPINA1,SRGN,FTL,MPEG1,LST1,C5AR1,TIMP1,ASAH1,PSAP,CST3,SAT1,CSTA,FCN1,AIF1,TPP1,MNDA,IFI30,CTSD,SPI1,CLEC7A,CTSB,DMXL2,APLP2,BCL2A1,CD302,FGL2,COTL1,PPT1,S100A6,CEBPB,PTPRE,BRI3,MS4A6A,GASK1B,MAFB,SH3BGRL3,GABARAP,SDCBP,VCAN	CD3E,IFITM1,IL32,PTPRCAP,CD69,RHOH,CD3D,SEPTIN1,TRBC2,LBH,CCL5,TSC22D3,GZMM,CST7,FCMR,CD7,SLC38A1,LCK,CTSW,CD2,ETS1,LTB,IL7R,SKAP1,C12orf57,ZFP36L2,CD3G,NKG7,KLRB1,OCIAD2,CD79A,GZMA,TSTD1,CD247,ZAP70,TRBC1,SYTL3,SH2D2A,ITK,TENT5C,TC2N,TUBA4A,RORA,SPOCK2,RAC2,CD6,CD8A,SYNE2,EEF1B2,ACAP1
ENPEP	ENSG00000138792	spleen	plasma_cells	4	0	369	0	0	0	MZB1,SSR4,CYBA,ITM2C,SPCS3,PRDX4,CD38,B2M,SPCS2,RABAC1,TRAM1,XBP1,SPCS1,TMEM59,TMED2,SEC11C,MYDGF,HLA-C,ERLEC1,LMAN1,SSR3,TENT5C,SERP1,PPIB,TMED10,SEC61B,UBE2J1,FKBP11,OST4,ERGIC3,LMAN2,SELENOS,COX7A2,FKBP2,KDELR2,TMBIM6,NDUFB11,OSTC,SEC62,SEC61G,RPN2,DDOST,UQCRQ,DAD1,TPT1,NDUFA1,UFM1,HM13,SERF2,SEC14L1	LTB,ANXA1,CD83,IFITM2,CD69,IL32,AFF3,TRIM22,SLC2A3,IL7R,MS4A1,IFITM1,KLRB1,GPR18,MARCHF1,ZEB2,FCER1G,TYROBP,TUBA1A,GIMAP7,CD3E,CD3D,BCL2A1,SATB1,SPOCK2,GIMAP4,GZMM,CCR7,FYB1,CD247,CTSW,CST7,TTC39C,TGIF1,CD7,RNF130,GBP2,GAPT,CD6,CD2,C1orf162,TRAT1,FGR,LY86,ICOS,LGALS9,KLRF1,NCR3,AIF1,TAMALIN
ENPEP	ENSG00000138792	spleen	t-cells	1	0	848	0	0	0	CCL5,CST7,CD8A,DUSP2,GZMA,NKG7,CD3E,IL32,GZMK,GZMM,PIK3R1,CTSW,HCST,FYN,CD3D,KLRG1,PLAAT4,CD8B,SH2D1A,SYTL3,PTPRC,KLRD1,CMC1,GPR174,KLRK1,TRBC1,GZMH,DTHD1,CD2,IFITM1,CCL4,ID2,PTPN22,CD3G,LCK,RGS1,AOAH,LAG3,SH2D2A,TIGIT,PRKCH,TRGC2,PYHIN1,CLEC2B,TRBV4-2,EOMES,NR4A2,TRGV8,ALOX5AP,CEMIP2	CD79A,MEF2C,HLA-DRA,CD52,EEF1B2,BANK1,RALGPS2,CD55,IFNGR2,CD74,EEF1A1,TPT1,LYN,CD83,TCF4,LTB,MS4A1,BCL11A,CD79B,EEF1G,FAU,ADAM28,SELL,RACK1,VPREB3,POU2F2,FTH1,NACA,EEF2,CD37,BTF3,SWAP70,GNG7,AFF3,SYK,MARCHF1,BLNK,RUBCNL,CD19,FTL,CTSH,LY86,MARCKS,HERPUD1,CYBB,PABPC1,PAX5,BASP1,COBLL1,UBE2E2
ENPEP	ENSG00000138792	spleen	t-cells	2	0	775	0	0	0	IL7R,IL32,CD3E,CD3D,ICOS,TRAT1,CD2,LTB,IFITM1,ANXA1,BCL11B,INPP4B,CD28,SPOCK2,CD40LG,TTC39C,FAAH2,GIMAP7,JUNB,CD3G,TC2N,MAL,TCF7,CD6,ITK,CD5,FYB1,GPR183,LEPROTL1,SARAF,CAMK4,GIMAP4,RCAN3,AP3M2,RGCC,S100A4,DUSP16,KLRB1,FLT3LG,ITM2A,CCR6,CMTM8,CTLA4,CD4,PBXIP1,CORO1B,SLC2A3,SOCS1,CRYBG1,LCK	CD74,CD79A,HLA-DRA,MEF2C,HLA-DQA1,HLA-DRB1,LYN,NKG7,HLA-DQB1,HLA-DPA1,HLA-DMA,CD83,BANK1,ZEB2,HLA-DRB5,MS4A1,TCF4,HERPUD1,CST7,CYBA,PLCG2,CCL5,ADAM28,PLEK,HLA-DPB1,KLRD1,CCL4,BCL11A,VPREB3,CYRIA,SWAP70,PIK3AP1,RALGPS2,LAT2,CD79B,MARCHF1,SYK,FTL,CD8A,RUBCNL,CD19,BLNK,CYBB,FCER1G,TYROBP,SAT1,COBLL1,GZMA,NIBAN3,AOAH
ENPEP	ENSG00000138792	spleen	t-cells	5	0	364	0	0	0	NKG7,CST7,GZMB,PRF1,GNLY,CD247,KLRD1,FGFBP2,CTSW,KLRF1,GNG2,GZMA,GZMH,FCGR3A,TYROBP,S1PR5,SPON2,EFHD2,HOPX,CCL5,CCL4,CLIC3,HCST,SYTL3,SH2D1B,SH2D2A,IFITM1,IRF1,BHLHE40,TRBC1,IFITM2,CD7,NFKBIA,IER2,KLRC2,PYHIN1,ITGB2,FCER1G,CD69,ZC3H12A,ADGRG1,C1orf21,GPR65,ZEB2,LITAF,PLAAT4,NFKBIZ,AOAH,KLRB1,TNFAIP3	LTB,CD79A,MEF2C,GPR183,HLA-DRA,BANK1,EEF1B2,MS4A1,EEF1A1,CD74,RALGPS2,PDE4B,TPT1,CCR7,TCF4,IFNGR2,HLA-DQA1,VPREB3,BCL11A,AFF3,MARCHF1,SPINT2,EEF1G,COBLL1,CTSH,NCF4,CD27,HERPUD1,FAU,RACK1,PAX5,BTK,BLNK,UBE2E2,FTL,PABPC1,CD19,NCF1,CHCHD10,HLA-DQB1,BASP1,SAT1,IFI30,NIBAN3,CYBB,FCER2,YBX3,MARCKS,LY96,HLA-DRB1
ENPEP	ENSG00000138792	spleen	t-cells	6	0	355	0	0	0	LEF1,SARAF,LEPROTL1,SELL,CD8B,TCF7,CD3E,IFITM1,ABLIM1,KLF2,NOSIP,CD55,SATB1,CCR7,PDE3B,NELL2,NDFIP1,BCL11B,CAMK4,GIMAP7,TOB1,RGCC,CD7,CD3D,RGS10,PRMT2,TRABD2A,IL7R,FLT3LG,RCAN3,OXNAD1,ACTN1,ITK,BEX3,EEF1A1,MAL,ARMH1,BACH2,CD3G,SPOCK2,ETS1,TXK,SC5D,PABPC1,RETREG1,CD248,GIMAP1,RASA3,LYPD3,S100B	CD74,HLA-DRA,HLA-DQA1,HLA-DRB1,CD83,MEF2C,CST7,CD79A,LYN,HLA-DQB1,HLA-DPA1,GZMA,NKG7,BANK1,HLA-DRB5,ZEB2,KLRB1,MS4A1,HLA-DMA,HERPUD1,CCL5,TCF4,CYBA,PLEK,CCL4,PLCG2,SAT1,SWAP70,BCL11A,ADAM28,MAP3K8,SKAP2,HLA-DPB1,LGALS1,VPREB3,CYRIA,TENT5C,CD79B,MARCHF1,B2M,CD19,GZMH,CCDC50,NCF4,CTSH,TYROBP,LAT2,RGS1,SYK,MARCKS
ENPEP	ENSG00000138792	spleen	t-cells	7	0	205	0	0	0	IL7R,TNFAIP3,IL32,GPR65,S100A4,KLRB1,NFKBIA,CD3E,NFKBIZ,RORA,DUSP2,STAT4,CD69,CD7,TTC39C,CD3D,PARP8,PTGER4,CCL5,PHLDA1,SLC4A10,CTSW,ZC3H12A,SYTL3,ANXA1,CD2,CD8A,KLRG1,PBX4,SH2D2A,NCR3,HLA-A,ADGRE5,ALOX5AP,SPOCK2,IRF1,HCST,FYN,EML4,GZMK,S100A6,IFITM2,GADD45B,CST7,CD96,DDIT4,MYBL1,GNG2,GZMM,NFKB1	CD79A,HLA-DRA,CD74,HLA-DQA1,MEF2C,BANK1,MS4A1,HLA-DRB1,TCF4,VPREB3,RALGPS2,MARCHF1,HLA-DQB1,CD19,RUBCNL,COBLL1,MARCKS,FCER1G,NIBAN3,PAX5,PDLIM1,SYK,SPI1,FTL,BCL11A,CYBB,IFI30,FCRL5,FCER2,GNG7,TSPAN13,RNASE6,ADAM28,RBM47,CD22,POU2AF1,CLIC4,CD38,MZB1,BASP1,IFNGR2,HLA-DRB5,ARHGAP24,PALM2AKAP2,HLA-DPA1,LAT2,DOK3,TBC1D9,FGD2,UBE2J1
ENPEP	ENSG00000138792	stomach	b-cells	0	0	1127	0	0	0	CD74,HLA-DRA,CD37,HLA-DRB1,HLA-DPA1,MS4A1,HLA-DQB1,HLA-DQA1,HLA-DPB1,BANK1,HLA-DRB5,CD83,VPREB3,CD79A,LY9,LAPTM5,TNFRSF13C,ADAM28,RALGPS2,BTG1,LYN,RCSD1,AFF3,CD19,SWAP70,CXCR4,FCMR,IRF8,HLA-DMA,SMIM14,MEF2C,FCRLA,MARCHF1,TCF4,CCR7,CHPT1,ARHGAP24,RUBCNL,EZR,GPR183,SESN3,SNX2,NIBAN3,SYPL1,HLA-DMB,SPIB,KLF2,BCL11A,CD55,BLK	IL32,CD3E,CCL5,CD3D,TNFAIP3,CD7,IL7R,CD3G,HCST,GZMM,FYN,S100A4,CD2,CD96,VIM,ID2,CTSW,FYB1,CST7,KLRB1,LEPROTL1,ZFP36,SH3BGRL3,ANKRD28,CD247,GAPDH,LCK,SRGN,PRKCH,ALOX5AP,OXNAD1,SYTL3,PFN1,NKG7,KLRD1,IFITM1,CD8A,MYL6,ANXA1,RORA,TRBC1,ITK,ZAP70,PIK3R1,GPR171,SH2D2A,ABRACL,B2M,GSTP1,LCP2
ENPEP	ENSG00000138792	stomach	macrophages	8	0	101	0	0	0	NAMPT,TYROBP,S100A4,S100A6,FTH1,SAT1,S100A11,CYBB,CTSS,FCER1G,SRGN,AIF1,PLAUR,SH3BGRL3,CTSD,FCN1,CD14,C5AR1,FPR1,APLP2,LYZ,CTSB,SPI1,CD302,OAZ1,TMEM176B,CLEC12A,LGALS1,HIF1A,PYCARD,FGL2,CD93,SERPINA1,CST3,S100A8,FTL,TYMP,PTPRE,VCAN,SLC11A1,CEBPB,FGR,IFNGR2,CSTA,RNF130,TMSB10,ITGB2,IRAK3,UPP1,TREM1	IL7R,CD247,KLRD1,ZAP70,LCK,P2RY10,CD3E,TRBC2,CD7,TPD52,CTSW,CD8A,BCL11B,PTPRCAP,HOPX,SLA2,SELENOM,KLRK1,TRAT1,GZMM,PPP1R16B,CCL5,ETS1,MATK,TENT5C,GZMB,ITM2A,CD96,SKAP1,KLRB1,GPR171,FKBP11,RORA,TRGV9,CD3G,TC2N,CXCR6,TRAC,SCML4,CD3D,PRF1,SIT1,LY9,DNAJC9,KLRC1,KLF12,IKZF3,TRDV2,TNFRSF13C,SLC10A3
ENPEP	ENSG00000138792	stomach	t-cells	1	0	1071	0	0	0	CD8A,CCL5,ANXA1,CD8B,IL32,GZMB,IFITM1,PRF1,CXCR4,KLRC1,NKG7,S100A4,TNFAIP3,CTSW,GZMH,CST7,IFITM2,CD3E,IL7R,STAT4,HCST,CCL4,CD2,MYL12A,PARP8,VIM,ARL4C,GNG2,LEPROTL1,PTPRC,ZNF683,SAMSN1,SYTL3,RUNX3,ADGRE5,KLRD1,KLRK1,CD3D,GATA3,HLA-A,CD52,MYBL1,SH2D2A,PTGER4,LCP1,ID2,CRIP1,ARHGDIB,PDCD1,RGCC	CD74,HLA-DRA,MEF2C,ADAM28,CD79A,RALGPS2,HLA-DQA1,MS4A1,TCF4,TRDV2,HLA-DQB1,BANK1,VPREB3,LYN,KLF2,JCHAIN,HLA-DRB1,FTL,SSR4,POU2AF1,CD19,TNFRSF13C,HERPUD1,IFNGR2,COBLL1,GNG7,NR4A1,HLA-DPA1,PRDX4,TMIGD2,LY96,CTSH,BLNK,LY9,TNFRSF13B,SMIM14,RRBP1,UBE2J1,FCRL5,TP53INP1,TRIB1,HLA-DRB5,SWAP70,MZB1,XBP1,AFF3,LAYN,DERL3,CLIC4,SPCS1
ENPEP	ENSG00000138792	stomach	t-cells	2	0	852	0	0	0	CD7,TRGV9,TRDV2,KLRC2,CCL5,KIR2DL4,ACTB,CD3E,CD3D,CD96,CD247,TMSB4X,AREG,CFL1,FYN,GZMA,NR3C1,TMIGD2,ALOX5AP,SH3BGRL3,PFN1,HCST,PIK3R1,KLRD1,CD3G,COTL1,EVL,GZMM,ITGAE,ARHGDIB,SYTL3,GAPDH,HOPX,TRBC1,CD160,SIRPG,IL32,ZEB2,ARPC2,GPR171,PRKCH,LDLRAD4,CTSW,ARPC1B,ATP8B4,CORO1A,ENTPD1,TRAC,PGK1,ECI2	CD74,KLF2,HLA-DRA,MEF2C,CD79A,AHNAK,RALGPS2,HLA-DQB1,MS4A1,HLA-DRB1,HLA-DQA1,CD83,TCF4,BANK1,GPR183,VPREB3,PDE4B,JUN,CTSH,HLA-DRB5,JCHAIN,ANXA1,CD82,COBLL1,POU2AF1,CD19,LGALS3,YBX3,CCR7,EMP3,SSR4,CYRIA,IFNGR2,LMNA,CD79B,SMIM14,SAT1,LY96,FCRL5,MARCKS,TRIB1,BLNK,IER2,TNFRSF13B,ST6GAL1,XBP1,GNG7,NR4A1,CD27,HERPUD1
ENPEP	ENSG00000138792	stomach	t-cells	3	0	747	0	0	0	ICOS,CD28,LTB,SPOCK2,CD2,IL7R,GIMAP7,ITK,PBXIP1,BCL11B,DNAJB1,CD40LG,TNFAIP3,ANXA1,TTC39C,JUNB,GIMAP4,FXYD5,CCR4,INPP4B,CD5,KLRB1,TC2N,MAF,FYB1,ZNF831,TCF7,SLC2A3,GPR183,TNFSF8,CD69,CD4,CD6,SH2D1A,AP3M2,LEF1,CCR6,FAAH2,ARL4C,SATB1,DUSP16,TNIK,HSPA8,TBC1D4,SLAMF1,MCUB,ITM2A,RORA,TNFRSF25,FBLN7	CD74,HLA-DRA,HLA-DRB1,CD79A,MEF2C,GSTP1,CYBA,HLA-DPA1,LYN,KIR2DL4,ADAM28,TRGV9,RALGPS2,HERPUD1,TRDV2,CD63,KLRD1,KLRC2,HLA-DRB5,HLA-DQA1,GZMA,GZMB,VPREB3,HLA-DPB1,BANK1,TCF4,HLA-DQB1,MS4A1,SSR4,LGALS1,CD55,JCHAIN,GNG7,CAPG,CD19,ITM2C,RRBP1,SEL1L3,COBLL1,POU2AF1,PRDX4,UBE2J1,PDIA6,FTL,FKBP2,SELENOS,RABAC1,ITGAE,CALR,PDLIM1
ENPEP	ENSG00000138792	stomach	t-cells	4	0	624	0	0	0	ALOX5AP,ACTB,IL32,CD3E,S100A4,NR3C1,MGAT4A,PFN1,TMIGD2,COTL1,ARHGDIB,SH3BGRL3,BATF,IL7R,CD6,EVL,HCST,RORA,ITK,CFL1,TRAT1,GPR171,FYN,CAPG,FYB1,CD96,CORO1A,LCK,PTPRC,CD3G,OSTF1,CD3D,CHN1,CD2,TIFA,CCNH,TRBV7-9,ZEB2,FKBP5,ITGAE,LEPROTL1,TMSB4X,ARPC1B,CXCR6,CRTAM,SH3KBP1,WDR1,CD7,MBNL1,YWHAQ	CD74,KLF2,HLA-DRA,MEF2C,CD79A,CD55,RALGPS2,MS4A1,TCF4,VPREB3,TRDV2,BANK1,CD83,GNG7,SAT1,JCHAIN,NPC2,CD19,ADAM28,SSR4,POU2AF1,FOSB,HLA-DRB1,NR4A1,HLA-DQA1,IRF8,HLA-DQB1,IFNGR2,LMNA,TENT5C,XBP1,IER2,BLNK,HERPUD1,JUN,FCRL5,CHPT1,PRDX4,TNFRSF13B,JUNB,RRBP1,TRIB1,COBLL1,SYK,SQSTM1,CYRIA,MZB1,MARCKS,CD27,DERL3
ENPEP	ENSG00000138792	testis	macrophages	10	0	338	0	0	0	TYROBP,S100A4,FCER1G,TMSB10,TMSB4X,CD163,CYBA,B2M,GPX1,LAPTM5,S100A6,C1orf162,TPT1,FTH1,FOS,SRGN,ITGB2,CD74,FXYD5,AIF1,EVI2B,HLA-DRA,NPC2,S100A11,TXNIP,PYCARD,C1QA,SAT1,ARPC3,MS4A6A,OAZ1,DUSP1,VAMP8,HCLS1,ARHGDIB,C1QC,TSPO,RNASE6,CLIC1,CTSS,CD14,HLA-DPA1,SH3BGRL3,RHOB,SPI1,FYB1,CTSB,CD53,RGS1,HLA-DPB1	ELOB,ENSG00000187186,HMOX2,UBE2N,NUPR2,ODF2,TCP11,MLF1,UBL4B,C11orf71,PROCA1,SMIM47,STARD10,SPATA33,SMCP,LRRC51,SMKR1,PPM1G,GSG1,GPX4,POLR2I,CRISP2,RNF138,DCUN1D1,CARHSP1,MISFA,DYNLL1,PSORS1C1,CYSTM1,FAM229B,GAPDHS,TSACC,PCYT2,REEP6,COX8C,RGS22,CLPB,MORN2,C10orf62,TPPP2,DGCR6L,ALKBH7,AQP5,LELP1,VRK3,BPIFA3,MPC2,ARPP19,SPEM1,NELFE
ENPEP	ENSG00000138792	thymus	plasma_cells	19	0	91	0	0	0	IGLV1-47,FKBP11,TENT5C,CYBA,MZB1,JCHAIN,IGHV1-46,HLA-C,RPN1,PPIB,SPCS2,TXNDC5,SEC11C,POU2AF1,RPN2,ISG20,MYDGF,B2M,LMAN2,SPCS3,UBE2J1,HSP90B1,SRPRA,DDOST,TXNDC11,TMED10,PDIA4,HM13,IGHA1,PRDM1,SEC61B,TMED9,HDLBP,SPCS1,UQCRQ,STT3A,ERGIC3,DNAJB11,SDF2L1,SSR4,SSR3,TRAM1,NDUFB11,CLPTM1L,CD38,TNFRSF17,PIM2,LILRB4,PDIA6,DERL3	LCK,ITK,SPOCK2,BCL11B,CD247,SKAP1,SCML4,PLEKHA1,GIMAP7,TRAT1,LPAR6,NCKAP1,MAL,SCML1,GIMAP1,CD7,GZMM,NDN,ZNF831,CITED4,FYB1,HOXB2,A4GALT,TESPA1,IGFBP4,SPARCL1,CD40LG,GIMAP6,SGCE,CD3G,CAV2,CPNE2,CAMK2N1,PLAC9,CTBP2,CD3D,IFITM3,CD3E,RNF125,GGT7,FXYD1,TUSC1,CDC42EP5,COPZ2,PALM,TIAM1,PLCB2,GRAP2,PLSCR4,STXBP1
ENPEP	ENSG00000138792	thymus	t-cells	1	0	3326	0	0	0	CD48,BCL11B,CXCR4,TRAC,LDHB,CD3D,IL7R,CD3G,BTG1,NOP53,CD3E,PPP2R5C,IKZF1,CD2,RCAN3,FYB1,LEPROTL1,PTPRC,AAK1,ARL4C,STK4,HCST,TOMM7,GIMAP1,EVI2B,TRBC2,SC5D,GPR183,PIK3IP1,ETS1,UBA52,TRBC1,GIMAP7,IPCEF1,TXK,FOXP1,MAL,AP3M2,TCF7,GMFG,CD247,TPT1,IL2RG,PLAC8,CD69,EVI2A,CYTIP,RESF1,SRGN,YPEL5	GABARAP,CD81,YBX3,CD74,ATP6V0C,MEF2C,CYB5R3,IFITM3,CLIC4,ZFP36,TCF4,SPARCL1,TNS2,ACADVL,NME2,HLA-DRA,CAVIN1,VIM,SWAP70,PABPN1,LGALS3,LAPTM4A,TIMP3,CD151,APP,HSPG2,CEBPD,EGR1,PSAP,IGFBP7,EMP2,HLA-DPA1,CTNNA1,PDLIM1,PTMS,LAMB2,GAS6,CNN3,HLA-DRB1,GSTP1,NAPA,EHD2,COX7A1,NR4A1,MARCKS,AHNAK,LTBR,ANXA2,GNG11,RHOB
ENPEP	ENSG00000138792	thymus	t-cells	18	0	144	0	0	0	CD3E,FCMR,FXYD5,SARAF,HLA-A,EVL,PTPRCAP,LCK,B2M,PTPRC,RGS1,SKAP1,ARHGAP9,ARHGEF1,LEPROTL1,ACAP1,CTLA4,ETS1,RAC2,CD52,ZAP70,LIMD2,WIPF1,ARHGDIB,SMAP2,CD53,CD3D,HLA-B,CDKN1B,CD5,CORO1A,CYTIP,FYB1,LAPTM5,CD247,ITGB2,CD27,CSK,LEF1,IKZF2,HLA-C,LCP2,WAS,GMFG,CD37,ICAM3,TENT5C,DGKA,RBM38,HCLS1	MEF2C,SPARCL1,PKIG,CNN3,CAVIN1,TCF4,TIMP3,LAMB2,IGFBP7,GAS6,COX7A1,EHD2,MARCKS,EGR1,PDLIM1,GNG11,CST3,RBPMS,CEBPD,NFIB,PMP22,YBX3,EPHX1,MGLL,LAMC1,S100A13,PTK2,PLAC9,SASH1,A2M,GSN,HSPG2,ARHGAP24,OSMR,BACE2,DLC1,PPIC,PTPRG,SSPN,C1S,ALDH2,MAOA,CD34,PARVA,COL4A2,GOLIM4,LYN,EBF1,GNG7,RAMP2
ENPEP	ENSG00000138792	tongue	macrophages	12	0	480	0	0	0	TYROBP,LAPTM5,CYBA,SRGN,HCLS1,AIF1,GPR183,SMAP2,ITGB2,CD74,TMSB4X,HLA-DRA,HLA-DMA,LST1,HLA-DPA1,SPI1,PTPRC,CD83,EMP3,GLIPR1,RNASE6,FCGR2A,MS4A6A,LCP1,EVI2B,FTH1,CSF1R,HLA-DRB1,HLA-DPB1,CMTM6,ARHGDIB,HLA-DRB5,COTL1,HLA-DQA1,HLA-DMB,LYN,RGS1,FYB1,ARL4C,CSF2RA,FCGR2B,RNF130,CTSS,GMFG,C1orf162,MCL1,CD302,CXCL16,GPX1,CD53	LGALS7,S100A14,NQO1,PITX1,S100A16,LAD1,ALDH3A1,DAPL1,GSTP1,PPDPF,SFN,PTGR1,HSPB1,TMEM54,DEFB1,PRDX2,CRYAB,ETNK2,GBP6,SDC1,TRIM29,KLC3,CLTB,ADH7,CITED4,TUBA4A,LYPD3,RAET1E,KRT13,FGFBP1,FABP5,FAM162A,CAPNS2,PRDX5,PKP3,DSTN,COA3,RAB25,GPX2,BARX2,RHOD,GSTM3,SAMD5,TPD52L1,MGLL,LY6D,EBPL,CSTA,DSG1,DYNLL1
ENPEP	ENSG00000138792	tongue	t-cells	14	0	416	0	0	0	CD3E,CXCR4,BTG1,TSC22D3,IL7R,CD2,ETS1,SRGN,CD48,CD3D,CYTIP,IKZF1,CCL5,CD3G,ZFP36L2,CD69,RUNX3,PTPRC,HCST,STK17B,TXNIP,CD8A,CD96,SYTL3,IL32,PTGER4,TSPYL2,IKZF3,SLA,CD52,ACAP1,LCP1,FYN,CCL4,STK4,RGCC,CD53,RGS1,LCK,TRBC2,KLRD1,CD8B,CD247,PARP8,ARHGDIB,ARL4C,RESF1,RAC2,CTSW,PIK3IP1	GAPDH,PRDX1,C19orf33,GSTP1,CD9,S100A2,DSTN,YBX3,ANXA2,MARCKS,KLF4,ENO1,TKT,ACTG1,IMPA2,PPP1R14B,COMT,ALDH2,ATP1B3,PRDX2,TACSTD2,TRIM29,SERPINB5,KRT5,LDHA,H3-3A,PKM,PPIA,FXYD3,ATP5MC3,CAPNS2,JUP,CLTB,ATP5MC1,CBR1,MT1X,SFN,VDAC2,RAC1,PERP,PRXL2A,ALDH3A2,KLF5,COX8A,TSPO,IER3,AOPEP,SLC25A3,HINT1,EMP2
ENPEP	ENSG00000138792	tongue	t-cells	6	0	1052	0	0	0	CXCR4,BTG1,STK4,PTPRC,CD2,SAMSN1,ACAP1,IL7R,SRGN,CYTIP,FYN,CD3E,HCST,RUNX3,STK17B,ZFP36L2,CD48,SYTL3,IKZF1,TSC22D3,ETS1,CD3D,FYB1,CD3G,ARL4C,CD37,CD53,SLC2A3,CREM,RGS1,LEPROTL1,CD96,PTGER4,CD69,CD52,SPOCK2,PPP2R5C,ITK,CELF2,RHOH,EMB,WIPF1,SARAF,CLEC2D,GLIPR1,TENT5C,SLA,IL32,PIK3IP1,RNF19A	GSTP1,YBX3,CD9,C19orf33,DSTN,PPP1R14B,S100A2,MARCKS,TKT,ATP5ME,SPINT2,PRDX1,COMT,COX5B,SFN,HSPB1,UQCRQ,TRIM29,ALDH2,GPX2,CBR1,EMP2,TIMM13,KRT5,ATP5MC1,CLTB,IMPA2,PRXL2A,IGFBP2,CAPNS2,JUP,FXYD3,PTN,PITX1,EBPL,IER3,TALDO1,EPHX1,TACSTD2,TSPO,ANXA2,PRDX2,MT1X,COX7B,S100A16,PKP1,PERP,RAB13,DBI,KLF5
ENPEP	ENSG00000138792	vascular	macrophages	12	0	281	0	0	0	S100A9,S100A8,AIF1,PKD2L1,MT1H,GCNT3,RPGRIP1,STAC3,ZDHHC19,EDDM3A,FOXR1,TAT,VAX1,NICN1,PGLYRP1,TMPRSS6,CLDN3,CMTM2,CRYBB1,PVALB,BTNL3,TIMD4,CD1B,TMEM63C,CKMT1A,ACRBP,FOXA1,FUT7,ENSG00000285953,CFAP95,TRIM34,INSRR,ZMAT4,C10orf67,KRT4,PDE6G,SLC5A12,TRGV5,CFAP61,KRT23,PGA5,CKLF-CMTM1,SLC28A1,FCGR3B,KHDRBS2,PNMA5,C1orf127,MAT1A,PTH2R,CXCR2	N4BP2L2,EID1,FAU,PNISR,C12orf57,SON,ZBTB16,EEF1A1,CCNI,YBX3,SRRM2,SEC62,NACA,CD81,LEPROT,BTF3,TOMM7,DDX17,NOP53,LAPTM4A,EEF1D,NFIA,SEPTIN7,GNAS,PTMS,KTN1,ITM2B,RABAC1,PCBP2,RBM39,EIF4A2,EEF2,CHD9,SELENOM,SERINC3,STAT3,AKAP9,CAST,ZBTB20,DDX5,AHNAK,EDF1,SPARCL1,PTMA,CIRBP,HNRNPK,IFITM3,ASH1L,IFITM2,ARID1B
