# Supplementary material for: Bioinformatic characterization of ENPEP, the gene encoding a potential cofactor for SARS-CoV-2 infection
Source: PLoS One. 2024 Dec 11;19(12):e0307731. doi: 10.1371/journal.pone.0307731 (PMC11633960; doi:10.1371/journal.pone.0307731)
Supplement: S4 Table — Each row includes the 50 most up and down-regulated differentially expressed genes (DEGs) for the corresponding cell type cluster. (XLSX) [file pone.0307731.s005.xlsx]

## Sheet: Taul1
Gene name	Gene	Tissue	Cell type	Cluster	expressing_cells_N	total_cells_N	percent	Read count	nTPM	top_up_DEGs	top_down_DEGs
ENPEP	ENSG00000138792	lung	fibroblasts	9	74	1145	6.46	88	25.7	RARRES2,INMT,PPP1R14A,ADH1B,TCF21,CAMK2N1,GPX3,COL6A2,DKK3,GPC3,TPM2,NR2F1,COL6A1,A2M,COX7A1,MFAP4,AEBP1,LUM,CALD1,LTBP4,C1S,DCN,NBL1,PRELP,NKD2,CCN5,COL1A2,ADAMTS8,EMILIN1,HSPB6,PLAC9,FGFR4,MMP2,PCOLCE,PDGFRA,CDH11,SCN7A,OLFML3,AOC3,LAMB1,SPARCL1,COL6A3,LAMA2,FBLN1,SLIT2,LMCD1,FEZ1,VGLL3,TBX2,HSD11B1	ASAH1,VAMP8,BRI3,ARPC2,ARHGDIB,OAZ1,CD74,TKT,SYNGR2,S100A11,ARPC3,LRRFIP1,IQGAP1,LYN,HLA-DPA1,CYRIB,CTSS,HLA-DMA,SERPINB1,CSTB,LTA4H,ALCAM,TSPO,FCER1G,CYBA,CAP1,CD9,ATP1B1,TALDO1,CD53,CHCHD10,RBM47,MYL12A,TMBIM6,B2M,SERPINA1,LGALS3,EFHD2,HLA-DRA,CAT,LAPTM5,HLA-DRB5,ATP6V0D1,LCP1,DBI,CALM1,CTSD,TMC6,FTL,NPC2
ENPEP	ENSG00000138792	lung	smooth_muscle_cells	24	12	186	6.45	16	18.8	PDGFRB,CALD1,COX4I2,TBX2,LHFPL6,BGN,NR2F2,MCAM,PPP1R14A,GJA4,TINAGL1,NOTCH3,DCN,HIGD1B,EGFL6,TPM2,TGFB1I1,A2M,ACTA2,KLHL23,NDUFA4L2,SPARCL1,NR2F1,PLAC9,COL1A2,IGFBP7,NID1,NCK2,MYH11,AOC3,GPX3,TAGLN,TCF21,COL6A1,F10,LMOD1,COL6A2,LMCD1,ISYNA1,MYL9,RASL12,ITM2C,RNF152,ADAMTS1,WFDC1,NDRG2,TPM1,RARRES2,MRGPRF,MXRA8	VAMP8,CSTB,CXCL16,S100A10,FABP5,FCER1G,GPX1,CD37,TANC2,FTL,LCP1,CAPG,SPI1,LAPTM5,FTH1,RBM47,C2,SERPINA1,SLC11A1,LTA4H,MACC1,CYBA,ATP1B1,LGALS3,TYROBP,CTSH,NCEH1,ALOX5AP,SPINT2,NPC2,PHACTR1,C1orf162,VSIG4,CD52,MGST1,SIRPA,BRI3,RAB11FIP1,CTSD,CLDN7,LSP1,HLA-DQB1,HBEGF,MSR1,MAPK13,TSTD1,BCL2A1,HLA-DQA2,TSPO,CYTH1
ENPEP	ENSG00000138792	bronchus	ciliated_cells	7	21	1595	1.32	22	4.5	CCDC17,EFHC1,IGFBP7,DNAAF1,MUC4,CFAP157,CDHR3,CLU,LRRIQ1,MUC16,PRR29,DRC3,SYT8,AGR3,FAM227A,NEK5,CDHR4,CLMN,ABHD2,CCN2,TMEM190,CHST6,RABL2B,TSPAN1,FAM166B,SLC44A4,DNAH7,RRAD,CAPS,AQP3,RP1,CCDC78,DNAH5,DTHD1,CFAP70,SPAG8,SCPEP1,METTL7A,CDS1,CFAP100,CSPP1,MS4A8,CD24,CLDN3,ARMC3,ALS2CL,ZBBX,LRRC74B,SPEF2,CFAP73	CXCL2,CXCL1,CXCL8,FOS,CSTA,SLC25A6,SERPINB3,CCL20,ID1,ID3,LDHA,ENO1,JUNB,PTMA,S100A14,ID2,MT1X,ATP1B3,SLC25A5,TMSB10,RACK1,CXCL3,TSC22D1,ACTG1,IER3,MYC,NPM1,S100A2,SLC38A5,GRN,GAPDH,CD44,KRT5,NFKBIA,SERPINF1,UQCRH,KLK11,AVPI1,ARL4D,CA9,CTSC,TUBB,BTF3,SERPINB4,CSF3,MT2A,CLEC2B,CYCS,NR4A1,LOXL4
ENPEP	ENSG00000138792	bronchus	ciliated_cells	10	12	1298	0.92	12	1.8	AGR3,EFHC1,ATP5IF1,PIFO,TMEM190,CETN2,PRDX5,CAPS,SMIM22,CFAP144,PSENEN,C20orf85,C9orf24,RSPH1,DYNLL1,TSTD1,CFAP90,PIERCE1,CAPSL,CLDN3,DNALI1,CYSTM1,HMGN3,ODF3B,TPPP3,DYNLT2B,DYNLRB2,NUDC,CD24,GSTP1,SPAG16,SOD1,MORN2,UFC1,IFT25,CCDC78,CALM2,TSPAN1,ROPN1L,TMC5,HSBP1,CCDC17,KIF9,CYP4B1,DNAAF1,CFAP276,CIB1,CFAP298,IK,HSP90AA1	SERPINB3,CTSC,LGALS1,GRN,S100A2,CAPN13,SLC38A5,CAV1,ATP1B3,TUBA4A,SERPINB4,S100A16,FGFBP1,CXCL17,KRT17,MMP10,CD44,CD151,CALD1,SPINK5,BPIFB1,KRT6A,KRT5,TINAGL1,TUBB,CYP1B1,FHL2,IGFBP6,CRABP2,SLC25A6,TCN1,TMEM45A,SNCA,S100A14,CSTA,KRT15,CA9,DKK3,PDPN,GJB2,AREG,ARL4D,KLK11,TSPAN4,GGT5,CEACAM6,MMP13,BCAM,AVPI1,TIMP1
ENPEP	ENSG00000138792	bronchus	ciliated_cells	12	6	1192	0.5	6	2.5	DNAAF1,CCDC17,CFAP157,EFHC1,CDHR3,PRR29,DNAI1,BEST4,CFAP70,DLEC1,CCDC78,MUC4,VWA3A,RABL2B,FAM227A,MAPK15,TMEM231,DNAH12,DRC3,CDHR4,DTHD1,LENG8,CCDC187,CFAP100,NEK5,LRRIQ1,DNAH5,TOGARAM2,HYDIN,MUC16,TMEM67,PLXNB2,NEK10,DNAH11,CFAP73,RFX3,ODAD1,SPAG8,ZBBX,PLEKHG7,CROCC,DNAH1,RP1,CFAP119,SLC25A29,AFDN,ZNF273,WDR90,RRAD,STK36	ACTB,PTMA,PFN1,CFL1,TMSB4X,TUBB,MYL12A,SLC25A6,KRT19,KRT17,SERPINB3,MYL12B,H3-3B,SKP1,PKM,LDHA,ARPC2,PRDX2,GAPDH,S100A11,ENO1,RACK1,NPM1,MGST1,LY6E,GRN,ANXA2,GPX4,TACSTD2,ATP5F1C,ATP5MC2,TPI1,ATP6V0E1,UQCRH,EIF3E,BTF3,MYL6,SUMO2,RHOC,LDHB,HMGB1,GSTP1,UBB,S100A16,NACA,ATP5F1B,HINT1,CLIC1,EIF1,EIF3H
ENPEP	ENSG00000138792	bronchus	club_cells	1	14	3163	0.44	15	1.8	CLDN4,ELF3,SERPINB3,KRT19,TACSTD2,CYP4B1,KRT4,ADH7,UPK1B,KLK11,SELENOP,CTSD,CCDC80,ALOX15,EPHA2,ID1,TCN1,LPCAT4,SDC1,ALDH1A1,CHP2,ERN2,KLF5,F3,EPHX1,CHST9,AQP5,SERPINB13,SPON2,ADH1C,EDN2,NAPRT,CRACR2B,DHRS9,S100A14,TNFSF10,TM9SF2,KLF3,KLK10,SYPL1,SPINK5,TFCP2L1,HSPB1,EPS8L1,FGFR3,AKR1C2,PDCD4,MPZL2,SLC16A9,RND3	SAA1,EIF1AY,SAA2,CCL20,LCN2,IL32,SERPINF1,TNFAIP2,HLA-DRB1,PDZK1IP1,B2M,CXCL8,CXCL1,CD74,PSME2,CSF3,SAA4,DDX3Y,PI3,FTH1,BIRC3,CYBA,AGR3,CYP24A1,SLC34A2,UBB,EFHC1,CXCL3,MT2A,CXCL6,HLA-DRA,DNAAF1,VIM,TUBA1A,TMEM190,RARRES1,CXCL2,CALM2,C3,CFB,CCDC17,IFITM3,PSMB9,MED24,CYSTM1,MIF,USP9Y,TCIM,RSPH1,EMP3
ENPEP	ENSG00000138792	lung	alveolar_cells_type_2	0	14	3281	0.43	15	0.2	SFTPB,SFTA2,MGST1,CYB5A,SLC34A2,MUC1,HOPX,ATP1A1,NAPSA,DUOX1,SLC22A31,PPA1,POLR2L,SDC4,MRPL14,SSR4,DHCR24,PEBP4,GSTP1,TSPAN3,IFITM2,JUN,SPTSSA,PRDX5,SCNN1A,NEDD4L,AKAP13,FOSB,RNF145,DSTN,COX7C,S100A14,LAMP3,EGR1,SFTPA2,ABCA3,ALPL,SFTPD,ATP5ME,NKX2-1,LPCAT1,UQCRQ,DCXR,SDR16C5,FASN,MACROD2,PPDPF,HNRNPA1,NFKBIA,MAL2	LAPTM5,GMFG,VIM,TYROBP,FCER1G,CD37,MS4A7,PTPRC,C1orf162,LCP1,COTL1,SPI1,CD53,NCF2,AIF1,SLC11A1,GLIPR2,ALOX5AP,EVI2B,LST1,CD52,SLC7A7,GYPC,ITGB2,DOK2,RGS10,C1QA,VSIG4,OLR1,SRGN,CYBB,RAC2,MCEMP1,NCKAP1L,BCL2A1,LGALS9,HLA-DQA1,MRC1,ALOX5,MSR1,CLEC2B,MS4A4A,HLA-DRB5,SIRPA,PLXDC2,GPSM3,LRP1,LY86,CSTA,SNX10
ENPEP	ENSG00000138792	bronchus	club_cells	8	6	1519	0.39	6	0.5	CD63,TMEM59,CLDN7,MGST1,SPINT2,TMBIM6,SRP14,CST3,DDX5,WFDC2,ARPC3,MDK,SERF2,LAPTM4A,VAMP8,C3,B2M,CXCL17,ATP6V1G1,SKP1,SLPI,HLA-C,LY6E,POMP,CYBA,TACSTD2,ASAH1,GSTP1,KRT19,MYL6,SSR4,XBP1,ATP6V0E1,LCN2,DYNLT1,SAT1,TMSB4X,OAZ1,BRK1,CD59,LMAN2,COPE,TMEM50A,DAD1,HSPA8,MYL12B,LGALS3BP,GPX1,PSMB3,S100A11	CSTA,MT2A,IGFBP6,LGALS7B,ADH7,NGFR,IGFBP5,LGALS1,ALDH3A1,TP63,CA2,ELN,CXCL14,DLK2,MMP10,FEZ1,IL33,PDPN,BCAM,SERPINE2,LOXL4,PTTG1,CCL2,FST,G0S2,PLAT,CA9,KRT15,SLC38A5,CYP24A1,GPC3,CA12,SCNN1G,CCL20,CFAP276,HAS3,TIMP3,MRGPRX3,HBEGF,TSLP,COL17A1,FOS,SERPINB4,ATP12A,PENK,MYC,CYYR1,DKK3,VSNL1,MT1X
ENPEP	ENSG00000138792	lung	ciliated_cells	23	1	254	0.39	2	0.4	CAPS,TPPP3,LRRIQ1,CETN2,CFAP276,C9orf24,DRC3,TSPAN1,EFHC1,CFAP126,SPAG16,PIERCE1,CFAP144,TUBA4B,C20orf85,DNALI1,PIFO,TTLL10,CLXN,SLC44A4,CIBAR2,MS4A8,SNTN,RSPH4A,TEKT2,CFAP90,ZMYND10,ROPN1L,MNS1,CFAP73,DPCD,CFAP95,AKAP9,CFAP52,CCDC78,IFT22,RSPH1,MLF1,SPEF1,DNAH11,C6orf118,ODF3B,IQCK,CDHR3,LRRC10B,SPAG6,CAPSL,IGFBP7,OSCP1,IQCG	GKN2,FGF7,P3H2,TEC,SFTPA2,SLC39A8,TCIM,CAVIN1,DHDH,AGER,SFTPA1,SCEL,EDIL3,TTN,PAQR5,C11orf21,NAPSA,TNF,CACNA2D2,TMEM52B,SYT11,LRRK2,SFTPD,CLDN18,CXCR2,CELF2,ANKRD29,ROBO4,C1orf167,MS4A6A,OSM,SPOCK2,FAT4,SLC2A3,WNT7A,GPR4,LPCAT1,YPEL4,PAPSS2,JAK3,CCL3,GATA3,FGF2,ROS1,KRT7,PHACTR1,ANKRD1,RHOBTB2,AQP1,PGC
ENPEP	ENSG00000138792	bronchus	basal_respiratory_cells	14	1	311	0.32	1	0.4	PERP,ANXA2,CD59,SPINT2,TMED9,APLP2,LAPTM4A,KRT5,CD44,KRT17,MFGE8,DDX5,CD151,PKM,BSG,RTN4,SFN,GRN,S100A11,TNFRSF12A,SCPEP1,CD63,GJA1,LAMP2,MGST3,NPC2,ITM2B,ARL6IP5,KRT6A,PSAP,TMBIM6,CDH3,CLCA2,TINAGL1,TMEM59,TMSB4X,SEC11A,FLNA,SLC38A2,RBP1,CFL1,ATP6AP2,LGALS3BP,S100A2,LGALS7,JAG1,APP,LEPROT,TMED2,BCAP31	ATP12A,FA2H,COX7A1,FAM3B,RGS22,CSF3,SLCO4A1,DOC2A,SCGB3A1,SLC5A8,C22orf23,IL17C,NR4A1,CFTR,IL5RA,CXCL1,RASGRP1,ALDH3A1,FOXE1,RNF32,ZNF891,BIRC3,NTS,TCTE1,CEACAM5,PENK,POU2F3,AMY2B,NPIPB15,CIITA,ESRRG,MSLN,CXCL8,CH25H,CLDN3,CFAP61,SMPD3,CXCL3,MTARC2,TTYH1,C1orf141,HLA-DQA2,MTFR2,AIF1L,FMO3,NR4A3,IGSF10,CDC42EP5,PRUNE2,LRRC73
ENPEP	ENSG00000138792	bronchus	smooth_muscle_cells	13	2	664	0.3	2	1.7	PCOLCE,LGALS1,UBB,SPARC,UBA52,COX5A,SLC25A4,PABPC1,H2AC25,DNPEP,NDUFB9,EIF3H,PSMB6,SERBP1,YWHAE,BAX,RBM39,HSPA5,PHB1,FAU,PSMA7,ATP5F1B,ARF1,HNRNPA3,EIF3I,UQCC2,NENF,PSMD2,PSMB3,CNBP,SF3B1,CUEDC2,SRRM2,UBE2D3,PSMD11,EIF3D,TUBA1A,ATP6V0B,SDHB,VIM,IMPDH2,SLC25A3,COPS6,LMNA,EMP3,PSMB2,UBE2B,PSMD1,FCF1,ESD	CXCL1,CXCL8,CXCL2,CCL20,CSTA,UQCRH,LDHA,S100A9,TXN,COX7B,ATP1B3,MT1X,HSPB1,TACSTD2,ID1,CLDN4,SERPINB3,CXCL3,COX7A2,ATP5MJ,ELF3,IGFBP3,CD9,TSPO,KRT19,COX6C,HLA-A,SAT1,C4orf3,ACTG1,COMMD6,COX4I1,NDUFA1,HLA-B,SERPINB4,PERP,PGK1,GLUL,LIPH,CA9,TPI1,FXYD3,HLA-C,B2M,SPINK5,S100A8,NPC2,EEF1D,CLEC2B,CHCHD2
ENPEP	ENSG00000138792	lung	alveolar_cells_type_1	3	6	2162	0.28	6	0.2	GPRC5A,EMP2,AGER,RAB11FIP1,CAV2,FSTL3,ANXA3,LMO7,ARHGEF26,ITGA3,ANKRD29,GJA1,SCEL,MGLL,SPOCK2,CAV1,KRT7,CEACAM6,EPCAM,CDH1,TSPAN13,DST,KRT19,LAMB3,CLIC5,SEMA3B,CLDN7,DSTN,LLGL2,CD151,CD55,EPS8L2,ADIRF,COL12A1,MYL9,TACSTD2,BCAM,FADS3,TNFRSF12A,CAPN2,CADM1,EHD2,TJP1,COL8A1,CGN,PLXNA1,SPTBN1,CTSE,C19orf33,VCL	ARHGDIB,LAPTM5,CD74,FXYD5,GMFG,VIM,FTH1,TYROBP,FCER1G,CYBA,CD37,PTPRC,HLA-DPA1,LCP1,HLA-DRA,HLA-DMA,MS4A7,CTSS,SPI1,HLA-DPB1,SLC11A1,CD53,HLA-DRB5,NCF2,AIF1,C1orf162,FTL,EVI2B,ALOX5AP,LST1,HLA-DQB1,GLIPR2,SRGN,GPSM3,ITGB2,CD52,EFHD2,PYCARD,COTL1,CTSC,DOK2,FCGRT,HLA-DQA1,VSIG4,C1QA,RAC2,TGFB1,OLR1,LGALS9,FABP5
ENPEP	ENSG00000138792	lung	alveolar_cells_type_2	8	3	1196	0.25	3	0.1	POLR2L,TMA7,MGST1,ENO1,SNRPF,ATP5ME,SFTA2,SNRPD2,EIF5A,UQCRQ,MIF,HOPX,TPI1,ATP5F1E,GSTP1,NDUFS6,CHCHD2,PARK7,PPA1,HNRNPA1,HINT1,P4HB,AURKAIP1,ATP5MC1,APRT,SSR4,PTMA,PDCD5,SLC25A5,SLIRP,CYB5A,SFTPB,ATP1A1,HMGN1,FAU,PPIA,SEC61G,CLDN7,TIMM13,UBA52,RAN,MRPL14,MRPL20,NHP2,COX17,COX7C,ATP5F1D,YWHAE,METTL26,ANAPC11	TYROBP,FCER1G,LAPTM5,MS4A7,VIM,NCF2,SPI1,ALOX5AP,SLC11A1,EVI2B,C1QA,SLC7A7,VSIG4,ITGB2,MCEMP1,DOK2,GLIPR2,OLR1,C1orf162,CD52,LST1,CD37,MRC1,MSR1,AIF1,BCL2A1,ALOX5,MS4A4A,HLA-DQA1,LGALS9,LY86,CYBB,PILRA,JAML,PTPRC,LRP1,FCGR2A,IGSF6,C1QB,NCKAP1L,TRPV2,PLXDC2,CYP27A1,BHLHE41,FCGR1A,NCF4,SNX10,MARCO,THEMIS2,APOC1
ENPEP	ENSG00000138792	lung	endothelial_cells	18	1	481	0.21	1	0.5	RAMP2,TNFSF10,LDB2,CLEC14A,NPDC1,HLA-E,IFI27,RAMP3,PTPRB,EGFL7,CALCRL,TAMALIN,TCF4,VWF,CDH5,SOX18,EPAS1,CD93,ENG,GNG11,TMEM100,ITM2A,CLDN5,MMRN2,TEK,IGFBP4,JAM2,GIMAP7,FCN3,SLCO2A1,HYAL2,PRSS23,VAMP5,RASIP1,SRPX,IL33,GIMAP1,TSPAN7,FAM167B,PECAM1,CASKIN2,VIPR1,CYYR1,NOTCH4,CRIP2,GBP4,LEPR,CTNNAL1,SOCS3,TIMP3	TKT,ASAH1,S100A11,GPX4,CD44,LGALS3BP,OAZ1,SPINT2,ATP5F1E,FTH1,LDHB,PFN1,S100A4,DBI,S100A6,CSTB,CYBA,ATP6V0B,VAMP8,FCER1G,CTSS,CXCL16,CHCHD10,FTL,PDXK,GPX1,LTA4H,RBM47,CAPG,CD63,ATP1B1,TYROBP,CEBPB,HNMT,PGD,CELF2,LGALS3,CST3,TXN,GSTP1,SLC11A1,AIF1,SERPINA1,CTSD,PEBP1,MS4A7,LAPTM5,UQCR10,ACSL1,RUNX1
ENPEP	ENSG00000138792	bronchus	club_cells	4	4	2068	0.19	4	1.1	C3,CP,CAPN13,PIGR,CFB,MUC5B,RARRES1,BPIFB1,SLC6A14,CPD,TCIM,CFI,GGT5,TGM2,SERPINA1,QSOX1,MUC5AC,STEAP4,CFH,STRA6,BPIFA1,SLC15A2,ERN2,MSMB,FCGBP,SLC4A4,ANKRD36C,ICAM1,CCN1,FBXW10B,CRACR2B,HSD17B2,TMEM45A,PGGHG,WNK2,PROM2,VMO1,CYP2F1,SEL1L3,CEACAM6,STT3B,LRP10,RDH10,KCNC3,GOLM1,SLC43A2,MMP15,NTN1,RHBDD3,PODXL	PTMA,RACK1,S100A6,BTF3,EEF1A1,TPT1,GAPDH,FOS,COX7C,JUNB,COX7A2,ACTG1,H3-3B,TMSB10,FAU,CD9,TXN,ID1,UQCRH,EIF1,NACA,PFN1,COX6A1,COX4I1,TSPO,COX7B,CSTA,SLC25A5,NDUFA1,HINT1,SLC25A6,COX6B1,MIF,S100A11,SERF2,COX6C,ENO1,ZFP36,FTH1,ID3,NDUFA4,NPM1,TMA7,ELOB,PPIA,UBC,SEC61G,ITM2B,ATP5MC3,UQCRB
ENPEP	ENSG00000138792	lung	macrophages	4	2	1505	0.13	2	0.1	C5AR1,SRGN,CD163,ZEB2,SAT1,SH3BGRL3,LCP1,FKBP5,HCLS1,NAMPT,EMP3,TYMP,MMP19,ACTR2,SLA,AIF1,FYB1,C3AR1,FPR1,GLIPR1,DSE,KCTD12,ETS2,WIPF1,ZNF331,METRNL,DAZAP2,TBXAS1,ACSL1,TLR2,TLN1,ZDHHC20,MCL1,IRAK3,LAPTM5,LCP2,HIF1A,COTL1,TNFRSF1B,EHBP1L1,NR4A2,PREX1,MAFB,SKAP2,RGS2,EMILIN2,MAT2A,IVNS1ABP,CCR1,TPP1	EPCAM,HOPX,NKX2-1,MAL2,SFTA2,FOLR1,MALL,LIMCH1,CLDN7,SLC34A2,SPINT2,EFEMP1,SFTPB,GPRC5A,AQP4,MUC1,PEBP4,TSPAN13,MSMO1,ADGRF5,NAPSA,KRT18,CLDN4,LMO3,KRT19,MYO1B,CA2,CLDN18,SLC25A4,SFTPC,PLS3,ADIRF,PERP,ERG28,S100A14,CADM1,C16orf89,LMO7,CDH1,MPZL2,SDR16C5,ABCA3,F3,SUSD2,CXADR,ID1,KRT8,C4BPA,IRX2,SFTPD
ENPEP	ENSG00000138792	bronchus	club_cells	6	2	1794	0.11	2	0.4	KLF6,SGK1,NCOA7,ATP12A,GLUL,CD55,DUSP1,CYBA,ELF3,ZFP36,NR4A1,MSLN,CXCL8,CLDN4,INSR,ZFP36L1,KLK11,SCGB1A1,NAMPT,TACC2,RHOV,PRSS22,HMGCS1,ZG16B,TRIR,PMAIP1,SCGB3A1,RDH10,ATP1B1,ZC3H12A,GDA,LMO4,ABHD5,NFKBIZ,CCNL1,EMP2,JUNB,CXCL1,HLA-DQB1,VNN1,MED24,COX6A1,RAB5IF,EREG,DUSP5,MZT2A,TNFAIP3,IER2,SOX4,KLK10	IGFBP7,LGALS1,VIM,MT2A,TMEM190,DNAAF1,AGR3,TUBA1A,CAPS,CCDC17,LRRIQ1,C20orf85,TPPP3,PIFO,CAPSL,CDHR3,EFHC1,C9orf24,MMP10,CFAP157,WDR54,MORN2,CLEC2B,CRIP1,NQO1,SNTN,VWA3A,RSPH1,DTHD1,DNALI1,FAM166B,CIBAR2,ZMYND10,CFAP276,DNAH11,CETN2,CAPN13,MMP2,RRAD,CFAP90,HOATZ,RP1,DKK3,CFAP144,NME5,DYNLL1,KRT15,CFAP126,PRR29,NEK5
ENPEP	ENSG00000138792	lung	alveolar_cells_type_2	11	1	994	0.1	1	0.1	SFTPC,SFTPA1,SFTPD,SELENBP1,CTSH,C16orf89,SFTPA2,NAPSA,PIGR,CYB5A,AQP3,PEBP4,EPHX1,SFTPB,LAMP3,NPC2,IRX3,C4BPA,SELENOP,SLC34A2,CRTAC1,NKX2-1,CEBPD,MLPH,C2,DRAM1,CXCL17,C3,TSTD1,MALL,CSF3R,HHIP,SECISBP2L,CACNA2D2,TMEM243,DBI,WSB1,DLC1,NRGN,NTN4,TMEM125,STARD10,ABCA3,BNIP3L,HSD17B6,TSC22D1,TCIM,CD36,SPINT2,ROS1	CYBA,LAPTM5,S100A4,FCER1G,TYROBP,C1orf162,MS4A7,SPI1,VIM,TMSB10,GMFG,AIF1,SLC11A1,CD53,COTL1,LCP1,SH3BGRL3,NCF2,ALOX5AP,CD37,CAPG,LST1,CD52,C1QA,VSIG4,CTSS,GAPDH,SRGN,SLC7A7,PTPRC,GLIPR2,ITGB2,RGS10,MRC1,LGALS9,CYBB,EVI2B,PLAUR,MCEMP1,BCL2A1,FTH1,DOK2,OLR1,S100A11,ANXA2,MS4A4A,PPARG,CCDC88A,GSTO1,MSR1
ENPEP	ENSG00000138792	lung	macrophages	1	3	3078	0.1	3	0.1	MS4A7,TYROBP,FTH1,CXCL16,LAPTM5,CD52,FCER1G,CYBA,CTSS,TMSB4X,SLC11A1,NCF2,HLA-B,CD37,APOC1,SH3BGRL,UBB,ITM2B,CYP27A1,B2M,VIM,ARPC3,HLA-C,FTL,S100A11,SPI1,HLA-DPA1,CAPG,CTSD,ALOX5AP,EVI2B,SARAF,GSTO1,OLR1,BRI3,CD74,TSPO,HEXB,HLA-DRA,LTA4H,MSR1,EVL,GRN,HLA-A,MCEMP1,LGALS3,HLA-DQA1,GPD1,HLA-DRB5,ACP5	IFITM2,IFITM3,SPTBN1,CNN3,EPCAM,HOPX,RNASE1,SFTPB,MAL2,ADGRF5,SFTA2,MUC1,PLS3,LIMCH1,BEX3,PON2,TSPAN13,NKX2-1,NEDD4L,TMEM125,FERMT2,NAPSA,DSTN,DUOX1,CLDN4,LPCAT1,CTTN,SLC34A2,NCKAP1,LMO3,MALL,SCNN1A,GPRC5A,RBPMS,DMKN,ADIRF,SLC25A4,ZFP36,OSMR,BCAM,MYO1B,IRX2,TJP1,ZBTB16,SLC39A8,EFEMP1,SELENOP,YAP1,PEBP4,VEGFA
ENPEP	ENSG00000138792	lung	macrophages	2	1	3001	0.03	1	0	TMSB4X,FCER1G,VIM,MS4A7,TYROBP,CYBA,LAPTM5,ALOX5AP,S100A11,FTH1,CXCL16,MCEMP1,HLA-B,CD74,C1QA,B2M,HLA-DRB5,TSPO,ARPC3,GRN,CD52,GSTO1,HLA-DRA,HLA-DPA1,MGST3,CTSS,PYCARD,S100A4,HLA-C,CEBPB,NCF2,SLC11A1,SPI1,GMFG,HLA-DPB1,VSIG4,GLIPR2,CD37,LTA4H,PPARG,C1orf162,CD81,MRC1,ALDH2,FCGRT,OAZ1,ITM2B,UBB,HLA-DQB1,OLR1	CNN3,IFITM2,SPTBN1,EPCAM,HOPX,SFTPB,ADGRF5,MAL2,MUC1,SFTA2,RNASE1,LIMCH1,PLS3,ZBTB16,TSPAN13,CTTN,FERMT2,NKX2-1,NCKAP1,TMEM125,NAPSA,CLDN4,DUOX1,NEDD4L,LPCAT1,SLC34A2,LMO3,MALL,SCNN1A,RBPMS,BCAM,ADIRF,DSTN,GPRC5A,SLC25A4,DMKN,IL1R1,OSMR,IRX2,MYO1B,IFITM3,PEBP4,CADM1,YAP1,ID1,TJP1,SLC39A8,AQP1,PAWR,EFEMP1
ENPEP	ENSG00000138792	bronchus	basal_respiratory_cells	0	0	3223	0	0	0	CXCL1,CCL20,S100A9,COX7B,CSTA,NDUFA1,CXCL8,UQCRB,ID2,COX7C,COX7A2,SDR16C5,ID3,CSTB,SERPINB4,TSPO,COX5B,CXCL3,COX6C,TSC22D1,ATP5MK,TNFAIP2,SLC25A5,CXCL2,FTH1,ATP5ME,SERPINB3,IFNGR1,SERPINB7,CYCS,COX4I1,ATP12A,S100A8,SAT1,PI3,ATP5PF,SERPINB1,UQCRH,UQCR10,TPT1,IL32,SLIRP,FAM3D,NFKBIA,CSF3,ATP5MJ,COX6B1,NDUFA6,ID1,ATP5MF	CD24,CCDC80,CTSH,EFEMP1,PSCA,TUBA1A,AGR3,EFHC1,CAPS,CCN2,IGFBP7,DNAAF1,TMEM190,CCDC17,MUC1,SCPEP1,UPK1B,TPPP3,BPIFB1,PIFO,CDHR3,RSPH1,GSN,CFAP157,DST,C20orf85,CAPSL,VSTM2L,C9orf24,SERPINB2,RAMP1,CCDC78,ITGB1,CST6,CAPN2,CFAP90,ZMYND10,PIERCE1,CDS1,APOD,LRRIQ1,BCAM,TNFRSF12A,SLC2A1,DNALI1,TUBA4B,ADM,PRR29,SNTN,PSAP
ENPEP	ENSG00000138792	bronchus	basal_respiratory_cells	3	0	2400	0	0	0	SERPINF1,ENO1,NFKBIA,GAPDH,BTF3,NPM1,MIF,KRT17,PLP2,FHL2,VIM,MT2A,COMMD6,S100A10,RACK1,PTMA,FOS,BST2,EEF1A1,TXNDC17,LGALS1,EIF3E,RSL24D1,PDLIM1,PGK1,LDHB,HNRNPA1,MMP10,ANXA2,TNFRSF12A,LDHA,SNCA,EEF1D,PFN1,TIMP1,SERPINE2,TMSB10,ARPC2,CD44,NACA,SFN,CXCL2,H3-3B,SEC61G,VDAC2,IER3,CD99,IFITM2,EFEMP1,MT1X	MUC4,SLC44A4,CYP4B1,ELF3,TSPAN1,MUC1,PIGR,TMC5,C3,PSCA,CLDN4,MUC16,ALDH1A1,DHRS9,BPIFB1,WFDC2,ADGRF1,CP,RAB11FIP1,MGST1,CCDC17,AGR3,CYBA,TMEM190,ERN2,HLA-DRB1,UPK1B,GSN,SLPI,KRT7,CD74,SLC6A14,CAPS,CLDN7,LCN2,TPPP3,CLDN3,TJP3,CXCL17,CCDC80,RDH10,SYTL2,C20orf85,DNAAF1,SMIM22,KRT23,CDHR3,CCDC78,PLAC8,SCGB1A1
ENPEP	ENSG00000138792	bronchus	basal_respiratory_cells	5	0	1960	0	0	0	BCAM,JUNB,TINAGL1,DST,FLNA,LOXL4,PDPN,FOS,SERPINF1,C1R,TPM2,SGK1,TSC22D1,ITGB1,JUN,ETS2,DLL1,SERINC2,RASD1,CLDN1,KLF10,MYC,FGFBP1,ERRFI1,GJB2,PPP1R12B,CAV1,ELN,LAMB3,FBXO2,EMP3,CHI3L1,WNT4,IGFBP3,CDH3,GPC3,ZBTB16,KLF6,HCAR3,TREM2,TNFRSF21,CAVIN3,ZFP36,RBBP8,CDH6,EFNB1,EGR2,IGFBP6,EFEMP1,PRNP	TSPAN1,SAT1,SERPINB3,LGALS3,MUC16,PIGR,SLC44A4,ELF3,CXCL17,MUC4,CSTB,CLDN7,DHRS9,TMC5,TM4SF1,SLC6A14,CLDN4,MUC1,WFDC2,S100P,MDK,PSCA,S100A9,LCN2,TXN,GSTP1,FAM3D,CLDN10,SLPI,GSN,KRT7,GABRP,DYNLT1,EPHX1,CYP4B1,SAA2,SERPINB1,BPIFB1,RAB11FIP1,CTSC,LIPH,TNFSF10,HNMT,AGR2,ANXA1,CIB1,ARPC3,GDF15,DNAAF1,VMO1
ENPEP	ENSG00000138792	bronchus	basal_respiratory_cells	9	0	1374	0	0	0	BCAM,DST,FGFBP1,CTSH,ITGB1,KRT5,EFEMP1,CAV1,KRT15,APP,ATP1B3,S100A10,S100A2,PKM,SPINK5,IGFBP6,LOXL4,SCPEP1,ACTG1,SLC38A2,JUNB,SYPL1,PLP2,SFN,S100A14,TKT,ENO1,TACSTD2,PDLIM1,PLD3,FOS,LGALS7,COL17A1,APLP2,CAV2,JUN,PRNP,PSAP,GJB2,SERPINB5,SLC3A2,GRN,HSPB1,KRT19,PDIA6,IL20RB,SPON2,NDFIP2,BSG,CCN1	SAT1,CXCL1,TNFAIP2,SAA1,WFDC2,CSTB,SLPI,PIGR,LCN2,SAA2,CXCL17,CCL20,CLDN4,TSPAN1,LIPH,CXCL8,C3,SLC44A4,MUC4,EIF1AY,SLC6A14,CLDN7,HLA-DRB1,TMC5,PRSS22,CXCL3,S100A9,CD55,PDZK1IP1,IL32,BIRC3,S100P,HLA-DRA,KRT7,SLC34A2,ATP12A,CSF3,CFB,C15orf48,PI3,CD74,MUC1,SERPINB1,ZG16B,KYNU,CP,MYH14,ANKRD36C,MUC16,PSCA
ENPEP	ENSG00000138792	bronchus	club_cells	11	0	1249	0	0	0	ERO1A,CSTB,EIF1,UBC,IGFBP5,S100P,GDF15,LGALS3,FTH1,CXCL8,IGFBP3,S100A6,LDHA,GPRC5A,NDRG1,MIF,PRSS22,HLA-A,C4orf3,SDCBP2,CLEC2B,SLC6A8,PGK1,TMEM45A,HILPDA,CLDN4,ANKRD37,RNF114,BHLHE40,SLC2A1,KDELR2,MSLN,EIF4EBP1,TM4SF1,ANXA1,CXCL1,FTL,ACTG1,KRT8,UPP1,CA12,BNIP3L,BZW1,FA2H,PPDPF,LMAN1,BIK,CTTN,NUPR1,GAPDH	IGFBP7,TUBA1A,CCDC17,TMEM190,HMGN3,TPPP3,SCPEP1,CFAP157,EFHC1,DDX5,TUBB4B,ALDH3A1,CYP4B1,C20orf85,CAPS,DST,CDHR3,C9orf24,PIFO,RSPH1,BCAM,EFEMP1,CAPSL,SYT8,DYNC2H1,CCDC78,LRRIQ1,CST6,CFAP90,DYNLL1,CDHR4,AGR3,MORN2,PSENEN,CBR1,CETN2,RABL2B,PSCA,PRR29,PRDX5,DTHD1,DNAAF1,ECRG4,SNTN,LGALS7,ZBBX,DNALI1,ZMYND10,PSME2,PIERCE1
ENPEP	ENSG00000138792	bronchus	ionocytes	2	0	2866	0	0	0	MSLN,HEPACAM2,TMPRSS11E,FOXI1,CFTR,CLNK,KIT,ASCL3,BSND,ADRA2B,PDE1C,CLCNKB,ANKRD36C,STAP1,LIPH,CLCNKA,RCAN2,SLC14A1,TMEM61,FCGBP,DMRT2,LIF,DDX4,NEURL1,PLCG2,RASD1,ATP6V0D2,STAC2,SLC35F3,HCK,RET,AZGP1,IL37,SOSTDC1,ATP2A3,USHBP1,ST18,TEX101,TBX10,TFCP2L1,TMEM213,IGF1,CSGALNACT1,TNFRSF4,FAT3,SFTPB,KCNH1,RASL12,RARRES2,ATP6V1G3	S100A11,ANXA2,EEF1A1,TACSTD2,ITM2B,SCPEP1,KRT19,TMSB10,UBC,PKM,LAPTM4A,PERP,RACK1,PFN1,MYL6,GAPDH,PRDX5,ACTG1,BTF3,S100A10,ARPC2,HINT1,TPT1,ACTB,HSPB1,FAU,EIF1,MYL12B,TMEM59,GPX4,NACA,NPM1,PDLIM1,TMBIM6,TSPO,GSTP1,PRDX1,EIF3E,PTMA,ELOB,MGST3,SUMO2,ENO1,SERF2,HSP90B1,B2M,UBA52,COX6A1,COX4I1,MORF4L1
ENPEP	ENSG00000138792	lung	alveolar_cells_type_1	6	0	1295	0	0	0	ANKRD1,PLCXD2,ZBED2,CLIC5,AGER,FRMD3,CTNND2,PALM2AKAP2,PTPN21,FAM167A,GGTLC1,ITLN2,SH3GL3,CST6,TM4SF4,GGTLC3,RIMKLA,RBP2,GGTLC2,ANXA8,OTOG,SBSPON,TNNC2,GBA3,LYPD1,CRYAB,ANGPTL7,MMP23B,SYNPO,OR2K2,ENSG00000283599,PGAM4,PHOX2B,POTEC,CACNG4,HELT,TTLL2,HOXB9,SPRR2E,NR0B1,GUCA1ANB,PLCZ1,KCNH7,KIF1A,CLEC2L,GALNT13,HBQ1,CSN3,TRIM58,ZPLD1	DDX5,TPT1,HLA-E,EEF1A1,SRSF5,JUNB,DUSP1,BTG1,PABPC1,ITM2B,EIF1,TXNIP,MCL1,NACA,JUND,HLA-A,TSC22D3,H3-3A,OAZ1,CD44,FOS,ARPC3,ARPC2,ARHGDIB,SERF2,RHOB,BRI3,GNAI2,ASAH1,B2M,UBA52,CD81,RTN4,HLA-B,SARAF,CEBPB,N4BP2L2,HLA-C,LDHB,SEC11A,PNISR,SDCBP,GPX4,SRRM2,FAU,RACK1,GPX1,CD63,DDX17,H3-3B
ENPEP	ENSG00000138792	lung	alveolar_cells_type_2	17	0	532	0	0	0	S100A12,KCNJ3,ARG1,LPAR4,CXCR1,FCGR3B,ADAMTS18,AMY1C,ADGRG3,IGHG1,COQ8A,OLFM4,CYP2E1,EBI3,ABCB5,CKM,CA1,PLA2G2D,IGHG4,NXPE1,MYOT,ACTA1,LMOD2,IGHV2-70D,CSN1S1,MYF6,IGLV1-47,ACTN3,CLEC2L,DEFA3,SLC25A48,TMEM272,ENSG00000269711,GCM1,PGAM2,OTOR,SLN,PTPRCAP,HOXC8,CDH17,IGKV3-11,FAM178B,PGLYRP1,SETSIP,TEX19,COL2A1,MYL1,LRRC74A,PAGE2B,KCTD8	CEBPB,N4BP2L2,RAC1,KLF2,SLC11A1,EVL,GSN,PABPC1,HLA-B,SVIL,MS4A7,HLA-E,EIF5,RAB11FIP1,DDX5,SRRM2,MCL1,CXCL16,RTN4,LRRFIP1,LMNA,SFPQ,LTA4H,OLR1,RGCC,TGOLN2,BTG1,TGM2,CELF1,ITM2B,TXNIP,SF1,RNF213,DNAJA1,TCF7L2,SARAF,CD44,POLR2J3,GPD1,CCDC88A,HSPA1B,HSPH1,CTSC,APLP2,RNF149,PNPLA6,ABHD2,FBP1,KLF4,DDX17
ENPEP	ENSG00000138792	lung	b-cells	20	0	313	0	0	0	CXCR4,CD79A,MS4A1,TNFRSF13C,CD48,VPREB3,BANK1,IGHM,FCMR,CD37,LY9,BLK,ADAM28,LIMD2,ACAP1,TNFRSF13B,CD79B,SELL,RALGPS2,POU2F2,PRKCB,CD22,SPIB,LTB,TRAF3IP3,FCRLA,P2RX5,CORO1A,P2RY10,HLA-DOB,PAX5,CD27,AIM2,CD19,BCL11A,FCRL5,TLR10,IGHD,BCAS4,GNG7,RCSD1,SIT1,POU2AF1,TMEM156,FCRL1,FCER2,NIBAN3,RHOH,TCL1A,CCR7	S100A11,ANXA1,TKT,BRI3,APLP2,CD63,ANXA5,S100A6,CD9,ANXA2,CEBPB,ASAH1,RAC1,LGALS3BP,LGALS3,S100A10,STOM,LMNA,TSPO,FTH1,CD81,ELOB,MGST3,CXCL16,FNDC3B,CSTB,SPATS2L,HSPB1,RTN4,FTL,CD151,ALDH2,CTBP2,CD59,GPX4,LTBR,IFITM3,SVIL,YBX1,TXN,SLC11A1,RAB13,ACTN1,ITM2B,ETS2,ATP1B1,CTSD,LTA4H,PDXK,ATP1B3
ENPEP	ENSG00000138792	lung	ciliated_cells	26	0	123	0	0	0	GATM,GP2,CTRC,CEL,CPA2,SPINK1,CTRB1,PNLIPRP1,PNLIP,PNLIPRP2,REG1A,KLK1,ALB,PRSS2,CPB1,CLPS,CTRB2,AMY2A,SERPINI2,CPA1,SYCN,AMY2B,CELA2B,PLA2G1B,AQP8,ERP27,PRSS1,CELA3A,LGALS2,PDIA2,PRSS3,CTRL,CLDN10,CELA3B,CELA2A,RBPJL,RBP1,RARRES2,GPHA2,CD24,SLC39A5,SLC4A4,REG3G,DPEP1,SERPINA5,BHLHA15,AKR7A3,RAMP1,ARHGDIG,CLPSL1	DDX5,TMSB10,B2M,ACTB,JUNB,HLA-A,ARPC2,OAZ1,CFL1,MYL6,TMSB4X,MSN,DUSP1,BRI3,ANXA1,S100A11,RAB5C,ARPC3,PFN1,LMNA,GPX4,GPX1,CD63,S100A6,MYL12A,UBC,PRDX1,TMEM165,EIF1,PKM,ZFP36,ASAH1,JUND,SAT1,HLA-C,HLA-E,CD9,ATP5F1E,SERF2,CEBPB,CLIC1,HLA-B,ARPC1B,DNAJA1,BNIP2,TSC22D3,YBX1,YWHAB,FXYD5,PSMB9
ENPEP	ENSG00000138792	lung	club_cells	19	0	432	0	0	0	KLK11,PLPP2,ELF3,SPINT2,CYP4B1,TSPAN8,EPHX1,WFDC2,CHST9,PRSS23,HES4,SCGB1A1,MDK,EHF,PERP,SERPINF1,ST6GALNAC1,TOB1,STARD10,CRACR2B,NR4A1,TMEM59,KRT19,ELAPOR1,TSPAN1,CYP2J2,CDC42EP5,NHERF2,TNFSF10,SCGB3A1,SLC44A4,CXCL1,STEAP4,EID1,ALDH1A1,TMEM205,PIGR,XBP1,FAM3D,RHOV,TOX3,SOX2,PLEKHS1,INSR,FOXN3,SRGAP3,HES1,SLPI,PLEKHA5,GSTA1	ABCA3,LAMP3,CLDN18,NAPSA,LRRK2,SLC39A8,AQP1,SFTPA1,SFTPC,HHIP,COL8A1,LRP2,BCAT1,TTN,DLC1,SFTPD,C14orf132,ALOX15B,LGI3,EDNRB,GKN2,ZNF385B,WIF1,LPCAT1,CACNA2D2,CLIC2,SCN1A,SYNE1,TMEM163,SYT15B,PHACTR1,CSF3R,PEBP4,PLA2G1B,SFTPA2,SLC22A31,SCIMP,CD163,AGER,IL1RL1,CADM1,HSD17B6,SERPINA1,P3H2,EFR3B,FGF7,SFTA2,RASGRF1,DPYSL2,STAB1
ENPEP	ENSG00000138792	lung	endothelial_cells	21	0	300	0	0	0	CLEC14A,EFNB2,CALCRL,PTPRB,TFPI,PALMD,TMEM100,SOCS3,FAM107A,RAMP2,NOTCH4,EPAS1,GJA5,IGFBP7,GIMAP7,SRPX,S1PR1,EMP1,LRRC32,SEC14L1,MGP,GFOD1,PECAM1,VWF,GNG11,TCF4,A2M,ZFP36,TMTC1,GIMAP8,ECE1,VAMP5,CDH5,EGFL7,PRSS23,TNFSF10,IFITM3,MMRN2,TM4SF1,ENG,SMAD6,TSPAN7,CD93,SLCO2A1,HEY1,NPDC1,CLDN5,ADGRL4,GPX3,CYYR1	ASAH1,LGALS3BP,CD44,FTH1,CXCL16,CD74,TYROBP,FCER1G,CAPG,CTSS,CSTB,RBM47,PTPRC,MS4A7,FTL,C1orf162,HLA-DRA,CYBA,LCP1,SPINT2,CD37,SLC11A1,CD53,GPX4,SPI1,HLA-DPA1,CTSD,NCF2,ALOX5AP,HLA-DRB5,HLA-DPB1,LTA4H,APBB1IP,HLA-DMA,FABP5,HLA-DQB1,LAPTM5,ITGB2,EVI2B,ATP1B1,S100A4,CD52,LGALS3,CELF2,SERPINA1,C1QA,IL18,AIF1,CYBB,VSIG4
ENPEP	ENSG00000138792	lung	endothelial_cells	25	0	140	0	0	0	IGFBP7,PPFIBP1,GNG11,MMRN1,TFF3,APP,PROX1,NR2F1,TBX1,NR2F2,KANK3,CLDN5,CALD1,CCL21,EGFL7,DIPK2B,TFPI,FSCN1,PGM5,SMAD1,SEMA3A,MARCKSL1,FLT4,TSPAN5,CAVIN2,CALCRL,AKAP12,TM4SF18,PARD6G,SEMA6A,KBTBD11,RELN,PKHD1L1,RAMP2,SEMA3D,PDPN,TIE1,LDB2,MARCKS,RASIP1,ECSCR,HOMER3,IGFBP4,SULF2,SCN3B,TCF4,PROCR,HOXD8,LAYN,NRP2	LGALS3BP,CXCL16,STAT6,CD74,FGD4,IL18,TYROBP,CD44,FCER1G,ATP1B1,CD37,HLA-DRA,FTL,ASAH1,VAMP8,MS4A7,CSTB,HLA-DPA1,HLA-DPB1,RAC2,CPM,RGCC,SYK,HLA-DQB1,HLA-DRB5,CAPG,CD52,SERPINA1,FTH1,MYO1F,HLA-DQA2,CTSS,S100A4,CTSC,CYBA,C1QA,GPX4,AIF1,HLA-DQA1,C1orf162,HLA-DMA,ARHGDIB,FBP1,LST1,MS4A4A,CORO2A,SPI1,MCEMP1,HLA-DRB1,VSIG4
ENPEP	ENSG00000138792	lung	endothelial_cells	5	0	1452	0	0	0	FCN3,GNG11,NHERF2,NES,EPAS1,RAMP2,IL1RL1,FAM107A,JCAD,CLDN5,VAMP5,RAMP3,GPR4,LDB2,ZEB1,COX7A1,ERG,CALCRL,IFI27,SPARCL1,RFLNB,HSPA12B,BAALC,KDR,S1PR1,BCL6B,C1orf115,RASIP1,LRRC32,PRX,ETS1,PODXL,FAM167B,NOSTRIN,ADGRL2,CYYR1,TMEM204,SPARC,PDGFB,VWF,TMEM100,HECW2,ECSCR,MYZAP,DIPK2B,RGS5,EMCN,CDH5,ROBO4,S100A3	EEF1A1,JUND,H3-3B,EIF1,DDX5,ASAH1,OAZ1,PABPC1,TMBIM6,TPT1,VAMP8,APLP2,NACA,TKT,SERF2,ARPC2,FAU,PEBP1,GNAS,H3-3A,GPX4,UBA52,BRI3,SERP1,RACK1,MCL1,EIF4A2,SLC25A6,ERP29,COX4I1,CD44,ARPC3,CD63,DUSP1,CCNI,ATP5MG,ATP5MC2,UQCRB,ATP6V1G1,ATP6V0E1,BTG1,SAT1,CFL1,UBC,UBB,LRRFIP1,CST3,RNH1,ARL6IP5,CD9
ENPEP	ENSG00000138792	lung	endothelial_cells	7	0	1227	0	0	0	ESAM,SOCS3,CLDN5,GNG11,CLEC14A,EGFL7,CDH5,PECAM1,SPARC,CALCRL,ZFP36,IL1RL1,ACVRL1,RAMP2,S1PR1,ICAM2,PODXL,ADGRL2,ROBO4,SLCO2A1,SEC14L1,TCF4,HYAL2,FCN3,NOTCH4,EPAS1,VAMP5,EMP1,TFPI,RASIP1,LRRC32,KDR,TAMALIN,ITGA1,ADGRG1,FAM107A,SH3BP5,SLCO4A1,LDB2,CD93,BTNL9,IFI27,PDGFB,PCDH17,ARHGAP29,ETS1,RAMP3,NHERF2,FLT1,GIMAP7	ASAH1,GPX4,VAMP8,LGALS3BP,CHCHD10,CD44,TKT,SPINT2,OAZ1,CXCL16,LTA4H,LGALS3,CYBA,CSTB,S100A11,FTH1,RBM47,CTSS,CD9,PEBP1,CAT,FABP5,CAPG,FCER1G,ATP1B1,FTL,TYROBP,CD37,CD74,DBI,RUNX1,APLP2,TALDO1,HLA-DRA,MS4A7,C1orf162,PYCARD,LAPTM5,HNMT,SPI1,COMT,MGST3,PTPN6,ERP29,SLC11A1,HLA-DMA,CTSC,HLA-DPB1,CEBPB,BRI3
ENPEP	ENSG00000138792	lung	granulocytes	14	0	624	0	0	0	HPGDS,RHEX,TPSAB1,TPSB2,VWA5A,MS4A2,CPA3,LTC4S,GATA2,KIT,SLC18A2,RGS13,MAOB,SIGLEC6,SAMSN1,TESC,CST7,FCER1A,SLC45A3,CALB2,ARHGEF6,SRGN,HDC,GRAP2,NTM,CD69,PTGS1,RHOH,RAC2,ZNF331,RGS1,RGS10,SKAP1,TESPA1,CTTNBP2,ARL4C,TMEM233,SOCS1,LAPTM4A,ZNRF1,GCSAML,GPR65,STXBP6,ITM2A,RGS2,HS6ST1,TMEM154,ATP6V0A2,KCNH2,KLRG1	BRI3,LGALS3BP,ANXA2,RHOB,TKT,S100A11,PDLIM1,CD74,FABP5,LTA4H,S100A10,ALDH2,HLA-B,TMSB10,FCGRT,APLP2,HLA-DPA1,HLA-DMA,HLA-DRA,HLA-C,CTSS,ACTN1,STOM,MYL6,MGST3,ANXA5,HLA-DPB1,SVIL,RBM47,ACTG1,TMSB4X,SERF2,HLA-DRB5,MS4A7,TNFRSF1A,SLC11A1,GRN,ABHD5,HBEGF,RAB31,CD81,GSTP1,MACROH2A1,FLNA,FTL,NCF2,HLA-DQB1,HLA-DRB1,CTSH,ITGB1
ENPEP	ENSG00000138792	lung	macrophages	12	0	869	0	0	0	CD74,HLA-DPA1,HLA-DPB1,FCGRT,LAPTM5,HLA-DRA,DAB2,HLA-DRB5,C1QC,C3AR1,SRGN,FCER1G,AIF1,HLA-DMA,RGS10,VIM,GNAI2,TMSB4X,GPX1,TYROBP,SLCO2B1,FCGR2A,CTSB,FPR3,ARHGAP18,GRN,MRC1,HLA-DRB1,CYBA,CD14,CLEC7A,CST3,C5AR1,RNF130,MS4A6A,CTSC,B2M,HLA-DQA1,MS4A4A,PSAP,LRP1,TYMP,GLUL,LYZ,TMEM176B,HLA-DQB1,ZEB2,SGK1,LCP1,ARRB2	CNN3,HOPX,EPCAM,SFTPB,SFTA2,MUC1,MAL2,ADGRF5,NKX2-1,NAPSA,DUOX1,TMEM125,SPTBN1,CLDN4,LIMCH1,PLS3,SLC34A2,NCKAP1,GPRC5A,LMO3,MALL,RBPMS,SCNN1A,CTTN,DMKN,ADIRF,PEBP4,IRX2,DSTN,LPCAT1,EFEMP1,SUSD2,OSMR,RAB25,MYO1B,AQP1,FOLR1,IFITM2,TJP1,DUOXA1,PTPRF,KRT18,TSPAN13,YAP1,LMO7,ABCA3,SDC1,C19orf33,SHROOM3,ELF3
ENPEP	ENSG00000138792	lung	macrophages	13	0	636	0	0	0	FCER1G,VIM,TMSB4X,ARPC3,B2M,S100A11,TYROBP,CYBA,ITM2B,CD37,LAPTM5,CXCL16,HLA-DPA1,HLA-C,HLA-B,GSTO1,FTH1,MS4A7,CD74,OAZ1,TSPO,HLA-DRA,ALOX5AP,CD81,TMSB10,HLA-DPB1,FTL,CD52,UBB,HLA-DRB5,MGST3,GRN,SARAF,PYCARD,C1orf162,FCGRT,GMFG,NACA,CTSD,BRI3,LITAF,C1QA,SPI1,CLIC1,ATP6V1F,CAPG,CTSS,EEF1A1,HLA-DQB1,RAC1	EPCAM,HOPX,SFTPB,SFTA2,MAL2,MUC1,NKX2-1,NAPSA,SCNN1A,SLC34A2,DUOX1,RNASE1,CLDN4,PLS3,GPRC5A,TSPAN13,LMO3,LIMCH1,IRX2,ADGRF5,TMEM125,MALL,MYO1B,SLC39A8,RBPMS,BCAM,CNN3,SUSD2,DMKN,OSMR,LPCAT1,LMO7,DUOXA1,SLC22A31,RAB25,YAP1,SFTPD,PRSS8,ABCA3,C1orf116,ELF3,KRT18,PTPRF,SDR16C5,AQP4,TACC2,SELENBP1,C19orf33,KRT8,NEDD4L
ENPEP	ENSG00000138792	lung	macrophages	15	0	555	0	0	0	FCN1,TNFRSF1B,CD48,VSIR,AIF1,COTL1,CORO1A,FGL2,NAMPT,FYB1,PRKCB,MPEG1,SRGN,CD300E,POU2F2,VCAN,PTPRC,C19orf38,LIMD2,LILRB2,S100A8,AOAH,AP1S2,FPR1,C5AR1,LST1,CTSS,LILRA5,SLC2A3,MYO1G,S100A9,RGS2,TNFSF13B,ITGB2,MYO1F,MXD1,ASGR1,SMAP2,ITGA4,CD14,CDA,GMFG,S100A4,LILRA2,GLIPR1,MNDA,VNN2,TMEM176B,CYTIP,NUP214	CD9,PEBP1,LGALS3BP,CD81,PDLIM1,PTMS,CD59,PLAAT3,JUN,PPIC,FABP5,STOM,ATP1B1,UBB,TXN,VEGFB,PHLDA3,MYO6,PRDX1,MACC1,S100A13,TSPAN3,DSTN,LDHB,CLDN7,MLPH,CYB5A,SPATS2L,EPCAM,CNN3,PRXL2A,ALOX5AP,APOC1,SFTPB,ALCAM,EPAS1,TSC22D1,ADGRF5,DHCR24,SFTA2,MUC1,MGST1,HSP90AB1,HOPX,DLC1,PPDPF,CTTN,LMNA,NCKAP1,FOLR1
ENPEP	ENSG00000138792	lung	macrophages	22	0	297	0	0	0	HLA-DRA,HLA-DRB5,CD74,HLA-DPA1,HLA-DQB1,HLA-DQA1,HLA-DMA,HLA-DPB1,HLA-DRB1,MS4A6A,HLA-DMB,HLA-DQA2,RGS10,JAML,SRGN,FMNL1,GLIPR1,AIF1,LST1,CSF2RA,GPR183,ARHGDIB,CKLF,CMTM6,FGL2,YWHAH,OGFRL1,CD86,CYTIP,METRNL,ITGB2,PKIB,FCGR2B,ARF6,CLEC10A,SAMSN1,CLEC7A,FCER1A,CPVL,SGK1,PLEKHO1,CD83,CSF1R,COTL1,GPSM3,STK4,TMSB4X,CD4,GNA13,RNASE6	HOPX,MAL2,SCNN1A,TMEM125,DUOX1,EPCAM,IRX2,CLDN4,CTTN,DMKN,GPRC5A,MAOA,MALL,RAB25,CRB3,EFEMP1,MYO1B,DDAH1,C19orf33,SDR16C5,MUC1,ADIRF,EHD2,AQP4,RBPMS,SFTPB,CAVIN2,DSTN,GSTA4,NAPSA,PKP3,NPNT,CLDN18,TJP1,SFTA2,BCAM,KRT18,ALPL,ITGA3,LRP6,CDH1,SGCE,CTSE,KRT19,ID4,EVA1A,NCKAP1,KRT7,YAP1,F3
ENPEP	ENSG00000138792	lung	t-cells	10	0	1132	0	0	0	CD3E,CD3D,CXCR4,TRAC,CD48,CD2,ACAP1,CCL5,CD3G,TRBC2,LCK,IL32,BTG1,CD7,CORO1A,IL7R,BCL11B,CD96,ZFP36L2,CLEC2D,CD69,TRBC1,GZMM,ITM2A,CD8A,FYN,SKAP1,RUNX3,CYTIP,PIK3IP1,CD247,TRAF3IP3,IKZF1,PRDM1,GPR171,CD27,P2RY10,SYTL3,ITK,PTPN7,TRAT1,ETS1,KLRB1,OXNAD1,RHOH,CST7,KLRD1,GZMA,ARL4C,CD8B	BRI3,APLP2,RAC1,ASAH1,MYL6,TKT,RTN4,CD63,YBX1,CST3,OAZ1,ANXA5,TMBIM6,VAMP8,SERF2,CD9,GPX1,CLTA,YBX3,PRDX1,S100A11,GPX4,RHOB,ANXA2,CD81,LGALS3BP,LAPTM4A,PDLIM1,UBB,RHOA,ACTB,ATP6V0B,HSPB1,S100A6,CD151,PEBP1,FKBP1A,PSMA7,GNAS,POMP,ANXA4,RNH1,NDUFA4,DYNLL1,ELOB,ALDH2,COMT,TALDO1,EIF1,ACTG1
ENPEP	ENSG00000138792	lung	t-cells	16	0	546	0	0	0	NKG7,CST7,KLRD1,CCL5,GZMA,GNLY,PRF1,GZMB,CD247,FGFBP2,CD48,GZMH,GZMM,CTSW,CD3E,TRBC1,IL32,ARL4C,LCK,KLRB1,CD2,CORO1A,CD3D,KLRF1,TRBC2,KLRG1,APOBEC3G,C12orf75,RUNX3,CD7,ACAP1,GIMAP7,CXCR4,CD3G,TRAF3IP3,FYN,SKAP1,ZAP70,GNG2,LIMD2,PTPN7,PYHIN1,TRDC,NCR3,SAMD3,CYTIP,SPON2,CLEC2D,FCRL6,CCL4	BRI3,APLP2,ASAH1,TKT,CST3,CD63,GPX1,ANXA5,CD9,S100A11,YBX1,PRDX1,LMNA,GPX4,YBX3,TPT1,RAC1,MYL6,ANXA2,LGALS3BP,OAZ1,SAT1,S100A6,PEBP1,GNAS,RTN4,HSPB1,SPINT2,TMEM14C,ALDH2,FABP5,FTH1,LGALS3,RBM47,SERF2,CD151,RAB13,EEF1A1,CD74,TXN,RAB32,LTA4H,S100A10,DUSP1,ATP5F1E,RHOB,CD59,TALDO1,CSTB,MGST3
