# Supplementary material for: Bioinformatic characterization of ENPEP, the gene encoding a potential cofactor for SARS-CoV-2 infection
Source: PLoS One. 2024 Dec 11;19(12):e0307731. doi: 10.1371/journal.pone.0307731 (PMC11633960; doi:10.1371/journal.pone.0307731)
Supplement: S5 Table — Each row includes the 50 most up and down-regulated differentially expressed genes (DEGs) for the corresponding cell type cluster. (XLSX) [file pone.0307731.s006.xlsx]

## Sheet: Taul1
Gene name	Gene	Tissue	Cell type	Cluster	expressing_cells_N	total_cells_N	percent	Read count	nTPM	top_up_DEGs	top_down_DEGs
ENPEP	ENSG00000138792	brain	excitatory_neurons	32	297	826	35.96	637	22	POU6F2,CDH12,LAMA2,PTPRD,RIT2,SNTG1,NRG1,LDB2,FOXP1,KHDRBS2,CADPS2,GAP43,TBRG1,NRGN,COL5A2,FMN1,CA10,LMO4,GAB1,NR3C1,KCNQ5,FAM171A1,ME1,CACNA2D3,RORB,PCDH9,PLCB1,CNTN4,CAMK1D,ESRRG,KCNH1,OPCML,EFNA5,ATRNL1,CNTNAP2,FOCAD,NECAB1,CNTN6,PDE4D,NELL2,ATP2B2,PPFIBP1,SCN1A,MAGI3,RALYL,CFAP221,RBMS1,ARHGAP26,HECW1,ONECUT2	NXPH1,ZNF536,ERBB4,GAD1,SDK1,GRIN3A,GAD2,SOX6,ARX,GRIK1,MEIS2,DOCK10,SLC6A1,FNBP1L,IGF1,TIMP2,GPRIN3,SLC24A3,EGFR,PLCXD3,C8orf34,SEMA3E,LRRC3B,MAF,ADARB2,PCDH15,GHR,LYPD6,DLX1,PRKG1,XKR4,RBMS3,SULF1,ATP1B2,PREX2,TENM1,PARD3,ZNF385D,NLGN4Y,QKI,TLL1,ADAMTSL1,TENM3,CNTNAP5,HS3ST4,TAC1,RNF144B,UTY,RGS12,LUZP2
ENPEP	ENSG00000138792	brain	excitatory_neurons	16	588	1927	30.51	1370	17.3	CTNNA2,RXFP1,RALYL,NAV3,PDE4D,CADPS2,HTR1F,SYT1,NELL2,CPNE4,PPFIBP1,LRP1B,OPCML,PEX5L,HS3ST5,NRG1,NKAIN2,KCNQ5,PCDH9,SORCS1,NRCAM,CLSTN2,FOXP1,PTPRD,CDK14,DSCAM,CADM2,KCNIP4,CELF4,CCSER1,PDE1A,RYR2,FMNL2,FSTL4,ADGRL2,ANO3,SNCA,HS3ST2,EFNA5,RASAL2,SNAP25,AGBL4,CNTN6,PLXNA2,STXBP5L,ANK2,CHSY3,CDH10,VPS13A,CNTN4	NLGN4Y,UTY,USP9Y,CUX2,KDM5D,DDX3Y,MEIS2,ZNF536,NXPH1,THSD7A,GAD1,ERBB4,ZNF608,SLC6A1,MAF,ADAMTSL1,GAD2,LRRC37A,CDH13,ZFY,GRIK1,ARL17B,GNAL,LUZP2,SPOCK3,SOX6,IGF1,ARX,TOX3,SLC24A3,CNTNAP5,ALCAM,EGFR,PRKG1,ADARB2,HS3ST4,DAB1,TRPC6,KIAA1217,SDK1,PCSK6,CAMK2N2,ADRA1A,DOCK10,NFIB,ANKRD55,RASGRF2,RBMS3,LYPD6,TRHDE
ENPEP	ENSG00000138792	brain	excitatory_neurons	0	1266	4644	27.26	2876	19.1	KCNIP4,KCTD16,ITPR2,PDZD2,CDH18,ATRNL1,ZFPM2,LRRTM4,PRKCB,ADGRL2,SYN3,CACNB2,KIF13A,TESPA1,NLGN4Y,VSNL1,ATP2B1,NECAB1,PCSK2,CA10,USP9Y,GRM1,ENC1,PPP3CA,CBLN2,DGKB,CUX2,ASIC2,MBNL2,PDE4D,KCND2,LMF1,SV2C,ARL17B,LRRC37A,GRIA2,EPB41L2,TANC2,PRKD1,RGS6,HS6ST3,NDST3,COL24A1,SIPA1L1,KCNN2,PLXNA4,CAMK2A,LAMA2,NTRK3,KCNQ5	SLC44A5,PTPRT,FSTL5,VWC2,PTPRM,RXFP1,FARP1,TENM3,CPNE4,UTRN,FNBP1L,WLS,SYNPR,ARHGAP12,ZNF536,PID1,FCHSD2,PCDH11X,PDE4B,TIAM1,XKR4,NXPH1,NCALD,GAD1,TOX,CAMK2D,LUZP2,FOXP2,DNER,ERBB4,PLCH1,TSHZ3,TIMP2,SAMD4A,GRIP1,IL1RAPL2,TMTC2,PARM1,PLCXD3,GPRIN3,COL12A1,GAD2,RBMS3,STARD13,KLHL5,KCNAB1,DGKD,PLOD2,SLC6A1,TOX3
ENPEP	ENSG00000138792	brain	excitatory_neurons	3	971	3724	26.07	1999	17.4	KCNIP4,ADGRL2,ZFPM2,CDH18,ITPR2,LRRTM4,GRM1,CA10,CBLN2,COL24A1,KCTD16,PCSK2,NELL1,ATRNL1,CUX2,KIF13A,PDZD2,PRKCB,CACNB2,TESPA1,MAML2,SYN3,PRKD1,MOXD1,KCND2,VSNL1,SIPA1L1,MBNL2,PCDH7,KCNQ5,GRIA4,CCSER1,SV2C,RIT2,SCN1A,SLIT3,RGS6,NDST3,LMF1,PLXNA4,BTBD9,EPB41L2,PPP3CA,CHRM3,GRIA2,HHAT,LAMA2,TFDP2,NECTIN3,LDB2	PTPRT,USP9Y,UTY,NLGN4Y,FSTL5,RXFP1,KDM5D,SLC44A5,CPNE4,UTRN,FNBP1L,DDX3Y,ZNF536,PCDH11X,PTPRM,FARP1,STARD13,NCALD,SYNPR,TOX,VWC2,GAD1,NXPH1,PLCH1,ARL17B,TMTC2,ERBB4,LRRC37A,TIMP2,TENM3,IL1RAPL2,PLOD2,PID1,CAMK2D,RORB,ZFY,PLCXD3,GAD2,GPRIN3,SLC6A1,MAF,TIAM1,XKR4,GRIP2,KCNAB1,DGKD,CELF4,COL12A1,GRIP1,DNER
ENPEP	ENSG00000138792	brain	inhibitory_neurons	25	234	1230	19.02	334	17.9	THSD7A,SYNPR,ERBB4,PLD5,SLC24A3,L3MBTL4,ADARB2,RGS12,PLCE1,PROX1,RERG,ROBO1,SHISA8,SLC6A1,COL21A1,GALNTL6,SLC22A3,VIP,DOCK10,EGFR,GPR149,PARD3,SEZ6,PTPRZ1,PDE3A,RYR3,GALNT13,RIN2,KMO,ADAMTS6,SLC35F4,GRM7,CALN1,FAT4,TAC3,LRRC3B,ADRA1A,PKP2,CXCL14,HTR1E,NR2F2,MCC,IGFBP5,HRH3,KCNJ2,FLT1,TSHZ2,C8orf34,SLC6A11,DPF3	RALYL,NKAIN2,GRM5,KCNQ5,PCDH9,RAPGEF5,SATB2,SLC8A1,ST6GALNAC5,GRIA3,PDE4D,LRRTM4,CHN1,SPARCL1,RYR2,TMEM132D,EFNA5,LDB2,CRACDL,NETO1,CADPS2,PTPRK,POU6F2,NAV3,NECTIN3,ANKRD33B,CDH8,TSPAN5,PDE1A,KHDRBS3,BRINP3,FRAS1,SV2B,SLC24A2,DPP10,PTPRT,GAP43,PHACTR1,NECAB1,ANO3,R3HDM1,CHSY3,CLSTN2,STXBP5L,TESPA1,GRM3,FMN1,SYT1,SLIT3,ATRNL1
ENPEP	ENSG00000138792	brain	excitatory_neurons	19	264	1630	16.2	500	11.2	POU6F2,RORB,DCC,FSTL4,IL1RAPL2,FOXP1,HTR1F,NELL2,TSHZ2,RXFP1,UBE2E3,CCDC3,ARL17B,LRRC37A,ST6GAL2,PTPRT,USP9Y,UTY,PTPRD,PLCH1,SCN3A,KHDRBS3,HECW1,CPNE4,MRTFB,ITGA11,COL22A1,EPHA4,THRB,ZNF804B,CDK14,MPPED2,TNNT2,SATB2,CTNNA2,KCNH5,PPFIBP1,CLSTN2,NOVA1,NUAK1,COL6A1,CARMIL1,SORL1,SLC20A1,PDE10A,LRRN3,NECAB1,MRAP2,NEO1,SNED1	SDK1,ZNF536,NXPH1,MEIS2,GAD1,TENM3,ROBO2,ERBB4,KIAA1217,SLC6A1,GAD2,LUZP2,DOCK10,THSD7A,ROBO1,GRIK1,GRIN3A,SOX6,ZNF608,RBMS3,RASGRF2,IGF1,SLC24A3,PCDH15,GRIK2,MYO16,ADRA1A,ARX,QKI,ADARB2,GRIP1,SPOCK3,PTPRM,TOX3,HTR4,EGFR,MAF,SLC35F4,GNAL,ADAMTSL1,PDE4B,GRIK3,PARD3,CNTNAP3,LYPD6,FRMD4B,DSCAML1,ADCY8,GRIP2,KLHL5
ENPEP	ENSG00000138792	brain	excitatory_neurons	10	279	2401	11.62	540	10.2	RORB,IL1RAPL2,DCC,POU6F2,TSHZ2,HTR1F,PLCH1,RXFP1,CPNE4,FSTL4,COL22A1,IRAG2,PTPRT,FOXP1,FOXP2,FSTL5,ADAMTS16,ZNF804B,TMTC2,SNCA,PDZRN4,CCDC3,UBE2E3,NELL2,ST6GAL2,NKAIN2,SLC44A5,CHSY3,MYLK,VWC2L,MARCHF1,SCN3A,PTPRD,NEGR1,ADAMTS6,SPAG16,ANO3,THRB,PPFIBP1,ITGA11,NOVA1,CARMIL1,NEK11,MGAT4C,LRRN3,CADM1,RHOBTB1,MRAP2,ITPK1,KHDRBS2	EPHA6,KIAA1217,ROBO1,SPOCK3,NLGN4Y,GNAL,DAB1,IL1RAPL1,SDK1,DSCAML1,PDZD2,USP9Y,CDH20,ASIC2,BCL11B,RASGRF2,MEIS2,ROBO2,UTY,TENM3,GRIK3,PDE4B,ZNF536,NPAS3,ZNF516,ZNF608,DGKB,KDM5D,ANO4,PIP5K1B,SLC4A4,GRIK2,LRRC37A,QKI,MYO16,NXPH1,DDX3Y,GAD1,GRIN3A,HTR4,ARL17B,SLIT2,DLC1,PTPRM,ERBB4,PITPNC1,PRKCA,CRYBG3,GRIA4,COL24A1
ENPEP	ENSG00000138792	brain	excitatory_neurons	27	132	1146	11.52	195	5.5	PCDH9,CTNNA2,CDH12,MCTP1,NCAM2,RUNX1T1,DMD,PTPRK,NAV3,NELL1,NFIA,KCTD16,GPM6A,PTPRD,AK5,ARHGEF28,DLG2,PPFIBP1,CCK,PEX5L,RALYL,NKAIN2,PTK2,CDH2,NECAB1,SHISA9,LRP1B,CDH9,SLC35F3,GRIA1,MLIP,CSGALNACT1,MMP16,PDE4D,SCN3B,LARGE1,NELL2,LRRC7,GABRB3,MYO1D,MARCHF1,POU6F2,EFNA5,RYR2,ATRNL1,ATP2B1,SNED1,HS3ST5,FMNL2,RBFOX1	USP9Y,NLGN4Y,CUX2,UTY,EPHA6,VWC2,KDM5D,DDX3Y,CNTNAP5,ZNF536,PIP5K1B,CRACD,NXPH1,ERBB4,SDK1,GAD1,LUZP2,PTCHD4,IL1RAP,SPHKAP,NTNG1,PLCH1,COL11A1,COL5A2,CNTN5,ZFY,GAD2,THSD7A,PRKG2,KCNH5,PDE1C,SLC6A1,LRRC37A,KCNMB2,HS3ST4,CAMK2D,PITPNC1,ABTB3,DOCK10,PTPRM,IGF1,SLC5A8,ITGA8,PCP4,TMEM132C,STXBP6,ANK1,SLC35F4,DGKD,ARX
ENPEP	ENSG00000138792	brain	excitatory_neurons	4	395	3519	11.22	800	5.8	CADPS2,PHACTR1,CDK14,HECW1,CELF4,ZNF385B,ARL17B,NKAIN2,LRRK1,CADM2,FSTL4,RYR2,PDE1A,AGBL4,PTPRT,CLSTN2,LRRC37A,SYT1,STXBP5L,DNAH6,NRCAM,ELAVL4,HERC1,ARPP21,PCLO,SV2B,RXFP1,PRUNE2,IPCEF1,NCALD,TMEM117,KCNQ5,SLC24A2,TENM4,MRTFB,CDH10,KALRN,USP9Y,SMYD2,KCNQ3,BCL11A,FMN1,KHDRBS3,CAMK2D,NRG1,CAPS2,PDE3B,THRB,ANK2,FOXP1	SPOCK3,ZNF608,CDH9,GNAL,CUX2,ALCAM,MEIS2,ZNF536,KIAA1217,NXPH1,THSD7A,RASGRF2,GAD1,STXBP6,SDK1,ERBB4,MAF,CDH13,RBMS3,SLC6A1,GAD2,TOX3,GRIK1,SOX6,IGF1,SEMA3C,DOCK10,SYNPR,SLC24A4,MTUS1,ADARB2,SLC24A3,ARX,ANKRD55,SEMA6D,KCNIP1,ZNF804A,TRPC6,ECE2,PARD3,VAV3,FGFR2,LYPD6,PCSK6,NXPH2,FRMD4B,TMEM196,PRELID2,RND3,PROX1
ENPEP	ENSG00000138792	brain	excitatory_neurons	40	33	298	11.07	67	6.6	RXFP1,DCC,MMP16,IL1RAPL2,PDZRN4,TOX,CTNNA2,NELL2,OPCML,POU6F2,CPNE4,CLSTN2,RORB,KHDRBS3,PDE4D,GABRG3,CSGALNACT1,HS3ST5,FOXP1,ZNF385B,CDH10,CCDC85A,B3GLCT,LRP1B,PCLO,UTY,NPFFR2,KCNQ5,ARL17B,ST6GAL2,LRRC37A,HS3ST2,CCK,USP9Y,CCDC3,SYT1,PCDH10,TENM4,DACH1,GCC2,SLC39A10,MRTFB,RALYL,NRCAM,NLGN4Y,FOXP2,LRFN5,KCNH5,EDIL3,ITPK1	CUX2,PRKG1,NFIB,THSD7A,NXPH1,GULP1,ZNF536,MEIS2,GRIK1,GAD1,CRHR2,ITGA8,MYO16,LUZP2,GRIN3A,ERBB4,L3MBTL4,KIAA1217,SLC6A1,EPHA6,GAD2,HTR4,SLC32A1,GPRIN3,CHRDL1,TENM3,PRSS12,PRKCD,ADRA1A,SLC24A3,DAB1,ADCY8,ROBO2,ADAMTSL1,SEMA3C,WHRN,IGF1,PLS3,GNAL,ROS1,ABTB3,UTRN,SULF1,PRKCA,LRRTM4,RASGRF2,CTXND1,FBLN7,KIRREL1,CAMK2N2
ENPEP	ENSG00000138792	brain	excitatory_neurons	33	68	730	9.32	99	4	MCTP1,CTNNA2,CDH12,PCDH9,DMD,NCAM2,RALYL,PTPRD,ATRNL1,GPM6A,SLC35F3,RBFOX1,NELL1,KCTD16,RYR2,LRP1B,CSGALNACT1,RUNX1T1,PDE4D,DLG2,ATP2B1,PTK2,ARHGEF28,SYN3,USP9Y,ARL17B,OPCML,LRRC7,NELL2,LIMCH1,LARGE1,PEX5L,PTPRK,TMEM132D,KALRN,SOX5,AK5,NLGN4Y,SYT1,HS3ST5,GABRB3,SLC35F1,NECAB1,THEMIS,EFNA5,NFIA,NAV3,PPP3CA,MMP16,NKAIN2	EPHA6,VWC2,CUX2,IL1RAP,COL11A1,CNTNAP5,NXPH1,LUZP2,ERBB4,SDK1,ZNF536,PLCH1,GAD1,NTNG1,THSD7A,COL5A2,SPHKAP,CRACD,GRIK1,PTCHD4,SEMA6D,PDE1C,PIP5K1B,CNTN5,GAD2,ITGA8,SYNPR,ABTB3,SLC6A1,ADRA1A,SLC24A3,ADARB2,VAV3,SOX6,KCNMB2,ANK1,PTPRM,SV2C,TMEM132C,ALCAM,RBMS3,SEMA3E,IGF1,EGFR,ARX,COBLL1,DGKD,STXBP6,DOCK10,LYPD6B
ENPEP	ENSG00000138792	brain	excitatory_neurons	2	338	3732	9.06	580	5.1	CADPS2,RORB,COL11A1,NCALD,LRRK1,POU6F2,FMN1,NKAIN2,CAMK2D,RXFP1,IL1RAPL2,CPNE4,FSTL4,CDK14,CCDC85A,IPCEF1,PTPRT,SYNDIG1,PDE1C,PHACTR1,CELF4,PRUNE2,DNAH6,KCNQ5,CLSTN2,CDH10,KCNT2,ELAVL4,PCLO,ST6GALNAC3,LHFPL6,TMEM117,FOXP2,CNTN3,CADM2,HS3ST2,ARSJ,GALNT17,RALYL,MKX,PDE1A,HECW1,NRG1,AGBL4,NYAP2,DPY19L1,ARPP21,EPHA3,THRB,KIAA0319	CDH9,KIAA1217,RASGRF2,ALCAM,ZNF608,UTY,GNAL,CUX2,NLGN4Y,ROBO1,SPOCK3,ZNF804A,SDK1,USP9Y,STXBP6,MEIS2,ZNF536,KDM5D,KCTD16,THSD7A,CDH13,GAD1,NXPH1,TMEM196,LRRC37A,MAF,ERBB4,PDZD2,ARL17B,DDX3Y,ENSG00000284762,SEMA3C,FBLN7,GAD2,SLC6A1,SEMA6D,EPHA6,RBMS3,LZTS1,TOX3,DAB1,SORBS2,QKI,SLC24A4,ZNF462,ADAMTSL1,SGCD,ZNF385D,KCNIP1,SLC24A3
ENPEP	ENSG00000138792	brain	inhibitory_neurons	30	77	920	8.37	114	4.8	NXPH1,ERBB4,SLIT2,PTPRM,ZNF385D,SPOCK3,CHRM2,PLCXD3,SOX6,GPR149,TENM1,SLC35F4,KLF12,ANO4,RAB3IP,FGF12,KCNC2,PRKG1,ZNF536,ELAVL2,GALNTL6,DOCK11,PAM,GAD1,ASTN2,PLCE1,KCND2,ZMAT4,GAD2,TAFA2,ADCY8,GPC6,QKI,TRPC4,KLHL5,GRIA1,ST8SIA4,DNER,CNTNAP3,SAMD5,ADAMTS17,SATB1,INPP4B,RNF144B,RASSF8,OSBPL3,MCC,XKR4,CPLX1,VWC2L	RALYL,NELL2,LINGO2,ARPP21,RGS6,NECAB1,CACNA2D1,CADPS2,PDE1A,EPHA4,CAMK2A,PTPRT,MLIP,NFIB,NRXN1,MAN1A1,KCNT2,NRG1,ARAP2,MAPK4,NELL1,CA10,SATB2,TESPA1,ENC1,NFIX,NGEF,KCNB2,HTR1F,TAFA1,GRM3,GDA,CRACDL,NRGN,SLC17A7,GRID2,NEDD4L,SV2B,GAP43,DPYD,MEIS2,IPCEF1,PTK2B,CPNE4,TOX,PTPRD,CHN1,LAMA2,CBLN2,CACNA1E
ENPEP	ENSG00000138792	brain	excitatory_neurons	1	277	4370	6.34	425	3.4	LRRTM4,R3HDM1,RGS6,RFX3,TAFA1,NECAB1,HS6ST3,CUX2,PDZD2,ENC1,CAMK2A,LINGO2,DGKB,KCNIP4,NLGN4Y,NDST3,TMEM178B,SYN3,EPB41L2,FLRT2,TESPA1,MED12L,USP9Y,PPP3CA,PTK2B,NTRK3,KALRN,LRFN5,ADGRB3,GLRA3,RAPGEF5,NECTIN3,GRIA2,LRRC37A,ARL17B,CA10,RASGRF2,KCTD16,MAPK4,NLK,GAB1,GRIA4,PTPRK,ATRNL1,CBLN2,ST6GALNAC5,GABRB3,MRTFB,ATP2B1,GPC6	FSTL5,GRIK3,GRIP1,FNBP1L,WLS,ZNF536,KLHL5,CRACD,PTPRM,GAD1,NXPH1,RBMS3,PCDH11X,ERBB4,DNER,PDZRN4,CDH7,ZNF385D,SLC35F1,GPRIN3,GAD2,ANK1,SLC6A1,PLD5,SLC24A2,MAF,PLOD2,SAMD5,TENM1,KCNIP1,IL1RAPL2,VAV2,SOX6,DGKD,C8orf34,IGF1,SLC24A3,RAB3IP,ASTN2,HS3ST2,ABTB3,ANKRD55,LRP1B,ARX,DOCK10,SGCZ,DPP10,NHS,VWC2L,QKI
ENPEP	ENSG00000138792	brain	excitatory_neurons	7	185	3220	5.75	277	3	LRRTM4,HS6ST3,DGKB,RFX3,CUX2,R3HDM1,GLRA3,KCNIP4,PTPRK,RGS6,MED12L,TAFA1,NECTIN3,ADAMTS3,LINGO2,NDST3,RASGRF2,DCAF6,FLRT2,CBLN2,GRIA4,TMEM178B,PPFIBP1,GRIA2,CACNA2D1,NECAB1,MLIP,EPB41L2,GAB1,GRM7,CHRM3,CA10,GABRB3,CACNA2D3,PPFIA2,KHDRBS2,MAPK4,GULP1,FAT3,P2RY14,SIPA1L1,PDZD2,UNC5D,NR3C2,KALRN,PRAG1,ST6GALNAC5,EPHA4,MAP3K5,TESPA1	USP9Y,UTY,NLGN4Y,GRIK3,FSTL5,KDM5D,WLS,ZNF536,FNBP1L,PTPRM,DDX3Y,LRRC37A,PCDH11X,NXPH1,GAD1,GRIP1,ASTN2,ERBB4,IL1RAPL2,ARL17B,RBMS3,ANK1,MAF,CRACD,KLHL5,PLD5,PDZRN4,GAD2,SLC6A1,ZNF385D,KCNIP1,GRIP2,PLOD2,ZFY,DNER,SLC24A3,SOX6,SAMD5,IGF1,VAV2,ABTB3,ANKRD55,CHRM2,KAZN,ARX,SGCZ,DOCK10,C8orf34,NRIP3,ADARB2
ENPEP	ENSG00000138792	brain	excitatory_neurons	18	85	1697	5.01	113	2.3	SNTG1,COL5A2,LRRC4C,RORB,NTNG1,PTPRD,CUX2,LINGO2,TRHDE,POU6F2,PLCH1,LAMA2,GRM7,CUX1,UNC5D,VIPR2,MAST4,PTPRT,CA10,CPNE4,LPP,KCNH5,SMARCA2,TAFA1,KHDRBS3,MAGI2,ARL17B,MGAT4C,CACNA2D3,FLRT2,CNKSR2,KHDRBS2,BRINP3,GRM3,ARPP21,HDAC9,NEGR1,SLC2A13,LRFN5,RGS7,LRRC37A,ZNF804B,LDLRAD4,CNTN5,COBLL1,CDH10,SLC44A5,SCAI,GRID2,EPHA4	SGK1,GRIK3,SDK1,KIAA1217,GNAL,SPOCK3,PCDH7,ZNF536,NXPH1,GAD1,ZNF385D,ERBB4,MAF,INPP4B,BCL11B,CNTNAP4,CDH11,QKI,PLOD2,PCDH11X,SLC6A1,DSCAML1,GAD2,RBMS3,KLHL5,SAMD5,PDZD2,SOX6,PLXDC2,GRIK1,ROBO1,ANO4,PDZRN4,COL24A1,IGF1,HTR4,KIF26B,ADARB2,MEIS2,DOCK10,DCHS2,ARX,GRM1,PLPPR1,NXPH2,NKAIN3,TENM3,EGFR,DOCK11,ABTB3
ENPEP	ENSG00000138792	brain	inhibitory_neurons	5	168	3513	4.78	238	2.7	ERBB4,CNTNAP3B,PTPRM,NXPH1,ZNF536,CNTNAP3,MYO16,ABTB3,KCNC2,SAMD5,PRKG1,SOX6,KCNAB1,GAD1,ADAMTS17,KLF12,GAD2,VWC2,GRIP1,NHS,RBMS3,ANK1,PPARGC1A,TENM1,ZNF385D,RNF144B,TMEM132C,SLIT2,ZNF804A,ANO4,FGF12,RAB3IP,PAM,CNTNAP2,DPP10,KIAA1217,SLC9A9,DOCK11,PLCXD3,MYO5B,ASTN2,GRIP2,SOX5,TENM3,IL1RAPL1,KLHL5,SASH1,SPOCK3,KAZN,MAF	RALYL,NEDD4L,NRXN1,ARPP21,CACNA2D1,RGS6,SATB2,NECAB1,CACNA1E,NELL2,SV2B,KCNIP4,CADPS2,CHRM3,COBL,NGEF,ENC1,NFIX,GAP43,MLIP,PPFIBP1,SLC8A1,MAN1A1,DPYD,GDA,PDE1A,MAPK4,CA10,CRACDL,FAT3,ARAP2,LINGO2,NELL1,SLC17A7,PTPRK,NRG1,KCNT2,TESPA1,TAFA1,PHACTR1,CAMK2A,NRGN,PTK2B,NFIB,CBLN2,ANO3,HTR1F,SEC14L5,CARMIL1,MYO1D
ENPEP	ENSG00000138792	brain	inhibitory_neurons	17	77	1775	4.34	122	3.8	ADARB2,GRIK2,CXCL14,DAB1,DOCK10,FSTL5,DNER,ADRA1A,INPP4B,ZNF536,RGS12,PLD5,CNTNAP4,EGFR,CNTN5,RELN,ERBB4,KCNIP1,SGK1,GALNTL6,RBMS3,NR2F2,PTPRM,MAML3,CHST11,AP1S2,C8orf34,QKI,MTSS1,RAB3C,PRR16,ZNF608,SPOCK3,GAD1,NDNF,GRIK1,FNBP1L,SHISA9,TIMP2,ARHGAP42,NPAS3,HS3ST5,GAD2,NECAB2,NYAP2,PLPPR1,COL21A1,CRACD,GRIP1,ANKRD6	SATB2,SV2B,KHDRBS3,LDB2,CRACDL,PTPRD,CHN1,SLC24A2,ATRNL1,ANO3,SH3GL2,TESPA1,LIN7A,SLC17A7,NDST3,CELF2,ANKRD33B,CUX2,NRGN,CBLN2,OLFM3,RAPGEF5,DLG1,FSTL4,LMO4,IPCEF1,RBFOX1,EPB41L2,PTPRK,ENC1,MBNL2,ARAP2,RGS4,NAV3,XYLT1,LHFPL6,SNAP25,SATB1,ITPR2,NPTX1,LRP1B,PPARGC1A,STXBP5L,NR3C1,FHL2,GAP43,NIN,R3HDM1,NRN1,DLGAP2
ENPEP	ENSG00000138792	brain	excitatory_neurons	31	36	858	4.2	50	1.3	KCNIP4,GRIK2,TAFA1,ESRRG,ROBO2,BCL11B,LMO7,COL24A1,COL5A2,PEX5L,VAT1L,NFIB,ADRA1A,CLEC2L,ASIC2,NRG1,SNX29,NRP1,IQSEC1,NTNG1,CDH20,SLC35F3,AGBL4,SPHKAP,DSCAML1,CRYM,PPARGC1A,NEBL,PTPRN2,ADK,NLGN1,DOCK4,LRRC7,CNTN3,GRIA2,LPP,PCSK6,MSRA,ARAP2,MAP2,STK39,TMTC2,ARL15,ARPP21,FRMD4A,SLC8A1,FAM135B,GRIA3,DSCAM,ENTREP2	CDH9,PTPRT,CUX2,SPATS2L,FOXP2,KCNMB2,PRKG1,MARCHF1,RORB,HTR2A,RSPO2,RUNX1T1,RGS6,PLCXD3,NCALD,ERBB4,HS3ST4,GAD1,PPFIBP1,CNTN5,NXPH1,GALNTL6,ADAMTSL1,MAF,RXFP1,SAMD5,SOX6,KCNAB1,NPTX1,SEMA3A,PDZRN3,POU6F2,SCN3B,CAMK4,ARX,GRIA4,TOX3,KCTD16,SNCAIP,CNTNAP4,SHISA9,GOLIM4,GRIK1,SYT13,ZNF536,SEMA5B,ADAMTS17,TAFA2,ZNF608,LHX2
ENPEP	ENSG00000138792	brain	inhibitory_neurons	8	128	3114	4.11	191	2.3	ERBB4,NXPH1,PTPRM,SOX6,KLF12,GRIP1,ABTB3,ZNF536,TMEM132C,CNTNAP2,MYO5B,ZNF804A,MYO16,VWC2,KCNAB1,KCNC2,TIAM1,KIAA1217,SLC9A9,KLHL5,GAD1,NHS,KIF26B,GAD2,CNTNAP3,RBMS3,ADAMTS17,RNF144B,ZNF385D,SPOCK3,ANO4,ANK1,FGF12,CNTNAP3B,GRIP2,TENM1,PPARGC1A,DPP10,SAMD5,DOCK11,ZMAT4,XKR4,SOX5,TRPC4,SLIT2,DLGAP1,MAGI1,KAZN,SLC44A5,PAM	RALYL,CACNA2D1,ARPP21,SATB2,NEDD4L,NRXN1,CHRM3,NECAB1,NELL2,RGS6,COBL,SV2B,PTPRK,CADPS2,SNCA,DPYD,MLIP,PDE1A,ARAP2,CACNA1E,CA10,NGEF,ENC1,MAPK4,KCNIP4,NELL1,NRG1,FAT3,TESPA1,CACNA2D3,GDA,TAFA1,NFIX,ANO3,SLC17A7,CRACDL,CBLN2,MAN1A1,PPFIBP1,PHACTR1,GAP43,NFIB,SEC14L5,PTK2B,CARMIL1,DPY19L1,GRM1,IPCEF1,PDE4D,GRM3
ENPEP	ENSG00000138792	brain	excitatory_neurons	24	48	1293	3.71	78	3.3	ACVR1C,MEIS2,HPCAL1,MLIP,SEMA3C,CBLN2,HHAT,GRIA4,PPFIA2,HS6ST3,KCNIP2,GRM1,SLIT3,ENC1,ARL4A,DGKB,FAM163A,KCNIP4,CDH9,LRRTM4,NDST3,PDZD2,ART3,CACNA1E,LIPC,NECTIN3,NHSL2,KCND2,SERPINE2,KIAA2012,EPB41L2,BTBD9,GNAL,DGKG,TMEM196,MOXD1,SLC24A4,PDGFD,EPHA6,DIAPH2,BMPR1B,GNG2,CDH13,MAP3K5,GLP2R,LAMP5,ZFHX4,GSG1L,MAN1A1,FAT4	POU6F2,KCNAB1,SGCZ,DLC1,PTPRM,STARD13,GRM3,RXFP1,ASTN2,ZNF385D,KAZN,DPP10,ELAVL2,ZNF536,FSTL5,ARHGAP12,FNBP1L,GRIP1,NXPH1,TOX,PTPRT,GAD1,ERBB4,RORB,TOX2,FIGN,VWC2L,NRG1,CPNE4,TMEM132C,NTNG1,TMTC2,COL5A2,WLS,PLCH1,HS3ST5,SNTG1,ADCY8,FOXP2,GAD2,RBMS3,SEMA3A,SLC6A1,PHLDB2,COL11A1,KCNIP1,GPRIN3,CRACD,DNER,UST
ENPEP	ENSG00000138792	brain	excitatory_neurons	44	4	111	3.6	5	1.8	PLP1,ENPP2,SLC44A1,KCNH8,CTNNA3,MBP,QKI,PIP4K2A,UGT8,LPAR1,PHLPP1,MOG,CNP,ST18,CREB5,TMEM144,DOCK5,EDIL3,PLEKHH1,RNF220,DOCK10,NCKAP5,BCAS1,COL4A5,C10orf90,FRMD4B,CERCAM,ZBTB20,OPALIN,PTGDS,CLDN11,FGFR2,FA2H,FOLH1,MEGF10,SELENOP,DOCK1,ABCA8,GPR37,CLMN,SLCO1A2,CLDND1,TTYH2,SH3TC2,MAG,DAAM2,PDE4B,FAM107B,MYRF,LAMP2	NXPH1,ADCY8,FLT3,IGF1,SLC47A1,ZNF385D,KCNIP1,TRIM67,MAFB,TLL1,TOX,MAGEL2,GRIK1,HAPLN1,DIRAS3,NECTIN2,TMEM97,ANK1,LCP2,PRRT4,MYO3B,ABTB3,CATSPERB,SOX4,SOX6,ERBB4,KCNS3,WDR76,NGF,DLX5,PLCXD3,FAM131C,ASPM,QRFPR,TSPAN2,LY96,KCNJ8,GAD1,C12orf75,IGFBPL1,SPHKAP,KCNK2,GAD2,CRACD,SP9,IQCM,GRIP1,CCDC69,KIRREL1,CCDC68
ENPEP	ENSG00000138792	brain	excitatory_neurons	9	79	2451	3.22	98	1.4	LRRC4C,COL5A2,NTNG1,PTPRD,GRM7,SNTG1,RORB,CUX2,LINGO2,PLCH1,PTPRT,TRHDE,POU6F2,UNC5D,CUX1,NEGR1,BRINP3,CPNE4,MAST4,KCNH5,CA10,LAMA2,RORA,KHDRBS2,TAFA1,LPP,SLC2A13,SMARCA2,COBLL1,MAGI2,FLRT2,GRM3,VIPR2,ZNF804B,FMN1,KIAA0319,DCC,ARPP21,PDZRN3,KHDRBS3,GAB1,CACNA2D3,CNTNAP5,CADPS2,EPHA4,PARM1,PTPRK,CSMD1,PAPSS2,SCAI	SGK1,UTY,QKI,NLGN4Y,GRIK3,GNAL,SDK1,PCDH7,PDZD2,KIAA1217,SPOCK3,USP9Y,INPP4B,ZNF536,PCDH11X,GRM1,BCL11B,CDH11,MCTP1,ZNF385D,NXPH1,GAD1,PEX5L,GRIA1,MAF,ERBB4,LRRC37A,KDM5D,DSCAML1,PDZRN4,SLC6A1,ANO4,ST3GAL1,PRKCG,NELL1,KLHL5,ARL17B,GAD2,SLIT3,RBMS3,SAMD5,PLXDC2,DOCK10,PLOD2,DDX3Y,ETV1,SOX6,NRP1,GRIK1,MEIS2
ENPEP	ENSG00000138792	brain	inhibitory_neurons	14	68	2250	3.02	90	2.3	SYNPR,ADARB2,RGS12,PROX1,SLC24A3,GLRA2,GALNTL6,PLD5,ZNF536,SHISA6,CHRNA2,VIP,THSD7A,ERBB4,DOCK10,IGF1,MAF,PPP1R1C,NPAS3,ARL4C,CNR1,SHISA8,SCG2,PTPRE,ZNF608,KCNT2,CALB2,EGFR,PDE3A,TIMP2,GPR149,GALNT13,CRACD,LAMA3,AP1S2,HTRA1,NPR3,KCNG2,ASIC4,N4BP2,ANGPT1,SMOC1,SVEP1,LRRC3B,CCNG2,ROBO1,PLCE1,GAD1,TAC3,PDE4B	RALYL,SATB2,LDB2,CHN1,RAPGEF5,CRACDL,ST6GALNAC5,SV2B,POU6F2,PTPRK,CELF2,SLC8A1,ATRNL1,PDE1A,CADPS2,ANKRD33B,XYLT1,MBNL2,NAV3,RYR2,ANO3,DPP10,SH3GL2,KHDRBS3,CABP1,TESPA1,SLC17A7,PRKCB,LMO4,ADGRL2,EPHB6,EPB41L2,EPB41,NRGN,BCL11A,STXBP5L,MPPED1,KALRN,CACNA2D1,IPCEF1,PTPRT,CUX2,AGBL4,R3HDM1,EFNA5,PHACTR1,FSTL4,SOX5,SATB1,SLIT3
ENPEP	ENSG00000138792	brain	excitatory_neurons	22	42	1397	3.01	49	1.1	HS3ST4,DLC1,ASIC2,SORBS2,SEMA3E,LRP1B,TRPM3,RYR3,MDGA2,ADAMTSL1,TLE4,RYR2,RALYL,PDE1A,KIAA1217,PTPRD,OLFM3,ATP2B1,AFDN,MCTP1,NPTX1,SLC35F1,TMEFF2,PDZRN4,FOXP2,SLC8A1,AFF3,USP9Y,PEX5L,PCDH7,EPHA5,NLGN4Y,NELL2,KHDRBS3,DGKG,MEIS2,ZNF385B,CADPS,SYNJ2,FRMPD4,BMPER,TRMT9B,DGKI,UTY,DPP10,CSMD1,CPE,CEMIP2,NALF1,CDH11	PDZRN3,GRM7,UNC5D,PPFIBP1,KIRREL3,KCNMB2,GALNT18,CNTN4,CCDC85A,CUX2,ST6GALNAC5,KCNC2,PPP4R4,KCNAB1,ALCAM,TAFA1,NTM,ZNF608,FRMD5,GPC6,TRHDE,PTPRK,SPOCK3,ZNF536,GRIA4,RORB,VWC2,THSD7A,TRPC5,CDH13,NXPH1,LAMA2,PIP5K1B,TMEM196,CCK,L3MBTL4,GAD1,EPHA6,TENM2,SNCAIP,CSGALNACT1,CDH20,SLC26A4,PDE7B,SPATS2L,NPTXR,GULP1,ANK1,GAD2,SLC6A1
ENPEP	ENSG00000138792	brain	excitatory_neurons	13	55	2275	2.42	85	1.8	PDZD2,MEIS2,ENC1,KCNIP2,GRIA4,GRM1,CBLN2,NLGN4Y,NDST3,KCNIP4,GNAL,HS6ST3,SLIT3,SYN3,EPB41L2,ART3,MLIP,CDH9,CSGALNACT1,KCTD16,ACVR1C,STXBP6,DGKB,LMF1,HPCAL1,KIF13A,SERPINE2,ENSG00000284762,KCND2,CHRM3,SEMA3C,PCDH8,CACNA1E,LRRTM4,DIAPH2,BTBD9,KIRREL3,JAG1,RFTN1,CAMK2A,CAMKK1,EPHA6,PPFIA2,TESPA1,PTK2B,NTRK3,MBNL2,SDK1,PTPRO,GALNT18	SLC35F1,POU6F2,SLC44A5,NRG1,KCNAB1,ELAVL2,PTPRM,SGCZ,FSTL5,GRIP1,RXFP1,HS3ST5,FRAS1,ARHGAP12,DLC1,ZNF385D,CRACD,VWC2L,ZNF536,FOXP2,COL11A1,PTPRT,ASTN2,GAD1,NXPH1,PDE4B,LRP1B,PLD5,VWC2,TOX,ANK1,FNBP1L,ADCY8,DNER,LRRC4C,TMTC2,FCHSD2,ERBB4,NRIP3,GRM3,HS3ST2,KAZN,BICD1,DPY19L1,NTNG1,GPRIN3,WLS,KCNC2,PID1,IL1RAPL2
ENPEP	ENSG00000138792	brain	excitatory_neurons	11	55	2360	2.33	64	0.9	HS3ST4,DLC1,SEMA3E,TRPM3,LRP1B,RYR3,SORBS2,FOXP2,MDGA2,ASIC2,PTPRD,PDE1A,TLE4,RALYL,OLFM3,RYR2,ADAMTSL1,MCTP1,KIAA1217,PDZRN4,DPP10,PEX5L,AFDN,SLC35F1,TMEFF2,FRMPD4,PCDH7,NRP1,SLC8A1,ATP2B1,CSMD1,PCDH9,TRMT9B,MEIS2,PCLO,DOCK4,AFF3,EPHA5,CDH11,GRIK4,ROBO2,MMP16,NELL2,PDE4B,DGKG,NFIB,NRG1,SEMA5A,ARPP21,DGKI	PDZRN3,GRM7,KCNMB2,UNC5D,PPFIBP1,GALNT18,PTPRK,ST6GALNAC5,KIRREL3,CCDC85A,KCNC2,CUX2,TAFA1,PPP4R4,FRMD5,TENM2,KCNAB1,GRIA4,NTM,ZNF608,EPHA6,NLGN4Y,USP9Y,TRHDE,PIP5K1B,UTY,NWD2,DAB1,SPATS2L,GPC6,CCK,CSGALNACT1,VWC2,THSD7A,ZNF536,TMEM196,CNTN4,LAMA2,RORB,TRPC5,SPOCK3,KDM5D,NXPH1,GAD1,TMEM178B,NPTXR,KCNA3,PDE7B,L3MBTL4,KCNH1
ENPEP	ENSG00000138792	brain	inhibitory_neurons	41	6	293	2.05	6	1.1	ZNF385D,CNTN5,THSD7A,SLC9A9,TRPS1,ZNF536,DPP10,FSTL5,RORA,ALK,LHFPL3,ERBB4,SDK1,TIAM1,TAFA4,GULP1,CALN1,SLC6A1,DNER,ADCY8,ANK1,CA8,PLD5,MYO16,TENM1,TMEM132C,TMEM132D,HPSE2,PLCXD3,NPNT,CRACD,RASSF8,PLEKHH2,CNTNAP3B,VWC2,NACC2,DOCK10,SGCD,GRIA1,COL15A1,MTUS1,KCNAB1,COBLL1,TOX,FAM110B,EDIL3,SRGAP1,CNTNAP3,SAMD5,GPR149	CACNA2D3,LDB2,FAT3,CADPS2,GABRB1,RALYL,ARPP21,ASIC2,POU6F2,PDE1A,GRM7,SV2B,CHL1,MAN1A1,ZFPM2,CDH8,CRACDL,MARCHF1,SNCA,DCC,MLIP,SORCS1,PRKCB,TRPM3,SATB2,NRXN1,ANKRD33B,LRFN2,ANO3,LRFN5,ENC1,LMO3,NRG1,SLIT1,NELL1,HTR2A,CPNE4,MEIS2,MAGI3,TAMALIN,DLG1,GRIK4,GRM3,ZNF831,PDE4B,LAMA2,NGEF,GAB1,CHN1,COBL
ENPEP	ENSG00000138792	brain	inhibitory_neurons	15	39	1993	1.96	43	1.6	GRIK1,NXPH1,SPOCK3,TIAM1,KIF26B,SLC24A3,THSD7A,RBMS3,SYTL5,SOX6,SYNPR,PCSK5,WLS,CDH12,XKR4,KCNIP1,MYO5B,COL25A1,STXBP6,DAB1,SLC24A4,GRIK3,TENM1,PTPRM,CMTM8,MAF,GRIP1,FSTL5,PIP5K1B,KIAA1217,SHISA6,ANKRD55,NXPH2,ROBO2,PARD3,TIMP2,TENM3,DKK2,LRP8,ZBTB20,LHFPL3,AHR,ITGB5,MCUB,DOCK11,CALB1,NETO2,SGCZ,RASGRF2,ZNF608	LDB2,SV2B,ARPP21,NECAB1,SATB2,COBL,PTPRK,POU6F2,NFIB,CADPS2,NFIX,EPHA4,KCNT2,MLIP,R3HDM1,ANO3,CACNA2D1,NECTIN3,GRM3,NGEF,STXBP5L,AK5,SORCS3,TESPA1,RALYL,DSCAM,PHACTR1,TAFA1,CABP1,SLC17A7,CLSTN2,MYO1D,ENC1,SLIT3,IGSF21,NRGN,MAPK4,SORL1,CELF2,CBLN2,PTPRD,SEZ6L,FSTL4,KCTD1,PRKCB,ASIC2,CCDC85A,CDH20,CALN1,HTR1F
ENPEP	ENSG00000138792	brain	inhibitory_neurons	6	60	3482	1.72	71	1.4	SYNPR,GRIK1,SPOCK3,SHISA6,NXPH1,STXBP6,SOX6,TRHDE,PCDH11X,XKR4,WLS,KCNMB2,TENM3,NPAS3,FLT3,ASTN2,GAD1,SAMD5,ROBO1,PAWR,COL19A1,SLC24A3,GALNT14,L3MBTL4,KCNA3,TOX3,TIAM1,ADCY8,KIF26B,LHX6,GRIK3,COL25A1,TANC1,KCNIP1,SATB1,GRIP1,LHFPL3,SST,KLHL5,ANKRD44,RBMS3,ELAVL2,GRIK2,PLCH1,TSHZ3,CRB1,FRMD3,GRIN3A,ELFN1,PCDH15	LDB2,ARPP21,NECAB1,SATB2,SV2B,R3HDM1,GRIA4,SORCS1,EPHA4,SHISA9,CADPS2,NGEF,NFIX,PRKCB,POU6F2,CABP1,MLIP,OLFM3,ENC1,NFIB,HECW1,CLSTN2,ANO3,SLC17A7,PTK2B,TESPA1,SORCS3,GRM3,PRR16,GRIK4,LHFPL6,NRG1,OLFM1,NDFIP2,MAPK4,NRXN1,SLIT3,TAFA1,PCSK2,AK5,STXBP5L,SYNJ2,FSTL4,ZNF804B,SEC14L5,KCTD1,SYNDIG1,NELL2,MSRA,KHDRBS3
ENPEP	ENSG00000138792	brain	excitatory_neurons	39	5	324	1.54	5	0.4	RGS12,SORBS2,TMEM132D,ERC2,KCTD16,SPOCK1,PDE1A,CDH12,LSAMP,INPP4B,CLSTN2,PCDH9,ZNF804B,CADPS2,CADPS,CUX1,TRPC5,GABRB3,ITGB8,GNG2,UNC5C,PDZRN4,DLG2,CACNA1E,SYT1,AK5,TENM3,MMP16,KCNIP4,MGAT5,CACNA1B,STT3B,TENM4,CSMD1,PCSK2,ATP10A,CACHD1,GNAO1,AFF3,PLXDC2,RALYL,NAV3,GRIA1,MAP2K1,CELF4,KCNQ3,CTDSPL,ARAP2,SH3GL3,SIPA1L1	KIRREL3,EPHA6,ST6GALNAC5,ZMAT4,DCC,LHFPL6,GRM3,TOX,NXPH1,NCALD,GULP1,TRMT9B,ADCY8,FAM162B,RORB,KCTD8,COL11A1,MYO16,ANO3,LDB2,IL1RAP,CRACD,LAMA2,CRHR2,SV2C,SPHKAP,SLIT2,ANK1,UNC13C,WLS,STXBP6,TMEM132C,CUX2,GRIK1,MAST4,GRIN3A,CPNE8,GAD1,SOX6,SORCS1,LBH,ITGA8,NRSN1,PIP5K1B,HTR1F,SLC6A1,CDH13,TOX3,TRPM3,NXPH2
ENPEP	ENSG00000138792	brain	inhibitory_neurons	23	20	1351	1.48	26	1.1	ZBTB20,ADARB2,RGS12,SLC24A3,GALNTL6,PARD3,PLD5,ERBB4,ZNF536,SYNPR,L3MBTL4,SDK1,PROX1,EGFR,DOCK10,C8orf34,CXCL14,NKAIN3,ZNF608,SCG2,GALNT13,VIP,ROBO1,SLC6A1,CHST11,KCNJ2,TAC3,GAD1,GRM7,RIN2,ARHGAP18,ARHGAP28,PLPPR1,N4BP2,CRACD,FIGN,CHRNA2,SYTL5,MTUS1,SLC44A5,CLVS1,IQGAP2,THSD7B,TIMP2,CALB2,CNTNAP4,KMO,ARL4C,DLX1,ANKRD55	LDB2,SATB2,RALYL,SV2B,KHDRBS3,CRACDL,PTPRK,CHN1,POU6F2,MLIP,CADPS2,ANKRD33B,ANO3,CDH12,ELL2,TESPA1,SLIT1,RAPGEF5,ZNF385B,SH3GL2,LIN7A,SLIT3,SLC17A7,CABP1,STXBP5L,NRGN,CDK6,GRM3,NECTIN3,NETO1,SLC35F3,PHACTR1,CELF2,CUX2,CBLN2,RSPO2,KCNK1,FHL2,KCNMA1,PTK2B,CPNE4,XYLT1,FSTL4,NRN1,MCHR2,HOMER1,GRIA3,FOXP2,GAB1,HTR2A
ENPEP	ENSG00000138792	brain	excitatory_neurons	34	7	709	0.99	7	0.3	HS3ST4,KIAA1217,MARCHF1,SORBS2,TLE4,EPHA5,DLC1,ZFHX3,NRXN1,MDGA2,PCDH11X,LINGO2,NFIA,PTPRD,CAMK2D,DOCK4,TMEFF2,SEZ6L,GARNL3,MDFIC,CNTNAP5,CELF2,FOXP2,DGKH,CACNA2D3,LRP1B,FUT9,CADPS,STXBP5,TNIK,DGKI,SEMA3E,ARPP21,XKR4,ASIC2,NFIB,SLC8A1,PCDH11Y,RXFP1,ERC2,DACH1,MCTP1,PRKG1,DGKG,KALRN,OXR1,ITPR2,NALF1,GRM5,CHN1	ST6GALNAC5,CNTN5,KCTD16,EPB41L2,TCF4,PDZRN3,CDH13,SORCS1,HS6ST3,SLIT2,ATRNL1,CUX2,TRHDE,CDH20,STXBP6,PTPRK,NWD2,NECTIN3,EPHA6,ZNF608,TAFA1,NXPH1,RORB,FRMD5,LAMA2,DCC,ADGRL2,ZNF804A,SEMA6D,GULP1,THSD7A,NTNG1,TOX,PDE7B,NECAB1,GAD1,SFMBT2,PLCH1,MKX,IL1RAPL2,ANK1,SCN1A,ONECUT2,LRRK1,TMEM132C,UNC5D,GRIK1,TRPC5,SAMD5,COL5A2
ENPEP	ENSG00000138792	brain	inhibitory_neurons	21	14	1424	0.98	17	0.6	MYO16,FGF13,UNC5D,ZNF536,ALK,NTNG1,GRIA4,GRIN3A,CRACD,GRIP1,PTPRT,LAMP5,RBMS3,NXPH1,PTCHD4,SGCZ,SLC6A1,MGAT4C,SEMA6D,NFIB,TOX,PDGFD,KIT,GAD2,EYA4,TIAM1,GRIK2,UNC13C,DNER,KCNIP1,LSAMP,MTUS2,RAB3IP,ADARB2,DOCK10,TCF12,NKAIN3,FBXL7,CHST9,FAM110B,PIP5K1B,SGK1,IGSF11,SV2C,ANKRD55,COL4A2,SPHKAP,DGKD,TACR1,UBASH3B	KCNQ5,RAPGEF5,NELL2,SV2B,PCDH9,KHDRBS3,OXR1,ZFPM2,ARPP21,CSMD1,CHN1,HS6ST3,CACNA2D3,SATB2,CNKSR2,TRIM9,XYLT1,CRACDL,ASIC2,EFNA5,CADPS2,PTPRK,CDH18,PTPRD,DLG1,MLIP,ANKRD33B,PDE1A,MPPED2,LMO3,CNTN3,POU6F2,CDH10,ANO3,FSTL4,CA10,ATP2B1,CPE,LDLRAD4,CHRM3,TESPA1,TAFA1,ENC1,RGS6,GRM7,MAN1A1,SATB1,OLFM3,GRM1,RIT2
ENPEP	ENSG00000138792	brain	excitatory_neurons	20	11	1507	0.73	11	0.2	HS3ST4,KIAA1217,TLE4,ZFHX3,MARCHF1,NRXN1,CNTNAP5,DLC1,PCDH11X,EPHA5,NFIA,CDH10,MDGA2,FUT9,CAMK2D,PTPRD,PCSK5,SEZ6L,FOXP2,GARNL3,RXFP1,SEMA3A,SORBS2,XKR4,TMEFF2,MDFIC,DGKH,DOCK4,ARPP21,SEMA3E,CELF2,ERC2,LRMDA,ROBO2,PTPRR,LINGO2,TNIK,MCTP1,SLC8A1,CACNA2D3,NFIB,STXBP5,PRKG1,SEMA3D,PCDH9,DIP2A,CDH9,GPR158,DIRAS2,CDH2	ST6GALNAC5,TCF4,KCTD16,PTPRK,SLIT2,EPHA6,CA10,EPB41L2,ATRNL1,FRMD5,PDZRN3,SORCS1,CUX2,CDH13,STXBP6,CDH20,NWD2,TAFA1,UNC5D,TRHDE,TENM2,LAMA2,CNTN5,SEMA6D,PDE7B,HS6ST3,NECTIN3,GPC6,RORB,ONECUT2,TRPC5,LRFN5,SCN1A,NXPH1,GULP1,NPTXR,RNF144A,LRRC4C,ZNF804A,NTNG1,PLCH1,PLXNA4,IL1RAPL2,TMEM132C,KCNH7,NECAB1,ANK1,PIP5K1B,GAD1,COL5A2
ENPEP	ENSG00000138792	brain	astrocytes	35	4	567	0.71	5	1.5	PTGDS,FGFR3,SLC1A3,GPC5,ADGRV1,SLC1A2,NDRG2,ACSS1,ATP1A2,PON2,CST3,ARHGAP24,GRAMD2B,PLPP3,NHSL1,ATP13A4,AQP4,PRODH,APOE,NKAIN3,STON2,PREX2,HIF3A,GLI3,GJA1,GLUL,SPON1,ZBTB20,RFX4,HEPACAM,PARD3B,MMD2,SLCO1C1,GLIS3,DAAM2,PSD2,SLC25A18,PAMR1,LRIG1,RANBP3L,HPSE2,ITPKB,ZFHX4,GRIN2C,RGS20,COL5A3,ACSBG1,ARHGEF26,PRDM16,F3	RBFOX1,FGF14,ANK3,SYT1,CSMD1,MYT1L,CNTNAP2,ATP8A2,NRXN3,GABRB2,NBEA,ANKS1B,KHDRBS2,DGKI,OPCML,LRRC7,SYT16,CSMD3,RIMS2,SLC4A10,GRIN2B,LRFN5,SCN2A,MTUS2,GRIN2A,PTPRN2,CHRM3,SYN2,MDGA2,NLGN1,NMNAT2,GALNT17,GABRG3,OXR1,ERC2,PCLO,CACNA1D,DLGAP2,CCSER1,SNTG1,DSCAM,DYNC1I1,KCNQ5,ATRNL1,NEGR1,FRMPD4,FRMD4A,GABBR2,GABRB3,PAK3
ENPEP	ENSG00000138792	brain	inhibitory_neurons	38	3	466	0.64	3	0.3	SPOCK3,NPAS3,SLIT2,STXBP6,GRIK2,TRHDE,NXPH1,SAMD5,SYNPR,ANO4,KCNMB2,GRIN3A,PAWR,THSD7B,BRINP3,PTPRM,SATB1,QKI,CDH13,PAM,SASH1,AFAP1,PLCH1,ST8SIA4,RUNX1T1,WLS,FLT3,SH3GL3,PHACTR2,RIPOR2,FRMD3,KLHL1,KLHL14,KLHL5,KCND2,CRACD,NPAS1,XKR4,LHX6,SERPINI1,GNG4,FBN2,ARX,ALCAM,KCNA3,GNAS,C8orf34,DAB1,KIAA1217,NETO1	LDB2,ARPP21,SATB2,PTPRD,NFIB,PRKCB,SORCS1,SV2B,CADPS2,NRG1,ANO3,TESPA1,SLIT3,EPHA4,KIRREL3,CABP1,NELL2,CDH20,GRM3,NFIX,RXFP1,NWD2,PHACTR1,KCNQ5,MEIS2,HECW1,ZNF804A,PDZD2,LMO3,FHL2,SLC17A7,HTR1F,RORB,HS3ST5,SLC38A11,TOX,CPNE4,COL24A1,COL11A1,CLSTN2,NECAB1,ETV1,LAMA2,MLIP,TAFA1,LMO4,ASIC2,CDH18,IPCEF1,CA10
ENPEP	ENSG00000138792	brain	inhibitory_neurons	28	6	963	0.62	6	0.3	ADARB2,MYO16,KIT,DOCK10,FBXL7,PTCHD4,UNC13C,FGF13,GRIK1,SGCZ,PTPRM,RBMS3,GRIP1,DNER,ALK,NYAP2,ZNF536,PTPRT,TMEM132D,SLC6A1,EYA4,CNTNAP4,KCNAB1,KCNIP1,DGKD,NFIB,TRPC3,CRACD,FREM1,PKP2,RAB3C,ANKRD55,IL1RAPL1,GAD2,TMTC2,MGAT4C,PRELID2,EGFR,GOLIM4,MTSS1,NXPH2,GRIN2A,SPHKAP,SGK1,FGF14,UBASH3B,SV2C,SPOCK1,PIP5K1B,PID1	SATB2,SV2B,NELL2,ARPP21,CADPS2,KHDRBS2,HS6ST3,CDH12,LRRTM4,CRACDL,ZFPM2,MLIP,NDST3,RAPGEF5,CHN1,ANO3,FSTL4,CDH10,PTPRD,PCDH7,SIDT1,ASIC2,TESPA1,TAFA1,OLFM3,CBLN2,KCNIP4,KHDRBS3,PTPRK,ENC1,PDE1A,TRIM9,ATP2B1,KCNQ5,CACNA2D3,HTR1F,KCNK1,SLC17A7,KCNMA1,ANKRD33B,RXFP1,NRGN,RGS4,RYR2,IPCEF1,CUX2,SPARCL1,RSPO2,CPE,GPC6
ENPEP	ENSG00000138792	brain	excitatory_neurons	29	5	925	0.54	6	0.2	TSHZ2,ZNF385D,ASIC2,TLE4,TRMT9B,CRYM,ITGA8,SORCS2,LHFPL3,NLGN1,CDH6,DIRAS2,GRM8,HS3ST4,SPOCK1,OLFM3,ETV1,AFDN,KCNT2,DOCK4,LUZP2,DLC1,TOX,VWC2L,DPY19L1,ADCY2,ALCAM,NXPH2,BCL11B,RORA,SATB1,TLL1,KCNIP1,ZNF385B,FGFR1,CAMK2D,FOXP2,RANBP17,GPRIN3,SH3RF3,SEMA5B,NYAP2,PCP4,COL12A1,PDE9A,ROBO3,GRM3,ZNF704,TSHZ3,SLC24A2	LRRTM4,NTRK3,KCNMB2,NECAB1,CHRM3,SPATS2L,GALNT18,KIRREL3,PTPRK,KCNIP4,POU6F2,PRKD1,ANKRD33B,ZNF804B,SYN3,TESPA1,CDH12,GALNTL6,LHFPL6,SLIT2,CADPS2,PDZRN3,ELMO1,RASGRF2,PPP4R4,EPHA6,KITLG,COBL,KCTD16,CBLN2,PIP5K1B,UBASH3B,CIT,THSD7A,LAMA2,KCNH5,KCNC2,CCK,FSTL4,ZNF608,NXPH1,SLC38A11,FRMD6,ERBB4,KCNQ5,GNG2,PDE7B,ZNF536,NTNG1,RORB
ENPEP	ENSG00000138792	brain	microglial_cells	43	1	206	0.49	1	0.9	SLCO2B1,TGFBR2,A2M,DOCK8,SP100,LRMDA,APBB1IP,LPAR6,ENTPD1,INPP5D,P2RY12,CPED1,PARP14,FYB1,BNC2,FLI1,ZFP36L1,EBF1,ARHGAP24,CSF1R,TBXAS1,IFI16,CX3CR1,ADAM28,PGM5,BLNK,CFLAR,LPCAT2,ZFHX3,PALD1,B2M,PTPRC,LYN,ST6GAL1,SYK,XAF1,RUNX1,WDFY4,CGNL1,CD86,IRAK3,CD74,HLA-B,VSIR,AOAH,SAMSN1,HLA-E,PIK3R5,PLCG2,IKZF1	LRRC7,PPFIA2,CADM2,ANK3,RGS7,CSMD3,ANKS1B,SYT1,NRXN3,AKAP6,GRIN2B,FGF14,SLC4A10,LRRTM3,RBFOX1,FRMPD4,NRG3,MYT1L,RIMS2,KCNJ3,CCSER1,GABRB3,CSRNP3,FGF12,SYN2,GRIA2,NEGR1,UNC80,CADPS,GRIN2A,ATP8A2,KCNQ5,SYT14,LRRTM4,GABRG3,KALRN,IL1RAPL1,PTPRD,MTUS2,KSR2,STXBP5L,HECW2,GABRB2,ENOX1,AGBL4,RIMBP2,GRIA1,DCLK1,UNC79,DPP6
ENPEP	ENSG00000138792	brain	oligodendrocytes	12	10	2309	0.43	11	0.9	PLP1,CTNNA3,MBP,QKI,ENPP2,ST18,PTGDS,RNF220,KCNH8,UGT8,DOCK5,FRMD4B,DOCK10,COL4A5,NCKAP5,BCAS1,C10orf90,PIP4K2A,CERCAM,PHLPP1,MOG,TMEM144,SLC44A1,LPAR1,CNP,SLCO1A2,FAM107B,SPP1,TRIM59,PLEKHH1,SELENOP,CARNS1,CLDN11,SCD,MOBP,CREB5,CRYAB,ABCA8,DAAM2,ZBTB20,SLC5A11,ANLN,VRK2,SHROOM4,GLDN,DOCK1,CLDND1,TF,ERMN,FA2H	NRG3,FGF14,MYT1L,CNTN1,CSMD1,GRIN2B,FRMD4A,GABRB2,NBEA,SCN2A,SLC4A10,GABBR2,RGS7,SYT1,RIMS2,GRM5,NALF1,DLGAP1,CACNA1A,CCSER1,SYT16,FMN2,CACNA1B,MEF2C,ADCY2,GPM6A,RBFOX1,MAP2,THRB,GABRB1,PAK3,CSMD3,KCNJ3,UNC80,TMEM132B,NMNAT2,ATP8A2,LRFN5,KCNMA1,SCN8A,FGF12,GABRB3,CERS6,PTPRN2,NRCAM,CACNB4,CACNA1C,FRMPD4,NEBL,RAPGEF4
ENPEP	ENSG00000138792	brain	excitatory_neurons	36	2	557	0.36	2	0.1	TSHZ2,ZNF385D,TLE4,TRMT9B,ASIC2,HS3ST4,ITGA8,SORCS2,DOCK4,LUZP2,CDH6,GRM8,CRYM,AFDN,OLFM3,SPOCK1,DLC1,LHFPL3,NXPH2,KCNT2,VWC2L,TSHZ3,MYRIP,SATB1,RANBP17,ADCY2,NLGN1,COL12A1,RORA,TOX,SEMA5B,ZNF385B,DIP2A,TLL1,SEL1L3,GRM3,PRR16,ETV1,ERC1,BCL11B,GHR,DCC,DPY19L1,CAMK2D,MAPK10,KCNIP1,BCL2,FOXP2,ATP2C2,FGFR1	LRRTM4,KCNIP4,CHRM3,NTRK3,KCNMB2,PTPRK,SPATS2L,KIRREL3,POU6F2,SYN3,GALNT18,NECAB1,ZNF804B,EPHA6,TESPA1,GALNTL6,PDZRN3,CADPS2,ANKRD33B,LHFPL6,CDH12,GAB1,KCTD16,RASGRF2,COBL,PPP4R4,LAMA2,ZNF608,FRMD6,SLIT2,CIT,RORB,NXPH1,ELMO1,PRKD1,SFMBT2,ERBB4,TIMP3,ZNF536,GNG2,SPOCK3,KCNC2,CCK,THSD7A,NTNG1,FSTL4,UBASH3B,MAF,ADRA1B,KCNQ5
ENPEP	ENSG00000138792	brain	inhibitory_neurons	26	4	1218	0.33	4	0.2	ADARB2,KIT,UNC13C,FBXL7,MYO16,SLC6A1,DOCK10,FGF13,GRIK1,PTCHD4,RBMS3,SGCZ,PTPRM,ZNF536,ALK,PTPRT,DGKD,DNER,NFIB,GRIP1,EYA4,PRELID2,RAB3C,CNTNAP4,NXPH2,TMEM132D,CRACD,NYAP2,TMTC2,PKP2,EPHA3,NXPH1,LUZP2,FREM1,ANKRD55,TRPC3,WWP1,MGAT4C,KCNIP1,NTNG1,GRIN2A,KCNAB1,SV2C,IL1RAPL1,EGFR,LAMP5,NRIP3,AP1S2,JAM2,UBASH3B	RAPGEF5,TRIM9,LRRTM4,HS6ST3,PCDH7,OXR1,ARPP21,SV2B,SATB2,ZFPM2,CDH10,CDH12,SNTG1,KHDRBS2,RGS6,XYLT1,EDIL3,RALYL,CNTN3,SIDT1,NDST3,OPCML,CPE,PTPRD,CADPS2,CRACDL,CACNA2D3,PTPRK,CHN1,PLXNA4,DLG1,ATP2B1,NELL2,BRINP3,MPPED2,MLIP,PDE1A,SPARCL1,SORCS1,MAN1A1,ANKRD33B,KCNMA1,NIN,PDE4B,KIAA1217,CDH9,MARCHF1,STARD13,DPP10,CARMIL1
ENPEP	ENSG00000138792	brain	oligodendrocyte_precursor_cells	42	0	286	0	0	0	PTPRZ1,PCDH15,VCAN,LHFPL3,ZBTB20,PDGFRA,TNR,OLIG1,EPN2,SOX6,CHST11,SEMA5A,DOCK1,NCKAP5,MEGF11,STK32A,COL9A1,PLPPR1,KAT2B,APOD,LUZP2,CCDC50,SPATA6,PTN,CHD7,NKAIN3,ATP10B,KCNH8,SCD5,ZNF462,KANK1,RFTN2,ZCCHC24,SMOC1,PREX2,HIP1,FERMT1,MAML2,BCAN,BCHE,SULF2,HTRA1,QKI,PLLP,OLIG2,CALCRL,XYLT1,RIN2,PARD3,PRRX1	CHRM3,KCNQ5,RBFOX1,DLGAP2,NKAIN2,NRXN3,ADGRL2,FMN1,RYR2,LINGO2,SYT1,CACNA1B,TENM2,GABRB2,CNTNAP2,SRRM4,GABBR2,PTPRR,GABRA1,DCLK1,GABRA4,ROBO2,BCL11A,KCNC2,PHACTR1,RBFOX3,KCNH1,OLFM3,MGAT4C,SV2B,MTUS2,GABRG2,ST6GALNAC5,KALRN,RASGRF1,GRIN2A,HCN1,PCLO,HTR1E,KHDRBS2,EPHA7,LDB2,AGBL4,RASGRF2,CAMK2A,ELAVL2,CFAP221,PRKCB,ARHGAP26,EPHA4
ENPEP	ENSG00000138792	brain	oligodendrocytes	37	0	542	0	0	0	PLP1,CTNNA3,MBP,QKI,ENPP2,DOCK5,ST18,PIP4K2A,NCKAP5,SLC44A1,RNF220,BCAS1,DOCK10,FRMD4B,TMEM144,C10orf90,UGT8,PHLPP1,PLEKHH1,PTGDS,ZBTB20,LPAR1,KCNH8,CERCAM,COL4A5,CNP,CARNS1,GLDN,MOG,CREB5,FAM107B,PDE4B,TMEM165,DAAM2,DOCK1,CLDN11,SELENOP,PLD1,CLDND1,SHROOM4,ABCA8,SCD,FA2H,ANLN,USP54,SLCO1A2,MOBP,TF,GPR37,PXK	NRG3,FGF14,GRIN2B,CSMD1,DLGAP1,MYT1L,CCSER1,RIMS2,SYT1,LRFN5,CNTN1,MEF2C,GABBR2,KCNMA1,NEBL,CACNA1C,FRMD4A,FGF12,KCNJ3,PLCB1,GABRB2,ATRNL1,KCNQ5,SLC4A10,NALF1,ATP8A2,NRCAM,MTUS2,GABRB3,ATP2B2,OPCML,GALNT17,CACNA1B,KIAA1549L,SLC2A13,KSR2,GRM5,SYN2,LRRTM4,OSBPL6,MAP2,RBFOX1,PTPRG,DLGAP2,RBFOX3,HCN1,SYT16,NOL4,UNC80,CACNB2
