# Supplementary material for: Bioinformatic characterization of ENPEP, the gene encoding a potential cofactor for SARS-CoV-2 infection
Source: PLoS One. 2024 Dec 11;19(12):e0307731. doi: 10.1371/journal.pone.0307731 (PMC11633960; doi:10.1371/journal.pone.0307731)
Supplement: S6 Table — Each row includes the 50 most up and down-regulated differentially expressed genes (DEGs) for the corresponding cell type cluster. (XLSX) [file pone.0307731.s007.xlsx]

## Sheet: Taul1
Tissue	Cell type	Cluster	expressing_cells_N	total_cells_N	percent	Read count	nTPM	top_up_DEGs	top_down_DEGs
small_intestine	proximal_enterocytes	0	816	852	95.77	4192	730.8	PHGR1,ADIRF,ACE,RTN4,C3orf85,ANPEP,ATP1A1,GUCA2A,TDP2,FTH1,CST3,LDHA,APOB,MTTP,ALDOB,FBP1,SMIM24,MGAM,SELENOP,ENPEP,SLC26A3,PRAP1,ARL4A,SLC10A2,SI,GLRX,MME,TMEM256,HSD17B11,CYBRD1,MEP1A,XPNPEP2,FTL,SGK1,CMBL,PRR13,FABP2,S100A6,AP3S1,PMP22,PCK1,B2M,SLC7A7,HPGD,TMSB4X,OAT,MALL,DHRS7,CYB5A,SLC25A5	LCN2,PNLIPRP2,OLFM4,RAMP1,NAP1L1,GPX2,EIF1AY,ELAPOR1,MARCKSL1,SLC12A2,CXCL3,CDCA7,HES1,CD44,DMBT1,SYCE1L,STARD10,EPHB2,BEX3,IDH2,CCL25,CCL20,PPP1R1B,REG1A,FBL,MUC2,MYC,CCDC34,CREB3L1,CLCA1,HLA-B,IMPDH2,MYADM,C9orf152,TFF3,CEACAM5,STMN1,GP2,KDM5D,NME1,CDT1,GLUL,CLU,HMGA1,TFF1,MUC1,POLD2,CDC42EP5,SNORC,GINS2
small_intestine	proximal_enterocytes	1	665	820	81.1	2088	698.3	CD74,HLA-B,PRAP1,FABP6,HLA-DRA,DPEP1,HLA-DRB5,CDHR5,IL32,FAM151A,PNLIPRP2,NFKBIA,ALDOB,TM4SF20,SERPINA1,BIRC3,HLA-A,ISG15,ANPEP,AOC1,CTSD,SMIM24,FABP1,SLC6A19,AMN,NAALADL1,SLC51A,SLC51B,MT1H,SLC7A9,HLA-F,VKORC1,FABP2,B2M,SULT1A1,CFB,SLC5A1,LCN2,RBP2,APOC3,PEPD,CCL20,PLB1,CDHR2,TRIM31,TREH,AQP3,HLA-DQB1,TYMP,CYBRD1	EIF3E,FCGBP,PPP1R1B,MUC2,CYP2D7,NPM1,HNRNPA1,EEF1B2,RACK1,KLK1,NPDC1,MARCKSL1,CLCA1,PTMA,TFF3,GPX2,OLFM4,SLC12A2,EEF1A1,FOSB,HMGN1,NACA,ADH1C,C12orf57,PABPC1,AGR2,CEACAM5,IMPDH2,SRSF3,CCNG1,BCAS1,NAP1L1,EIF3L,ZG16,IDH2,MGST1,EIF1AX,HMGN2,FBL,C9orf152,STARD10,GPR160,DUT,COMMD6,CREB3L1,C1QBP,RSL24D1,EMP2,SNRPE,CDCA7
small_intestine	proximal_enterocytes	5	469	592	79.22	1233	575.6	GUCA2A,SELENOP,ADIRF,GPX4,PRAP1,SERPINA1,DPEP1,CDHR5,PHGR1,CYP3A4,APOA1,CYP2D7,HLA-DRB1,APOA4,ALDOB,AOC1,SMIM24,CST3,IL32,AMN,SAT2,PPDPF,PCK1,FBP1,FTL,TMEM37,DNASE1,DHDH,C3orf85,SLC7A7,APOC3,FXYD3,CREB3L3,FTH1,TMEM220,HLA-DRA,C2orf88,GPR15LG,CDHR2,ACE,RHOC,GLRX,LDHA,CUBN,HLA-C,DHRS7,TCN2,PDK4,CTSD,APOB	PIGR,RAMP1,CCL25,TMSB10,SPINK1,PPP1R1B,DMBT1,GPX2,REG1A,PNLIPRP2,STARD10,FABP6,HLA-B,OLFM4,MARCKSL1,ADH1C,CDC42EP5,MARCKS,CCND2,SLC12A2,TXN,ELAPOR1,IDH2,CYBA,EMP2,FBL,TFF3,HMGN3,NUCKS1,PABPC1,PTMA,LCN2,EIF1AY,TXNIP,ACTG1,FCGBP,CARD16,NAP1L1,SNRPF,SYCE1L,MLEC,MRPL12,CLCA1,ATP5MC1,CDCA7,IFITM3,C1QBP,RBM3,CD44,HNRNPA1
small_intestine	undifferentiated_cells	3	499	711	70.18	1268	137.7	SPINK1,UQCRH,REG1A,EEF1A1,CCL25,NACA,SNRPD2,RACK1,TMSB10,ATP5MC2,UBA52,HNRNPA1,PPP1R1B,COMMD6,PIGR,SLC25A6,TXN,FAU,YBX1,PRDX5,CD99,COX7C,FBL,GSTP1,IFITM3,SNRPF,EEF1B2,PABPC1,BTF3,MLEC,ATP5MG,UQCRB,SNRPE,DMBT1,PPIA,PTMA,OLFM4,ACTG1,RAMP1,TOMM7,HINT1,COA3,MT1E,C1QBP,TMEM258,ATP5PB,NPM1,H3-3A,HNRNPC,GPX2	SERPINA1,SELENOP,PRAP1,ADIRF,CYP3A4,APOB,GUCA2A,IL32,ACE,ALDOB,APOA4,CPO,CDHR5,APOA1,C3orf85,CUBN,SLC7A9,CIDEC,DPEP1,MS4A10,C11orf86,APOC3,FABP2,ALPI,XPNPEP2,CDHR2,MGAM,SLC15A1,ENTPD8,CYP2D6,TCN2,SLC7A7,CYP2D7,SMIM24,CREB3L3,SLC6A19,NAALADL1,TMIGD1,FXYD3,MUC2,LEAP2,AQP3,ISG20,SLC26A3,CRIP1,TREH,DHRS7,SUSD2,SULT2A1,PCK1
small_intestine	proximal_enterocytes	4	398	626	63.58	740	388	FABP6,FABP1,RBP2,FAM151A,KHK,CRIP1,BLVRB,FUOM,REEP6,NFKBIA,PRAP1,AKR7A3,GSTA1,CXCL3,KRT8,GSTA2,TKFC,ISG15,MAFB,C19orf33,SULT1A1,SMIM24,NAPRT,KRT20,CD74,TYMP,RND3,KRT19,SLC51B,LGALS2,BIRC3,EDF1,HLA-F,CHCHD10,PEPD,NAALADL1,MVP,ATP5F1D,ARHGDIG,HLA-B,IL32,ADIRF,HAAO,SULT1A2,CCL20,ALDOB,ATP5ME,TMEM54,PNLIPRP2,LCN2	EIF3E,NPM1,FXYD3,TMEM59,EIF4A2,PPP1CC,TSPAN8,SUMO2,HNRNPA1,HMGN1,DUSP1,PTMA,CCNI,FOS,TMED2,CCNG1,SELENOP,CIRBP,RSL24D1,MARCKSL1,H3-3A,EPCAM,GPR160,SRP9,H3-3B,SLC12A2,OLFM4,EEF1A1,DSTN,MUC2,NACA,CYP2D7,LAPTM4A,CEACAM5,SRSF3,GPX2,PPP1R1B,KLF4,TPD52,YWHAE,COX7A2L,CD63,PTGES3,HSD17B11,HMGN2,TMSB4X,PERP,SERBP1,FCGBP,PABPC1
small_intestine	undifferentiated_cells	6	191	346	55.2	348	72.6	EIF3E,NPM1,HNRNPA1,EEF1A1,NACA,RACK1,PPP1R1B,PABPC1,ACTG1,SLC25A6,YBX1,IMPDH2,BTF3,H3-3A,GPX2,SUMO2,CD9,EIF3L,IER2,SNRPD2,EPCAM,PTMA,C1QBP,EIF1AX,HNRNPK,PPIA,EIF3H,MGST1,EIF3F,KRT18,SNRPE,FAU,EEF2,EEF1B2,ERH,RBM3,JUNB,HMGN1,HSP90AB1,OLFM4,HSPD1,ATP5MC1,TMEM230,UBA52,ESD,HNRNPA0,JUN,DSTN,FBL,PTGES3	ALDOB,RBP2,FABP6,CD74,GUCA2A,SLC7A9,CPO,SERPINA1,CDHR5,FABP2,SELENOP,SMIM24,HLA-DRA,TMIGD1,PRAP1,TM4SF20,IL32,FAM151A,SLC6A19,C11orf86,ERICH4,ISG15,CYBRD1,NAALADL1,MGAM,CRIP1,HLA-DRB5,PNLIPRP2,ACE,SLC5A12,AQP3,CYP3A4,SLC26A3,PDZK1,ADIRF,MS4A10,APOB,SGK1,TCN2,PMP22,MEP1B,KHK,MALL,DPEP1,C2orf88,CUBN,C3orf85,CDHR2,SLC51B,SLC7A7
small_intestine	intestinal_goblet_cells	8	44	147	29.93	76	50.7	TFF3,FCGBP,ST6GALNAC1,SPINK4,CLCA1,STARD10,SH3BGRL3,LRRC26,ITLN1,C12orf57,KLK1,RNASE1,CDC42EP5,CREB3L1,SELENOM,REP15,TSPAN13,SPDEF,XBP1,HMG20B,HPCAL1,HEPACAM2,NPDC1,SERF2,SLC12A2,FRZB,FOXA3,CKAP4,MB,RAP1GAP,ELAPOR1,C9orf152,REG4,DPYSL2,CAMK2N1,SYNGR2,GMDS,GFUS,ERGIC1,SMIM14,GFPT1,MARCKSL1,EGR1,RRBP1,MUC2,ATOH1,TMEM123,NR4A1,BCAS1,SPINK1	ALDOB,PRAP1,ADIRF,GUCA2A,SELENOP,IL32,SMIM24,FABP6,RBP2,DPEP1,CDHR5,SLC7A9,APOB,CYP3A4,NAALADL1,MGAM,ACE,XPNPEP2,TMIGD1,C11orf86,NAT8B,FABP1,ANPEP,CPO,APOA4,SLC7A7,PDLIM2,CRIP1,MS4A10,SLC51B,SLC6A19,SLC26A3,APOA1,SLC5A12,C3orf85,SLC15A1,TCN2,APOC3,PCK1,CYP2D6,GDPD2,SLC28A1,TM4SF20,PDZK1,DHDH,ALPI,KHK,KRT14,FABP2,CYP2D7
small_intestine	proximal_enterocytes	7	101	340	29.71	122	453.8	DNAAF8,IGKC,LGALS1,IL2RA,VSIG4,METTL24,RGS18,LILRB4,FCGR1A,GGTA1,CKM,MS4A7,FOLR2,ENSG00000258691,CD209,C1QC,C1QA,C1QB,IGF1,DNASE1L3,FBXL16,MS4A4A,PCDH7,MS4A6A,ENSG00000267318,ST3GAL5,RASSF2,IRAK2,GCKR,ENSG00000284934,GPR34,CETP,SLC5A10,SCN8A,AIF1,EFCAB12,NRAP,MYMX,CD300A,CFAP276,FTCD,ZEB2,IGSF6,LURAP1,RAB34,CD300LF,LAIR1,INKA1,SMTNL2,JAKMIP2	ELF3,TPT1,CLDN4,JUN,S100A6,SERF2,COX4I1,CLDN3,GAPDH,COX7C,ACTB,COX5B,TMSB10,FOS,FAU,H3-3B,ATP5F1E,KLF6,COX6A1,MYL6,CLDN7,LGALS4,RSRP1,CCNL1,UQCRQ,HLA-A,B2M,DDX5,ZFP36,EPCAM,CFL1,COX6B1,COX8A,SMIM22,EIF1,S100A10,ATP1A1,UBA52,EEF2,COX6C,COX7A2,SAT1,NDUFA1,HINT1,UQCR11,KRT8,OAZ1,ATP5ME,FCGRT,COX7B
small_intestine	paneth_cells	10	15	75	20	22	76	BEST4,HSPB1,GUCA2A,CA7,SPIB,TMSB10,S100A6,CA4,MDK,GUCA2B,SELENOW,HES4,LYPD8,OTOP2,PDLIM4,GMNN,IFITM2,ITM2C,NEURL1,MT1H,CARD16,CD24,MT1G,CYBA,PCSK1N,PROX1,ADGRG4,GSN,MSLN,NOTCH2,HRCT1,KRT20,HEPACAM2,DNASE2,NBPF14,RHOV,CTSE,EXD3,CFTR,CEACAM6,C4orf48,ADRA2A,BIK,ADCY5,PPDPF,NAE1,GPSM3,MT2A,CLCN1,CORO1A	SERPINA1,DPEP1,CUBN,PNLIPRP2,CCL25,PDZK1,SPSB1,HLA-DRA,APOB,SHMT1,GDPD2,CPO,FABP2,SELENOP,SLC51B,LGALS2,TMIGD1,IL32,SLC15A1,ATP8A1,LCN2,CYP3A4,AQP3,TBX10,PMP22,APOC3,RETREG1,TFF3,FCGBP,MTFP1,PDZD7,ALDOB,ADH6,CTR9,FLVCR2,SMIM32,PIGX,REG1A,SIAH2,PARP3,MUC2,C16orf87,C3orf85,DGKD,GRAMD4,ENOPH1,PRAP1,CLCA1,AADAC,ATP1B3
small_intestine	enteroendocrine_cells	11	13	66	19.7	15	51.5	SCGN,PCSK1N,NEUROD1,SCG5,TPH1,SCT,CRYBA2,REG4,SLC18A1,FEV,BEX1,UCN3,SYT13,CDHR3,CPE,CHGA,CADPS,HOPX,ADGRG4,CACNA1A,SLC29A4,INSM1,NOVA1,SLC38A11,RAB3C,C6orf141,TM4SF4,TUBA1A,PCSK1,NKX2-2,PLCG2,SCN3A,CBX6,ENPP2,VWA5B2,SMIM6,NPDC1,STIM2,BAALC,DNAJC12,NPW,CD59,ELL2,PEMT,RAB3B,QDPR,CKB,SELENOK,RFX6,RGS2	ALDOB,FABP1,FABP2,PRAP1,GUCA2A,ANPEP,FABP6,ADIRF,HLA-DRA,BCL2L15,GGT6,GSTA1,CRIP1,PCK1,RBP2,CPO,DPEP1,GALE,NAALADL1,MTTP,CYBRD1,APOB,KHK,SERPINA1,SULT1A1,PMP22,LAMB3,C3orf85,REEP6,SLC51B,CHP2,SLC10A2,SMLR1,AADAC,CYP3A4,AMN,RILP,IFI27,TM4SF20,C19orf33,SULT2A1,HLA-DMA,C11orf86,SLC7A9,PEPD,CUBN,RBKS,PLBD1,COL17A1,SLC51A
small_intestine	undifferentiated_cells	9	11	86	12.79	12	50.4	DEFA5,PLA2G2A,REG3A,LYZ,AZGP1,DEFA6,PRSS2,ITLN2,CCL24,FKBP11,KLK12,IGFBP2,FGFRL1,IFI6,RAB26,TESC,PLEKHB1,HSPB1,CDKN1C,KIF19,SSR4,CRACR2A,NKD1,PSTPIP1,SEC11C,SELENOM,NUCB2,ERO1B,PRUNE2,TRIM50,CCDC149,FZD9,CAPN12,SLC16A11,RAB15,SMOC2,KLK1,NOXO1,PYCR1,S100A1,KLK11,BHLHA15,CACNA2D2,EPHB3,DNAJC12,BEX5,PTP4A3,SRM,PDIA2,CBFA2T3	ALDOB,ANPEP,SMIM24,PHGR1,CRIP1,FABP2,CES2,RBP2,PCK1,AMN,KRT19,CD74,FABP6,ADIRF,TMEM82,AKR7A3,CYBRD1,SLC7A9,IL32,PRAP1,HLA-DRA,SELENOP,PEPD,LGALS2,MATN2,MEP1A,HLA-DRB5,KHK,MME,MGAM,TMEM37,MTTP,LGALS3,GLRX,TRIM15,HLA-DRB1,GALT,SULT1A1,EDN3,PRSS3,SLC51B,CDHR5,DPEP1,MISP,SLC6A4,ACE,ENPEP,ARL4A,SGK1,MYO1A
tongue	smooth_muscle_cells	15	33	359	9.19	60	18	SELENOM,ZBTB16,SERPING1,PMP22,IFITM3,MGP,TNS2,SOD3,C1S,C1R,NNMT,COL6A2,ZBTB20,LHFPL6,PLAC9,TIMP2,MAP1B,KANK2,IFITM2,CALD1,SOCS3,IGFBP4,LAMA2,DCN,SDC2,DDR2,TFPI,VIM,CYBRD1,KLF9,MFGE8,LRP1,PDGFRB,S100A4,NID1,LGALS1,HTRA1,PRELP,LAMC1,DPYSL2,PRRX1,EBF1,AEBP1,MFAP4,MXRA8,OLFML3,ZEB2,NR2F2,CD63,EHD2	SFN,VAMP8,S100A2,SYTL1,TACSTD2,S100A14,GPX2,SERPINB5,PERP,FABP5,CLCA2,S100A16,LY6D,KLK11,RAB25,JPT1,CLDN4,DSG3,LYPD3,SDC1,KRT14,PITX1,CAPNS2,S100A11,CALML3,PKP3,TXNDC17,FGFBP1,DSP,SPINT2,LAD1,KRT5,SLC25A5,PTTG1,GSTP1,S100A8,TRIM29,DEFB1,TINCR,DBI,STAP2,AQP3,DSC2,TM4SF1,PMAIP1,IL1RN,CSTA,DSC3,PRDX1,SPRR1B
esophagus	fibroblasts	6	50	817	6.12	57	23.5	CFD,CST3,SERPINF1,GSN,ADH1B,SERPING1,PLAC9,DCN,FBLN1,TIMP3,S100A4,MMP2,GPX3,CLU,FTH1,C1S,PSAP,SFRP2,HTRA1,COL1A2,SFRP1,FTL,CTSK,TIMP2,GPNMB,FBLN2,PRELP,C1R,CYBRD1,SCARA5,MGP,NUPR1,IGFBP6,LGALS1,PLTP,CD99,RARRES2,CD63,VIM,COL6A2,AEBP1,MFAP4,MFGE8,SPON2,PCOLCE,MFAP5,LAPTM4A,MXRA8,S100A6,CCDC80	TACSTD2,SFN,S100A2,FABP5,DSG3,PERP,FXYD3,TM4SF1,KLF5,AQP3,C19orf33,KRT15,SPINT2,SERPINB5,PMAIP1,TRIM29,KRT5,DAPL1,EHF,LY6D,KRT19,DSP,PITX1,KRT18,HSPB1,KLF6,CALML3,S100A14,MPZL2,DSC3,CLDN4,CLDN7,EFNA1,LYPD3,DSC2,CHCHD10,ANXA1,KRT13,RHOV,ELF3,IL1RN,RAB25,TPD52L1,SOX2,PTMA,IRF6,SDC1,EEF1B2,SOX15,VAMP8
colon	undifferentiated_cells	8	5	98	5.1	5	1.1	TNNT1,YWHAE,C11orf58,SNRPD2,GPX4,HNRNPA1,PABPC1,SEC11A,TBCA,SUMO2,NAP1L1,LGALS1,PCBP2,PTMS,DPP7,LDHB,MORF4L1,MDK,PPIA,EIF3A,GAPDH,BTF3,HNRNPC,TPM2,H3-3B,HMGN1,CBX3,PAFAH1B3,ERH,ARPC1B,YBX1,SLC25A3,SERBP1,NACA,NOP10,SRP14,NPM1,TRMT112,PKM,DMKN,PEBP1,UQCRB,PTMA,SMARCA5,NDUFA11,METAP2,NEDD8,SMS,GSTP1,LAMTOR5	LGALS4,C15orf48,TSPAN8,PCK1,PIGR,HSPA1A,PHGR1,FAM3D,AGR3,CDC42EP5,FABP1,CDX1,HMGCS2,TXNIP,PSMB8,VAV3,CD24,HEPH,GPR15LG,PYCARD,UGT2B17,SMIM22,FXYD3,CLDN3,ENSG00000284797,SPINK1,VIL1,DDC,PPP1R1B,PDZK1IP1,CDH17,SLC44A4,TMEM176A,CCND2,HNMT,CEACAM5,IFI27,GPA33,SELENBP1,FCGRT,SULT1B1,LRATD1,KRT20,ANKS4B,SDCBP2,GPX2,EPS8L3,CAPN8,MT1G,ARSL
small_intestine	intestinal_goblet_cells	2	39	773	5.05	41	31.6	MUC2,FCGBP,CLCA1,TFF3,ZG16,BCAS1,TFF1,CEACAM5,NPDC1,GSN,REG4,MLPH,SPDEF,REP15,SYTL2,LRRC26,TPSG1,ATOH1,RAB27A,SCNN1A,CREB3L1,HEPACAM2,FAM177B,SPINK4,ZG16B,GALNT5,FOXA3,FAXDC2,NEURL1,F3,MUC1,QSOX1,ATP2A3,CEACAM6,RAP1GAP,ADM,CAPN9,ERN2,CRACR2A,ANO7,PLA2G10,DHRS9,MLLT3,NXPE1,MIA3,CDC42EP3,TBX10,CAPN8,MCF2L,RASD1	PRAP1,ATP5ME,ANPEP,FTL,ATP5F1D,DPEP1,CHCHD10,COX4I1,FCGRT,FTH1,SMIM24,CD74,COX5B,PEBP1,GAPDH,CST3,COX6A1,COX6C,TPI1,DNPH1,COX7C,ALDOB,UQCRQ,REEP6,EDF1,CYB5A,ADIRF,TPT1,COX6B1,SOD1,HLA-DRA,ATP5F1E,ATP1A1,SLC39A5,UQCR11,CLDN3,LGALS2,NDUFA1,CLDN15,COX7B,EIF1,CYSTM1,PRELID1,KHK,OAZ1,KRT19,MPST,ATP5MJ,CES2,GPX4
esophagus	smooth_muscle_cells	7	26	547	4.75	27	32.4	ACTA2,IGFBP7,MYL9,TPM1,TAGLN,TPM2,ADIRF,CAV1,CALD1,TINAGL1,MT2A,PPP1R14A,CPE,GADD45B,LBH,MYH11,RGS16,CRIP1,MYLK,RASL11A,RGS5,ISYNA1,RCAN2,RERGL,LMOD1,BCAM,NOTCH3,MAP1B,FLNA,C11orf96,SORBS2,PPP1R12A,EPS8,GUCY1A1,COX4I2,PTP4A3,SNCG,MCAM,NR2F2,ADAMTS1,MAP3K20,MT1M,PLN,MT1A,HES4,MTHFD2,FAM162B,GUCY1B1,CCN1,NDUFA4L2	TMSB10,MGST1,EEF1A1,TPT1,ABLIM1,S100A10,TACSTD2,ANXA1,RACK1,EEF1B2,SFN,S100A2,PERP,S100A11,DSG3,KLF5,FABP5,SH3BGRL3,C19orf33,FXYD3,KRT15,AQP3,FBLN1,GSTP1,SERPINB5,UBA52,TRIM29,KLF4,NACA,PITX1,TXN,TSPO,ANXA2,EMP1,SPINT2,LPAR6,KRT5,NME2,DAPL1,S100A16,PMAIP1,PPIA,EHF,TNFSF10,BTF3,LGALS3,LY6D,EEF1G,DSP,KRT19
esophagus	fibroblasts	0	72	1682	4.28	75	19.9	DCN,CST3,SPARCL1,GSN,LUM,MGP,DPT,SERPING1,CCDC80,C7,LGALS1,FBLN1,IGFBP5,ADH1B,PLPP3,VIM,SCN7A,SOD3,TIMP3,FN1,MFAP4,C1S,PID1,NFIA,SERPINF1,LTBP4,MMP2,PLAC9,CXCL12,LHFPL6,C1QTNF3,COL1A2,FHL1,COL6A2,OLFML3,IGF1,TXNIP,TIMP2,PDGFRA,RHOBTB3,C3,LAMA2,ABCA6,OGN,PDGFRL,SSPN,FXYD6,C1R,COL6A1,CALD1	TPT1,TACSTD2,PTMA,SFN,KLF6,NACA,S100A2,HSPB1,ETS2,RACK1,DSG3,FABP5,PERP,BTF3,EEF1B2,KLF5,ACTG1,EEF1A1,FXYD3,TM4SF1,KRT15,AQP3,ANXA1,C19orf33,SPINT2,PABPC1,PITX1,TRIM29,VMP1,PFN1,SERPINB5,COX4I1,UQCRH,CD9,GSTP1,HINT1,KRT5,DAPL1,NME2,TXN,KRT18,EHF,TXNDC17,S100A11,PMAIP1,H3-3A,LY6D,KRT19,CHCHD10,DSP
stomach	fibroblasts	7	6	150	4	8	11.5	IFITM3,EGR1,CALD1,COL6A2,COL6A1,CEBPD,FOSB,SOCS3,SERPING1,JUNB,APP,SPARCL1,LTBP4,MMP2,FOS,LGALS1,S100A13,S100A6,YBX3,LAPTM4A,C1S,RARRES2,JUN,SERPINF1,MFAP4,NFIA,ITGB1,ANXA5,CNN3,SOD3,AEBP1,ITM2B,IGFBP5,HSPB1,SPARC,PCOLCE,KLF4,PLAC9,CD63,TFPI,CAVIN1,IGFBP4,C1R,NFKBIZ,CST3,DDX5,ZFP36,RHOB,CD9,KLF9	CYTIP,TAGAP,PTPRC,CD52,CD48,ITK,CORO1A,SCML4,PTPN22,RGS1,UCP2,CD3E,CD2,EZR,HCST,BCL11B,LCP1,ARHGDIB,TRBC1,SKAP1,HCLS1,LIME1,LAPTM5,GPR65,CD7,SAMSN1,NCF1,ALOX5AP,GPR183,WAS,CTSW,STXBP2,NKG7,ICAM3,SYTL3,OXNAD1,IKZF1,PTK2B,SELPLG,MATK,PTPRCAP,STK17B,NCKAP1L,PSTPIP1,EMB,IL10RA,ITGA4,RHOH,CCL4,FYB1
colon	enteroendocrine_cells	5	14	516	2.71	14	1.8	SLC25A6,ATP5MC2,H3-3A,KLF5,AGR3,EEF1A1,COX7C,NACA,CD24,PPP1R1B,COMMD6,TPT1,SUCLG1,RACK1,DSTN,COX7A2L,EPCAM,MLEC,COX4I1,TXN,MGST1,UQCRC2,UQCRH,NDUFA5,FAM3D,MPC2,UQCRB,ACTG1,ATP5MG,TMEM59,COX5A,ATP5F1A,CD9,ATP5MJ,TOMM7,UQCRFS1,CLIC1,FAU,RBM3,ADH1C,PABPC1,EEF2,SUCLG2,TSPO,ATP5F1C,EIF1,NXPE4,ATP5PO,BTF3,EIF3K	CEACAM7,GUCA2A,CEACAM1,C11orf86,TMIGD1,IL32,ABCG2,SELENOP,AQP8,PRAP1,CCL5,LGI4,CEACAM6,CD37,MYO15B,CIDEC,MS4A12,CD3E,PTPRR,RHOF,ISG15,DHRS9,SLC51A,PTPRC,CD52,GPR65,SRGN,CLCA4,CD3D,SLC26A3,PLAC8,KLRD1,SYTL3,LAPTM5,SLCO2A1,TRAC,CDA,TRBC1,IFI27,HCST,CD48,SPC25,ENTPD8,CD3G,RRM2,TGFB1,LGALS1,RSAD2,ASF1B,LRRC26
rectum	undifferentiated_cells	2	8	331	2.42	8	1.5	EIF3E,NPM1,ETS2,RACK1,EEF1A1,HNRNPA1,IMPDH2,EEF2,CDCA7,LDHB,NACA,PRDX5,NOP53,EEF1G,BTF3,EIF3L,EIF3D,SLC25A6,EEF1B2,MARCKSL1,HSP90AB1,APEX1,ASCL2,RSL1D1,PTPRO,TSPAN8,PABPC1,LEFTY1,ST13,EIF3H,RGMB,PPA1,EIF3F,PEBP1,EIF2A,SNRPE,TKT,ATP5MC2,TOMM20,FCGRT,EBPL,CDK6,RBMX,RSL24D1,EIF3M,YBX1,OLFM4,SLC12A2,CNBP,EIF3G	FCGBP,MUC2,TFF3,SERPINA1,ITLN1,TSPAN1,CA2,SDCBP2,S100A6,PARM1,GNE,REP15,B3GALT5,SCIN,CLCA1,TPSG1,PHGR1,SPINK5,ST3GAL4,CEACAM6,C2orf88,LYPD8,ITM2A,KRT20,VSIG2,HRCT1,RNASE1,S100P,FFAR4,FXYD3,CA7,CD177,CTSE,MEP1A,BCAS1,CA1,CA4,ZG16,GPA33,GSN,SLC26A2,CDHR5,FABP1,TMSB4X,HSPB1,PLA2G10,CDKN2B,RAB27A,PLAC8,CDK1
rectum	undifferentiated_cells	5	6	267	2.25	6	1	H2AZ1,PTMA,HMGN2,HMGB1,STMN1,IDH2,TUBA1B,PPIA,PLP2,H2AZ2,DEK,SIVA1,NUCKS1,RANBP1,RAN,MZT2A,LSM4,LSM3,TUBB,CKS1B,HMGN1,HNRNPA3,SNRPG,RPA3,SNRPB,HSPD1,GSTP1,SNRPF,MIF,H3-3A,GAPDH,LSM5,ANAPC11,CENPW,DTYMK,ANP32B,HMGB2,HNRNPA2B1,CENPX,TYMS,CHCHD2,PA2G4,HINT1,ZWINT,CARHSP1,SMC2,NAP1L1,EEF1B2,SNRPD1,SNRPD2	LYPD8,KRT20,TSPAN1,ZG16,FCGBP,GSN,MUC2,BEST4,ST3GAL4,C2orf88,CA1,FFAR4,FABP1,PLAC8,CD177,GUCA2A,SELENOP,OTOP2,PLA2G10,MALL,TPSG1,CDA,ENTPD8,CEACAM1,SERPINA1,SLC26A2,CEACAM6,CA4,CA7,CEACAM7,TFF3,SDCBP2,DHRS9,TFF1,ISG20,REG4,CDHR5,TRIM31,TBX10,CNTFR,CD48,USP2,PTPRR,ISG15,TRAF3IP3,CD52,MEF2C,REP15,GYPC,MS4A12
colon	distal_enterocytes	0	18	967	1.86	18	3.7	PHGR1,C19orf33,CDHR5,SMIM22,FABP1,PRSS3,CEACAM5,S100A6,CTSD,IFI27,SLC26A3,TSPAN1,MISP,CEACAM7,C2orf88,GUCA2A,CEACAM1,MALL,SDCBP2,RHOC,MYL6,PRR13,KRT20,PLAC8,SLC51B,MYL12B,POLD4,MYO15B,FXYD3,CLTB,KRT8,VAMP8,AHCYL2,ACAA1,TMEM54,AOC1,PRAP1,MS4A12,CDA,PLS1,H2AJ,CYSTM1,PKIB,MYH14,GCNT3,SH3BGRL3,GIPC1,GPA33,BLOC1S1,SLC26A2	MYADM,DDX21,MARCKSL1,FBL,PPP1R1B,IMPDH2,HES1,CCND2,RARRES2,HNRNPA1,EPHB2,NOP58,GMNN,PABPC1,APEX1,RBMX,IGFBP2,TMEM123,NCL,SNRPF,NOP53,EEF1A1,TGIF1,RANBP1,GNL3,PTMA,RSL1D1,SOX9,ZNF593,NDUFAF2,HMGN3,HNRNPA0,NHP2,RHOV,GLIPR2,EBPL,DUT,HMGB1,SERBP1,MLEC,PRDX4,EIF1AX,IDH2,HMGN2,SLC12A2,LSM2,TAF1D,EEF1B2,POLD2,NR4A1
rectum	paneth_cells	3	5	301	1.66	5	1.2	SPIB,CA7,CTSE,FKBP1A,TMEM176B,NOTCH2,TMEM176A,HES4,ITM2C,GNPTAB,HSPB1,NBPF14,KRT8,NEURL1,CEACAM6,GPRC5C,TMSB10,SDCBP2,KRT19,ID1,PPDPF,CA4,CCND1,BEST4,S100A6,STAP2,FTL,GRN,HEPACAM2,CIB1,CTSC,ENSG00000284797,VAMP8,SCIN,S100A14,MEIS1,IFITM2,PRSS3,LGALS3,SAMHD1,HRCT1,PRR15L,MDK,RHOV,PROX1,HIGD1A,GMNN,CEACAM5,CYSTM1,CARD16	TFF3,KLK1,LRRC26,FCGBP,SLC12A2,RNASE1,MUC2,SERPINA1,FRZB,ITLN1,SPINK1,ATOH1,BEST2,CCDC196,ITM2A,CLCA1,RASD1,SPINK4,MB,TPSG1,ASCL2,REP15,FN1,FMOD,KLK15,FOXA2,ETS2,CDCA7,EPHB3,COTL1,ST6GALNAC1,ELAPOR1,PTGDR,PRDX5,SPDEF,B3GNT6,RGS10,DPYSL2,ZG16,DLL1,RRM2,GSTA1,LFNG,CCL24,STXBP1,ANXA13,PCLAF,KCNMA1,CDK1,PBK
rectum	distal_enterocytes	7	2	138	1.45	2	1.1	CA2,FXYD3,CTSD,PARM1,PHGR1,CES2,KRT19,CD24,LGALS3,CA1,ETHE1,C15orf48,SELENBP1,LGALS4,SLC26A2,GIPC1,PLA2G10,CYSTM1,PRSS3,B3GALT5,S100A6,SULT1B1,TMSB4X,MVP,ITM2C,ATP1A1,C2orf88,C19orf33,BSG,SMIM22,DHRS11,AOC1,CKB,FABP1,UGP2,GPA33,CTSS,GPR15LG,CLTB,PKIB,CLDN8,BLOC1S1,TMEM45B,CDHR5,AHCYL2,CDH17,MRPL41,CHP2,TST,SLC4A4	KLK1,TFF3,LRRC26,ITLN1,HNRNPA1,STMN1,REP15,IGFBP2,MUC2,NAP1L1,LDHB,RGS10,HEPACAM2,RAP1GAP,NPM1,IMPDH2,MAP3K20,WFDC2,HMGN2,EIF3E,SERPINA1,SLC4A7,FCGBP,CDCA7,CLCA1,SPINK4,RARRES2,OLFM4,SLC12A2,ITM2A,EPHB3,SPINK1,TPSG1,AKR1B1,MYEF2,PTGDR,GMNN,PTMA,ELAPOR1,FRZB,FXYD5,EEF1B2,AQP1,ANXA13,RACK1,FMOD,MYC,CDT1,RSL1D1,MARCKSL1
colon	undifferentiated_cells	7	5	397	1.26	5	0.5	PTMA,ATP5MC2,H3-3A,FAU,COX5A,PPIA,SUCLG1,COX7C,RACK1,NACA,HNRNPA1,TMSB10,SNRPF,EEF1B2,BTF3,EEF1A1,UBA52,TXN,TUFM,GSTP1,COX4I1,MGST1,HINT1,UQCRH,SNRPD2,HMGN1,GAPDH,YBX1,PEBP1,TPI1,TOMM7,HNRNPK,SNRPE,CUTA,PRDX2,SLC25A6,EIF1AX,ATP5MC1,TPT1,RANBP1,PABPC1,CHCHD2,SERBP1,EIF5A,PPIB,HSPE1,IDH2,MICOS10,SNRPB,SRP9	KRT20,CEACAM7,SLC26A3,GUCA2A,MS4A12,CEACAM1,C3orf85,CDA,PLAC8,SELENOP,TMIGD1,SDCBP2,C11orf86,PHGR1,MALL,AQP8,SLC51B,ABCG2,SLC6A8,LYPD8,SCNN1B,SLC26A2,ENTPD8,LGI4,HCST,CD52,TSPAN1,CD3E,SAMSN1,SRGN,RHOF,CDHR5,CCL5,CST7,SYTL3,CD7,DHRS9,C2orf88,KLRB1,CD48,ST3GAL4,TRIM31,ANPEP,HOPX,CD53,CD177,HHLA2,GPR65,IFI27,ZG16
rectum	enteroendocrine_cells	9	1	87	1.15	1	1.7	PCSK1N,SCGN,FEV,CPE,MS4A8,CACNA1A,TUBA1A,SCG5,CEP126,PAM,RAB3B,INSM1,QPCT,NKX2-2,CADPS,SCAMP5,PYY,GNG2,KIF5C,SCG2,ETV1,CRYBA2,CBX6,SLC29A4,UCN3,GCG,GCLC,UCP2,RAB26,NISCH,TFPI,CELF3,STMN3,GCH1,SCG3,NOL4,ENPP2,SLC7A2,BNIP3,TPH1,SMIM6,RIMBP2,RFX3,VWA5B2,CXXC4,NEUROD1,MDK,CACNA1D,PCDH9,CHGA	MUC5B,CREB3L1,MYL12A,C19orf33,CA12,ST6GALNAC1,TFF3,EPCAM,EFNA4,LGALS3,CES2,SNORC,BCAS1,PLA2G2A,TCEA3,LGALS4,CYBA,SRI,VSIG2,FAM3D,TPT1,FABP2,GPX2,LDHA,SLC25A5,LITAF,MUC1,GAS6,GPRC5A,EEF1B2,MGST1,TMPRSS4,FUCA1,LRRC26,MT1E,GSTP1,MUC4,ZFP36L1,C15orf48,MT1M,CRYL1,HSD17B2,KRT19,ENTPD5,FCGBP,VIPR1,ASS1,PPIC,CYP2S1,DHRS11
rectum	intestinal_goblet_cells	4	3	279	1.08	4	0.8	TFF3,ST6GALNAC1,KLK1,PRAC1,RNASE1,SPINK1,SLC12A2,ITLN1,TOMM7,FCGBP,CDC42EP5,FOSB,C12orf57,LRRC26,ERGIC1,ATP5F1E,STARD10,FOS,UQCRB,WFDC2,UQCRH,NACA,EEF1D,PABPC1,COMMD6,UBA52,ELAPOR1,TM9SF3,TPT1,COX7C,AGR2,OST4,FAU,MUC2,EEF1A1,KRT18,ATP5MC2,SH3BGRL3,FOXA2,SERF2,ASPH,CCND2,TMEM123,YWHAZ,ATP5ME,FRZB,RAP1GAP,FABP2,JUND,HPCAL1	CTSE,CA7,CA4,CEACAM6,LYPD8,SDCBP2,BEST4,FABP1,PLAC8,MALL,DMBT1,KRT20,OTOP2,CA1,SPIB,SPC25,GUCA2A,UBE2C,BIRC5,TOP2A,CEACAM7,CDK1,NDC80,MSLN,AURKB,DEPDC1,CKB,PCSK1N,CA2,UNC5C,SGO2,LINGO1,SLCO2A1,HSPB1,MS4A12,CENPF,CENPE,CNTFR,TFF1,CD52,CD48,C2orf88,CEACAM1,ARHGDIB,NUSAP1,HJURP,HMGB2,GGT1,KIF20B,SKA1
rectum	intestinal_goblet_cells	0	5	562	0.89	5	0.6	LGALS2,C15orf48,ADH1C,B3GNT7,CD24,PLA2G2A,COX5B,PCK1,TXN,LCN2,PIGR,CES2,NXPE4,ATP5MC3,CHCHD10,COX6A1,MRPL41,GOLM1,COX8A,SLPI,ATP5MK,CFTR,NDUFS7,UQCR10,NDUFA1,NDUFB9,C19orf33,ATP5F1D,COX4I1,FAM3D,CYC1,CYSTM1,ATP5MJ,COX7C,FAM162A,ATP5MC1,COX6B1,COX7B,UQCR11,COX6C,PYCARD,S100A14,NDUFB10,EIF3K,ATP5F1A,PRSS3,UQCRC2,MUC4,ATP5MG,ARF4	HEPACAM2,TFF3,KLK1,LRRC26,FCGBP,REP15,ITLN1,NEURL1,MUC2,FRZB,SERPINA1,MDK,ATOH1,TPSG1,STMN1,BEST2,SPIB,WFDC2,CLCA1,HES4,FFAR4,CCDC196,DPYSL2,ITM2A,SPINK4,SCNN1A,DLL1,CEACAM6,HID1,NAP1L1,HPCAL1,ANO7,ST6GALNAC1,RAP1GAP,PROX1,RGS10,KLK15,TUBA1B,TUBB,GSN,CTSE,ASCL2,CEACAM5,LYPD8,MB,AKR1B1,RASD1,SELENOM,CA7,KRT20
tongue	endothelial_cells	13	3	451	0.67	3	0.6	IFITM2,EGFL7,IFITM3,PECAM1,GIMAP7,GNG11,LRRC32,NEDD9,CLEC14A,MMRN2,VWF,LIMS2,GIMAP4,CAVIN2,GIMAP1,TGFBR2,HIF3A,CDH5,VAMP5,PTPRB,ECSCR,TINAGL1,IGFBP4,ARHGAP29,ESAM,KLF2,ROBO4,S1PR1,ACVRL1,NRN1,TACC1,KANK3,PALM2AKAP2,CRIP2,TNS2,SPARCL1,SOX18,EMCN,CAV1,TXNIP,MYCT1,SOCS3,EPAS1,PTPRM,JCAD,STOM,SHE,ENG,HSPG2,SLC2A3	LY6D,AQP3,S100A14,PERP,CALML3,KLK11,LAD1,SERPINB5,TACSTD2,PKP1,GBP6,SPINT2,SFN,JUP,SYTL1,DSG3,VAMP8,GSTP1,PITX1,PKP3,SDC1,FGFBP1,ADH7,CLDN4,S100A2,S100A11,DSC2,LGALS7B,HSPB1,LYPD3,C19orf33,S100A16,NMU,FXYD3,IL1RN,CAPG,EZR,MAL2,TRIM29,RAB25,DSG1,CBR1,KRT14,CLTB,DSP,TECR,TUBA1C,S100A8,ZNF185,PTGR1
colon	distal_enterocytes	2	4	675	0.59	4	2	MAFB,CSKMT,H2BC8,HEXIM1,TLE4,TPRN,RND3,H2BC9,CACFD1,APOBR,LGALS2,ARHGEF11,STARD10,OPLAH,EPS8L1,SPAG9,ASL,PIK3R3,MFSD2A,SHROOM1,MYH14,TENT5A,MICALL2,MYO7B,CA1,PITPNM1,FNIP1,NLRC5,CDHR5,RRBP1,ENSG00000282988,FADS3,H2BC15,ACVRL1,NAPRT,MYO1A,RNPEPL1,TRPM4,TLCD2,HMCN2,LAMA3,ATP2A3,INF2,RBBP8NL,TMEM72,ABCC3,UNC5B,ALPI,H2BC18,MUC1	B2M,CALM2,ARPC3,SKP1,H3-3A,ACTB,LAPTM4A,PTMA,SPCS2,SRSF3,CD9,ITM2B,PDIA6,RBM3,SRP9,TMEM50A,HMGN2,MARCKSL1,OSTC,SLC25A5,HSD17B11,LEPROTL1,FKBP1A,PPIB,COX7A2L,HNRNPF,PTGES3,HMGB1,VDAC1,EPCAM,ATP5MC2,DUSP1,UBE2D3,SF3B6,GDI2,ARF4,IER3IP1,TMEM59,SPCS1,SUB1,PDIA3,PSMA1,DEK,HNRNPA1,TMED2,MORF4L1,TSPAN8,PPIA,KDELR2,YWHAQ
tongue	endothelial_cells	18	1	273	0.37	1	0.4	LGALS7B,S100A6,SPRR2A,S100A2,SPRR2E,S100A7,TMSB10,B2M,IGKC,LRRC75A,SPRR2D,MT1E,C1orf56,FTL,MIF,IFITM3,SELE,IGHA1,RNASE1,ADIRF,S100A8,POSTN,TPSB2,AQP1,PECAM1,IL6,SPRR2B,SERF2,FXYD5,FAU,C2CD4B,CCL2,ACKR1,MT1G,IGFBP7,S100A4,PFN1,CLU,PI3,IFI27,C19orf33,TPSAB1,PHKG1,CD93,VWF,MMRN1,ADAMTS1,GNG11,CYBA,MYL9	DSP,DDX3Y,EIF1AY,HSP90AA1,LGALS7,NFE2L2,PERP,USP9Y,DSC2,FOS,BTG2,JUN,SPINK5,SQLE,KLF5,GBP6,DSG1,ZFP36L1,SRRM1,UTY,CCND1,BTG1,YWHAZ,ZFY,ARPC2,PTN,UBXN4,PNRC1,RALBP1,CSNK1A1,MTDH,CAST,DSG3,HMGB1,DSC3,MYCBP2,CALM1,SIPA1L2,HSP90AB1,KRT4,PITX1,KLF6,SMAP1,HSPA1B,PA2G4,MARVELD3,SON,LDLR,GJB6,BCL11B
esophagus	fibroblasts	4	3	912	0.33	3	1.3	MFAP4,PTGDS,PLPP1,SFRP2,COL6A2,COL6A1,FBLN1,APOD,CALD1,COL1A2,IGFBP4,ABCA8,NBL1,SOD3,C1S,TMEM176B,A2M,LGALS1,COL6A3,GREM2,APOE,TMEM176A,TFPI,SERPING1,VIM,IFITM3,CFH,LTBP4,NR2F1,RARRES2,PDGFRA,RASD1,LSP1,CD302,SPON1,COL3A1,TMEM100,SELENOM,CRISPLD2,TIMP2,APCDD1,COL1A1,TCF4,CXCL1,PLEKHA5,ADH1B,TNFRSF21,PLXDC1,COL15A1,GLUL	TACSTD2,SFN,S100A2,KLF5,DSG3,FABP5,ANXA1,PERP,C19orf33,TM4SF1,KRT15,AQP3,FXYD3,SPINT2,HSPB1,SERPINB5,TRIM29,TSPO,GSTP1,GAPDH,KRT5,SOX15,EEF1B2,DAPL1,PPIA,EZR,LY6D,KRT19,EHF,DSP,TPD52L1,VAMP8,DSC3,CALML3,MPZL2,TXN,S100A14,CLDN7,BHLHE40,S100A11,SH3BGRL3,SOX2,KRT18,KLF6,MGST2,S100A16,LYPD3,CLDN4,IRF6,SLC25A5
tongue	basal_keratinocytes	10	2	676	0.3	2	0.1	KRT5,VMP1,B2M,SERPINB5,DSC3,ATP1A1,NRARP,KLF5,RTN4,HLA-B,MT1X,CD44,SLC38A2,CXADR,NCOA7,TFRC,HLA-C,ZFAND5,AOPEP,DDX5,RAP2B,ZNF750,EHF,DENND2C,IRF6,EIF1AX,ETS2,HLA-A,TACSTD2,ZC3H12A,DSG3,FUS,ITPKC,EIF3E,YBX3,BAZ1A,SAT1,DDX3X,PABPC1,RHOV,ATP5F1B,SET,NPM1,KRT14,EZR,RSRP1,ATP5F1A,WEE1,AKR1C1,HNRNPA1	DDX3Y,EIF1AY,LGALS7,USP9Y,UTY,GPX3,IFITM2,ZFY,KRT4,MDGA1,KDM5D,CRYAB,VIM,SBSN,CSTB,SERPINB3,SRGN,SPRR3,TYROBP,MAL,KRTDAP,SULT2B1,TIMP1,LAPTM5,CDA,ITGB2,SELENOM,CST6,EMP3,RDH12,SLPI,TXNIP,KRT13,VSIG8,DEGS2,RAET1E,SLC2A3,RPRML,ENDOU,THEM5,ARHGAP15,KRT6C,COX7A1,PRSS3,SMIM5,LCP1,KLF2,LGALS1,CYP4F22,UPP1
rectum	intestinal_goblet_cells	1	1	402	0.25	1	0.5	TFF3,KLK1,LRRC26,SERPINA1,FRZB,WFDC2,RNASE1,ITLN1,REP15,FCGBP,HEPACAM2,ST6GALNAC1,MUC2,ATOH1,SPINK4,CLCA1,BEST2,KLK15,SELENOM,ITM2A,TPSG1,FMOD,RAP1GAP,SPINK1,MB,CCL24,ANXA13,GALNT8,DLL1,CCDC196,ANO7,CACNA2D2,RASD1,IGFBP2,FABP2,IL13RA1,TMEM61,KCNMA1,CAPN9,KLK3,ANO1,RBP4,AQP3,SPDEF,ALDH1A1,RAB26,HPCAL1,PRIMPOL,GNE,B3GNT6	PRSS3,COX6A1,TXN,LGALS3,TSPAN8,GAPDH,ITM2C,S100A10,CYSTM1,HINT1,FTH1,CD24,SLC25A3,EPCAM,TMSB10,CES2,TPI1,FTL,COX4I1,UQCRQ,CYBA,C15orf48,MYL6,ADH1C,ATP5F1B,GOLM1,LGALS2,COX5B,COX8A,ATP5MC3,ATP5MG,ATP5IF1,SLC25A5,COX7C,BSG,LEFTY1,CYC1,SUCLG1,TMEM45B,YBX1,COX5A,SELENBP1,SAT1,ELOB,NDUFB9,B3GNT7,LAMTOR4,TUFM,ATP5F1E,COX7A2
colon	t-cells	6	1	422	0.24	1	1	CCL5,CD52,ARHGDIB,HCST,PTPRC,CREM,CD3E,SAMSN1,CD7,CD3D,CD37,SRGN,SYTL3,TSC22D3,CD48,GPR65,CD96,CST7,FYN,ZNF331,HOPX,CLEC2D,EVL,ACAP1,LAPTM5,CORO1A,TRAC,KLRB1,TRBC2,KLRD1,STK4,YPEL5,CYTIP,WIPF1,BTG1,CXCR4,CD53,ALOX5AP,GYPC,GMFG,LDLRAD4,LSP1,GLIPR1,TRBC1,PTPN22,CD3G,SARAF,SH2D2A,TNFAIP3,P2RY10	ELF3,COX5B,ATP5ME,CHCHD10,NDUFB7,CLDN4,CLDN3,COX6B1,UQCRQ,CLDN7,NDUFA1,EPCAM,ATP5F1D,FAM3D,COX6C,KRT18,UQCRC1,S100A6,CDC42EP5,RRBP1,LGALS3BP,S100A10,COX7B,ATP5IF1,TMEM141,COX6A1,SMIM22,C15orf48,COX7A2,UQCR11,PPDPF,PDLIM1,LGALS4,COX8A,COX4I1,STARD10,NDUFA13,TPM1,SERF2,ATP5MC3,ELOB,LAMTOR4,COX5A,SLC44A4,ATP5MK,ATP5PF,NDUFS6,UQCR10,S100A14,DSP
colon	undifferentiated_cells	1	2	827	0.24	2	1	CSKMT,H2BC8,ENSG00000282988,HEXIM1,MAFB,H2BC15,AMT,EIF4A1,POU3F1,H2AC11,FADS3,H3C2,H2AC12,ZNHIT6,NUDT1,DLL4,FAM72B,PLIN5,SYCE1L,C21orf58,ENSG00000285053,PIK3R3,SOX4,SPTBN2,MBD3,FAM72A,H4C1,IFI30,ATP1B2,MT3,C1orf35,ERN1,H2BC7,H1-5,RASL11B,H3C8,RAD51AP2,H2BC26,TEDC1,MAFA,H3C7,H3C3,H2BC6,H2BC17,H2AC16,H4C9,NANOS1,RECQL4,PRR3,ETFBKMT	TMSB4X,B2M,ITM2B,EPCAM,TMEM59,HLA-C,SCP2,MYL12A,CFL1,CD63,CD9,SH3BGRL3,ACTB,TMBIM6,CD164,ITM2C,HLA-A,SLC25A5,LGALS4,HLA-B,CMPK1,ARPC2,ARPC3,HLA-E,MYL12B,CYCS,KRT8,CALM2,PDLIM1,SPINT2,HSD17B11,CAP1,S100A6,SARAF,S100A14,RAC1,PRR13,SRI,CSTB,CST3,CLDN7,CIB1,CYSTM1,RAB11A,MYL6,VAMP8,ATP5F1B,ARPC5,VAPA,CALM1
esophagus	macrophages	9	1	449	0.22	1	1.3	TYROBP,C1QA,FTL,AIF1,MS4A6A,HLA-DRA,C1QB,HLA-DRB1,SRGN,C1QC,HLA-DRB5,FCER1G,STAB1,CD74,CYBB,HLA-DMA,MS4A7,CD83,RNASE1,HLA-DPA1,RGS1,CTSS,MRC1,GPR183,LAPTM5,SELENOP,SPI1,HLA-DQB1,CD14,CSF1R,CYBA,TMSB4X,CTSZ,HLA-DQA1,MS4A4A,HLA-DPB1,RGS2,DAB2,NPC2,C5AR1,FCGR2A,CD163,PLEK,FOLR2,HCST,MPEG1,F13A1,FGL2,GMFG,ARRB2	MGST1,MYC,ABLIM1,SFN,TACSTD2,DSG3,PERP,KLF5,NUPR1,GSTP1,ANXA1,FABP5,AQP3,PTN,S100A2,AOPEP,SPARCL1,C19orf33,TRIM29,PITX1,TM4SF1,FBLN1,HSPB1,PDLIM1,RND3,PPDPF,TXN,KRT5,S100A16,SERPINB5,FXYD3,LY6D,DSTN,MFAP4,DSP,PBX1,CALML3,SOD3,S100A14,JAG1,COL6A2,C1S,COL1A2,GSN,DSC3,CALD1,EMP2,DCN,CSRP2,SOX15
stomach	plasma_cells	5	1	599	0.17	1	0.4	JCHAIN,SSR4,SPCS2,CYBA,SPCS1,TMEM59,PRDX4,TRAM1,SELENOS,SSR3,HERPUD1,UBE2J1,SEC61B,SEC11C,FKBP2,MZB1,XBP1,FKBP11,SUB1,SERP1,SEC62,UBC,TMED10,TENT5C,DERL3,SPCS3,ITM2C,PLPP5,ANKRD28,TNFRSF17,KDELR1,TMED2,DNAJB9,ERLEC1,TPD52,POU2AF1,GABARAP,PSAP,SELENOK,SEC61G,RABAC1,PIM2,DUSP5,PDIA6,CD38,UFM1,FNDC3B,HM13,KRTCAP2,KDELR2	IL32,CD3E,CD2,IL7R,CD3D,CXCR4,PTPRC,CD52,CD96,CCL5,CD3G,PTGER4,FYN,S100A4,LCP1,ANXA1,GZMM,ZEB2,CD7,CD8A,KLRB1,COTL1,LCK,LAPTM5,TRBC2,ALOX5AP,KLRK1,CBLB,FYB1,ACTB,KLRD1,TNFRSF1B,IFITM2,HLA-DRA,SH2D2A,SPOCK2,LDLRAD4,NKG7,HLA-DPB1,TRIM22,BTG1,SYTL3,EVL,PRKCH,GZMB,TC2N,ARHGDIB,RGL4,PRF1,REL
colon	intestinal_goblet_cells	4	1	609	0.16	1	0.2	TFF3,LRRC26,MUC2,SERPINA1,WFDC2,KLK1,TPSG1,SPINK4,ITLN1,HPCAL1,SPDEF,ST6GALNAC1,NPDC1,RAB27A,TPM1,REP15,SPINK1,HEPACAM2,SELENOK,FOXA3,ZG16,MLPH,AGR2,RNASE1,CLCA1,FCGBP,C12orf57,TSPAN13,RAP1GAP,FKBP11,CREB3L1,BEST2,FMOD,XBP1,SSR4,ANG,DNAJC12,KCNMA1,GFUS,TMEM61,ATOH1,PRIMPOL,IL1R2,BCAS1,HERPUD1,NUCB2,SLC50A1,ANXA13,HID1,MB	PRSS3,MALL,FABP1,SLC26A2,SFN,CES2,CA2,SLC26A3,SELENBP1,ATP1B3,BSG,MUC12,CHP2,FTH1,CEACAM7,MS4A12,PRAP1,PLCD3,EMP1,CEACAM1,PRDX6,GUCA2A,PHGR1,GPRC5A,GCNT3,COL17A1,ADIRF,AKR1B10,RHOC,CDHR5,SLC51B,TMEM54,GIPC1,RHOF,TMIGD1,GOLM1,PKIB,ANPEP,ESPN,HSD17B2,CDA,ACAA1,CSTB,TMEM37,HHLA2,SLC17A4,IL32,CKB,C3orf85,SH3KBP1
tongue	basal_keratinocytes	11	1	633	0.16	1	0.1	LDHB,PTPRZ1,PHLDA3,IGFBP2,MRC2,ATP1B3,RUNX2,BMP7,SOX4,ARHGEF3,WIF1,PTMS,LRP4,VSNL1,KRT23,LRATD1,VGLL4,APCDD1,NDUFA8,SELENBP1,NAP1L1,ARL3,ATP5PO,PDLIM4,RAPGEF5,AOPEP,KCTD1,EID1,LHFPL6,BTG3,CADM1,TNFRSF19,BAMBI,CXCL14,KRT18,AUTS2,ASS1,LEF1,NRG1,IFITM2,LHX6,STK17A,PARK7,HINT1,POLR1D,NKAIN3,RACK1,ROBO2,THSD4,EEF1D	GGTA1,HLA-B,BASP1,SPRR2A,HLA-C,PDZK1IP1,FKBP5,ARHGDIB,SRGN,HPGD,SERPINB1,TYMP,LAPTM5,NCOA7,HLA-F,SULF2,CD48,VIM,B2M,APOBEC3A,PTPRC,KRT4,CD53,RGS1,CYTIP,SFRP1,BARX2,ZBTB16,FYB1,SPRR2D,TNFRSF1B,EDN1,SLPI,TYROBP,CD69,RUNX3,ITGB2,SAMSN1,HCLS1,TRAC,CD3G,ZEB2,CD52,SAMD5,EVI2B,SLC6A1,SLC2A3,LCP1,PRSS22,LAMB4
esophagus	squamous_epithelial_cells	1	2	1427	0.14	2	0.2	EEF1A1,GSTP1,KRT5,PERP,RACK1,COX4I1,NACA,FABP5,NME2,EEF1B2,TACSTD2,UBA52,ANXA1,PPIA,COX6A1,COX7C,FAU,S100A2,BTF3,TPT1,HSPB1,ATP5MC2,UQCRH,GAPDH,HINT1,DSG3,COX8A,COX5B,EEF1G,SFN,S100A11,TSPO,KLF5,TXN,ATP5F1E,SLC25A6,AQP3,DBI,H3-3A,ATP5MC3,YWHAZ,ALDOA,PPDPF,SLC25A5,YBX1,KLF6,PABPC1,SERF2,LY6D,PFN1	VIM,LGALS1,SPARCL1,IFITM2,SERPING1,IFITM3,IFITM1,PLAC9,CST3,COL6A2,MFAP4,FBLN1,DCN,IGFBP4,TIMP3,ADH1B,C1S,COL1A2,SERPINF1,SOD3,SELENOM,TIMP2,MMP2,LUM,GSN,SPARC,IGFBP5,RARRES2,S100A4,A2M,MGP,CXCL12,COL6A1,FN1,GNG11,SFRP2,TMEM176B,PCOLCE,PMP22,CYBRD1,SLC2A3,TUBA1A,CCDC80,C1R,CFD,LHFPL6,OLFML3,ABCA8,COL6A3,COL1A1
tongue	suprabasal_keratinocytes	3	2	1535	0.13	2	0.1	LYPD3,TSPO,PTGR1,ITM2B,SFN,TMEM40,DBI,TALDO1,HSPB1,GSTP1,TUBA4A,GBP6,CLDN4,KLK11,UBC,FGFBP1,S100A11,LGALS7,RNH1,TRIM29,IL1RN,ROMO1,PERP,DYNLL1,SDC1,NAGK,MGST2,LAD1,PKP1,TIMM8B,NDUFC1,NMU,DSTN,CLTB,EIF6,PPDPF,CYB5A,SSR4,ADH7,JUP,DSC2,TUBA1C,EDF1,TECR,NFE2L2,TUBB4B,TACSTD2,COA3,TMEM147,FABP5	IFITM3,HLA-F,CXCR4,FXYD5,ARHGDIB,MT1E,IFITM1,MT2A,SRGN,TIMP1,VIM,EMP3,LAPTM5,CD53,SAMSN1,PTPRC,GMFG,CDH3,CD37,CYTIP,WIPF1,SOCS3,CD3D,RGS1,PHLDA1,CD52,DST,ZFP36L2,CD2,IL32,IL7R,MYADM,BST2,CD48,LGALS1,IKZF1,IL1R2,TNFRSF1B,STMN1,HCST,CD3E,EVI2A,ERF,GPSM3,RUNX3,IGFBP4,CD69,ALOX5AP,ARPC1B,CD7
esophagus	squamous_epithelial_cells	5	1	851	0.12	1	0.2	PERP,HSPB1,S100A11,GSTP1,CALML3,FABP5,TXN,TACSTD2,TSPO,SFN,YWHAZ,C19orf33,ATP5F1E,S100A16,RHCG,PITX1,SERF2,DSG3,DBI,DSC2,PPDPF,KRT13,S100A14,TPT1,CD24,LYPD3,COX4I1,ANXA1,DSP,AQP3,DYNLL1,TRIM29,COX6A1,COX7C,UBA52,S100A2,ACTG1,SPINK5,CD9,COX6B1,PGD,KRT4,EEF1B2,RAB25,NACA,ACTB,S100A10,TMSB10,COX5B,CSTA	VIM,LGALS1,SPARCL1,IFITM3,SERPING1,IFITM1,FBLN1,MFAP4,DCN,IFITM2,TIMP3,ADH1B,IGFBP4,MMP2,LUM,SERPINF1,C1S,CCDC80,PLAC9,IGFBP5,RARRES2,MGP,A2M,SPARC,SFRP2,COL6A2,PCOLCE,COL1A2,GNG11,COL1A1,SOD3,COL6A1,OLFML3,LHFPL6,CAVIN3,CFD,C1R,MT2A,TCF21,ADAMTS1,CYBRD1,GPNMB,GEM,TIMP2,PODN,SELENOM,TMEM176B,DPT,CTSK,FHL1
tongue	basal_keratinocytes	7	1	946	0.11	1	0	HMGB1,PTMA,H2AZ1,TUBA1B,DEK,HNRNPA1,PTTG1,CENPW,H2AZ2,ANP32B,NUCKS1,BIRC5,STMN1,MAD2L1,CKS1B,SRSF3,TUBB,RAN,CBX3,MZT2B,SNRPB,PBK,HMGB2,HNRNPR,SMC2,HMGN1,NUDT1,PHGDH,SNRPF,HNRNPA3,DTYMK,YBX1,RBMX,PTGES3,CALM2,NPM1,SNRPD1,SET,NAP1L1,SNRPD2,HNRNPA2B1,CCT5,UQCRC1,PARK7,SLC25A5,ENO1,LSM3,SUMO2,FBL,HINT1	CSTA,S100A8,SLPI,SBSN,SULT2B1,CD24,KRT4,CSTB,SERPINB3,CLIC3,S100A9,GPX3,IVL,KRT13,SPRR1B,TM7SF2,GDPD3,RHCG,TGM1,MUC15,SPRR1A,PTPRC,SMIM5,VIM,FAM3B,CYSRT1,CYTIP,GPR15LG,DMKN,TYROBP,A2ML1,KRTDAP,GMFG,MAL,SPRR3,CDA,ENDOU,LAPTM5,HCLS1,KRT6C,SCEL,THEM5,AIF1,CD52,HCST,CST6,LCP1,RDH12,KLK12,SRGN
tongue	basal_keratinocytes	4	1	1259	0.08	1	0.1	SFRP1,KRT15,COL17A1,ATP1B3,NAP1L1,TKT,LAMB3,SLC7A5,SLC7A1,ITGB1,DEGS1,BOC,SLC3A2,NOP53,C12orf57,DST,PDLIM1,SLC25A6,LSP1,CAVIN1,CLSTN1,CXCL14,FBL,RACK1,SLC1A3,CTDSPL,ADH5,NFIC,ITGB4,EEF1D,KRT14,FOS,NFIB,KTN1,NPM1,GPX4,PRXL2A,KRT5,ABCC3,FTH1,LY6E,LIMA1,EEF1A1,NINJ1,FJX1,IMPDH2,TP53AIP1,COL7A1,PARK7,KRTCAP3	S100A8,SPRR1B,TMSB4X,S100A9,GPR15LG,CD24,CLDN4,LYPD3,CSTA,KRT13,KRT6A,SLPI,PRDM1,SPRR2A,SBSN,FAM3B,A2ML1,LGALS7B,PDZK1IP1,RHCG,TMPRSS11D,SRGN,SCEL,TM7SF2,CXCR4,NDUFA4L2,BICDL2,KRT6C,DSC2,GPX3,METRNL,IVL,CSTB,MAL2,CWH43,CDKN2B,MUC15,VIM,SULT2B1,SERPINB1,ANXA1,ASPG,TMEM40,DMKN,APOBEC3A,LAPTM5,CXCL17,S100A11,SDCBP2,SORT1
tongue	basal_keratinocytes	0	2	2855	0.07	2	0.1	LRRC75A,C1orf56,IGKC,TIMP1,TPSB2,LGALS7B,TPSAB1,IFITM3,IGHA1,SPRR2B,SPRR2E,FCER1G,MARCO,RNASE1,S100A6,IFITM1,PHKG1,TYROBP,MT1E,VSIG4,RNASE2,FXYD5,SPRR2D,CD14,MT1G,CYBA,SPP1,AIF1,H2AC14,DEFB4A,LGALS1,SPRR2A,PI3,S100A4,MT2A,TMIGD3,RETN,PDZK1IP1,ISG15,HMOX1,S100A7,C4orf48,EMP3,MZB1,MYL9,CCL2,CFAP251,SERPINA1,ARHGDIB,CRIP1	SRRM1,DDX3Y,EIF1AY,ANKRD11,BTG2,HSP90AB1,SRRM2,BPTF,GOLGA4,EIF3A,AHNAK,LGALS7,FOS,JUN,PRRC2C,GOLGB1,NFE2L2,CCND1,DSP,SCAF11,CSNK1A1,CCNI,SF1,PNISR,FUS,KTN1,HSP90AA1,USP9Y,BRD4,DNTTIP2,DDX17,NAP1L1,ATRX,ZNF292,SLK,LDLR,APPL1,PTN,HSP90B1,TPR,SERBP1,CAST,DDX24,ASH1L,WNK1,KPNB1,EPRS1,KMT2C,CLINT1,PSMD1
tongue	basal_keratinocytes	2	1	1894	0.05	1	0.4	MYOZ2,MRLN,IGLV4-69,STRIT1,DEFB4B,IGHV3-73,OR6Q1,YIPF7,LRIT2,OR6Y1,OR10A3,CROCC2,SLC22A2,MYL2,TRAV26-2,LMOD2,PLET1,MSTN,DNMT3L,ENSG00000249773,SSTR3,IL25,NXPE2,ASB15,KRTAP12-1,FGA,NPIPB7,CRP,ANGPTL8,ACTA1,ATP4A,DRICH1,HSPB3,GRIA4,CELA2A,OR4F17,ARL5C,ZSCAN10,IGHV3-49,ZPBP,KLHDC7A,KCNQ2,PLAAT5,SCGB2A2,KERA,ALB,DMRT3,IGF2BP1,FGB,FAM9B	FAU,JUND,EEF1D,RACK1,UBA52,NACA,TOMM7,JUNB,TPT1,COX4I1,EEF1A1,PPIA,EIF1,PFN1,SRP14,ATP5F1E,COX7C,TMSB10,MZT2B,SLC25A6,NOP53,COX6A1,TMA7,BTF3,CLIC1,GAPDH,HINT1,COX6B1,ELOB,GPX4,C12orf57,CHCHD2,MYL6,OAZ1,HLA-A,ATP5F1D,GNAS,CFL1,SNRPD2,EIF3K,ATP5MG,UQCRH,NDUFB11,SOD1,SON,EDF1,ATP5ME,HSP90AB1,EEF1B2,NDUFB7
colon	distal_enterocytes	3	0	660	0	0	0	SH2D6,TRPM5,ALOX5,HCK,PLCG2,IRAG2,BMX,HTR3E,COL27A1,SH2D7,AZGP1,PIK3CG,TAS1R3,CAMP,CHAT,PTGS1,GNG13,OGDHL,TAMALIN,POU2F3,ITPRID1,IGSF21,PAK3,HTR3C,CD300LF,CSMD1,DKK3,PTPRT,B4GALNT4,PLCB2,KLK13,PDE1C,RGS13,ST18,PLEKHG7,ALOX12B,GLP1R,CDH26,ADAMTS18,NPR1,PTCHD1,CCL23,HPGDS,CMA1,ATP8A2,KLK11,PLAC9,FAT3,CTSG,FABP4	ELF3,BTG1,CLDN4,RRBP1,B2M,HLA-B,ACTN4,HLA-A,RSRP1,JUND,MYL6,COX6A1,COX5B,SERF2,TMBIM6,EIF1,EDF1,PPP1R15A,LMNA,CLDN3,UBC,COX6B1,HLA-E,KLF6,YWHAZ,HLA-C,ACADVL,CHCHD10,CCNL1,UQCR11,COX4I1,COX7A2,ACTB,LRRFIP1,JUN,CDC42EP5,UBL5,IFRD1,UBB,SQSTM1,TPT1,SH3BGRL3,MCL1,DSP,CD63,CLDN7,ST14,EPCAM,HSP90B1,NDUFB7
colon	distal_enterocytes	9	0	76	0	0	0	LYPD8,SELENOP,CIDEC,C12orf75,MS4A12,GUCA2A,C2orf88,HSPB3,RBP2,PRDX6,FTH1,C3orf85,HPGD,PLAC8,CDA,ALDOB,H1-2,SSUH2,TMIGD1,CCL14,KRTAP13-2,PPP1R14A,CELA3B,LAMA1,SEPTIN12,PLAAT4,SMPDL3A,CD68,NPIPB2,DNAJB7,ACY1,NEURL3,CA4,ZNF20,PIWIL2,SMIM31,C11orf86,GCNT4,ENSG00000257184,C8G,ARG1,HGD,KRT14,CIB3,ABCG2,NPIPA2,ABCA9,CNTFR,SULT1A2,UBD	TMSB10,IFRD1,STARD10,ELF3,JUN,KMT2E,KLF6,FOSB,SPAG9,HSP90B1,ZFP36L2,PDXDC1,DSP,PPP1R15A,RRBP1,BRD2,HSPA5,LMNA,LDLR,SRRM2,GCC2,EGR1,CYBA,NOP53,SYNGR2,DDX5,ATP2A2,CCNL1,CSKMT,NDUFV3,RAB11FIP1,ERN2,HSPA1B,NR4A1,TMED3,ARHGEF16,HSPE1,BAZ1A,FOS,QTRT1,MUC5B,CLCN3,HSPH1,SRSF7,XBP1,TRA2B,MUC4,HES1,EEF1D,TRABD
colon	paneth_cells	10	0	55	0	0	0	CA4,OTOP2,BEST4,LYPD8,MT1G,FRMD1,GSN,MT1H,GUCA2A,CDK18,MDK,CARD16,CA7,OTOP3,CTSE,SPIB,HES4,MT1X,SDCBP2,TMEM176A,MT2A,NEURL1,MSLN,SAMD9L,DMBT1,MAB21L4,MT1F,TMEM176B,CKB,MYOM1,ST3GAL4,SCIN,TRIM15,EXD3,CDHR2,TMSB10,FABP3,PCSK1N,TM4SF5,ADCY5,HID1,MYO15B,MEIS1,MT1M,CEACAM3,ADRA2A,ATG16L2,SAMHD1,TMC6,GPRC5C	MCU,PEX26,KNOP1,LRRC47,DCTN5,CBY1,MRPL39,NR1H3,GGH,SMU1,FBXL6,PLA2G12A,BRAT1,CLYBL,CCNT2,RNF115,RNASEH2B,HCFC1,WDR70,NUP37,DKC1,KAT6A,CASD1,IPO5,BPHL,NUAK2,RICTOR,KIF2A,PGAP2,CDCA7,STRN,LRRC26,PM20D2,NFX1,MOAP1,LMNB1,PCGF3,KCTD3,DNAAF2,STEAP3,FGFR4,LYRM1,INTS14,IMPACT,POLR1F,ELP2,RRM1,CASP4,TNRC18,ADNP2
esophagus	b-cells	11	0	175	0	0	0	CD74,CXCR4,CD37,HLA-DRA,MS4A1,CD52,CD69,CD83,BTG1,CD79A,HLA-DQA1,LAPTM5,HLA-DPA1,MEF2C,STK4,CD53,SMCHD1,HLA-DQB1,TSC22D3,HLA-DRB1,LTB,PTPRC,BANK1,HLA-DPB1,IRF8,PTPRCAP,RCSD1,COTL1,SMAP2,VPREB3,CORO1A,TAGAP,POU2F2,HLA-DRB5,ADAM28,STK17B,CYTIP,RHOH,TNF,LCP1,LYN,PRKCB,CD79B,SP140,ARHGDIB,RAC2,FCMR,CD48,GPR183,PDE4B	ITM2B,S100A6,DSTN,YBX3,LGALS3,MGST1,SPARCL1,KLF4,IER3,CD9,EGR1,EPHX1,ANXA1,IFITM3,GSTP1,HSPB1,NFIC,TSPO,CALD1,RND3,TACSTD2,ETS2,PTMS,GSN,CST3,TXNDC17,ANXA2,S100A11,SFN,S100A13,S100A2,S100A10,SERPING1,NUPR1,PERP,GAPDH,PTN,SOX15,NFIA,FABP5,TXN,KLF5,DSG3,AQP3,EMP2,CBR3,JAG1,TM4SF1,C19orf33,KRT15
esophagus	basal_squamous_epithelial_cells	2	0	1387	0	0	0	KRT15,DST,KRT19,IL1R2,ATF3,THSD4,FHL2,COL17A1,ZFP36L2,ETS2,CXCL14,NCOA7,SYT8,BTF3,TGIF1,RACK1,KRT14,NACA,TNS4,SLC7A5,EIF3E,SLC3A2,TSLP,EEF1D,LAMB3,RHOB,MYC,GAPDH,PNRC1,AOPEP,KRT18,TP53AIP1,TSC22D1,CXCL2,SOX15,SOX2,TP63,PABPC1,NPM1,ATP1B3,KRT8,HSPA2,HCAR3,VMP1,RSL1D1,SLC7A1,IL18,SINHCAF,POLR1D,ALDH3A2	VIM,SPARCL1,CST3,LGALS1,SERPING1,GSN,FBLN1,MFAP4,PLAC9,ADH1B,SOD3,TIMP3,S100A4,TMSB4X,COL6A2,DCN,COL1A2,C1S,CXCL12,TIMP2,MMP2,LUM,IGFBP4,IGFBP5,A2M,TFPI,MGP,GNG11,SERPINF1,FN1,SLC2A3,RARRES2,PMP22,PDGFRA,COL6A1,SFRP2,LHFPL6,CCDC80,GPX3,ABCA8,OLFML3,PSAP,COL6A3,SPARC,PCOLCE,TMEM176A,TMEM176B,HSPB6,IFITM2,CFD
esophagus	endothelial_cells	13	0	86	0	0	0	TFF3,TFPI,HLA-E,CAVIN2,GNG11,CLDN5,MMRN1,CCL21,ECSCR,PROX1,LYVE1,CRIP2,SMAD1,IGFBP7,SNCG,EGFL7,FLT4,PPFIBP1,FXYD6,AKAP12,GPM6A,GMFG,GNAS,SELENOW,NRP2,GIMAP7,KANK3,LMO2,GIMAP1,PECAM1,PKHD1L1,PTPRE,SHC1,FGL2,APP,SH3BGRL2,VIM,SCNN1B,GYPC,LDB2,RAMP2,PLIN5,DLL4,ARL6IP1,EDNRB,SCN3B,MTUS1,RASGRP3,CD36,ST6GALNAC3	SFN,S100A2,CD44,TACSTD2,SOX15,FXYD3,FBLN1,CBR3,SPINT2,C19orf33,KLF5,SERPINB5,DSG3,KRT15,FABP5,PITX1,DAPL1,LRP1,COL1A2,PERP,AQP3,KRT5,CNN2,MAST4,LY6D,CALML3,DSC3,CLDN7,DCN,SOX2,KRT19,SERPINF1,GSTP1,CKS2,S100A14,IRF6,EMP3,LUM,CRABP2,ELF3,SYTL1,DSC2,CA12,FOSL1,PHLDA2,CAPG,S100A11,SOX9,LSP1,ABRACL
esophagus	endothelial_cells	3	0	1148	0	0	0	CD74,IFITM2,AQP1,IFITM1,PLVAP,IFI27,HLA-DRB1,RAMP2,CRIP2,NPDC1,CCL14,HLA-B,IFITM3,HLA-DRB5,ACKR1,SOCS3,PECAM1,HLA-E,EMCN,EGFL7,ADGRL4,KLF2,B2M,ENG,HLA-DRA,RAMP3,ID1,TGFBR2,ESAM,EPAS1,ID3,GNG11,CYYR1,BCAM,CD93,LIFR,VWF,S1PR1,CLDN5,CALCRL,SLC2A3,ECSCR,GIMAP4,SOX18,GATA2,LMCD1,CLEC14A,FLT1,FXYD5,IL3RA	MGST1,FTH1,ANXA1,GSTP1,TACSTD2,KLF5,S100A2,SFN,NUPR1,PERP,DSG3,MAFB,PTN,SOX15,FXYD3,RND3,FBLN1,PITX1,CBR1,SPINT2,AQP3,KRT15,S100A4,TRIM29,CD44,FABP5,SERPINB5,DBI,CHCHD10,LGALS3BP,MFAP4,KLF6,PPDPF,ATP5MC3,DCN,DAPL1,KRT5,HSPB1,ADH1B,C19orf33,PPIA,EHF,S100A11,SOD3,COL1A2,CST3,TXN,COL6A2,COX7C,LY6D
esophagus	plasma_cells	12	0	118	0	0	0	JCHAIN,SSR4,MZB1,CYBA,SRGN,XBP1,DERL3,TSC22D3,CD79A,TNFRSF17,POU2AF1,SPCS2,PRDM1,UBE2J1,SEC11C,TENT5C,B2M,FKBP11,FKBP2,IGHA2,HERPUD1,PIM2,PRDX4,SDF2L1,HLA-C,SPCS1,RRBP1,HSPA1B,TRAM1,ISG20,ITM2C,IGKC,ANKRD28,IGLL5,SSR3,CD27,CYTIP,SPCS3,SLAMF7,PDIA6,MEF2C,SELENOK,SEC62,DNAJB9,SERP1,IGHA1,RABAC1,HSP90B1,MANF,RGS1	ANXA1,TACSTD2,MGST1,FABP5,S100A11,DSG3,PERP,S100A2,TRIM29,KLF4,SELENOP,NBL1,PLAC9,PPIC,SERPING1,YBX3,ARL4D,CST3,CALD1,EMP2,PITX1,LY6D,LPP,CLDN7,LDAF1,CALML3,DSP,TNFRSF1A,S100A14,LYPD3,SEPTIN10,PTGR1,S100A6,SFN,S100A16,DSC2,NCKAP1,CA12,FN1,GSN,RHOV,DCN,EPAS1,KRT13,RAB25,CLDN4,TAX1BP3,MID1IP1,PKP1,ADH1B
esophagus	schwann_cells	14	0	48	0	0	0	S100B,PLP1,CRYAB,GPM6B,PMP22,MATN2,CDH19,LGI4,SPARC,SAMHD1,TUBA1A,CLU,NRXN1,SCN7A,PRNP,TMEM176B,PCSK2,L1CAM,IGFBP7,ANK3,SEMA3B,TMEM176A,MPZ,NCAM1,NDRG2,CHL1,GPR155,FXYD1,RGCC,COL28A1,SORBS2,GFRA3,CADM2,MAL,CLIC4,RASSF4,NRXN3,RETREG1,VWA1,VIM,AK5,CADM1,TTYH1,ANK2,DOCK5,STARD13,SLC44A2,PDK4,CHADL,COL21A1	EEF1A1,TPT1,NOP53,MGST1,MICOS10,EPHX1,POLR1D,IFITM1,BAG3,UXT,RACK1,SFN,ANP32B,TLE4,PERP,S100A2,FABP5,SVIL,CAMLG,FBLN1,LRRFIP1,TRAPPC5,SPINT2,CMPK1,SNRPB,PITX1,TRIM29,KRT15,FAM162A,ATP1B3,EBPL,PTMA,SERPINB5,EEF1B2,ADM,EFNA1,AQP3,NBL1,LPAR6,PMAIP1,PPIC,CSRP2,HIF1A,TACSTD2,EIF4E,CREG1,EIF3I,ARID5B,DCN,DAPL1
esophagus	squamous_epithelial_cells	10	0	341	0	0	0	FABP5,HSPB1,SFN,MT1X,KLF6,ZFP36,ANXA1,PPIA,HSPA1B,S100A2,S100A11,FOS,DNAJB1,COX7C,TXN,RHOB,MIF,IER3,TACSTD2,KRT15,COX6A1,KRT5,DAPL1,DSG3,SOX15,COX5B,PTMA,AQP3,JUN,NACA,COX6B1,HSPA1A,NME2,COX7B,NFKBIA,TMA7,NDUFS5,UBB,GSTP1,UQCR10,BHLHE40,PRDX1,MYC,RHOV,ATP5MF,EFNA1,BAG3,ZNF296,TUBB4B,ATP5ME	VIM,LGALS1,SERPING1,SPARCL1,IFITM2,PLAC9,FBLN1,MFAP4,DCN,COL1A2,CST3,COL6A2,IGFBP4,ADH1B,TIMP2,GSN,SOD3,TIMP3,C1S,MMP2,LUM,SERPINF1,MGP,IGFBP5,GNG11,LHFPL6,CYBRD1,RARRES2,SELENOM,PMP22,TMEM176A,IFITM3,SFRP2,FN1,IFITM1,CXCL12,ABCA6,A2M,COL6A1,PDGFRA,COL6A3,GPX3,CCDC80,FHL1,HTRA1,CFD,IGFBP7,FBLN2,PCOLCE,S100A4
esophagus	t-cells	8	0	453	0	0	0	CXCR4,IL32,CD52,CCL5,CD3E,CD69,SRGN,TMSB4X,CD3D,PTPRC,DUSP2,HCST,CD7,ALOX5AP,CCL4,ARHGDIB,PTPRCAP,IL7R,BTG1,RAC2,CORO1A,CD2,GZMA,CYTIP,CD3G,CD8A,TSC22D3,FYB1,NKG7,LCP1,KLRB1,SAMSN1,ZFP36L2,CTSW,RUNX3,TAGAP,STK17B,SYTL3,CST7,LAPTM5,RGS1,CD96,GZMB,CD37,IKZF1,RHOH,GZMM,STK4,DOK2,ACAP1	CEBPD,KLF4,JUN,MARCKS,IFITM3,YBX3,MAFB,EEF1A1,FOS,ITM2B,IER3,CST3,SPARCL1,CD9,LAPTM4A,MGST1,NFIA,ID3,ETS2,S100A6,EGR1,NME2,GSTP1,HSPB1,RHOB,LGALS3,FTL,APP,RACK1,MYC,TPT1,TACSTD2,SOX4,SELENOP,GSN,EPHX1,BEX3,CALD1,NACA,RND3,JAG1,KLF5,ZFP36L1,BTF3,SFN,PRDX1,RAC1,SERPING1,FTH1,S100A2
rectum	intestinal_goblet_cells	6	0	179	0	0	0	MUC2,FCGBP,TFF3,ZG16,FFAR4,BCAS1,REP15,SERPINA1,RAB27A,CD177,S100P,TPSG1,TBX10,GSN,SYTL2,CEACAM5,CDC42EP3,MLPH,SCNN1A,NPDC1,TSPAN1,TPM1,ENTPD8,SH3BGRL3,MUC1,FRMD3,ATOH1,SPDEF,BEST2,CAPN9,IFI27,ST3GAL4,GPR153,LYPD8,KRT20,DHRS9,SLC39A11,MGLL,TFF1,SMIM14,DPYSL2,PLAC8,FAM177B,CAPN8,MB,CEACAM6,HSPA2,KLK1,SCGB2A1,ST6GALNAC1	RACK1,TXN,FCGRT,NACA,EEF1B2,EEF1A1,EIF3L,GPX2,NOP53,HNRNPA1,LEFTY1,EIF3E,SLC25A6,ADH1C,CYBA,PRDX5,EEF2,PEBP1,PABPC1,YBX1,CES2,NPM1,HES1,GAPDH,CYC1,FAU,DNPH1,SLC25A3,SELENBP1,LGALS2,TSPAN8,HINT1,C1QBP,FBL,IMPDH2,LDHB,MLEC,APEX1,RARRES2,PKM,PHB2,TRABD2A,HSPD1,EIF3F,B3GNT7,TUFM,SUCLG1,EIF3K,ATP5F1B,FABP5
rectum	mixed_immune_cells	8	0	92	0	0	0	CD52,CD48,EVL,CYTIP,MEF2C,ARHGDIB,RGS2,GYPC,CD37,CD53,TRAF3IP3,PPP1R18,GMFG,TRAC,PTPRC,SRGN,LAPTM5,ACAP1,LSP1,BST2,BTG1,CD79A,CCDC69,STK17B,SEPTIN6,GPSM3,CD74,STK17A,RAC2,CXCR4,HLA-DMA,PTPN7,HCLS1,CD79B,RHOH,WIPF1,LIMD2,HCST,WAS,LAT2,CD27,SASH3,EVI2B,TBC1D10C,IKZF1,LCK,ALOX5AP,RGS1,ARHGAP30,RUNX3	SMIM22,FAM3D,KRT18,LGALS4,EPCAM,S100A6,CLDN3,ELF3,AGR3,CLDN4,PRAC1,C19orf33,APP,STARD10,TCEA3,KRT8,S100A10,AGR2,S100A14,LGALS3,CLDN7,IFI27,C15orf48,KLF5,TPM1,LGALS3BP,PPP1R1B,TSPAN8,MT1E,CD9,MGST1,CDX2,SLC44A4,ANXA2,SPINK1,TMEM98,CDX1,CDH1,CAMK2N1,KLF4,DSP,STAP2,ERBB3,PTPRF,PPIC,ST6GALNAC1,ATP8B1,VIL1,HMGCS2,TMEM54
small_intestine	mixed_immune_cells	12	0	26	0	0	0	CCL5,SRGN,HCST,CD7,RGS1,GZMA,FCER1G,TSC22D3,CD3E,TYROBP,NKG7,EVL,CD247,TMSB4X,TMIGD2,HOPX,ACAP1,IFITM2,CD69,TRAC,CYTIP,PTPRC,GPR65,KLRB1,KLRD1,CD53,CD160,CD37,CKLF,LAT2,CLEC2B,TRDC,RAC2,SPRY1,ARHGDIB,TRBC2,SYTL3,AREG,SPON2,OXNAD1,GZMB,TRBC1,SAMSN1,ABI3,GNLY,CST7,PRF1,CORO1A,CELF2,STK4	PHGR1,FAM3B,REEP6,S100A6,KRT8,CLDN15,TM4SF5,NBL1,SMIM22,SLC22A18,ALDOB,PRAP1,TXNDC17,NUCB1,LGALS2,USH1C,ANPEP,CLDN3,KRT19,C19orf33,CES2,MT1G,HLA-DRA,PRSS8,MT1E,CYB5A,TMEM54,MT2A,CLDN4,MYH14,DHRS11,MUC13,IFI27,TMEM120A,FABP1,LGALS4,HOOK2,GPA33,LGALS3,DHRS4L2,NDRG1,ASL,NEDD4L,MCRIP2,TNNC2,CD74,DDC,HLA-DQB1,DPEP1,CST3
stomach	b-cells	0	0	1127	0	0	0	CD74,HLA-DRA,CD37,HLA-DRB1,HLA-DPA1,MS4A1,HLA-DQB1,HLA-DQA1,HLA-DPB1,BANK1,HLA-DRB5,CD83,VPREB3,CD79A,LY9,LAPTM5,TNFRSF13C,ADAM28,RALGPS2,BTG1,LYN,RCSD1,AFF3,CD19,SWAP70,CXCR4,FCMR,IRF8,HLA-DMA,SMIM14,MEF2C,FCRLA,MARCHF1,TCF4,CCR7,CHPT1,ARHGAP24,RUBCNL,EZR,GPR183,SESN3,SNX2,NIBAN3,SYPL1,HLA-DMB,SPIB,KLF2,BCL11A,CD55,BLK	IL32,CD3E,CCL5,CD3D,TNFAIP3,CD7,IL7R,CD3G,HCST,GZMM,FYN,S100A4,CD2,CD96,VIM,ID2,CTSW,FYB1,CST7,KLRB1,LEPROTL1,ZFP36,SH3BGRL3,ANKRD28,CD247,GAPDH,LCK,SRGN,PRKCH,ALOX5AP,OXNAD1,SYTL3,PFN1,NKG7,KLRD1,IFITM1,CD8A,MYL6,ANXA1,RORA,TRBC1,ITK,ZAP70,PIK3R1,GPR171,SH2D2A,ABRACL,B2M,GSTP1,LCP2
stomach	gastric_mucus-secreting_cells	6	0	430	0	0	0	MUC5AC,ELF3,SULT1C2,CYP3A5,PSCA,MLPH,CAPN8,VSIG2,ANKRD36C,GALE,KLF5,ABCC3,ACADVL,CA2,MUC1,PLXNB2,SEMA3B,RASEF,ERN2,SLC44A4,SYTL2,VILL,INF2,CRACR2B,ITGB4,IFI27,KLF4,STARD10,SMIM22,LIPH,SLC9A1,ANXA10,MICALL2,BCAS1,TSPAN1,KRT19,FOXA3,VMP1,EPS8L2,KRT8,LLGL2,TMC5,C19orf33,FAM83E,RNASE1,MYRF,B4GALNT3,CLDN18,FHL2,BLVRB	PTPRC,CD52,TSC22D3,ARHGDIB,SRGN,CORO1A,LSP1,CXCR4,CD3E,PTPRCAP,LAPTM5,HCLS1,CD37,CCL5,RGS1,CD3D,TAGAP,BTG1,CD53,WIPF1,IL7R,VIM,CD69,RAC2,EVL,CD7,GLIPR1,LCP1,GMFG,CYTIP,S100A4,CELF2,CD96,GNG2,RHOH,HCST,SYTL3,GYPC,IL32,SEPTIN1,SAMSN1,LIMD2,LEPROTL1,TRBC2,LCK,CLEC2B,GPR65,CD3G,PDE4B,STK4
stomach	macrophages	8	0	101	0	0	0	NAMPT,TYROBP,S100A4,S100A6,FTH1,SAT1,S100A11,CYBB,CTSS,FCER1G,SRGN,AIF1,PLAUR,SH3BGRL3,CTSD,FCN1,CD14,C5AR1,FPR1,APLP2,LYZ,CTSB,SPI1,CD302,OAZ1,TMEM176B,CLEC12A,LGALS1,HIF1A,PYCARD,FGL2,CD93,SERPINA1,CST3,S100A8,FTL,TYMP,PTPRE,VCAN,SLC11A1,CEBPB,FGR,IFNGR2,CSTA,RNF130,TMSB10,ITGB2,IRAK3,UPP1,TREM1	IL7R,CD247,KLRD1,ZAP70,LCK,P2RY10,CD3E,TRBC2,CD7,TPD52,CTSW,CD8A,BCL11B,PTPRCAP,HOPX,SLA2,SELENOM,KLRK1,TRAT1,GZMM,PPP1R16B,CCL5,ETS1,MATK,TENT5C,GZMB,ITM2A,CD96,SKAP1,KLRB1,GPR171,FKBP11,RORA,TRGV9,CD3G,TC2N,CXCR6,TRAC,SCML4,CD3D,PRF1,SIT1,LY9,DNAJC9,KLRC1,KLF12,IKZF3,TRDV2,TNFRSF13C,SLC10A3
stomach	t-cells	1	0	1071	0	0	0	CD8A,CCL5,ANXA1,CD8B,IL32,GZMB,IFITM1,PRF1,CXCR4,KLRC1,NKG7,S100A4,TNFAIP3,CTSW,GZMH,CST7,IFITM2,CD3E,IL7R,STAT4,HCST,CCL4,CD2,MYL12A,PARP8,VIM,ARL4C,GNG2,LEPROTL1,PTPRC,ZNF683,SAMSN1,SYTL3,RUNX3,ADGRE5,KLRD1,KLRK1,CD3D,GATA3,HLA-A,CD52,MYBL1,SH2D2A,PTGER4,LCP1,ID2,CRIP1,ARHGDIB,PDCD1,RGCC	CD74,HLA-DRA,MEF2C,ADAM28,CD79A,RALGPS2,HLA-DQA1,MS4A1,TCF4,TRDV2,HLA-DQB1,BANK1,VPREB3,LYN,KLF2,JCHAIN,HLA-DRB1,FTL,SSR4,POU2AF1,CD19,TNFRSF13C,HERPUD1,IFNGR2,COBLL1,GNG7,NR4A1,HLA-DPA1,PRDX4,TMIGD2,LY96,CTSH,BLNK,LY9,TNFRSF13B,SMIM14,RRBP1,UBE2J1,FCRL5,TP53INP1,TRIB1,HLA-DRB5,SWAP70,MZB1,XBP1,AFF3,LAYN,DERL3,CLIC4,SPCS1
stomach	t-cells	2	0	852	0	0	0	CD7,TRGV9,TRDV2,KLRC2,CCL5,KIR2DL4,ACTB,CD3E,CD3D,CD96,CD247,TMSB4X,AREG,CFL1,FYN,GZMA,NR3C1,TMIGD2,ALOX5AP,SH3BGRL3,PFN1,HCST,PIK3R1,KLRD1,CD3G,COTL1,EVL,GZMM,ITGAE,ARHGDIB,SYTL3,GAPDH,HOPX,TRBC1,CD160,SIRPG,IL32,ZEB2,ARPC2,GPR171,PRKCH,LDLRAD4,CTSW,ARPC1B,ATP8B4,CORO1A,ENTPD1,TRAC,PGK1,ECI2	CD74,KLF2,HLA-DRA,MEF2C,CD79A,AHNAK,RALGPS2,HLA-DQB1,MS4A1,HLA-DRB1,HLA-DQA1,CD83,TCF4,BANK1,GPR183,VPREB3,PDE4B,JUN,CTSH,HLA-DRB5,JCHAIN,ANXA1,CD82,COBLL1,POU2AF1,CD19,LGALS3,YBX3,CCR7,EMP3,SSR4,CYRIA,IFNGR2,LMNA,CD79B,SMIM14,SAT1,LY96,FCRL5,MARCKS,TRIB1,BLNK,IER2,TNFRSF13B,ST6GAL1,XBP1,GNG7,NR4A1,CD27,HERPUD1
stomach	t-cells	3	0	747	0	0	0	ICOS,CD28,LTB,SPOCK2,CD2,IL7R,GIMAP7,ITK,PBXIP1,BCL11B,DNAJB1,CD40LG,TNFAIP3,ANXA1,TTC39C,JUNB,GIMAP4,FXYD5,CCR4,INPP4B,CD5,KLRB1,TC2N,MAF,FYB1,ZNF831,TCF7,SLC2A3,GPR183,TNFSF8,CD69,CD4,CD6,SH2D1A,AP3M2,LEF1,CCR6,FAAH2,ARL4C,SATB1,DUSP16,TNIK,HSPA8,TBC1D4,SLAMF1,MCUB,ITM2A,RORA,TNFRSF25,FBLN7	CD74,HLA-DRA,HLA-DRB1,CD79A,MEF2C,GSTP1,CYBA,HLA-DPA1,LYN,KIR2DL4,ADAM28,TRGV9,RALGPS2,HERPUD1,TRDV2,CD63,KLRD1,KLRC2,HLA-DRB5,HLA-DQA1,GZMA,GZMB,VPREB3,HLA-DPB1,BANK1,TCF4,HLA-DQB1,MS4A1,SSR4,LGALS1,CD55,JCHAIN,GNG7,CAPG,CD19,ITM2C,RRBP1,SEL1L3,COBLL1,POU2AF1,PRDX4,UBE2J1,PDIA6,FTL,FKBP2,SELENOS,RABAC1,ITGAE,CALR,PDLIM1
stomach	t-cells	4	0	624	0	0	0	ALOX5AP,ACTB,IL32,CD3E,S100A4,NR3C1,MGAT4A,PFN1,TMIGD2,COTL1,ARHGDIB,SH3BGRL3,BATF,IL7R,CD6,EVL,HCST,RORA,ITK,CFL1,TRAT1,GPR171,FYN,CAPG,FYB1,CD96,CORO1A,LCK,PTPRC,CD3G,OSTF1,CD3D,CHN1,CD2,TIFA,CCNH,TRBV7-9,ZEB2,FKBP5,ITGAE,LEPROTL1,TMSB4X,ARPC1B,CXCR6,CRTAM,SH3KBP1,WDR1,CD7,MBNL1,YWHAQ	CD74,KLF2,HLA-DRA,MEF2C,CD79A,CD55,RALGPS2,MS4A1,TCF4,VPREB3,TRDV2,BANK1,CD83,GNG7,SAT1,JCHAIN,NPC2,CD19,ADAM28,SSR4,POU2AF1,FOSB,HLA-DRB1,NR4A1,HLA-DQA1,IRF8,HLA-DQB1,IFNGR2,LMNA,TENT5C,XBP1,IER2,BLNK,HERPUD1,JUN,FCRL5,CHPT1,PRDX4,TNFRSF13B,JUNB,RRBP1,TRIB1,COBLL1,SYK,SQSTM1,CYRIA,MZB1,MARCKS,CD27,DERL3
tongue	basal_keratinocytes	1	0	2154	0	0	0	PRXL2A,DAPL1,CCND1,KRT5,MT1X,LGALS7,TKT,S100A2,ATP5ME,GSTP1,GSTM3,CHCHD10,PTN,RHOV,C1QBP,NFE2L2,NDUFS7,AKR1C3,ATP5MC1,SRM,CA12,TIMM13,F12,ATP5MC3,AKR1B10,EIF3K,SLC25A6,COX5B,CAPNS2,COX4I1,MRPL12,BBOX1,EBPL,RACK1,COX7C,BASP1,ATP5F1D,GCLM,TRIM29,KCNMA1,CYC1,UQCR10,MICOS13,RGS14,BARX2,CYP4F12,LY6D,METAP2,NME1,NDUFAF2	HLA-C,ZFP36L2,CXCR4,IFITM3,ARHGDIB,EMP3,S100A8,S100A9,FXYD5,IFITM1,SRGN,HLA-F,TMSB4X,STMN1,MT2A,SPRR2A,VIM,PDZK1IP1,CTNNAL1,GMFG,IL1R2,CD37,LAPTM5,PTPRC,SLC2A3,SH3KBP1,S100A4,SAMSN1,CYTIP,PHLDA1,CD53,CD52,SBSN,B2M,WIPF1,SPRR1B,HCST,PRDM1,CLIC3,CYBA,CD48,FYN,GPSM3,RGS1,CELF2,TIMP1,FYB1,LFNG,FAM107B,ARPC1B
tongue	basal_keratinocytes	19	0	167	0	0	0	POU2AF1,TNFRSF13B,IGHM,MZB1,IGKC,HBA2,SLAMF7,SPAG4,TNFRSF17,P2RX5,DERL3,CD79A,IGLV3-1,ITM2C,CCR10,PNOC,ZBP1,JCHAIN,SLC17A9,CD79B,CD27,FCRL5,IGLC3,MEI1,IGKV4-1,IGLC2,TXNDC5,GNG7,JSRP1,IRAG2,IGLV6-57,IGLV3-21,IGHG3,FCRL2,SEL1L3,CDK14,IGLL5,DPEP1,CD180,FKBP11,CHST2,HSH2D,DNAAF1,TMEM156,IGHG2,IGHA2,CD38,HLA-DOB,COL4A3,IGHG1	COX5B,GSTP1,IER3,MT1X,NQO1,S100A2,PTN,ELOB,CLTB,PPIA,CAPG,TXNDC17,S100A11,C19orf33,TSPO,FABP5,DBI,SLCO3A1,ECHDC2,COA3,CLCA2,NMU,JUP,LGALS3,MGST2,TXN,SFN,S100A16,TMEM54,NECTIN1,LAD1,ADH7,FASN,TMEM134,PLP2,DAPL1,LY6D,DYNLL1,EPHX1,RAB13,ATP5MK,ATP5PO,PPDPF,RTL8C,LGALS3BP,S100A10,MYL6,TRIM29,ZFYVE21,UQCC3
tongue	basal_keratinocytes	8	0	714	0	0	0	COL17A1,NR4A1,SLC7A5,DST,LAMB3,ATP1B3,KRT15,CXCL14,SLC7A1,ERF,ITGB1,TGIF1,SLC3A2,LIMA1,SINHCAF,VMP1,CAVIN1,TNS4,BOC,ETS2,WEE1,ITGB4,EIF3E,TP63,SLC1A3,ID3,NRP2,IFITM3,TSC22D1,HNRNPA0,PDLIM1,APP,LAPTM4B,NOP53,EIF5,SAT1,EIF4A2,ATF4,CTNNAL1,SLC16A1,NAP1L1,DDX5,REL,MYC,ADH5,FHL2,BTF3,TRAF4,EEF2,FTH1	EIF1AY,LGALS7,KRT13,S100A8,CSTA,MGLL,S100A9,SPRR1B,CLDN4,GBP6,RHCG,LYPD3,CD24,TMEM40,GPX3,SLPI,GPR15LG,PTGR1,LY6D,SBSN,FABP5,IVL,COX7A1,USP9Y,A2ML1,FAM3B,IL1RN,DEFB1,CSTB,SULT2B1,SPINK5,AKR1B10,DDX3Y,THEM5,BARX2,UTY,KRT4,DEGS2,KRT6C,CWH43,KRT6A,AKR1C3,SERPINB1,MUC15,DAPL1,DYNLL1,S100A16,ASPG,S100A11,TXN
tongue	basal_keratinocytes	9	0	698	0	0	0	PERP,MPZL2,NDRG1,LYPD3,DSG3,TACSTD2,SPRR1B,ITPKC,GPR15LG,PKP1,PLIN3,KRT6A,EMP2,CDH1,EHF,DSC2,VMP1,SERPINB5,ITM2B,AQP3,MYCBP2,PGM2,CLDN4,FXYD3,OVOL1,EZR,KLF5,CD55,JUP,CST3,PDZK1IP1,DBI,LAMP2,CXADR,SFN,DENND2C,KLK11,IRF6,RAP2B,ANXA2,CLCA2,TMEM165,S100A8,SPINT2,MAST4,NECTIN1,S100A9,TMBIM6,RTN4,CD47	DDX3Y,EIF1AY,LGALS7,USP9Y,UTY,ZFY,IFITM2,KDM5D,TIMP1,LSP1,VIM,MDGA1,KRT4,LGALS1,GYPC,EMP3,PLAC9,EDN3,CAVIN3,CXCL2,NNMT,SELENOM,CD93,CXCR4,CD320,LAPTM5,NLGN4Y,PRRX1,RNASE2,SLC2A3,PALM,TYROBP,BASP1,RAMP2,TMSB4Y,ALDH1B1,LDHB,UBE2C,SRGN,TSKS,FTH1,CCNB1,CRIP1,LHFPL6,IGFL1,GIMAP7,BGN,H2AC14,SFRP1,TSC22D3
tongue	granulocytes	20	0	64	0	0	0	CD52,FTH1,MS4A2,FCER1G,ALOX5AP,CPA3,RHEX,CD69,VWA5A,LTC4S,CD37,HPGDS,SLC18A2,GATA2,VIM,ZEB2,S100A4,RHOH,SRGN,GPR65,TNFAIP3,RAC2,SOCS1,KIT,SIGLEC6,TYROBP,ARHGAP18,RGS13,IL1RL1,NR4A2,ZNF331,PNMT,GCSAML,TPSB2,RGS1,PALM2AKAP2,KIAA1549,SAMSN1,RGS2,ANKRD28,CD48,TPSAB1,DUSP6,BST2,CLU,CPM,LIF,LAPTM5,LAX1,CTSG	LTBR,TRAP1,SLC25A1,RARG,TKT,SFN,TRAF7,GAPDH,ERI3,PACSIN3,GSTP1,KLC3,GPX2,S100A2,SIPA1L2,HSPB1,HGS,LY6D,ARFIP2,UBAP2L,TYW3,MAEA,GSTA4,S100A14,DPM2,ANXA2,GOT2,CBX1,FASN,GLRX2,SSBP3,MANBAL,PARD6G,RPP25L,ITGA2,PERP,TRIM29,TPD52L2,AP1M2,EXPH5,ATL2,S100A16,LSP1,EPHX2,LUC7L,ENO1,GPR87,RETREG2,TRUB2,PITX1
tongue	macrophages	12	0	480	0	0	0	TYROBP,LAPTM5,CYBA,SRGN,HCLS1,AIF1,GPR183,SMAP2,ITGB2,CD74,TMSB4X,HLA-DRA,HLA-DMA,LST1,HLA-DPA1,SPI1,PTPRC,CD83,EMP3,GLIPR1,RNASE6,FCGR2A,MS4A6A,LCP1,EVI2B,FTH1,CSF1R,HLA-DRB1,HLA-DPB1,CMTM6,ARHGDIB,HLA-DRB5,COTL1,HLA-DQA1,HLA-DMB,LYN,RGS1,FYB1,ARL4C,CSF2RA,FCGR2B,RNF130,CTSS,GMFG,C1orf162,MCL1,CD302,CXCL16,GPX1,CD53	LGALS7,S100A14,NQO1,PITX1,S100A16,LAD1,ALDH3A1,DAPL1,GSTP1,PPDPF,SFN,PTGR1,HSPB1,TMEM54,DEFB1,PRDX2,CRYAB,ETNK2,GBP6,SDC1,TRIM29,KLC3,CLTB,ADH7,CITED4,TUBA4A,LYPD3,RAET1E,KRT13,FGFBP1,FABP5,FAM162A,CAPNS2,PRDX5,PKP3,DSTN,COA3,RAB25,GPX2,BARX2,RHOD,GSTM3,SAMD5,TPD52L1,MGLL,LY6D,EBPL,CSTA,DSG1,DYNLL1
tongue	serous_glandular_cells	16	0	325	0	0	0	HTN3,STATH,HTN1,PRH2,PRH1,PRB3,CA6,AZGP1,ZG16B,PIP,SMR3B,BPIFA2,PRB1,PRB2,PIGR,AQP5,PRR27,PRR4,PRB4,LPO,WFDC2,S100A1,LTF,TESC,MGP,KRT7,DMBT1,SAA1,CLDN3,LYZ,TCN1,C5orf46,CAMP,CLDN10,SAA2,MUCL1,BPIFB1,CHRM3,CCL28,FOLR1,LRRC26,ELAPOR1,AMY2B,HBB,AGR2,BPIFA1,DNASE2B,FDCSP,SMIM22,SPDEF	FAU,JUND,EEF1A1,NACA,BTF3,UBA52,RACK1,TPT1,EIF1,EEF1B2,TOMM7,PPIA,GAPDH,CFL1,DDX5,JUNB,COX7C,TMA7,NPM1,ATP5F1E,OAZ1,H3-3B,ACTG1,COX6C,PFN1,HINT1,H3-3A,LMNA,SUMO2,UQCRH,UQCRB,MYL6,COX4I1,ATP5ME,PTMA,HSP90AB1,SLC25A3,RBM39,MYL12B,UBC,SNRPD2,COX8A,HLA-A,ATP5MC2,COMMD6,ENO1,COX7B,YBX3,COX5B,SERBP1
tongue	suprabasal_keratinocytes	17	0	311	0	0	0	VAX2,KRTAP13-2,IMPG1,TMPRSS12,KRTAP13-1,BRS3,C11orf16,IL12B,ARHGAP40,AMELY,ATP6V1B1,KCNT1,CFAP95,GAL3ST1,SOX11,SERPIND1,NLRP10,TXNDC2,SMIM24,C10orf90,FOXD4L1,CYP4F2,DLK1,COL2A1,P2RX6,FOLR1,BRDT,CATIP,TYR,ANKRD23,SEC16B,DCLK3,AMIGO3,CA14,GAL,TSNAXIP1,TSGA10IP,TEKT2,MIA,FBXO24,ASB12,CDHR4,ACAN,TP53TG5,GYS2,TRIM61,ODF4,GAPDHS,DNASE1L2,PTPRN	HNRNPU,EIF3A,NCL,HSP90AB1,SRRM2,PNN,FUS,HLA-B,SYNE2,HSP90AA1,CSNK1A1,ZFP36L2,KLF5,DDX24,PRPF40A,CHD1,G3BP1,NKTR,PRRC2C,DDX21,SRRM1,SAT1,SET,SLC38A2,PAXBP1,DSC3,BOD1L1,GOLGB1,NCOA7,RBM39,SPEN,TRIP11,RSRP1,TNFAIP3,NUFIP2,DSP,JMJD1C,SFPQ,DEK,B2M,SCAF11,GOLGA4,ARID4B,RORA,NIPBL,UBR5,MED14,LRRFIP1,STAT3,ZMPSTE24
tongue	suprabasal_keratinocytes	5	0	1069	0	0	0	CSTA,CSTB,S100A9,S100A8,CLIC3,CD24,SBSN,KRT4,NUCB2,TGM1,KRT13,A2ML1,SPRR3,RHCG,GPX3,MAL2,SULT2B1,NDUFA4L2,C4orf3,PPDPF,TMEM40,MALL,HEBP2,FAM3B,S100A11,SERPINB6,TMEM154,RAB25,SMIM5,SPINK5,TM7SF2,CNN3,GDPD3,ANXA1,CYSRT1,BICDL2,TMEM79,GJB6,S100A14,IVL,NCCRP1,IL1RN,SLPI,NAGK,EVPL,ENDOU,BNIP3,SCEL,KLK11,S100A10	MT1E,ATP1A1,IFI16,NCOA7,B2M,AKR1C1,ADH5,CYBA,CDH3,KRT5,ARHGDIB,SRGN,ERF,MSN,PSMB9,MT2A,IFITM1,LAPTM4B,EMP3,NR4A1,TGIF1,TRAF4,IFITM3,ATP1B3,SLC1A5,LIMA1,ARPC1B,CXCR4,KRT14,STMN1,HLA-F,TIMP1,PTPRC,CSRP2,RILPL2,THSD4,MYADM,MYC,FHL2,CD52,ITGA6,GMFG,LAPTM5,STK17B,TSC22D1,HACD3,VPS13C,CRIP1,CD37,IRF1
tongue	t-cells	14	0	416	0	0	0	CD3E,CXCR4,BTG1,TSC22D3,IL7R,CD2,ETS1,SRGN,CD48,CD3D,CYTIP,IKZF1,CCL5,CD3G,ZFP36L2,CD69,RUNX3,PTPRC,HCST,STK17B,TXNIP,CD8A,CD96,SYTL3,IL32,PTGER4,TSPYL2,IKZF3,SLA,CD52,ACAP1,LCP1,FYN,CCL4,STK4,RGCC,CD53,RGS1,LCK,TRBC2,KLRD1,CD8B,CD247,PARP8,ARHGDIB,ARL4C,RESF1,RAC2,CTSW,PIK3IP1	GAPDH,PRDX1,C19orf33,GSTP1,CD9,S100A2,DSTN,YBX3,ANXA2,MARCKS,KLF4,ENO1,TKT,ACTG1,IMPA2,PPP1R14B,COMT,ALDH2,ATP1B3,PRDX2,TACSTD2,TRIM29,SERPINB5,KRT5,LDHA,H3-3A,PKM,PPIA,FXYD3,ATP5MC3,CAPNS2,JUP,CLTB,ATP5MC1,CBR1,MT1X,SFN,VDAC2,RAC1,PERP,PRXL2A,ALDH3A2,KLF5,COX8A,TSPO,IER3,AOPEP,SLC25A3,HINT1,EMP2
tongue	t-cells	6	0	1052	0	0	0	CXCR4,BTG1,STK4,PTPRC,CD2,SAMSN1,ACAP1,IL7R,SRGN,CYTIP,FYN,CD3E,HCST,RUNX3,STK17B,ZFP36L2,CD48,SYTL3,IKZF1,TSC22D3,ETS1,CD3D,FYB1,CD3G,ARL4C,CD37,CD53,SLC2A3,CREM,RGS1,LEPROTL1,CD96,PTGER4,CD69,CD52,SPOCK2,PPP2R5C,ITK,CELF2,RHOH,EMB,WIPF1,SARAF,CLEC2D,GLIPR1,TENT5C,SLA,IL32,PIK3IP1,RNF19A	GSTP1,YBX3,CD9,C19orf33,DSTN,PPP1R14B,S100A2,MARCKS,TKT,ATP5ME,SPINT2,PRDX1,COMT,COX5B,SFN,HSPB1,UQCRQ,TRIM29,ALDH2,GPX2,CBR1,EMP2,TIMM13,KRT5,ATP5MC1,CLTB,IMPA2,PRXL2A,IGFBP2,CAPNS2,JUP,FXYD3,PTN,PITX1,EBPL,IER3,TALDO1,EPHX1,TACSTD2,TSPO,ANXA2,PRDX2,MT1X,COX7B,S100A16,PKP1,PERP,RAB13,DBI,KLF5
