# Supplementary material for: Bioinformatic characterization of ENPEP, the gene encoding a potential cofactor for SARS-CoV-2 infection
Source: PLoS One. 2024 Dec 11;19(12):e0307731. doi: 10.1371/journal.pone.0307731 (PMC11633960; doi:10.1371/journal.pone.0307731)
Supplement: S7 Table — Each row includes the 50 most up and down-regulated differentially expressed genes (DEGs) for the corresponding cell type cluster. (XLSX) [file pone.0307731.s008.xlsx]

## Sheet: Sheet1
Gene name	Gene	Tissue	Cell type	Cluster	expressing_cells_N	total_cells_N	percent	Read count	nTPM	top_up_DEGs	top_down_DEGs
ENPEP	ENSG00000138792	small_intestine	proximal_enterocytes	0	816	852	95.77	4192	730.8	PHGR1,ADIRF,ACE,RTN4,C3orf85,ANPEP,ATP1A1,GUCA2A,TDP2,FTH1,CST3,LDHA,APOB,MTTP,ALDOB,FBP1,SMIM24,MGAM,SELENOP,ENPEP,SLC26A3,PRAP1,ARL4A,SLC10A2,SI,GLRX,MME,TMEM256,HSD17B11,CYBRD1,MEP1A,XPNPEP2,FTL,SGK1,CMBL,PRR13,FABP2,S100A6,AP3S1,PMP22,PCK1,B2M,SLC7A7,HPGD,TMSB4X,OAT,MALL,DHRS7,CYB5A,SLC25A5	LCN2,PNLIPRP2,OLFM4,RAMP1,NAP1L1,GPX2,EIF1AY,ELAPOR1,MARCKSL1,SLC12A2,CXCL3,CDCA7,HES1,CD44,DMBT1,SYCE1L,STARD10,EPHB2,BEX3,IDH2,CCL25,CCL20,PPP1R1B,REG1A,FBL,MUC2,MYC,CCDC34,CREB3L1,CLCA1,HLA-B,IMPDH2,MYADM,C9orf152,TFF3,CEACAM5,STMN1,GP2,KDM5D,NME1,CDT1,GLUL,CLU,HMGA1,TFF1,MUC1,POLD2,CDC42EP5,SNORC,GINS2
ENPEP	ENSG00000138792	small_intestine	proximal_enterocytes	1	665	820	81.1	2088	698.3	CD74,HLA-B,PRAP1,FABP6,HLA-DRA,DPEP1,HLA-DRB5,CDHR5,IL32,FAM151A,PNLIPRP2,NFKBIA,ALDOB,TM4SF20,SERPINA1,BIRC3,HLA-A,ISG15,ANPEP,AOC1,CTSD,SMIM24,FABP1,SLC6A19,AMN,NAALADL1,SLC51A,SLC51B,MT1H,SLC7A9,HLA-F,VKORC1,FABP2,B2M,SULT1A1,CFB,SLC5A1,LCN2,RBP2,APOC3,PEPD,CCL20,PLB1,CDHR2,TRIM31,TREH,AQP3,HLA-DQB1,TYMP,CYBRD1	EIF3E,FCGBP,PPP1R1B,MUC2,CYP2D7,NPM1,HNRNPA1,EEF1B2,RACK1,KLK1,NPDC1,MARCKSL1,CLCA1,PTMA,TFF3,GPX2,OLFM4,SLC12A2,EEF1A1,FOSB,HMGN1,NACA,ADH1C,C12orf57,PABPC1,AGR2,CEACAM5,IMPDH2,SRSF3,CCNG1,BCAS1,NAP1L1,EIF3L,ZG16,IDH2,MGST1,EIF1AX,HMGN2,FBL,C9orf152,STARD10,GPR160,DUT,COMMD6,CREB3L1,C1QBP,RSL24D1,EMP2,SNRPE,CDCA7
ENPEP	ENSG00000138792	small_intestine	proximal_enterocytes	5	469	592	79.22	1233	575.6	GUCA2A,SELENOP,ADIRF,GPX4,PRAP1,SERPINA1,DPEP1,CDHR5,PHGR1,CYP3A4,APOA1,CYP2D7,HLA-DRB1,APOA4,ALDOB,AOC1,SMIM24,CST3,IL32,AMN,SAT2,PPDPF,PCK1,FBP1,FTL,TMEM37,DNASE1,DHDH,C3orf85,SLC7A7,APOC3,FXYD3,CREB3L3,FTH1,TMEM220,HLA-DRA,C2orf88,GPR15LG,CDHR2,ACE,RHOC,GLRX,LDHA,CUBN,HLA-C,DHRS7,TCN2,PDK4,CTSD,APOB	PIGR,RAMP1,CCL25,TMSB10,SPINK1,PPP1R1B,DMBT1,GPX2,REG1A,PNLIPRP2,STARD10,FABP6,HLA-B,OLFM4,MARCKSL1,ADH1C,CDC42EP5,MARCKS,CCND2,SLC12A2,TXN,ELAPOR1,IDH2,CYBA,EMP2,FBL,TFF3,HMGN3,NUCKS1,PABPC1,PTMA,LCN2,EIF1AY,TXNIP,ACTG1,FCGBP,CARD16,NAP1L1,SNRPF,SYCE1L,MLEC,MRPL12,CLCA1,ATP5MC1,CDCA7,IFITM3,C1QBP,RBM3,CD44,HNRNPA1
ENPEP	ENSG00000138792	small_intestine	undifferentiated_cells	3	499	711	70.18	1268	137.7	SPINK1,UQCRH,REG1A,EEF1A1,CCL25,NACA,SNRPD2,RACK1,TMSB10,ATP5MC2,UBA52,HNRNPA1,PPP1R1B,COMMD6,PIGR,SLC25A6,TXN,FAU,YBX1,PRDX5,CD99,COX7C,FBL,GSTP1,IFITM3,SNRPF,EEF1B2,PABPC1,BTF3,MLEC,ATP5MG,UQCRB,SNRPE,DMBT1,PPIA,PTMA,OLFM4,ACTG1,RAMP1,TOMM7,HINT1,COA3,MT1E,C1QBP,TMEM258,ATP5PB,NPM1,H3-3A,HNRNPC,GPX2	SERPINA1,SELENOP,PRAP1,ADIRF,CYP3A4,APOB,GUCA2A,IL32,ACE,ALDOB,APOA4,CPO,CDHR5,APOA1,C3orf85,CUBN,SLC7A9,CIDEC,DPEP1,MS4A10,C11orf86,APOC3,FABP2,ALPI,XPNPEP2,CDHR2,MGAM,SLC15A1,ENTPD8,CYP2D6,TCN2,SLC7A7,CYP2D7,SMIM24,CREB3L3,SLC6A19,NAALADL1,TMIGD1,FXYD3,MUC2,LEAP2,AQP3,ISG20,SLC26A3,CRIP1,TREH,DHRS7,SUSD2,SULT2A1,PCK1
ENPEP	ENSG00000138792	small_intestine	proximal_enterocytes	4	398	626	63.58	740	388	FABP6,FABP1,RBP2,FAM151A,KHK,CRIP1,BLVRB,FUOM,REEP6,NFKBIA,PRAP1,AKR7A3,GSTA1,CXCL3,KRT8,GSTA2,TKFC,ISG15,MAFB,C19orf33,SULT1A1,SMIM24,NAPRT,KRT20,CD74,TYMP,RND3,KRT19,SLC51B,LGALS2,BIRC3,EDF1,HLA-F,CHCHD10,PEPD,NAALADL1,MVP,ATP5F1D,ARHGDIG,HLA-B,IL32,ADIRF,HAAO,SULT1A2,CCL20,ALDOB,ATP5ME,TMEM54,PNLIPRP2,LCN2	EIF3E,NPM1,FXYD3,TMEM59,EIF4A2,PPP1CC,TSPAN8,SUMO2,HNRNPA1,HMGN1,DUSP1,PTMA,CCNI,FOS,TMED2,CCNG1,SELENOP,CIRBP,RSL24D1,MARCKSL1,H3-3A,EPCAM,GPR160,SRP9,H3-3B,SLC12A2,OLFM4,EEF1A1,DSTN,MUC2,NACA,CYP2D7,LAPTM4A,CEACAM5,SRSF3,GPX2,PPP1R1B,KLF4,TPD52,YWHAE,COX7A2L,CD63,PTGES3,HSD17B11,HMGN2,TMSB4X,PERP,SERBP1,FCGBP,PABPC1
ENPEP	ENSG00000138792	vascular	smooth_muscle_cells	17	115	192	59.9	426	107.9	NOTCH3,TBX2,BCAM,HES4,TINAGL1,GUCY1A1,LBH,MCAM,KCNAB1,CRIP1,KLHL23,GPRC5C,CASQ2,EDNRA,RCAN2,ITGA7,GUCY1B1,CLMN,SCN3A,PACSIN2,UBA2,MYL9,RBPMS2,NRGN,MAPRE2,DSTN,PTP4A3,PPP1R12A,ADIRF,ATP1A2,GPR20,RERGL,MGST3,ISYNA1,IRAG1,MTHFD2,EFHD1,ARHGEF17,SORT1,FRZB,SPARCL1,HCFC1R1,MAP3K20,CACNA1H,C1QTNF1,MYH11,EHD2,LINGO1,TPM1,SEPTIN4	S100A10,FBLN5,DCN,PLXDC2,LAMA2,ADH1B,LRP1,ABCA6,ITM2A,ABCA8,FBLN2,EMP1,NEGR1,GAS7,EFEMP1,VCAN,PID1,MGST1,FBLN1,CFH,PDGFRA,CFD,C1S,NPC2,TSHZ2,C3,GSN,MMP2,STK17B,S100A13,C7,AKR1C1,TNFSF10,LAMB1,ADD3,TMEM176B,VIT,SCARA5,CELF2,CSGALNACT1,ABCA9,EPB41L3,CYBRD1,MRC2,LTBP4,PODN,OMD,BNC2,GALNT15,PDGFD
ENPEP	ENSG00000138792	placenta	cytotrophoblasts	12	430	731	58.82	808	89	SIGLEC6,DUSP9,SLC43A2,SERINC2,EFEMP1,PAGE4,MEST,FAM118A,IFI6,SLC22A11,C15orf48,MGST3,PEG10,BSG,SLC2A1,OLR1,SPINT2,SMAGP,MLLT1,COMT,TINAGL1,APLP2,XAGE3,SMS,F5,FXYD3,VGLL1,VWA1,SIAH2,PHLDA2,ACSS1,ALDH7A1,CRYBG1,NFE2L3,NDUFA13,MSX2,CSF2RA,CBR1,FOXO4,TMEM150A,SPINT1,KCNN4,FBN2,APP,GSTA4,SLC22A18,SLC13A3,SLC27A2,LRPAP1,GGH	FXYD5,LGALS1,TMSB4X,IFITM3,S100A4,IGFBP3,EMP3,TGFB1,TSPO,PMP22,TPM1,MARCKS,HLA-B,SELENOM,ARHGDIB,CSF1R,KCTD12,FCGRT,CAVIN3,TIMP2,COL4A1,HLA-A,HLA-C,EIF4EBP1,TXNIP,BST2,SH3BP5,FAM114A1,PCOLCE,TSC22D3,CCR1,LHFPL6,WIPF1,VIM,PLS3,LOXL1,COL6A2,TPM2,C12orf75,IFITM2,ITGA5,FSCN1,IFI27L2,CD9,GLIPR1,MFAP2,SPARC,PLAC8,GLRX,MXRA8
ENPEP	ENSG00000138792	small_intestine	undifferentiated_cells	6	191	346	55.2	348	72.6	EIF3E,NPM1,HNRNPA1,EEF1A1,NACA,RACK1,PPP1R1B,PABPC1,ACTG1,SLC25A6,YBX1,IMPDH2,BTF3,H3-3A,GPX2,SUMO2,CD9,EIF3L,IER2,SNRPD2,EPCAM,PTMA,C1QBP,EIF1AX,HNRNPK,PPIA,EIF3H,MGST1,EIF3F,KRT18,SNRPE,FAU,EEF2,EEF1B2,ERH,RBM3,JUNB,HMGN1,HSP90AB1,OLFM4,HSPD1,ATP5MC1,TMEM230,UBA52,ESD,HNRNPA0,JUN,DSTN,FBL,PTGES3	ALDOB,RBP2,FABP6,CD74,GUCA2A,SLC7A9,CPO,SERPINA1,CDHR5,FABP2,SELENOP,SMIM24,HLA-DRA,TMIGD1,PRAP1,TM4SF20,IL32,FAM151A,SLC6A19,C11orf86,ERICH4,ISG15,CYBRD1,NAALADL1,MGAM,CRIP1,HLA-DRB5,PNLIPRP2,ACE,SLC5A12,AQP3,CYP3A4,SLC26A3,PDZK1,ADIRF,MS4A10,APOB,SGK1,TCN2,PMP22,MEP1B,KHK,MALL,DPEP1,C2orf88,CUBN,C3orf85,CDHR2,SLC51B,SLC7A7
ENPEP	ENSG00000138792	vascular	smooth_muscle_cells	6	298	556	53.6	1068	94.7	NOTCH3,STEAP4,TINAGL1,GGT5,PARM1,ADGRF5,INPP4B,FHL5,ISYNA1,NR2F2,SLC7A2,SSTR2,ITGA7,NDRG2,SYTL2,MRGPRF,EPS8,CLMN,TIMP3,EFHD1,GUCY1B1,GUCY1A1,CLSTN2,TRNP1,LGI4,ADISSP,LMOD1,NEURL1B,EDNRA,FAM162B,SYNPO2,ADCY3,UBA2,NCK2,ANO1,PDGFRB,EHD2,ANGPT2,IGFBP5,GUCY1A2,PAWR,HMOX2,ARHGAP15,GJA4,REM1,PTH1R,C11orf96,TAGLN,HRC,DAAM2	FBLN5,DCN,PLXDC2,LRP1,GASK1B,LAMA2,ADD3,FBLN2,ITM2A,GAS7,PTGIS,PID1,VCAN,ABLIM1,CD34,PDGFRA,VIT,CELF2,GALNT15,MGST1,C3,OGN,FBLN1,PDGFD,NPC2,CLU,SCARA5,FIBIN,BICC1,MRC2,TNFSF10,MMP2,LPAR1,OLFML3,OMD,EFEMP1,BNC2,CCDC69,LIMCH1,LUM,TSHZ2,AFDN,MFAP5,NPR1,ABCA9,CTSH,SPON1,FGFR1,ABI3BP,RHOU
ENPEP	ENSG00000138792	kidney	proximal_tubular_cells	9	242	510	47.45	390	157	POLR2J3,N4BP2L2,ACSM2A,ACSM2B,VMP1,DDX5,DDX17,RNF213,PNISR,SYNE2,WSB1,BHMT2,TNFSF10,HIF1A,PAX8,LRP2,ZBTB20,GSTP1,NRP1,ITM2B,TSPAN1,NAT8,PPFIBP1,SLC47A2,LAPTM4A,ARHGAP29,UNC5CL,APP,NTN4,CDH6,MYO6,SRRM2,CD24,LUC7L3,CD63,PCSK1N,HMGN3,ACTN4,CHD9,ELF3,GDA,KRT18,ANXA4,RASSF4,ENO1,IL32,AQP1,PDZK1IP1,IGFBP7,CALD1	DCXR,MYH8,RBP4,FABP1,PTPRC,GSTA1,SCGB1D2,S100A4,HPD,HCST,PLAAT2,MCCD1,AGXT,APELA,PKIB,TYROBP,PCK1,GSTA2,GMFG,NR1I3,CD52,COL9A3,SLC7A13,AIF1,UPP2,DOK2,SRGN,TBC1D10C,ALB,APOM,CD53,MIOX,CELF2,BST2,FGR,TNFRSF1B,TESC,LST1,TMEM174,CYTIP,AVP,FXYD5,ASPDH,CSTA,FCER1G,ITGB2,NKG7,MYO1G,GCM1,PCP4
ENPEP	ENSG00000138792	liver	hepatocytes	18	26	64	40.62	30	47.3	SERPING1,CYP2C8,C4BPA,C9,C1S,TPT1,FGL1,CYP2C9,SELENOP,CFH,FGA,APOC1,CFHR3,ACSL1,CPB2,TMBIM6,DHCR24,SERPINA1,APOB,FGB,SAA1,APOC3,PGRMC1,VTN,AGT,RARRES2,CLU,SERPINF2,HMGCS2,IGFBP4,AMBP,CRP,METTL7A,AGXT,TBCA,CTSD,AOX1,PDIA4,IFITM3,PLG,SCP2,CP,ATP5ME,ITIH1,C3,A2M,ITIH3,ASGR2,HPX,FN1	S100A11,CCND3,FCER1G,EMP3,IL16,WIPF1,COTL1,AIF1,TGFB1,MEF2C,EVI2B,MS4A6A,GIMAP1,LIMD2,RIPOR2,GZMA,TPM4,LSP1,FGR,CD163,FLNA,PLEK,MPEG1,RGS2,GMFG,KCTD12,HLA-DRB5,LST1,UCP2,ATP1B3,BTG2,TLR4,DAB2,CMTM3,ARHGAP30,IL2RG,AKR1B1,ARHGAP45,WAS,VIM,RNASE6,BASP1,NCKAP1L,TMC6,CD69,F2R,TMEM243,TUBA1A,KLF4,GNG2
ENPEP	ENSG00000138792	placenta	cytotrophoblasts	3	672	1701	39.51	1037	38.7	PAGE4,STMN1,HMGB1,PEG10,HMGN2,GGCT,H2AZ1,SPINT2,MPC2,TSPAN13,DEK,PARP1,EFEMP1,GSTP1,TYMS,CALM2,HMGB2,DUSP9,COMT,GGH,YWHAH,NASP,BCAM,TCEAL9,HNRNPA2B1,APLP2,VGLL1,ALDH7A1,BEX3,BSG,SLC27A2,RBBP7,DBI,TUBA1B,MT2A,IDH2,SLC25A5,SNRPG,SNRPD1,ISYNA1,HSPD1,TK1,ZWINT,XRCC6,FAM3B,PDLIM1,HMGA1,DYNC2I2,BIRC5,DNMT1	FXYD5,IFITM3,LGALS1,TMSB4X,JUNB,HLA-C,EMP3,CAVIN3,MARCKS,TSPO,IGFBP3,IFITM2,TGFB1,KCTD12,HLA-B,CSF1R,PMP22,SELENOM,HLA-A,MFAP2,FCGRT,ZEB2,TPM1,WIPF1,S100A4,TIMP2,PCOLCE,SH3BGRL,LOXL1,ZFP36,TSC22D3,COL6A2,HSPB1,IFI27L2,TXNIP,PLP2,SH3BP5,SLC16A3,TGFBI,CD9,PGF,GLRX,OLFML3,PFKP,ITGA5,PSMB8,COL6A1,VIM,C4orf48,TYMP
ENPEP	ENSG00000138792	placenta	smooth_muscle_cells	18	106	275	38.55	168	61.5	C1S,SERPING1,C1R,CFD,PCOLCE,SERPINF1,IFITM3,JUN,SELENOM,IFITM2,CST3,HLA-A,COL6A2,TCEAL4,SPARCL1,JUNB,ZFP36,LGALS3BP,HLA-B,HSPB1,TMSB4X,RAMP1,ADISSP,SOCS3,DUSP1,MFGE8,PLPP1,ZBTB16,TMEM37,TPM2,COL6A1,OSR2,C3,MAOB,PNRC1,PRNP,MYL9,APOE,TXNIP,GSN,SULF2,SELENOP,S100A4,HSPB6,VIM,ISLR,PRPS2,EEF2,LTBP4,IER2	VAMP8,SPINT2,S100A10,XAGE3,VGLL1,PHLDA2,KRT18,PERP,PKIB,SPINT1,CLDN4,PAGE4,DSP,XAGE2,HMGA1,OLR1,KRT8,TSPAN13,GATA3,ISYNA1,CLIC3,AP1M2,SERINC2,TINCR,ITIH5,ARHGAP45,AKR1B1,EZR,KRT7,BCAM,HMGB3,FXYD3,CLDN7,NFE2L3,CSF2RA,SLC27A6,TINAGL1,CPVL,RBM47,KLF5,PEG10,SMAGP,S100P,STXBP2,IDH2,BIN2,FAM3B,ELF3,GPX3,PPARG
ENPEP	ENSG00000138792	kidney	proximal_tubular_cells	4	793	2127	37.28	1107	305.4	ITM2B,CD63,NAT8,PCSK1N,LAPTM4A,GSTP1,TNFSF10,CLTRN,TSPAN1,APP,IGFBP7,MGST1,NAPSA,IL32,PDZK1IP1,THY1,SPP1,APLP2,FXYD2,CD24,CDH6,PIGR,CYBA,ATP6V0E1,ADGRG1,MYL6,HSP90B1,TMEM59,TMSB10,OCIAD2,DAD1,ENPEP,PGRMC1,VCAM1,EPCAM,SMIM24,NTN4,AQP1,RARRES2,CTSD,CD151,C12orf75,TMEM176A,SLC3A1,LRP2,CNN3,SLC22A2,RABAC1,LAMP2,ANXA4	PCK1,DCXR,MIOX,HPD,RBP4,ASPDH,MCCD1,AGXT,FABP1,GSTA1,ENSG00000276345,PLAAT2,PCP4,MAOA,MYH8,GPT,APOM,ADIRF,GSTA2,HAO2,MSRB1,NR1I3,RBP5,UPP2,GCAT,SAT2,S100A4,GLYATL1,TTC36,MT1G,SAT1,CD52,DHRS4,PTPRC,ATF7IP2,PLG,ALDOB,GMFG,POLR2J3,HCST,CRYL1,CORO1A,FOS,MT1H,FYB1,ALDH6A1,DUSP1,TMEM174,CD37,AGMAT
ENPEP	ENSG00000138792	thymus	smooth_muscle_cells	12	205	566	36.22	382	89.5	STEAP4,NOTCH3,GGT5,TIMP3,TAGLN,TINAGL1,TPM1,ADGRF5,EPS8,PDGFRB,ITGA7,MYL9,IGFBP7,A2M,FHL2,GJA4,ISYNA1,FLNA,RBPMS,CPE,C11orf96,ADAMTS4,VCL,NR2F2,CSRP1,COL4A2,FBLIM1,C1QTNF1,TGFB1I1,GUCY1B1,LPP,ANO1,CD151,AEBP1,HES4,EFHD1,NDRG2,TLE2,LMOD1,SYNPO2,ACTN4,ARHGEF17,MCAM,ARHGAP10,APOE,COL4A1,IRAG1,ADIRF,LGI4,ITGA1	CD3E,IL7R,CD3D,HCST,FYB1,CD3G,ITK,GIMAP7,SARAF,LCK,ARL4C,CD2,IKZF1,BCL11B,GIMAP4,ZFP36L2,CD247,SRGN,CD7,CYTIP,ITM2A,SPOCK2,SKAP1,LEF1,CAMK4,ZAP70,BIN2,CD6,TRAT1,TXK,CXCR4,TRBC2,PTPRC,CELF2,ABRACL,CD28,RGCC,CD5,LEPROTL1,SYTL3,CD48,CD69,GZMM,GIMAP1,TRAC,SPN,PRKCH,CRYBG1,CD40LG,THEMIS
ENPEP	ENSG00000138792	brain	excitatory_neurons	32	297	826	35.96	637	22	POU6F2,CDH12,LAMA2,PTPRD,RIT2,SNTG1,NRG1,LDB2,FOXP1,KHDRBS2,CADPS2,GAP43,TBRG1,NRGN,COL5A2,FMN1,CA10,LMO4,GAB1,NR3C1,KCNQ5,FAM171A1,ME1,CACNA2D3,RORB,PCDH9,PLCB1,CNTN4,CAMK1D,ESRRG,KCNH1,OPCML,EFNA5,ATRNL1,CNTNAP2,FOCAD,NECAB1,CNTN6,PDE4D,NELL2,ATP2B2,PPFIBP1,SCN1A,MAGI3,RALYL,CFAP221,RBMS1,ARHGAP26,HECW1,ONECUT2	NXPH1,ZNF536,ERBB4,GAD1,SDK1,GRIN3A,GAD2,SOX6,ARX,GRIK1,MEIS2,DOCK10,SLC6A1,FNBP1L,IGF1,TIMP2,GPRIN3,SLC24A3,EGFR,PLCXD3,C8orf34,SEMA3E,LRRC3B,MAF,ADARB2,PCDH15,GHR,LYPD6,DLX1,PRKG1,XKR4,RBMS3,SULF1,ATP1B2,PREX2,TENM1,PARD3,ZNF385D,NLGN4Y,QKI,TLL1,ADAMTSL1,TENM3,CNTNAP5,HS3ST4,TAC1,RNF144B,UTY,RGS12,LUZP2
ENPEP	ENSG00000138792	adipose_tissue	smooth_muscle_cells	15	415	1197	34.67	689	153.4	IGFBP7,TINAGL1,SPARCL1,ADIRF,NOTCH3,CALD1,MYL9,TPM1,TAGLN,EPS8,MGST3,RGS5,STEAP4,NDUFA4L2,NR2F2,COL18A1,FABP4,CD36,CAV1,A2M,MCAM,COX4I2,TPM2,SEPTIN7,MYO1B,ACTA2,MEF2C,CRIM1,MYLK,TIMP3,MFGE8,ITGB1,PRXL2A,HES4,EPAS1,CNN3,CPM,GJA4,CSRP1,PTMS,PPP1R14A,LGI4,ADGRF5,KCNAB1,C1QTNF1,SEPTIN4,CAV2,FABP5,AOC3,BGN	PTPRC,CXCR4,SRGN,HCST,CD48,CST7,CCL5,CYTIP,CD3E,CD37,DUSP2,SYTL3,ARL4C,SLA,CD53,FYB1,IL7R,IKZF1,CD52,CRYBG1,ISG20,RUNX3,ALOX5AP,CD2,TUBA4A,EMB,LAPTM5,IQGAP2,CD3D,EVI2B,GZMM,IL2RG,SPOCK2,CD7,BCL11B,CORO1A,RAC2,CD69,ITGB2,RHOH,STK4,PDE4B,NKG7,IL10RA,TRBC2,SAMSN1,PTPN22,CD3G,TAGAP,TNFRSF1B
ENPEP	ENSG00000138792	placenta	cytotrophoblasts	13	239	725	32.97	348	55.6	PAGE4,IFI6,FAM3B,XAGE3,FXYD3,ISYNA1,CYSTM1,VGLL1,SMAGP,EFEMP1,CDO1,ECI2,MLLT1,MPC2,OLR1,LDHB,BCAM,BEX3,ASS1,ECH1,COMT,DOCK8,ALDH7A1,F5,TMED4,SERPINF1,SPINT2,SPINT1,MGST3,REEP6,SH3YL1,PNP,ZSWIM7,CKMT1B,ADIRF,LPCAT3,TCEAL9,CKMT1A,TSC22D1,KCNN4,VAMP8,ECHDC2,PIR,WLS,PDLIM1,CISD1,SOD1,GSTA3,ECHS1,TNNC1	CEBPD,CEBPB,YBX1,RAC1,SDF4,CITED2,DUSP1,C4orf48,ATP5F1D,LGALS1,PTMS,BRI3,TMSB4X,FBLN1,MARCKS,H1-10,FXYD5,HLA-C,IGF2,CHCHD10,KCTD12,BTG1,PIM3,IGFBP3,CLTB,SRSF9,BASP1,COTL1,NENF,EBPL,CAVIN3,LAMP1,TSPO,TYMP,TGFB1,JUNB,EMP3,WIPF1,S100A4,TOMM40,SELENOM,RCN2,PNRC1,ZEB2,PMP22,DNAJC1,H2AX,TSC22D3,MFAP2,CSF1R
ENPEP	ENSG00000138792	thymus	smooth_muscle_cells	10	197	614	32.08	413	67.2	IGFBP7,NOTCH3,BCAM,C11orf96,TINAGL1,MFGE8,MGST3,SOD3,C1QTNF1,ADIRF,MYL9,CLMN,EHD2,RCAN2,HES4,SPARCL1,CSRP2,TBX2,COL18A1,A2M,CASQ2,CD151,EDNRA,ISYNA1,GPRC5C,HCFC1R1,LMOD1,AOC3,RERGL,WTIP,FHL5,RHOB,PLAC9,KCNAB1,NRGN,FADS3,FRZB,CAV2,DSTN,EFHD1,JAG1,CALM2,UBA2,BGN,YBX3,ADAMTS1,MCAM,CD9,RASL12,GJA4	FXYD5,CXCR4,CYTIP,HLA-B,CD3E,CD69,RAC2,CD3G,IL7R,HCST,LCK,PTPRC,CD53,CD3D,CD48,ITM2A,RHOH,ZFP36L2,TNFSF8,ARL4C,STK17B,GPR183,CD247,CORO1A,GMFG,IKZF1,CAMK4,APBB1IP,TBC1D10C,ITK,CD7,GIMAP7,CCDC88C,PTPRCAP,FYB1,MCUB,B2M,PTGER4,SPOCK2,TCF7,ARHGAP45,SCML4,TRBC2,DENND2D,TAGAP,LCP2,CCR7,ACAP1,FYN,CRYBG1
ENPEP	ENSG00000138792	endometrium	endometrial_stromal_cells	14	443	1401	31.62	631	73.4	COL6A2,APOE,MMP2,PLAGL1,TIMP2,AEBP1,COL1A1,CPXM1,CRISPLD2,FBLN2,FLNA,SELENOM,RAMP1,CALD1,LUM,RBP1,ADAM33,AOPEP,MXRA8,LAMC3,SPON2,DCN,S100A6,DST,COL5A1,TGM2,WT1,PRLR,EMILIN2,IGFBP6,CD248,MAF,MEIS1,ISLR,PPIB,SMTN,FBN1,NBL1,CTSC,PAPLN,LGALS1,SLC5A3,MCC,MMP14,LMOD1,C11orf96,IGFBP3,ULK4,PLAT,WDR86	RNASET2,CLDN4,CLDN3,S100A10,CD9,EHF,RAB11FIP1,DSP,EZR,SOX17,WFDC2,C19orf33,MT1F,GABRP,SPINT2,SHROOM3,EPCAM,MSX1,KLF5,MT1E,CDH1,ELF3,SMIM22,ASRGL1,KRT8,TM4SF1,PERP,TACSTD2,MPZL2,ENPP3,UGT2B7,SCNN1A,MT1G,USP53,NEDD9,C2orf88,KRT18,FAM110C,FRMD4B,MECOM,TMEM101,MT1M,SLC26A2,WWC1,BHLHE40,PAX2,CRISP3,ISG20,NR4A2,SERPINA5
ENPEP	ENSG00000138792	placenta	cytotrophoblasts	0	1340	4365	30.7	1898	38.5	PAGE4,DUSP9,BCAM,SPINT1,ACSS1,PEG10,SMAGP,EFEMP1,MORC4,SLC22A11,COMT,SLC43A2,PHLDA2,TINAGL1,SPINT2,ISYNA1,FAM3B,APP,PARP1,SERINC2,PISD,ALDH7A1,PNP,MPP1,LARGE2,NFE2L3,ITIH5,FOXO4,MBNL3,FBN2,CYSTM1,CDO1,DNMT1,VGLL1,EGFR,GNAS,TCAF1,APLP2,IFI6,SLC27A2,ECI2,MPC2,OLR1,ECHDC2,EXTL2,GSTA3,BRD4,ECH1,FUCA1,ADGRG1	IFITM3,FXYD5,EIF4EBP1,CD63,KLF6,JUNB,MTDH,LGALS1,HLA-C,SLC2A3,TMSB4X,LASP1,MARCKS,MYADM,KCTD12,C4orf48,EMP3,CNN2,FLNA,CYBA,CCN1,B2M,CAVIN3,IFITM2,FOS,SELENOM,LYN,DPP7,TSPO,CALD1,TPM1,IGFBP3,WIPF1,S100A4,SH3BGRL,HSPB1,NPC2,CSF1R,TGFB1,TIMP2,PMP22,PDLIM7,FAM114A1,ACTB,HLA-B,ZEB2,LAPTM4A,MFAP2,DDAH2,HLA-A
ENPEP	ENSG00000138792	brain	excitatory_neurons	16	588	1927	30.51	1370	17.3	CTNNA2,RXFP1,RALYL,NAV3,PDE4D,CADPS2,HTR1F,SYT1,NELL2,CPNE4,PPFIBP1,LRP1B,OPCML,PEX5L,HS3ST5,NRG1,NKAIN2,KCNQ5,PCDH9,SORCS1,NRCAM,CLSTN2,FOXP1,PTPRD,CDK14,DSCAM,CADM2,KCNIP4,CELF4,CCSER1,PDE1A,RYR2,FMNL2,FSTL4,ADGRL2,ANO3,SNCA,HS3ST2,EFNA5,RASAL2,SNAP25,AGBL4,CNTN6,PLXNA2,STXBP5L,ANK2,CHSY3,CDH10,VPS13A,CNTN4	NLGN4Y,UTY,USP9Y,CUX2,KDM5D,DDX3Y,MEIS2,ZNF536,NXPH1,THSD7A,GAD1,ERBB4,ZNF608,SLC6A1,MAF,ADAMTSL1,GAD2,LRRC37A,CDH13,ZFY,GRIK1,ARL17B,GNAL,LUZP2,SPOCK3,SOX6,IGF1,ARX,TOX3,SLC24A3,CNTNAP5,ALCAM,EGFR,PRKG1,ADARB2,HS3ST4,DAB1,TRPC6,KIAA1217,SDK1,PCSK6,CAMK2N2,ADRA1A,DOCK10,NFIB,ANKRD55,RASGRF2,RBMS3,LYPD6,TRHDE
ENPEP	ENSG00000138792	testis	sertoli_cells	19	13	43	30.23	23	62.6	LGALS1,SPARC,CPE,MAP1B,PPP1R14A,MGST3,SH3BGRL,MT2A,ITM2C,CALD1,CD9,PTMS,ACTB,CD63,TINAGL1,CYB5R3,MYL6,NDUFB11,FXYD6,MCAM,HIGD1B,CST3,ITM2B,ITGB1,COMT,IFITM3,GAS6,PDLIM1,NDRG2,ISYNA1,MFGE8,COL18A1,PNRC1,TPM4,SYNE2,PDGFRB,NDUFS5,CD99,GPX3,NOTCH3,GUCY1B1,COX8A,AXL,MYL9,KLHL23,TUBA1A,EID1,TCEAL9,SLC38A2,TRIP6	PSORS1C1,UBL4B,ODF2,NUPR2,SMCP,PROCA1,GSG1,SMKR1,C11orf71,CRISP2,MISFA,TPPP2,BPIFA3,OAZ3,SPATA33,LELP1,PRM2,TCP11,DCUN1D1,SMIM47,C10orf62,TEX44,CCDC70,GAPDHS,TSPAN16,CLPB,RNF138,ACTRT2,ACTL7A,MORN3,SPEM1,WBP2NL,TSACC,RAB11FIP4,SPEM2,DNAJB8,SPATA6,C20orf141,H1-7,AKAP4,GPX4,SH3RF2,RGS22,ENSG00000187186,PRM1,FAM187B,ACTL9,TMCO5A,TRIM36,SPATA19
ENPEP	ENSG00000138792	ovary	smooth_muscle_cells	11	541	1792	30.19	810	108.6	RGS5,HIGD1B,PHLDA1,IGFBP7,CPE,TINAGL1,PDGFRB,COX4I2,NOTCH3,SEPTIN7,NDUFA4L2,MT2A,ITGB1,MEF2C,DLC1,GJA4,LHFPL6,A2M,B2M,CCDC102B,CAMK2N1,EPS8,FABP5,TBX2,CD9,SEPTIN4,CCDC85B,PMEPA1,FAM162B,GJC1,ZEB2,NRP1,RAPGEF5,EPAS1,WNT6,MYH9,TIMP3,ARHGDIB,COX7A1,EBF1,MAP1B,CPM,OAZ2,PDLIM1,SLIT3,GUCY1A2,ARHGEF17,ISYNA1,RRAS,SPARC	DCN,CLDN11,STAR,OGN,GREB1,PDGFRA,ABLIM1,ACSM3,CCN5,HS3ST1,SPRR2F,SERPINF1,ITM2A,C1S,TCEAL4,KLHDC8A,TRABD2A,HMOX1,SLC6A6,PWWP3B,DPYSL3,SIGLEC11,SH3BP5,ST13,MAG,ABCA8,SERPINE2,CMYA5,CCBE1,BEX2,CLU,TCEAL2,ANGPTL5,RBP1,CSDC2,RIC3,ASIP,KRT19,MAOB,PLIN5,CHL1,MFAP4,DMKN,NSG1,ATP1B1,CD22,PDGFD,ECHDC2,DHRS2,HSD17B14
ENPEP	ENSG00000138792	small_intestine	intestinal_goblet_cells	8	44	147	29.93	76	50.7	TFF3,FCGBP,ST6GALNAC1,SPINK4,CLCA1,STARD10,SH3BGRL3,LRRC26,ITLN1,C12orf57,KLK1,RNASE1,CDC42EP5,CREB3L1,SELENOM,REP15,TSPAN13,SPDEF,XBP1,HMG20B,HPCAL1,HEPACAM2,NPDC1,SERF2,SLC12A2,FRZB,FOXA3,CKAP4,MB,RAP1GAP,ELAPOR1,C9orf152,REG4,DPYSL2,CAMK2N1,SYNGR2,GMDS,GFUS,ERGIC1,SMIM14,GFPT1,MARCKSL1,EGR1,RRBP1,MUC2,ATOH1,TMEM123,NR4A1,BCAS1,SPINK1	ALDOB,PRAP1,ADIRF,GUCA2A,SELENOP,IL32,SMIM24,FABP6,RBP2,DPEP1,CDHR5,SLC7A9,APOB,CYP3A4,NAALADL1,MGAM,ACE,XPNPEP2,TMIGD1,C11orf86,NAT8B,FABP1,ANPEP,CPO,APOA4,SLC7A7,PDLIM2,CRIP1,MS4A10,SLC51B,SLC6A19,SLC26A3,APOA1,SLC5A12,C3orf85,SLC15A1,TCN2,APOC3,PCK1,CYP2D6,GDPD2,SLC28A1,TM4SF20,PDZK1,DHDH,ALPI,KHK,KRT14,FABP2,CYP2D7
ENPEP	ENSG00000138792	small_intestine	proximal_enterocytes	7	101	340	29.71	122	453.8	DNAAF8,IGKC,LGALS1,IL2RA,VSIG4,METTL24,RGS18,LILRB4,FCGR1A,GGTA1,CKM,MS4A7,FOLR2,ENSG00000258691,CD209,C1QC,C1QA,C1QB,IGF1,DNASE1L3,FBXL16,MS4A4A,PCDH7,MS4A6A,ENSG00000267318,ST3GAL5,RASSF2,IRAK2,GCKR,ENSG00000284934,GPR34,CETP,SLC5A10,SCN8A,AIF1,EFCAB12,NRAP,MYMX,CD300A,CFAP276,FTCD,ZEB2,IGSF6,LURAP1,RAB34,CD300LF,LAIR1,INKA1,SMTNL2,JAKMIP2	ELF3,TPT1,CLDN4,JUN,S100A6,SERF2,COX4I1,CLDN3,GAPDH,COX7C,ACTB,COX5B,TMSB10,FOS,FAU,H3-3B,ATP5F1E,KLF6,COX6A1,MYL6,CLDN7,LGALS4,RSRP1,CCNL1,UQCRQ,HLA-A,B2M,DDX5,ZFP36,EPCAM,CFL1,COX6B1,COX8A,SMIM22,EIF1,S100A10,ATP1A1,UBA52,EEF2,COX6C,COX7A2,SAT1,NDUFA1,HINT1,UQCR11,KRT8,OAZ1,ATP5ME,FCGRT,COX7B
ENPEP	ENSG00000138792	vascular	fibroblasts	0	352	1225	28.73	530	12.9	C7,SERPING1,DCN,MGST1,C1S,CFD,SERPINF1,C1R,LAMA2,FBLN2,S100A13,ABCA8,ABCA6,COL6A2,BNIP3L,ADD3,LRP1,SH3D19,CD81,NEGR1,CYBRD1,RHOBTB3,UBA52,GPX4,TMEM258,MMP2,SPON1,LAPTM4A,C12orf57,TFPI,C3,PLAC9,TPT1,FBLN1,NFE2L2,RACK1,EEF1D,AKR1C1,LARP6,PMP22,LAMB1,ITM2B,FAU,NACA,CST3,LUM,COL6A1,IFITM3,EIF3E,SCARA5	TINAGL1,SYNGR2,SORBS2,MCAM,BCAM,IRAG1,ESAM,ITGA1,MEF2C,ADIRF,LIMS2,PPP1R14A,RCSD1,PLN,SRGN,TAGLN,CCDC3,TPM1,NRP2,AQP1,C12orf75,A2M,RCAN2,MYH11,GMFG,RAPGEF5,MYL9,LRRFIP1,ST6GAL1,MGAT4A,KCNMB1,DENND3,GIMAP4,ETS2,ACTA2,KALRN,ENTPD1,FHL5,PREX1,FRY,MTSS1,SYNE2,MCTP1,CRIM1,SPINT2,LAMA5,PTPRC,ITGA8,ACTN1,CD93
ENPEP	ENSG00000138792	brain	excitatory_neurons	0	1266	4644	27.26	2876	19.1	KCNIP4,KCTD16,ITPR2,PDZD2,CDH18,ATRNL1,ZFPM2,LRRTM4,PRKCB,ADGRL2,SYN3,CACNB2,KIF13A,TESPA1,NLGN4Y,VSNL1,ATP2B1,NECAB1,PCSK2,CA10,USP9Y,GRM1,ENC1,PPP3CA,CBLN2,DGKB,CUX2,ASIC2,MBNL2,PDE4D,KCND2,LMF1,SV2C,ARL17B,LRRC37A,GRIA2,EPB41L2,TANC2,PRKD1,RGS6,HS6ST3,NDST3,COL24A1,SIPA1L1,KCNN2,PLXNA4,CAMK2A,LAMA2,NTRK3,KCNQ5	SLC44A5,PTPRT,FSTL5,VWC2,PTPRM,RXFP1,FARP1,TENM3,CPNE4,UTRN,FNBP1L,WLS,SYNPR,ARHGAP12,ZNF536,PID1,FCHSD2,PCDH11X,PDE4B,TIAM1,XKR4,NXPH1,NCALD,GAD1,TOX,CAMK2D,LUZP2,FOXP2,DNER,ERBB4,PLCH1,TSHZ3,TIMP2,SAMD4A,GRIP1,IL1RAPL2,TMTC2,PARM1,PLCXD3,GPRIN3,COL12A1,GAD2,RBMS3,STARD13,KLHL5,KCNAB1,DGKD,PLOD2,SLC6A1,TOX3
ENPEP	ENSG00000138792	breast	adipocytes	23	47	175	26.86	73	31.6	GSN,CD81,DCN,CFD,ID1,SELENOP,ITM2B,EPHX1,HLA-E,ANXA2,TXNIP,EGFL7,SPTBN1,VWF,NHERF2,LGALS1,TIMP3,CD36,ADH1B,CAVIN1,FCGRT,CDC37,APOD,IGFBP4,VIM,CYB5R3,IFI27,VAMP5,TIMP2,LGALS3,GNG11,CD300LG,S100A10,CD99,FKBP1A,SERPING1,PLPP3,LHFPL6,CALM1,CD63,IFITM3,LAMA4,TACC1,TCF4,S100A13,SPARCL1,ID3,PPIC,BTNL9,ECRG4	SMIM22,SYTL1,TRAF3IP3,EHF,SPINT1,ELAPOR1,CD24,KRT19,PRSS8,CDH1,BSPRY,BICDL2,CXADR,ELF3,SHROOM3,IRF6,TACSTD2,ST14,CD69,AZGP1,NECTIN4,HOOK1,SYNE4,KRT8,SERINC2,GABRP,MPZL3,KCNN4,COBL,ESRP1,KRT7,NUPR2,GCNT2,CLDN4,NUP210,WWC1,GRB7,CGNL1,SPDEF,PIGR,POU2F2,TMPRSS2,TOM1L1,PKP3,SOX10,CLEC7A,GALNT6,ERBB4,TMEM125,FXYD3
ENPEP	ENSG00000138792	brain	excitatory_neurons	3	971	3724	26.07	1999	17.4	KCNIP4,ADGRL2,ZFPM2,CDH18,ITPR2,LRRTM4,GRM1,CA10,CBLN2,COL24A1,KCTD16,PCSK2,NELL1,ATRNL1,CUX2,KIF13A,PDZD2,PRKCB,CACNB2,TESPA1,MAML2,SYN3,PRKD1,MOXD1,KCND2,VSNL1,SIPA1L1,MBNL2,PCDH7,KCNQ5,GRIA4,CCSER1,SV2C,RIT2,SCN1A,SLIT3,RGS6,NDST3,LMF1,PLXNA4,BTBD9,EPB41L2,PPP3CA,CHRM3,GRIA2,HHAT,LAMA2,TFDP2,NECTIN3,LDB2	PTPRT,USP9Y,UTY,NLGN4Y,FSTL5,RXFP1,KDM5D,SLC44A5,CPNE4,UTRN,FNBP1L,DDX3Y,ZNF536,PCDH11X,PTPRM,FARP1,STARD13,NCALD,SYNPR,TOX,VWC2,GAD1,NXPH1,PLCH1,ARL17B,TMTC2,ERBB4,LRRC37A,TIMP2,TENM3,IL1RAPL2,PLOD2,PID1,CAMK2D,RORB,ZFY,PLCXD3,GAD2,GPRIN3,SLC6A1,MAF,TIAM1,XKR4,GRIP2,KCNAB1,DGKD,CELF4,COL12A1,GRIP1,DNER
ENPEP	ENSG00000138792	placenta	smooth_muscle_cells	9	266	1037	25.65	344	48.7	RAMP1,ZFP36,IFITM2,C1R,SERPING1,IFITM3,C1S,JUNB,CFD,TPM2,TMSB4X,PCOLCE,HSPB1,SERPINF1,SELENOM,ADISSP,SPARCL1,MYL9,CST3,ULK4,TCEAL4,TAGLN,EMX2,MYC,C3,TGFB1I1,HSPB6,PLPP1,ACTA2,ZBTB16,TUBA1A,IGF1,PEMT,HLA-A,VIM,IFI27L2,HLA-B,OSR2,ISLR,LGALS1,CD44,IGFBP5,PPP1R14A,PDLIM4,MAOB,S100A13,FOS,S100A6,PRPS2,B2M	VAMP8,SPINT2,VGLL1,XAGE3,PHLDA2,SPINT1,PERP,CSF2RA,EZR,TFAP2A,DSP,IDH2,PAGE4,S100A10,ISYNA1,TSPAN13,CLDN4,PEG10,PKIB,MEST,TINAGL1,STXBP2,ITIH5,TSTD1,RAC1,MDFI,MGST3,SERINC2,SLC22A11,OLR1,DUSP9,MBNL3,XAGE2,ACSS1,AKR1B1,PEG3,STARD10,HMGA1,KRT18,IGF2BP3,PKP3,SMAGP,SRSF9,MORC4,SMS,FOLR1,CLDN7,CMTM8,ERVW-1,GATA3
ENPEP	ENSG00000138792	endometrium	endometrial_stromal_cells	1	1102	4647	23.71	1360	45.5	RBP1,RAMP1,HAND2,APCDD1,APOD,DCN,CALD1,IFITM2,IFITM3,C1R,VCAN,BTBD3,NR2F1,PDGFRA,SPARC,CFD,PCOLCE,ADRA2C,ALDH1A3,FABP5,NID1,COL6A1,S100A6,PTN,IGFBP2,IGFBP4,METAP2,DPYSL2,SELENOM,ZEB1,SERPINF1,C1S,DKK1,REV3L,SNAI2,LGALS1,LY6E,TPM2,COL1A1,RORB,COL3A1,OSR2,NR2F2,LMO4,GLIPR1,GJA1,TGM2,SPARCL1,HSPB6,EMP3	SAT1,EZR,ELF3,CLDN3,ATF3,S100A10,CLDN4,CD24,RAB11FIP1,CD9,MAFF,EHF,KLF6,TNFAIP3,IER3,EPCAM,WFDC2,DSP,PERP,KRT19,SPINT2,SOX17,RNASET2,KRT8,KRT18,CDH1,KLF5,TES,TACSTD2,BHLHE40,MSX1,TM4SF1,SHROOM3,NR4A1,USP53,JUP,UBC,NEDD9,GABRP,SMIM22,NR4A2,MT1F,UGT2B7,MBP,MT1E,VAMP8,ASRGL1,ISG20,TMEM101,C2orf88
ENPEP	ENSG00000138792	kidney	proximal_tubular_cells	8	128	571	22.42	155	122.5	CUBN,PCK1,ACSM2A,ACSM2B,N4BP2L2,KIF12,DDX5,BHMT2,ABHD14A-ACY1,VMP1,RASSF4,SPP1,SLC22A7,RSKR,HOOK2,SLC13A3,PNISR,CYP4A11,NAT8,ELF3,SYNE2,AZGP1,SLC39A5,ZBTB20,LRP2,AMN,INSR,SAT2,SLC5A12,FN3K,APOM,CXCL14,TMBIM6,REV3L,TMEM176B,APOE,KCNJ15,RBP4,PAX8,RETREG1,SLC16A9,AQP7,FARP1,IL17RB,H4C3,UNC5CL,TMEM176A,RTN4,GADD45A,HNRNPH1	TMSB10,GSTP1,TMSB4X,VIM,IL32,PTPRC,S100A4,S100A11,ACTB,ARHGDIB,LIMD2,CD52,EMP3,TYROBP,CORO1A,MYL6,HCST,GMFG,LSP1,LCP1,FXYD5,PYCARD,TAGLN2,CARD16,GIMAP7,EVI2B,AIF1,FLNA,GPSM3,ACTG1,HCLS1,MYL12A,LAPTM5,CASP1,BIN2,CD37,FCER1G,TBC1D10C,PFN1,PLAC8,CST7,CD2,LGALS1,CFD,CLEC2B,CD48,GZMA,TRBC2,CCL5,CTSS
ENPEP	ENSG00000138792	salivary_gland	smooth_muscle_cells	22	30	138	21.74	44	46.6	CALD1,NOTCH3,SPARCL1,C11orf96,NR2F2,MYL9,PPP1R12A,ADIRF,TNS1,A2M,IGFBP7,MAP1B,LPP,TPM1,TAGLN,MCAM,CSRP2,TLN1,PTMS,ACTA2,EHD2,IRAG1,TGFB1I1,CAV1,GUCY1A1,LMOD1,MFGE8,C1QTNF1,EFHD1,MYLK,SYNPO2,DSTN,MYL6,FLNA,ITGA7,SOD3,CAVIN1,FILIP1L,MYH11,TPM2,CPE,MAP3K20,PPP1R14A,COL14A1,TINAGL1,CAVIN3,SELENOM,EPS8,RCAN2,PLN	TSPAN13,TSPAN33,GPT2,ARHGAP9,PLEKHH1,SCML4,GALNT6,ARHGAP25,ARL4C,PIK3C2G,LCK,CD96,CALML5,SKAP1,ATP2B2,DEF6,CYTH4,CRACDL,MFSD3,LPO,ST8SIA4,BEX5,BDH1,NCF4,STATH,JAML,SCIMP,CREB3L4,PIP,C9orf152,CD247,GRHL2,PKP3,PRB3,SFRP1,HTN3,PRH2,PTPN22,HTN1,AMY2B,SLITRK5,IPCEF1,ETNPPL,TXK,IRX5,AZGP1,PC,PRH1,AMY1A,NXPE4
ENPEP	ENSG00000138792	thymus	fibroblasts	7	209	988	21.15	307	17.9	LRP1,S100A13,C1R,DCN,SERPING1,C1S,MGST1,SERPINF1,GPX4,CALD1,CD63,LAPTM4A,ABCA8,CFD,EID1,SELENOM,COL6A2,NFIA,LEPROT,MFGE8,CD81,NFIC,LAMA2,PMP22,C12orf57,FBLN2,RHOBTB3,SPOCK1,CST3,ARL2,PRRX1,RTN4,LGALS3,FBLN1,S100A6,FGFR1,TMBIM4,GSTP1,VIM,TSHZ2,GSN,RABAC1,ATP6V0E1,MXRA8,LHFPL6,YBX3,NID1,RARRES2,MXRA7,FBLN5	CXCR4,CD3E,CYTIP,PTPRC,GPSM3,RAC2,CD53,CD48,GMFG,RHOH,CD69,LCK,IKZF1,FCMR,CD3D,CD3G,GPR183,HCST,GIMAP7,ITK,GIMAP4,CORO1A,CD52,CD37,TRAF3IP3,TBC1D10C,IL7R,ACAP1,TAGAP,CD7,CAMK4,LAPTM5,ARHGAP45,SKAP1,TNFSF8,SPOCK2,TRBC2,CD2,CD6,LCP1,CD74,CD247,PTPRCAP,WAS,TRAT1,ARHGDIB,LEF1,TMC8,SYNGR2,SRGN
ENPEP	ENSG00000138792	placenta	syncytiotrophoblasts	6	281	1396	20.13	544	53.1	CSF3R,TMEM40,TBX3,CYP19A1,PRKCZ,INSL4,NECTIN4,RASA1,EPS8L1,S100P,ERVW-1,TAX1BP1,UBE2B,SLC22A11,CLIP1,SLC40A1,KCNN4,ST3GAL4,CYP11A1,SQSTM1,HSPB8,MAP1LC3B,MAFF,PDCD4,GABARAPL1,HEXIM1,SLC43A2,APMAP,SIAH1,SLC52A1,CGA,ZNF703,GADD45G,KRT23,CCNDBP1,COBLL1,NUCB2,HDAC5,GULP1,ANXA1,SLC3A2,SECISBP2L,RAB11A,MUC15,SLC19A2,HSD17B1,ABHD5,RHOBTB1,EZR,BACE2	B2M,TMSB10,LGALS1,CYB5A,IFITM3,LRRFIP1,CALM2,GPX8,TMSB4X,VKORC1,S100A10,S100A4,CD99,TMEM14A,TPM1,TSPAN4,MTDH,CAVIN3,NPC2,KCTD12,GPX1,TAGLN2,ARPC5,ADH5,TMEM160,LY6E,EID1,TUBB,TSPO,HLA-B,PPIC,HLA-A,UBE2L6,SH3BGRL,ADISSP,TUBB6,TCEAL4,EMP3,CAPN2,ESD,PSMB8,YWHAH,SELENOM,FSTL1,SPARC,CMTM3,GSTO1,LHFPL6,HLA-C,PCOLCE
ENPEP	ENSG00000138792	small_intestine	paneth_cells	10	15	75	20	22	76	BEST4,HSPB1,GUCA2A,CA7,SPIB,TMSB10,S100A6,CA4,MDK,GUCA2B,SELENOW,HES4,LYPD8,OTOP2,PDLIM4,GMNN,IFITM2,ITM2C,NEURL1,MT1H,CARD16,CD24,MT1G,CYBA,PCSK1N,PROX1,ADGRG4,GSN,MSLN,NOTCH2,HRCT1,KRT20,HEPACAM2,DNASE2,NBPF14,RHOV,CTSE,EXD3,CFTR,CEACAM6,C4orf48,ADRA2A,BIK,ADCY5,PPDPF,NAE1,GPSM3,MT2A,CLCN1,CORO1A	SERPINA1,DPEP1,CUBN,PNLIPRP2,CCL25,PDZK1,SPSB1,HLA-DRA,APOB,SHMT1,GDPD2,CPO,FABP2,SELENOP,SLC51B,LGALS2,TMIGD1,IL32,SLC15A1,ATP8A1,LCN2,CYP3A4,AQP3,TBX10,PMP22,APOC3,RETREG1,TFF3,FCGBP,MTFP1,PDZD7,ALDOB,ADH6,CTR9,FLVCR2,SMIM32,PIGX,REG1A,SIAH2,PARP3,MUC2,C16orf87,C3orf85,DGKD,GRAMD4,ENOPH1,PRAP1,CLCA1,AADAC,ATP1B3
ENPEP	ENSG00000138792	small_intestine	enteroendocrine_cells	11	13	66	19.7	15	51.5	SCGN,PCSK1N,NEUROD1,SCG5,TPH1,SCT,CRYBA2,REG4,SLC18A1,FEV,BEX1,UCN3,SYT13,CDHR3,CPE,CHGA,CADPS,HOPX,ADGRG4,CACNA1A,SLC29A4,INSM1,NOVA1,SLC38A11,RAB3C,C6orf141,TM4SF4,TUBA1A,PCSK1,NKX2-2,PLCG2,SCN3A,CBX6,ENPP2,VWA5B2,SMIM6,NPDC1,STIM2,BAALC,DNAJC12,NPW,CD59,ELL2,PEMT,RAB3B,QDPR,CKB,SELENOK,RFX6,RGS2	ALDOB,FABP1,FABP2,PRAP1,GUCA2A,ANPEP,FABP6,ADIRF,HLA-DRA,BCL2L15,GGT6,GSTA1,CRIP1,PCK1,RBP2,CPO,DPEP1,GALE,NAALADL1,MTTP,CYBRD1,APOB,KHK,SERPINA1,SULT1A1,PMP22,LAMB3,C3orf85,REEP6,SLC51B,CHP2,SLC10A2,SMLR1,AADAC,CYP3A4,AMN,RILP,IFI27,TM4SF20,C19orf33,SULT2A1,HLA-DMA,C11orf86,SLC7A9,PEPD,CUBN,RBKS,PLBD1,COL17A1,SLC51A
ENPEP	ENSG00000138792	brain	inhibitory_neurons	25	234	1230	19.02	334	17.9	THSD7A,SYNPR,ERBB4,PLD5,SLC24A3,L3MBTL4,ADARB2,RGS12,PLCE1,PROX1,RERG,ROBO1,SHISA8,SLC6A1,COL21A1,GALNTL6,SLC22A3,VIP,DOCK10,EGFR,GPR149,PARD3,SEZ6,PTPRZ1,PDE3A,RYR3,GALNT13,RIN2,KMO,ADAMTS6,SLC35F4,GRM7,CALN1,FAT4,TAC3,LRRC3B,ADRA1A,PKP2,CXCL14,HTR1E,NR2F2,MCC,IGFBP5,HRH3,KCNJ2,FLT1,TSHZ2,C8orf34,SLC6A11,DPF3	RALYL,NKAIN2,GRM5,KCNQ5,PCDH9,RAPGEF5,SATB2,SLC8A1,ST6GALNAC5,GRIA3,PDE4D,LRRTM4,CHN1,SPARCL1,RYR2,TMEM132D,EFNA5,LDB2,CRACDL,NETO1,CADPS2,PTPRK,POU6F2,NAV3,NECTIN3,ANKRD33B,CDH8,TSPAN5,PDE1A,KHDRBS3,BRINP3,FRAS1,SV2B,SLC24A2,DPP10,PTPRT,GAP43,PHACTR1,NECAB1,ANO3,R3HDM1,CHSY3,CLSTN2,STXBP5L,TESPA1,GRM3,FMN1,SYT1,SLIT3,ATRNL1
ENPEP	ENSG00000138792	thymus	fibroblasts	3	438	2311	18.95	574	18.2	SERPING1,C1S,LRP1,FBLN2,LAMA2,COL6A2,SERPINF1,NID1,MGST1,CFD,COL6A1,LAPTM4A,GSN,DCN,FBLN5,MXRA8,GPX3,LAMC1,SPOCK1,ABCA8,ADH1B,MFGE8,EPHX1,PMP22,ASPH,PID1,PSAP,LUM,EFEMP1,IFITM3,OLFML3,FBLN1,PODN,GRINA,CST3,RHOBTB3,CD81,CRISPLD2,C3,EGFR,AEBP1,CRTAP,ABCA6,NUPR1,PLPP3,TIMP2,LHFPL6,EGR1,VIM,PDGFRA	CXCR4,CYTIP,CD48,PTPRC,BTG1,CD3E,IKZF1,SRGN,GMFG,GPSM3,ACAP1,IL7R,SMAP2,HCST,RHOH,RAC2,CD3D,CD53,ARHGDIB,LCK,CD69,CD52,GPR183,CD3G,ITK,TCF7,FCMR,FYB1,LAPTM5,CD2,STK4,CD37,ARHGAP45,CORO1A,TAGAP,BCL11B,SPOCK2,CAMK4,RESF1,TNFSF8,RCSD1,RASGRP2,TBC1D10C,LCP1,CD7,TRAF3IP3,RIPOR2,LEPROTL1,CD27,HCLS1
ENPEP	ENSG00000138792	endometrium	endometrial_stromal_cells	4	762	4089	18.64	919	54.5	TPM2,TAGLN,MYL9,S100A4,LGALS1,SERPINF1,C1R,S100A6,C11orf96,PCOLCE,SELENOM,SERPING1,COL6A2,PPP1R14A,TPM1,IFITM3,SPARCL1,HSPB6,CALD1,COL6A1,IFITM2,DCN,CFD,TCEAL4,TGM2,NAP1L1,C1S,MAF,CD44,RORB,IGFBP2,PTMS,MGP,MAOB,PLPP1,SYNPO2,HAND2,ACTA2,AEBP1,PIK3R1,IGFBP4,EMP3,OGN,TCEAL3,PLAC9,PTN,SERPINH1,CD248,TIMP3,MFGE8	S100A10,EZR,RAB11FIP1,RNASET2,WFDC2,CD9,CLDN3,CD24,ELF3,SAT1,KRT19,DSP,CLDN4,TSTD1,SOX17,PERP,KRT8,EHF,KRT18,SMIM22,SPINT2,TMEM101,EPCAM,ASRGL1,MT1F,MSX1,NR4A2,ENPP3,UGT2B7,VAMP8,ATP1A1,C2orf88,KLF5,TACSTD2,GABRP,SHROOM3,HOMER2,MT1E,MGST2,CNDP2,C19orf33,MUC1,SCNN1A,CLDN7,FAM110C,MT1G,MBP,SLC26A2,IFI27,JUP
ENPEP	ENSG00000138792	endometrium	smooth_muscle_cells	18	184	987	18.64	269	42	NOTCH3,COL4A2,COL4A1,PDGFRB,MEF2C,CALD1,ZEB2,GUCY1A2,GJC1,CAV1,GUCY1A1,COL1A1,OLFML2B,TPM2,SYNPO2,SPARC,MCAM,COL5A2,MGP,ITGA1,IGFBP7,ITGA7,BGN,COL14A1,TAGLN,MYL9,PPP1R14A,TINAGL1,EBF1,COL18A1,SEPTIN7,PPP1R12B,COL1A2,ADGRA2,RGS5,SULF1,FILIP1L,IRAG1,MYH11,COL6A2,SLIT3,TPM1,PMEPA1,THY1,DLC1,HIGD1B,AOC3,CDH6,PRRX1,LHFPL6	SAT1,CLDN3,CD24,CLDN4,ELF3,KRT19,SOX17,RNASET2,S100A10,PERP,EHF,WFDC2,TM4SF1,MT1F,EPCAM,SMIM22,SPINT2,MT1E,RAB11FIP1,MT1G,ASRGL1,KLF5,MGST1,TMEM101,KRT8,EZR,C19orf33,GABRP,TACSTD2,UGT2B7,MT1M,CDH1,DSP,TFPI2,ANXA1,C2orf88,IFI27,SERPINA5,MT1X,MPZL2,AGR2,MSX1,MT1H,PAX2,CRISP3,MUC1,CLDN7,ISG20,SLPI,MT2A
ENPEP	ENSG00000138792	endometrium	endometrial_stromal_cells	7	419	2355	17.79	504	32.3	COL3A1,SERPINF1,DCN,C1R,IGF1,COL1A1,MME,C1S,RAMP1,COL6A1,COL6A2,FBLN1,PDGFRA,CFD,SPARC,NID1,REV3L,PCOLCE,LTBP4,IFITM3,LRP1,ZEB1,LGALS1,OSR2,APOD,PLPP3,GDF7,SPARCL1,PARM1,LAMB1,ZBTB20,COL5A2,PTN,DSEL,HOXA11,PLEKHH2,NR2F2,NR2F1,HOXA10,SULF2,JAZF1,PRRX1,FLRT2,ISLR,PIK3R1,SLC2A8,CD81,IGFBP2,COL5A1,RORB	SAT1,ELF3,EZR,CLDN3,CLDN4,CD9,S100A10,RAB11FIP1,EHF,CD24,SPINT2,EPCAM,KLF6,PERP,KRT19,RNASET2,DSP,WFDC2,GABRP,SMIM22,SOX17,CDH1,VAMP8,TNFAIP3,KRT18,KRT8,JUP,TSTD1,C19orf33,MSX1,KLF5,ATF3,TACSTD2,TES,MT1F,RIPK4,ISG20,TM4SF1,SHROOM3,ASRGL1,MT1E,UGT2B7,SPINT1,C2orf88,SCNN1A,PAX8,USP53,MPZL2,TMEM101,EFNA1
ENPEP	ENSG00000138792	placenta	smooth_muscle_cells	16	93	534	17.42	107	33.3	CXCL14,PITX2,PLAC9,EGFL6,WNT2,IFITM3,LUM,PLAGL1,DCN,GPC3,HAPLN1,COL6A2,CTHRC1,PHACTR2,FRZB,HSD17B2,DLK1,ENPP2,COL6A1,OLFML3,SERPINE2,PCOLCE,PMP22,TCF21,VCAN,CAVIN3,SRPX,CFD,TMEM98,CDH11,ENPP1,IL6ST,TSPAN4,PLPP3,GJA1,TGFBI,SELENBP1,COL14A1,F3,COL15A1,CCND2,HGF,MFAP4,ECRG4,RARRES2,VTN,MDK,EFEMP2,COL5A1,MGP	XAGE3,VGLL1,PHLDA2,PERP,PAGE4,TFAP2A,SPINT1,CSF2RA,SMS,CLDN4,MGST3,BCAM,CD24,SPINT2,BTG1,SLC22A11,EGFR,DUSP9,DSP,HMGA1,TSTD1,SMAGP,RAC1,XAGE2,CLDN7,FOLR1,GATA3,KRT18,PKP3,TINCR,NFE2L3,LSR,FOXO4,ERVW-1,PNP,VAMP8,ADGRG1,MPP1,PEG10,SLC2A1,FXYD3,PKIB,DSC2,SAT1,HMGN3,MCUB,VAV3,SLC43A2,DLX5,BIN2
ENPEP	ENSG00000138792	skeletal_muscle	fibroblasts	17	33	192	17.19	51	40.6	SRPX,PODN,C1S,COL6A3,SELENOP,C3,LHFPL6,SERPING1,VIM,CD81,YBX3,EEF1A1,BICC1,CD44,TPT1,EEF2,LRP1,CXCL12,SOD3,CPXM1,COL4A1,JUND,PRRX1,ARID5B,GGT5,RACK1,COL6A2,FTL,FTH1,GPC3,LAMB1,MMP14,NNMT,CEBPD,PABPC4,PNRC1,SLC25A6,EFEMP1,EIF1,JUNB,NTRK2,AEBP1,LAPTM4A,ZFP36L1,CYGB,MCL1,MT2A,SERPINF1,BTF3,ANK2	GPIHBP1,HIGD1B,CADM2,DLK1,PAX7,PPP1R9A,GIMAP7,MYF5,GIMAP6,KCNN3,CHRDL2,TCF15,CD300LG,HCLS1,LCP1,JSRP1,FLT1,TPD52,CHRNA1,GIMAP8,CORO1A,VAV3,RAC2,CECR2,BMP6,TNFRSF4,TEK,IKZF1,TRBC2,RIPOR2,RASGEF1B,TPO,DACH1,RASGRF2,INPP5D,SORL1,MECOM,PPP1R14A,CDH15,IL10RA,PTPRC,CCDC88C,MAP2,MEOX1,ZNF420,PPP1R14C,NPTX2,RAPSN,EDN3,SMOC2
ENPEP	ENSG00000138792	kidney	proximal_tubular_cells	1	479	2900	16.52	567	196.5	GPX3,APOE,FABP1,CXCL14,PRAP1,DPEP1,UGT2B7,SMIM24,PRODH2,ALDOB,SLC22A8,FAM151A,MDH1,S100A1,PCSK1N,PDZK1IP1,SELENOP,APOM,MT1X,ATP5ME,SLC16A9,SLC4A4,HPD,GSTA1,RBP5,NDUFB1,MCCD1,SUCLG1,SLC22A6,ATOX1,PCP4,ASS1,LGMN,SLC13A3,UQCRQ,ALB,SAT2,CTSH,KHK,MT1H,AOC1,MT1G,FTL,SLC7A8,ATP5F1E,CTSB,NDUFA1,NDUFB2,UQCR11,COX6C	S100A11,EEF1A1,GSTP1,IL32,TMSB10,TMSB4X,HNRNPA1,H3-3B,CD24,AGXT,YBX1,UBC,ACTB,KRT18,MYL12A,TXNIP,SERPINA1,PTMA,NPM1,RBP4,MYL6,VIM,CARHSP1,PFN1,ANXA4,ARPC1B,TAGLN2,TNFSF10,ACTG1,C12orf75,CYBA,CNN3,S100A4,POLR2J3,RACK1,CD52,S100A6,DDX5,PTPRC,ENO1,N4BP2L2,ARHGDIB,JUN,TPM1,ALDH1A1,HCST,BTF3,S100A10,VMP1,KRT8
ENPEP	ENSG00000138792	brain	excitatory_neurons	19	264	1630	16.2	500	11.2	POU6F2,RORB,DCC,FSTL4,IL1RAPL2,FOXP1,HTR1F,NELL2,TSHZ2,RXFP1,UBE2E3,CCDC3,ARL17B,LRRC37A,ST6GAL2,PTPRT,USP9Y,UTY,PTPRD,PLCH1,SCN3A,KHDRBS3,HECW1,CPNE4,MRTFB,ITGA11,COL22A1,EPHA4,THRB,ZNF804B,CDK14,MPPED2,TNNT2,SATB2,CTNNA2,KCNH5,PPFIBP1,CLSTN2,NOVA1,NUAK1,COL6A1,CARMIL1,SORL1,SLC20A1,PDE10A,LRRN3,NECAB1,MRAP2,NEO1,SNED1	SDK1,ZNF536,NXPH1,MEIS2,GAD1,TENM3,ROBO2,ERBB4,KIAA1217,SLC6A1,GAD2,LUZP2,DOCK10,THSD7A,ROBO1,GRIK1,GRIN3A,SOX6,ZNF608,RBMS3,RASGRF2,IGF1,SLC24A3,PCDH15,GRIK2,MYO16,ADRA1A,ARX,QKI,ADARB2,GRIP1,SPOCK3,PTPRM,TOX3,HTR4,EGFR,MAF,SLC35F4,GNAL,ADAMTSL1,PDE4B,GRIK3,PARD3,CNTNAP3,LYPD6,FRMD4B,DSCAML1,ADCY8,GRIP2,KLHL5
ENPEP	ENSG00000138792	vascular	fibroblasts	3	133	823	16.16	212	6.8	C1S,SERPING1,TSHZ2,C3,LRP1,DCN,FGFR1,SPOCK1,FBLN2,PODN,SCARA5,FBLN1,SERPINF1,C1R,NFIX,CYBRD1,VIT,NFIA,LAPTM4A,METTL7A,LMO3,AOX1,MRC2,ZBTB20,OLFML3,PRRX1,ZBTB16,C1orf21,ASPH,ABCA8,PLPP3,MGST1,H6PD,CFD,NFIB,ADD3,MPZL1,BOC,DPYSL2,NID1,MXRA8,FYN,PID1,NNMT,GAS1,LAMA2,EGR1,JUN,CPE,EBF2	ADIRF,BCAM,SYNGR2,GGTA1,RCAN2,PLN,MEF2C,GIMAP4,GMFG,ST6GAL1,SRGN,ATP1A2,RCSD1,HLA-DRB1,ESAM,PECAM1,CDH19,AQP1,SUSD5,GIMAP7,SORT1,HLA-DRA,CD93,GIMAP1,MCAM,NRN1,FRY,CD74,VWF,GPRC5C,F11R,ITGA6,ITGB4,MYH11,PTPRB,HLA-DRB5,GIMAP8,GIMAP6,PCDH1,ADGRL4,HLA-DMA,MYOCD,ECSCR,PTPRC,CD4,CD163,PPP1R3C,MCTP1,MMRN2,CYYR1
ENPEP	ENSG00000138792	placenta	smooth_muscle_cells	1	379	2371	15.98	479	29.9	CXCL14,COL6A2,EGFL6,CDH11,PITX2,COL6A1,ENPP1,ENPP2,PLAGL1,OLFML3,HAPLN1,GPC3,IL6ST,PCOLCE,HGF,COL14A1,GJA1,LUM,DLK1,FRZB,CCND2,DCN,TMEM98,COL15A1,FBLN2,VCAN,PLAC9,PHACTR2,HSD17B2,DIPK2A,TGFBI,SPARC,MARCKS,PCDH10,SERPINE2,AEBP1,RARRES2,COL3A1,WNT2,VTN,SRPX,COL5A1,STXBP6,PAMR1,MAN1A1,CNTFR,F3,IFITM3,PMP22,CLMP	PERP,SPINT2,XAGE3,VGLL1,MGST3,VAMP8,IFI6,TFAP2A,PAGE4,SMS,PHLDA2,SPINT1,HMGN3,PEBP1,PRDX1,SLC25A5,DSP,BCAM,CSF2RA,CD24,EFEMP1,CLDN4,SLC2A1,CLTA,PKIB,ECH1,CYSTM1,PEG10,MPP1,CLDN7,SMAGP,LSR,ISYNA1,LDHB,IDH2,XAGE2,DUSP9,COX20,EGFR,ALDH7A1,SERINC2,SLC22A11,SLC43A2,EIF3L,DNMT1,HMGA1,PNP,ADGRG1,PKP3,APLP2
ENPEP	ENSG00000138792	salivary_gland	fibroblasts	17	67	420	15.95	93	23.6	SERPING1,PRRX1,C1S,CALD1,FBLN1,DCN,C1R,LRP1,COL6A3,TIMP2,VIM,PMP22,MMP2,AEBP1,PODN,PDGFRB,COL6A2,GPNMB,FGFR1,IFITM3,MAP1B,PDGFRL,LGALS1,COL6A1,SAMHD1,EGR1,HTRA1,CYBRD1,ABCA6,PDGFRA,DDR2,MXRA8,CD99,DPYSL2,S100A6,FBLN2,MMP14,TFPI,SERPINF1,LEPR,CAVIN1,CTSK,IGFBP4,SOCS3,LTBP2,EMP1,PLAC9,RTN4,CST3,NNMT	CXCR4,CD52,PTPRC,CD69,CD48,HTN3,AZGP1,RIPOR2,PRH2,IL7R,PRB3,CD3E,AMY2B,TPD52L1,CD37,HTN1,LPO,VAMP8,TRBC2,GGTA1,SORL1,PRB4,CALML5,CD3G,SPINT2,PRH1,MS4A1,STATH,RUNX3,CD79A,SLC13A5,BCL11B,RAC2,DNER,KRT18,TBC1D10C,SCML4,DNASE2B,PIP,FAM3D,PIK3C2G,CD3D,IKZF1,PPP1R1B,LCK,MUCL1,CD96,AMY1B,TSPAN13,C5orf46
ENPEP	ENSG00000138792	skin	endothelial_cells	17	19	123	15.45	25	25.3	PTMA,CALD1,IFITM2,TSC22D1,IFI16,ARHGAP29,IFITM3,PDLIM1,IFI27,SDCBP,TM4SF1,H3-3B,SPARCL1,TPM4,B2M,LHFPL6,HLA-E,MCTP1,TIMP3,MEF2C,NR2F2,STOM,EEF1D,FKBP1A,ARRDC3,ARID5A,RGS5,AQP1,RBM39,CAV1,HLA-A,H3-3A,NDUFA4L2,AKAP13,YBX3,ETS1,CD59,CD93,SEC62,ADIRF,STAT3,ZFP36L1,CRIP2,CPE,MYL6,IGFBP7,POMP,ETS2,TCF4,EMP1	EVI2B,BCL11A,ACKR4,ADAM8,DEFB1,CFD,SYTL1,ADCY7,HS6ST1,MAPK13,LAMB3,CD86,GALNT3,CD68,BEX2,ANKRD22,CSF1R,SLITRK4,PRSS8,RAB27B,CTSW,SH3RF2,SYT8,PSTPIP1,MCOLN2,CDHR1,LY6D,NCKAP1L,TTC7A,FNDC1,GXYLT2,CAB39L,FOXQ1,SH3BP1,ANXA8,CNTFR,SFN,MDFI,DMKN,RASGRP1,HCK,FHIP1A,SPN,ALDH3A1,TBC1D10C,AADACL2,DSC1,WFDC5,HAVCR2,SEMA3A
ENPEP	ENSG00000138792	placenta	cytotrophoblasts	11	119	792	15.03	150	17.5	XAGE3,EFHD1,PLAAT3,SRSF5,CYB5R1,CPVL,SIGLEC6,CLDN4,TINAGL1,GATA3,CCN1,TSC22D1,TPD52,FOS,IFI6,DSP,TGIF1,AMOTL2,FOLR1,HMGB3,CRIM1,CLU,ATF3,SLC7A4,SLC27A6,LSR,ANXA1,MYL12B,COL17A1,SLC2A3,XAGE2,CNN3,NDFIP2,FHL2,MIF,CLIC3,BCAT1,VAPA,UGP2,RND3,KRT8,SLC44A2,ANXA8,ANXA3,FOSB,SLC38A9,KRT18,BLCAP,GPR87,RAB25	LGALS1,S100A4,HLA-B,TMSB4X,TSPO,HLA-A,KCTD12,PCOLCE,TXNIP,FCGRT,VIM,PMP22,CHCHD10,COL6A2,IFI27L2,HAPLN3,LOXL1,COL14A1,GMFG,TYROBP,COL6A1,PLTP,GPC3,OLFML3,PYCARD,ZEB2,CD36,C4orf48,AIF1,CXCL14,SRPX,TCF4,MSN,BST2,CFD,MGST1,FCER1G,DLK1,SRGN,DCN,LAMA4,HLA-C,VCAN,TGFB1I1,EGFL6,CDH11,TGFBI,MGP,GYPC,SERPINE2
ENPEP	ENSG00000138792	kidney	proximal_tubular_cells	0	600	3995	15.02	709	129.9	IL32,MYL6,C12orf75,GSTP1,TMSB10,CNN3,S100A11,FABP3,EEF1A1,MYL12B,S100A10,HNRNPA1,ANXA4,CARHSP1,YBX1,MYL12A,TAGLN2,CDK2AP2,TCEAL9,CRYAB,TAX1BP3,NIPSNAP2,SUMO2,NPM1,HCFC1R1,PFN1,UBC,HSBP1,KRT18,CD24,PPIA,CCNI,STMN1,HSPB1,FXYD2,FKBP1A,ATP6V1G1,PPA1,H3-3B,CYCS,DYNLT1,PRDX5,ACTG1,CSTB,BTF3,TPM1,YWHAQ,PRDX3,S100A13,RAN	PCK1,MIOX,DCXR,GPX3,GSTA1,APOE,HPD,ALDOB,FABP1,ASPDH,APOM,CXCL14,RBP5,AZGP1,MCCD1,MAOA,AGXT,HAO2,DPEP1,SAT2,ADIRF,GLYATL1,PLG,RBP4,KHK,ALDH6A1,TMEM174,GSTA2,ALDH2,FOLR1,PRAP1,MT1G,GPT,MDH1,CRYL1,TTC36,DHRS4,PEPD,AGMAT,PLAAT2,SMIM24,AKR7A3,MT1H,ATP1B1,SUCLG1,CTSH,SCRN2,MSRB1,GCAT,B2M
ENPEP	ENSG00000138792	vascular	fibroblasts	11	42	282	14.89	69	6.2	EDIL3,LTBP1,PRKG1,C12orf57,C1QTNF1,BGN,AEBP1,MTHFD2,TTLL7,BACE2,THBS2,VCAN,EMILIN1,PDGFRB,SYNPO,TCEAL3,PDE1A,ANTXR1,CFH,FBLIM1,LIMCH1,PLPP1,RAB13,DEPP1,IGFBP7,GUCY1A1,NFIC,NT5DC1,CDH13,KANK2,AKR1C3,PKIG,DKK3,TSTD1,RABAC1,CISD1,FN1,PDE5A,BBLN,ACTN1,PAM,ITPR1,NT5DC2,CTSA,TMEM98,EID1,NSRP1,TCEAL4,DDIT4,CIRBP	ITM2A,TMEM176B,CFD,VIT,TSHZ2,APBB1IP,JUN,CD34,RSPO3,GAS1,EDNRB,NFKBIZ,FYB1,DNAJB1,SCARA5,DOCK8,TNFAIP3,CTSS,RAMP2,C3,TMEM176A,CNTFR,CILP,EBF2,ADGRF5,TNFAIP2,PTPRC,NFKBIA,RNASE6,MS4A7,RNASE1,TYROBP,SLC1A3,SEMA6A,FCER1G,SELENOP,TM6SF1,TMEM150C,WAS,PILRA,C1QA,CHRDL1,F3,AIF1,ACKR3,CD53,HLA-DRA,EGR1,CD4,TNFSF9
ENPEP	ENSG00000138792	skin	smooth_muscle_cells	8	164	1172	13.99	195	93.9	ADIRF,MYL9,TAGLN,TPM2,GADD45B,DSTN,SORBS2,C11orf96,MYH11,ACTA2,TINAGL1,ADRA2A,LBH,CPE,MCAM,JUNB,CALD1,PLN,ADAMTS1,CRISPLD2,HES4,CYCS,BCAM,NTRK2,NOTCH3,AVPR1A,RHOB,IGFBP7,MYLK,PTP4A3,SNCG,MFGE8,MTHFD2,TPM1,PPP1R14A,RERGL,ZFHX3,ISYNA1,DNAJB9,ZNF331,MT1A,CCDC3,MT1M,LPP,MAP3K20,CSRP1,PPP1R15A,CEBPD,CNN1,NET1	S100A10,TMSB10,SH3BGRL3,CXCL14,DCN,CST3,ANXA2,CD44,EMP1,TMSB4X,C1S,ZFP36L2,LY6E,MMP2,CD74,CFD,ANXA1,CYBA,LUM,CTSK,GSN,FBLN2,FBLN1,VCAN,GJA1,EMP3,CLEC2B,B2M,LPAR6,HLA-DRA,S100A11,LSP1,HLA-DPA1,SRGN,THBS2,MARCKS,CCDC80,BASP1,COL1A2,HLA-DQB1,LEPR,SFRP2,DUSP1,FGL2,NPC2,S100A16,TYROBP,TWIST2,TES,HLA-DMA
ENPEP	ENSG00000138792	placenta	cytotrophoblasts	10	109	816	13.36	153	9.7	XAGE3,PEBP1,SPINT2,VGLL1,HSP90AA1,NPM1,HSPE1,IMPDH2,NAP1L1,HNRNPA1,BTF3,CACYBP,PPA1,SPTSSA,EEF1B2,COX7C,RACK1,UQCRH,NDUFA4,GGCT,SHISA5,SNRPD2,EEF1A1,ATP5MC3,HMGA1,SLC25A6,HNRNPC,MDH2,AKR1B1,GSTP1,EIF3L,MRFAP1,NACA,TAF1D,HSP90AB1,SLC25A3,HSPD1,PTMA,LSM7,VDAC1,PERP,FKBP4,PHB2,FAU,SNRPD1,ATP5PO,RAN,SNRPB,SNRPE,CHCHD2	TMSB4X,HLA-A,MARCKS,PCOLCE,TGFBI,COL6A2,ZEB2,VIM,IFITM2,HLA-B,OLFML3,FCGRT,COL6A1,EGFL6,EFEMP2,TYROBP,VCAN,AIF1,SH3BGRL,SRPX,CD36,ENPP2,LGALS1,IFI16,CCND2,COL3A1,TIMP2,PLTP,GYPC,TCF4,LY96,DCN,DLK1,FCER1G,MGP,SNRPN,TXNIP,COL15A1,CXCL14,HCST,GMFG,RUNX1T1,RARRES2,TGFB1I1,SNAI2,PDGFRA,COL5A1,S100A4,COL1A2,SPARC
ENPEP	ENSG00000138792	adipose_tissue	fibroblasts	0	1993	14945	13.34	2277	38.3	CFD,GPC3,GSN,APOD,CXCL12,SOD3,C1S,CD81,SERPINF1,SELENOP,SERPING1,ADH1B,COL6A2,CALD1,NOVA1,C1R,MGST1,MGP,EPHX1,DCN,GPX3,CXCL14,RARRES2,SELENOM,C3,JUN,SRPX,PLPP3,LRP1,S100A13,IGFBP4,GAS6,AEBP1,COL6A1,FBLN5,TIMP3,NTRK2,LHFPL6,PODN,IFITM3,SLIT3,NFIB,LAPTM4A,LGALS3BP,CEBPD,PRRX1,LAMC1,FOS,CCN5,TCF4	B2M,PTPRC,HLA-B,CXCR4,SRGN,HLA-C,CREM,ARL4C,ARHGDIB,HCST,STK4,SMAP2,HLA-A,SARAF,CD53,DUSP2,CNOT6L,EZR,ETS1,CD48,CST7,CD37,CCL5,CYTIP,ISG20,SYTL3,TGFB1,CD3E,PPP2R5C,BTG1,IQGAP2,SLA,LEPROTL1,TUBA4A,RUNX3,GMFG,CD52,CRYBG1,IL7R,IKZF1,TNFRSF1B,FYB1,PRDM1,STAT4,PDE4B,LAPTM5,ALOX5AP,CD2,ITGB2,IL2RG
ENPEP	ENSG00000138792	fallopian_tube	fibroblasts	27	6	45	13.33	9	28.1	IGFBP6,GLUL,DCN,NR4A1,MFAP5,VIM,ADIRF,LTBP4,CLTB,ADH1B,S100A6,SERPING1,TAGLN,SLC2A1,NGFR,PLEKHA4,PRELP,FSTL3,CYP4B1,SOCS3,TIMP2,TXNIP,RRAS,ELOB,CYB5A,NR2F2,PKDCC,CEBPD,CALD1,CAVIN1,NDRG1,NRP2,GSN,ID1,PIK3R1,CAV1,PROS1,SORBS1,GSTM3,GPX3,TNS1,EGFLAM,AHNAK,JUNB,FOXD1,MEOX2,ARL4D,CARHSP1,RASSF8,PTMS	FYN,EPCAM,ESR1,HLA-DMA,MYOF,PLXDC2,IL32,SLC38A1,WT1,CD74,LYSMD2,EHD4,TGFB1,NEDD9,HSPB8,CXCL16,THSD4,GMFG,NUDT14,MPZL2,DAPL1,ZNF516,RAB25,MYH10,HPCAL1,KIF21A,DENND4C,MAL2,PLPP2,ALDH1A2,CXADR,SPON1,ETV6,TAP1,RASSF7,SKAP1,CD24,CPSF7,RPRD1A,PAFAH1B3,BID,NUP62,F10,MFHAS1,LYPD1,ATF7IP2,WFDC2,AMZ2,AP1M2,SPINT1
ENPEP	ENSG00000138792	adipose_tissue	fibroblasts	8	436	3382	12.89	517	29.9	DCN,COL6A2,C1S,LUM,GSN,LAPTM4A,C1R,SERPING1,CFD,C3,SERPINF1,CXCL12,EFEMP1,COL6A1,ITM2B,CD81,SELENOP,PLAC9,GPC3,JUN,MXRA8,LGALS3,CFH,CD63,IFITM3,COL6A3,FOS,CALD1,LRP1,S100A13,PCOLCE,CCDC80,DUSP1,FBLN1,LHFPL6,TFPI,PMP22,PRRX1,FBLN2,RHOB,SOD3,RND3,MGP,CCN5,ABCA8,THY1,TMEM176B,FBLN5,NFIB,COL1A2	PTPRC,CXCR4,SRGN,CREM,HCST,CD53,EZR,CD48,CST7,CCL5,CYTIP,SMAP2,CD37,CD3E,SYTL3,SLA,CD52,TUBA4A,RUNX3,ARHGDIB,IL7R,IQGAP2,ISG20,CRYBG1,IKZF1,DUSP2,FYB1,LAPTM5,STK4,CD2,ALOX5AP,STAT4,CNOT6L,IL2RG,LCP1,GMFG,PRDM1,CD3D,EMB,BCL11B,EVI2B,ITGB2,GZMM,CD7,CORO1A,ETS1,IL10RA,CD69,RAC2,SPOCK2
ENPEP	ENSG00000138792	small_intestine	undifferentiated_cells	9	11	86	12.79	12	50.4	DEFA5,PLA2G2A,REG3A,LYZ,AZGP1,DEFA6,PRSS2,ITLN2,CCL24,FKBP11,KLK12,IGFBP2,FGFRL1,IFI6,RAB26,TESC,PLEKHB1,HSPB1,CDKN1C,KIF19,SSR4,CRACR2A,NKD1,PSTPIP1,SEC11C,SELENOM,NUCB2,ERO1B,PRUNE2,TRIM50,CCDC149,FZD9,CAPN12,SLC16A11,RAB15,SMOC2,KLK1,NOXO1,PYCR1,S100A1,KLK11,BHLHA15,CACNA2D2,EPHB3,DNAJC12,BEX5,PTP4A3,SRM,PDIA2,CBFA2T3	ALDOB,ANPEP,SMIM24,PHGR1,CRIP1,FABP2,CES2,RBP2,PCK1,AMN,KRT19,CD74,FABP6,ADIRF,TMEM82,AKR7A3,CYBRD1,SLC7A9,IL32,PRAP1,HLA-DRA,SELENOP,PEPD,LGALS2,MATN2,MEP1A,HLA-DRB5,KHK,MME,MGAM,TMEM37,MTTP,LGALS3,GLRX,TRIM15,HLA-DRB1,GALT,SULT1A1,EDN3,PRSS3,SLC51B,CDHR5,DPEP1,MISP,SLC6A4,ACE,ENPEP,ARL4A,SGK1,MYO1A
ENPEP	ENSG00000138792	adipose_tissue	fibroblasts	6	637	4986	12.78	754	31.9	DCN,COL6A2,CFD,GSN,FBLN2,PLAC9,SERPING1,COL6A1,CD63,C1S,COL6A3,MMP2,TNXB,TIMP2,GPNMB,CD81,SERPINF1,NOVA1,FBLN1,C1R,CCN5,PDGFRL,LAPTM4A,GPC3,C3,S100A13,PMP22,LRP1,ITM2B,LTBP4,TIMP3,IGFBP6,COL1A2,LGALS3BP,S100A6,OGN,LGALS3,CILP,PSAP,CALD1,CCDC80,MFAP4,MRC2,ANXA2,PCOLCE,TSPAN4,MGST1,FSTL1,ABI3BP,CTSK	PTPRC,CXCR4,SRGN,ARHGDIB,CREM,HCST,HLA-B,DUSP2,CD53,SMAP2,CD48,EZR,CD37,CYTIP,CCL5,CST7,CD3E,SYTL3,IQGAP2,SLA,GMFG,TUBA4A,RUNX3,CD52,STK4,CNOT6L,ISG20,B2M,IL7R,CRYBG1,IKZF1,FYB1,STAT4,PRDM1,LAPTM5,ALOX5AP,CD2,ETS1,ITGB2,IL2RG,LCP1,EMB,BTG1,CD3D,EVI2B,HLA-C,GZMM,BCL11B,TNFRSF1B,PTMA
ENPEP	ENSG00000138792	placenta	smooth_muscle_cells	23	22	173	12.72	27	19.7	EGFL6,COL6A1,COL6A3,COL6A2,DLK1,VCAN,SPARC,NID2,WNT2,FRZB,PLAGL1,COL3A1,AGTR1,SDC2,GATM,HGF,LAMC3,PPP1R14A,GPC3,LAMA2,ITGA1,AREG,CHN1,CALD1,TGFB3,COX4I2,STOM,COL1A2,CCDC68,CAVIN3,HIGD1B,NDUFA4L2,PXDN,LHFPL6,VAMP5,LIPG,SNAI2,COL4A1,PDGFRB,GPR183,COLEC11,NR2F1,IFITM3,EFEMP2,EGFLAM,PLAC9,CD248,CCDC102B,TGFB1I1,EDNRB	PHLDA2,CLDN7,CLDN4,CSF2RA,VGLL1,GATA3,CPVL,EFEMP1,XAGE3,TINCR,BACE2,TFAP2A,DUSP9,PERP,CD24,SLC22A11,FXYD3,SERINC2,SLC38A1,AKR1B1,CD55,ZNF385A,XAGE2,TPD52,NFE2L3,CLIC3,PPARG,KRT7,CDS1,B3GNT3,KANK4,EPB41L3,RBM47,OLR1,HMGA1,DSC2,BIN2,MPP1,SSPN,EPN3,MME,SAT1,SH2D4A,AP1M2,MAP7,TINAGL1,KDF1,S100P,KRT8,ST14
ENPEP	ENSG00000138792	breast	adipocytes	8	285	2368	12.04	430	16.7	EGFL7,A2M,CLEC14A,ESAM,GNG11,SPARCL1,BCAM,HLA-E,CAVIN1,RAMP2,SOX18,HLA-B,BST2,EMCN,IFITM3,SYNE2,CDC37,MEF2C,CAV2,CYYR1,RAPGEF3,CAV1,NOTCH4,SPTBN1,TINAGL1,FLT1,KLF2,TXNIP,MMRN2,GIMAP1,CRIP2,PALMD,ID1,NHERF2,NPDC1,ARHGAP29,ENG,HLA-C,CD34,VAMP5,TGFBR2,TACC1,GNAI2,HLA-A,IGFBP7,NRP1,ADGRF5,EPAS1,GSN,CCDC85B	MGST1,SMIM22,MAL2,TSTD1,RBM47,CD24,EHF,KRT19,ELAPOR1,TACSTD2,CRABP2,CLDN4,SOX9,NECTIN4,KRT8,TRPS1,PRLR,ELF3,FXYD3,VAMP8,SPINT2,PTPRF,ERBB3,CLDN3,PERP,PRSS8,CXADR,GATA3,BARX2,CLDN7,GABRP,LRRC26,BSPRY,CA12,S100A14,CDH1,RAB27B,AREG,CFD,CXCL2,FOXA1,PDZK1IP1,CCL28,S100A1,SDC4,KRT18,SPINT1,SFRP1,XBP1,ITGB6
ENPEP	ENSG00000138792	kidney	proximal_tubular_cells	5	167	1410	11.84	185	117.6	RBP4,DCXR,AZGP1,MIOX,APOM,PCK1,SPP1,AGXT,FOLR1,APOE,RBP5,BBOX1,AKR7A3,PLG,HAO2,ASPDH,MSRB1,GAPDH,SERPINA1,ECHS1,ALDH6A1,CRYL1,GLYATL1,ACY3,HPD,GLYAT,ACAT1,MPC1,ETFB,CXCL14,KHK,SAT2,MT1G,GPT,ADIRF,C11orf54,AKR1A1,ALDOB,MAOA,PEBP1,FBP1,ACAA2,GCAT,PDZK1IP1,GRHPR,NIT2,RIDA,PEPD,GPX4,TMEM176B	TMSB10,GSTP1,TXNIP,S100A10,TMSB4X,IL32,ACTG1,MYL6,TAGLN2,THY1,B2M,TUBA1A,S100A11,CA2,VIM,H3-3B,ARHGDIB,IGFBP7,S100A4,ACTB,HIF1A,POLR2J3,C12orf75,CD52,PTPRC,HLA-B,APP,WSB1,MYL12A,ADGRG1,VCAM1,IFITM2,CLSTN2,HCST,GMFG,ANXA4,HLA-A,LIMD2,EMP3,GPSM3,JUN,CORO1A,PFN1,CNN3,TMEM54,FXYD5,CDK2AP2,CD37,KRT18,TYROBP
ENPEP	ENSG00000138792	brain	excitatory_neurons	10	279	2401	11.62	540	10.2	RORB,IL1RAPL2,DCC,POU6F2,TSHZ2,HTR1F,PLCH1,RXFP1,CPNE4,FSTL4,COL22A1,IRAG2,PTPRT,FOXP1,FOXP2,FSTL5,ADAMTS16,ZNF804B,TMTC2,SNCA,PDZRN4,CCDC3,UBE2E3,NELL2,ST6GAL2,NKAIN2,SLC44A5,CHSY3,MYLK,VWC2L,MARCHF1,SCN3A,PTPRD,NEGR1,ADAMTS6,SPAG16,ANO3,THRB,PPFIBP1,ITGA11,NOVA1,CARMIL1,NEK11,MGAT4C,LRRN3,CADM1,RHOBTB1,MRAP2,ITPK1,KHDRBS2	EPHA6,KIAA1217,ROBO1,SPOCK3,NLGN4Y,GNAL,DAB1,IL1RAPL1,SDK1,DSCAML1,PDZD2,USP9Y,CDH20,ASIC2,BCL11B,RASGRF2,MEIS2,ROBO2,UTY,TENM3,GRIK3,PDE4B,ZNF536,NPAS3,ZNF516,ZNF608,DGKB,KDM5D,ANO4,PIP5K1B,SLC4A4,GRIK2,LRRC37A,QKI,MYO16,NXPH1,DDX3Y,GAD1,GRIN3A,HTR4,ARL17B,SLIT2,DLC1,PTPRM,ERBB4,PITPNC1,PRKCA,CRYBG3,GRIA4,COL24A1
ENPEP	ENSG00000138792	skin	smooth_muscle_cells	11	79	680	11.62	81	65.5	CALD1,CPE,IGFBP7,SEPTIN7,LGI4,PRRX1,RERG,NR2F2,MYL9,TINAGL1,TAGLN,ID4,NOTCH3,IFITM3,RGS5,IFITM1,RGS16,LHFPL6,EPS8,PDGFRB,MFGE8,CHN1,COX4I2,SYNPO2,GPM6B,ANGPT2,NDUFA4L2,CYP26B1,COL4A2,EBF1,ARID5A,EGFLAM,TFPI,ADISSP,HIGD1B,COL18A1,ISYNA1,ACTA2,KCNE4,GPX3,ITGA7,CCDC102B,TJP1,COL4A1,CRISPLD2,MYO1B,LBH,TIMP3,ADAMTS5,NHERF2	CXCL14,DCN,SH3BGRL3,CFD,CD74,SFRP2,KLF4,CD55,HLA-DRA,HLA-DPA1,GJA1,FBLN1,SRGN,HLA-DQB1,SAT1,ZFP36L2,INSIG1,MGST1,EMP1,HLA-DPB1,CLU,S100A16,GSN,LSP1,MMP2,SFN,S100A10,ITM2A,MPZL2,HLA-DRB1,SERPINB5,GPR183,SLPI,HLA-DQA1,PERP,TYROBP,HLA-DMA,CST3,TACSTD2,DSP,MFAP5,HLA-DRB5,CAPG,RGCC,GPAT3,PMAIP1,CXCL8,FGL2,FBLN2,TMSB10
ENPEP	ENSG00000138792	brain	excitatory_neurons	27	132	1146	11.52	195	5.5	PCDH9,CTNNA2,CDH12,MCTP1,NCAM2,RUNX1T1,DMD,PTPRK,NAV3,NELL1,NFIA,KCTD16,GPM6A,PTPRD,AK5,ARHGEF28,DLG2,PPFIBP1,CCK,PEX5L,RALYL,NKAIN2,PTK2,CDH2,NECAB1,SHISA9,LRP1B,CDH9,SLC35F3,GRIA1,MLIP,CSGALNACT1,MMP16,PDE4D,SCN3B,LARGE1,NELL2,LRRC7,GABRB3,MYO1D,MARCHF1,POU6F2,EFNA5,RYR2,ATRNL1,ATP2B1,SNED1,HS3ST5,FMNL2,RBFOX1	USP9Y,NLGN4Y,CUX2,UTY,EPHA6,VWC2,KDM5D,DDX3Y,CNTNAP5,ZNF536,PIP5K1B,CRACD,NXPH1,ERBB4,SDK1,GAD1,LUZP2,PTCHD4,IL1RAP,SPHKAP,NTNG1,PLCH1,COL11A1,COL5A2,CNTN5,ZFY,GAD2,THSD7A,PRKG2,KCNH5,PDE1C,SLC6A1,LRRC37A,KCNMB2,HS3ST4,CAMK2D,PITPNC1,ABTB3,DOCK10,PTPRM,IGF1,SLC5A8,ITGA8,PCP4,TMEM132C,STXBP6,ANK1,SLC35F4,DGKD,ARX
ENPEP	ENSG00000138792	brain	excitatory_neurons	4	395	3519	11.22	800	5.8	CADPS2,PHACTR1,CDK14,HECW1,CELF4,ZNF385B,ARL17B,NKAIN2,LRRK1,CADM2,FSTL4,RYR2,PDE1A,AGBL4,PTPRT,CLSTN2,LRRC37A,SYT1,STXBP5L,DNAH6,NRCAM,ELAVL4,HERC1,ARPP21,PCLO,SV2B,RXFP1,PRUNE2,IPCEF1,NCALD,TMEM117,KCNQ5,SLC24A2,TENM4,MRTFB,CDH10,KALRN,USP9Y,SMYD2,KCNQ3,BCL11A,FMN1,KHDRBS3,CAMK2D,NRG1,CAPS2,PDE3B,THRB,ANK2,FOXP1	SPOCK3,ZNF608,CDH9,GNAL,CUX2,ALCAM,MEIS2,ZNF536,KIAA1217,NXPH1,THSD7A,RASGRF2,GAD1,STXBP6,SDK1,ERBB4,MAF,CDH13,RBMS3,SLC6A1,GAD2,TOX3,GRIK1,SOX6,IGF1,SEMA3C,DOCK10,SYNPR,SLC24A4,MTUS1,ADARB2,SLC24A3,ARX,ANKRD55,SEMA6D,KCNIP1,ZNF804A,TRPC6,ECE2,PARD3,VAV3,FGFR2,LYPD6,PCSK6,NXPH2,FRMD4B,TMEM196,PRELID2,RND3,PROX1
ENPEP	ENSG00000138792	brain	excitatory_neurons	40	33	298	11.07	67	6.6	RXFP1,DCC,MMP16,IL1RAPL2,PDZRN4,TOX,CTNNA2,NELL2,OPCML,POU6F2,CPNE4,CLSTN2,RORB,KHDRBS3,PDE4D,GABRG3,CSGALNACT1,HS3ST5,FOXP1,ZNF385B,CDH10,CCDC85A,B3GLCT,LRP1B,PCLO,UTY,NPFFR2,KCNQ5,ARL17B,ST6GAL2,LRRC37A,HS3ST2,CCK,USP9Y,CCDC3,SYT1,PCDH10,TENM4,DACH1,GCC2,SLC39A10,MRTFB,RALYL,NRCAM,NLGN4Y,FOXP2,LRFN5,KCNH5,EDIL3,ITPK1	CUX2,PRKG1,NFIB,THSD7A,NXPH1,GULP1,ZNF536,MEIS2,GRIK1,GAD1,CRHR2,ITGA8,MYO16,LUZP2,GRIN3A,ERBB4,L3MBTL4,KIAA1217,SLC6A1,EPHA6,GAD2,HTR4,SLC32A1,GPRIN3,CHRDL1,TENM3,PRSS12,PRKCD,ADRA1A,SLC24A3,DAB1,ADCY8,ROBO2,ADAMTSL1,SEMA3C,WHRN,IGF1,PLS3,GNAL,ROS1,ABTB3,UTRN,SULF1,PRKCA,LRRTM4,RASGRF2,CTXND1,FBLN7,KIRREL1,CAMK2N2
ENPEP	ENSG00000138792	pancreas	fibroblasts	8	25	226	11.06	30	2.6	COL6A3,LRP1,COL5A2,EMILIN1,COL6A2,COL6A1,COL1A1,COL5A1,SERPINH1,CD99,COL3A1,PCOLCE,RCN3,COL1A2,CAVIN3,SPARC,VCAN,PPIB,PXDN,SPHK1,RAB34,EMP3,FBN1,MMP2,FKBP10,MRC2,PDIA3,LGALS1,CDH11,MMP14,LAPTM4A,HDLBP,BGN,OSTC,CAPZB,AP2M1,HSP90B1,PTK7,ANXA6,NDN,SURF4,CALU,SPOCK1,EID1,FN1,SH3PXD2A,P3H1,DDR2,NRP1,GPX8	C19orf33,LGALS4,SLPI,VSIG2,LAMB3,F11R,LAMA3,SDCBP2,MAL2,MISP,TSPAN8,LAMC2,TSPAN1,KRT19,MUC1,CEACAM6,EHF,LYZ,ITGB4,PRSS22,TFF1,PKP3,SLC44A4,USH1C,PTAFR,GALNT3,SFN,CLDN7,ADGRF1,FHIP1A,ONECUT2,TGFA,ANXA10,CLDN18,IL1RN,LCN2,SMIM31,TMPRSS4,MALL,INAVA,OVOL2,KLK11,LAD1,FAM83B,SFTA2,CAPN8,ITGA6,ZNF185,FERMT1,GALNT5
ENPEP	ENSG00000138792	breast	smooth_muscle_cells	14	162	1466	11.05	203	32.4	MYL9,TAGLN,IGFBP7,TPM2,CPE,C11orf96,CAVIN3,ACTA2,SOD3,TINAGL1,CALD1,FLNA,COL18A1,NOTCH3,RERGL,PLAC9,PLN,ADIRF,BGN,LMOD1,PPP1R14A,TGFB1I1,DSTN,MCAM,MAP1B,ISYNA1,WTIP,CSRP2,SEPTIN7,S100A4,MYH11,CCDC3,NRGN,SORBS2,MSRB3,CRIP1,TNS1,PDE5A,TPM1,FRZB,LBH,PPP1R12B,CSRP1,RCAN2,FHL5,PDLIM7,SNCG,PRRX1,MAP3K20,FILIP1L	VAMP8,SMIM22,OCIAD2,CD74,TNFSF10,S100A16,RBM47,HLA-DMA,TSPAN13,NEDD4L,TSTD1,HLA-DRB1,EHF,MAL2,CD24,KRT8,S100A14,EPCAM,ELF3,HLA-DRA,TACSTD2,KRT19,ATP1B1,DSG2,CRABP2,KRT18,HLA-DPA1,PLXDC2,ABRACL,CLDN7,TPD52L1,FXYD3,LTC4S,PRSS8,HLA-DPB1,C4orf48,TC2N,SPINT2,ISG20,PLPP2,LRRC26,HLA-DQB1,CLDN4,IRX3,PERP,XBP1,FXYD5,DSP,ELAPOR1,AZGP1
ENPEP	ENSG00000138792	fallopian_tube	fibroblasts	6	364	3355	10.85	446	16.2	DCN,CCDC80,SPARCL1,OGN,FBLN1,COL6A2,SERPINF1,C1S,IGFBP5,COL6A1,LRP1,PSAP,COL6A3,PLAC9,MMP2,PDGFRL,OLFML3,SERPING1,LUM,LTBP4,RARRES2,CD99,SPTBN1,ABI3BP,NFIA,C1R,SEPTIN7,THY1,C7,ECM2,VIM,AEBP1,CST3,PTGIS,PCYOX1,PCOLCE,OAF,CHRDL1,IGFBP4,ANXA5,PDGFRA,ANGPTL1,ABCA8,MGP,FBLN5,FHL1,FILIP1L,NBL1,TIMP2,GPNMB	VAMP8,SPINT2,BCAM,EPCAM,C19orf33,ELF3,CLDN7,CLDN3,HLA-DMA,KRT18,KRT8,TMEM238,GPRC5C,MSLN,CLDN4,CD74,WFDC2,CD9,FOLR1,KRT7,DAPL1,KRTCAP3,PMAIP1,MPZL2,RAB25,TACSTD2,SYNGR2,MAL2,MUC1,UCP2,OCIAD2,EHF,CD82,TTYH1,HLA-DRB1,LYPD1,RASSF7,DSP,TSTD1,CCND1,ATP5MC2,BEX2,KRT19,PDZK1IP1,GMPR,EZR,PLPP2,AP1M2,BIRC3,ERP27
ENPEP	ENSG00000138792	salivary_gland	fibroblasts	13	83	776	10.7	98	13.9	SERPING1,C1S,DCN,CFD,ADH1B,SPARCL1,SERPINF1,IFITM3,GSN,C1R,CALD1,VIM,NID1,LAMA2,ZBTB16,PMP22,LAMB1,ABCA6,MFGE8,TIMP3,LAPTM4A,ABCA8,FGFR1,GPX3,MGST1,LRP1,SPOCK1,FBLN5,CD81,IGFBP7,COL6A3,COL4A2,LAMC1,LHFPL6,FBLN2,SRPX,COL6A2,PRRX1,EBF1,COL4A1,EPHX1,COL6A1,TFPI,PLPP3,CYP4B1,APOD,PRDX6,S100A13,RBMS3,METTL7A	DDX3Y,EHF,SPINT2,AZGP1,USP9Y,HTN3,VAMP8,TPD52L1,FXYD3,PIGR,PRB3,DSC2,CLDN3,ITGA6,ADGRG1,MUC15,CLDN4,C5orf46,ERBB3,ELAPOR1,KRT18,PRH2,BARX2,GALNT3,ARFGEF3,PRB4,AMY2B,EPCAM,WWC1,NEDD4L,TCIM,CCL28,RRAGD,CD9,HTN1,SEC11C,SERINC2,RBM47,PIP,GGTA1,PLPP2,SLC13A5,SORT1,PROM1,ITGB8,ANK3,B3GNT5,PITX1,DNASE2B,IQGAP2
ENPEP	ENSG00000138792	breast	adipocytes	7	247	2380	10.38	343	18.2	VWF,CD36,ID1,EGFL7,CD300LG,NHERF2,GNG11,HLA-E,BTNL9,CLDN5,IFI27,SPTBN1,FABP4,SOX18,GPIHBP1,SPARCL1,KANK3,A2M,EMCN,ESAM,VAMP5,ARHGAP29,GNAI2,ECRG4,EPAS1,ADGRL4,CAV2,PALMD,ANXA3,RAMP2,CLEC14A,PECAM1,ENG,SLC14A1,LPAR6,MGLL,BST2,TXNIP,TCF4,TMEM204,NRP1,TCF15,RNASE1,PPARG,GIMAP1,CDC37,RHOC,FKBP1A,CAVIN1,FABP5	TSTD1,SMIM22,CD3E,CD2,CD69,ACAP1,CXCR4,CD3D,EHF,PERP,CCL5,SPINT2,RBM47,KRT8,KRT18,CD24,MAL2,SPINT1,ELF3,H2AC25,KRT19,TAGAP,TFAP2A,IRX3,CD3G,FXYD3,ELAPOR1,TRAC,DSP,TACSTD2,TRBC1,SOX9,S100A14,CRABP2,RHOH,BCL11B,KRTCAP3,SORL1,PRSS8,RAB25,ERBB3,BSPRY,TRPS1,ATP1B1,NHERF1,SLC25A6,CLDN4,AZGP1,CDH1,PRLR
ENPEP	ENSG00000138792	heart_muscle	smooth_muscle_cells	3	77	781	9.86	758	67.6	SPARCL1,TMSB4X,MYL6,ACTB,PFN1,CALM2,IGFBP7,RGS5,H3-3B,COX6A1,PTMA,ACTA2,DNAJB1,ADIRF,LGALS1,B2M,FTL,IFITM3,MYH11,VIM,SEPTIN7,SPARC,HIGD1B,ID3,IGFBP5,FLNA,MCAM,PPP1R14A,LMOD1,ACTG1,CALD1,ARHGDIB,CPE,EPS8,GUCY1B1,UBB,PDGFRB,MTHFD2,JUN,SELENOM,NOTCH3,PLA2G5,HSPA1A,KLHL23,TLN1,AGT,PLAC9,LBH,HES1,STEAP4	ANKRD1,MYH7,RYR2,TECRL,MYL3,MB,COX7A1,MYBPC3,TTN,LMOD2,DES,TNNI3,XIRP2,NEBL,MYL2,CMYA5,COX6A2,ACTN2,TNNC1,CKMT2,CLGN,ACTC1,TPM1,MYOM2,TNNT2,ATP5ME,ATP2A2,MYH6,SLC25A4,CSRP3,CHCHD10,HRC,TCAP,UQCRB,DSP,TRDN,CKM,PAM,MYOZ2,LDB3,FABP3,ABRA,FBXO40,XIRP1,SYNPO2L,SLC5A1,NRAP,HSPB7,COX7C,PKP2
ENPEP	ENSG00000138792	vascular	smooth_muscle_cells	4	77	801	9.61	100	6	DSTN,PPP1R14A,PLN,RAMP1,TAGLN,LMOD1,TTLL7,SELENOM,MYL9,SLC25A4,CALD1,PRKG1,C12orf75,MCAM,ITGA8,PALLD,SVIL,TCEAL4,AOPEP,SUSD5,NDUFA4,TPM2,NIBAN1,SGCA,RCAN2,MYL6,FLNA,FBLIM1,TGFB1I1,PCDH7,MXI1,PLS3,CCDC107,SORT1,KCNMB1,MYH11,MSRB3,NPNT,SPINT2,NEXN,RBPMS,PDLIM7,ACTA2,TCEAL3,ADIRF,TNS1,ADI1,ACTN1,PPP1R12B,LTBP1	ITM2A,SERPINF1,TMEM176B,TXNIP,ACVRL1,TSHZ2,EMP1,EPB41L3,DCN,IGFBP4,PMP22,GAS7,NAMPT,MGST1,SOCS3,CFD,JUN,VIT,FBLN2,C3,TNFSF10,CD34,FBLN1,SRPX,APBB1IP,HLA-B,SPOCK1,PODN,SCARA5,MAN1A1,C7,CLEC2B,TGFBR3,TMEM176A,IFITM1,OAF,ZFP36,CCNL1,NID1,ATF3,EBF2,DPYSL2,FOSB,NFKBIZ,FGF7,PALM,ADD3,ABCA6,SLC2A3,KLF4
ENPEP	ENSG00000138792	endometrium	endometrial_stromal_cells	20	69	734	9.4	79	8.9	COL1A1,COL3A1,COL5A1,SFRP4,ZNF704,PTCH1,NR2F2,CDH11,LGALS1,COL6A2,TCF4,NREP,CLEC11A,IFITM3,PGR,SFRP1,PMEPA1,PTMS,CRABP2,PALLD,MARCKS,LY6E,MRC2,COL6A1,SERPINH1,COL1A2,MDK,CPXM1,COL27A1,TUT4,PCOLCE,TUBA1A,TBX3,PCSK5,ADAM12,MMP11,SH3PXD2A,GJA1,EMILIN1,IGF1,EDNRA,COL14A1,PGRMC1,OAF,PRRX1,FUS,THY1,PAMR1,ECM1,COL7A1	CLDN4,S100A10,CLDN3,SAT1,WFDC2,PERP,GABRP,TM4SF1,MT1F,MT1E,ENPP3,CD9,MT1G,ELF3,MGST1,MT1M,C19orf33,CRISP3,TACSTD2,DEFB1,KLF5,RAB11FIP1,MT2A,MUC1,CD55,KRT7,SOX17,RIMKLB,SLPI,CXCL2,MT1H,SLC34A2,IDO1,KRT8,KRT18,SCNN1A,ACSL5,MET,MAOA,EHF,PAX2,GCNT3,JUP,RNASET2,GDA,CXCL8,SERPINA5,PTGS1,PAX8,MPZL2
ENPEP	ENSG00000138792	brain	excitatory_neurons	33	68	730	9.32	99	4	MCTP1,CTNNA2,CDH12,PCDH9,DMD,NCAM2,RALYL,PTPRD,ATRNL1,GPM6A,SLC35F3,RBFOX1,NELL1,KCTD16,RYR2,LRP1B,CSGALNACT1,RUNX1T1,PDE4D,DLG2,ATP2B1,PTK2,ARHGEF28,SYN3,USP9Y,ARL17B,OPCML,LRRC7,NELL2,LIMCH1,LARGE1,PEX5L,PTPRK,TMEM132D,KALRN,SOX5,AK5,NLGN4Y,SYT1,HS3ST5,GABRB3,SLC35F1,NECAB1,THEMIS,EFNA5,NFIA,NAV3,PPP3CA,MMP16,NKAIN2	EPHA6,VWC2,CUX2,IL1RAP,COL11A1,CNTNAP5,NXPH1,LUZP2,ERBB4,SDK1,ZNF536,PLCH1,GAD1,NTNG1,THSD7A,COL5A2,SPHKAP,CRACD,GRIK1,PTCHD4,SEMA6D,PDE1C,PIP5K1B,CNTN5,GAD2,ITGA8,SYNPR,ABTB3,SLC6A1,ADRA1A,SLC24A3,ADARB2,VAV3,SOX6,KCNMB2,ANK1,PTPRM,SV2C,TMEM132C,ALCAM,RBMS3,SEMA3E,IGF1,EGFR,ARX,COBLL1,DGKD,STXBP6,DOCK10,LYPD6B
ENPEP	ENSG00000138792	tongue	smooth_muscle_cells	15	33	359	9.19	60	18	SELENOM,ZBTB16,SERPING1,PMP22,IFITM3,MGP,TNS2,SOD3,C1S,C1R,NNMT,COL6A2,ZBTB20,LHFPL6,PLAC9,TIMP2,MAP1B,KANK2,IFITM2,CALD1,SOCS3,IGFBP4,LAMA2,DCN,SDC2,DDR2,TFPI,VIM,CYBRD1,KLF9,MFGE8,LRP1,PDGFRB,S100A4,NID1,LGALS1,HTRA1,PRELP,LAMC1,DPYSL2,PRRX1,EBF1,AEBP1,MFAP4,MXRA8,OLFML3,ZEB2,NR2F2,CD63,EHD2	SFN,VAMP8,S100A2,SYTL1,TACSTD2,S100A14,GPX2,SERPINB5,PERP,FABP5,CLCA2,S100A16,LY6D,KLK11,RAB25,JPT1,CLDN4,DSG3,LYPD3,SDC1,KRT14,PITX1,CAPNS2,S100A11,CALML3,PKP3,TXNDC17,FGFBP1,DSP,SPINT2,LAD1,KRT5,SLC25A5,PTTG1,GSTP1,S100A8,TRIM29,DEFB1,TINCR,DBI,STAP2,AQP3,DSC2,TM4SF1,PMAIP1,IL1RN,CSTA,DSC3,PRDX1,SPRR1B
ENPEP	ENSG00000138792	ovary	smooth_muscle_cells	9	174	1917	9.08	196	25.9	TIMP3,ADIRF,GNAS,PLN,TAGLN,DSTN,IGFBP7,MYH11,CD9,MYL6,TPM2,MCAM,PLAC9,CAV1,TINAGL1,PTMA,TSC22D1,PLS3,CAV2,SELENOW,ACTA2,PTN,MGST3,RRAD,NOTCH3,LBH,BCAM,RERGL,FLNA,RCAN2,RRAS,JUND,MYL9,CEBPB,C11orf96,ID4,MFGE8,SH3BGRL,CD81,TBC1D1,A2M,ITGB1,FRZB,NDUFA4,TBX2,PPP1CB,MT1E,ARPC1A,UBA2,SOD3	DCN,MDK,TSHZ2,C1S,RBP1,SERPINF1,TMSB10,GREB1,C1R,S100A10,STAR,MARCKSL1,OLFML3,ITM2A,SERPINE2,ABCA8,KRT19,PDGFRA,ACSM3,ABLIM1,KLHDC8A,PEG3,TCEAL4,BNC2,COL6A3,MMP2,EFEMP1,ABCA6,COLEC11,CLDN11,SIGLEC11,OGN,ASIP,FHL2,NBL1,FBLN1,HS3ST1,ANGPTL5,MAG,CTSH,SYTL4,NSG1,PWWP3B,PLTP,BEX3,SH3BP5,CSTA,TMEM176A,CYB5A,PLIN5
ENPEP	ENSG00000138792	brain	excitatory_neurons	2	338	3732	9.06	580	5.1	CADPS2,RORB,COL11A1,NCALD,LRRK1,POU6F2,FMN1,NKAIN2,CAMK2D,RXFP1,IL1RAPL2,CPNE4,FSTL4,CDK14,CCDC85A,IPCEF1,PTPRT,SYNDIG1,PDE1C,PHACTR1,CELF4,PRUNE2,DNAH6,KCNQ5,CLSTN2,CDH10,KCNT2,ELAVL4,PCLO,ST6GALNAC3,LHFPL6,TMEM117,FOXP2,CNTN3,CADM2,HS3ST2,ARSJ,GALNT17,RALYL,MKX,PDE1A,HECW1,NRG1,AGBL4,NYAP2,DPY19L1,ARPP21,EPHA3,THRB,KIAA0319	CDH9,KIAA1217,RASGRF2,ALCAM,ZNF608,UTY,GNAL,CUX2,NLGN4Y,ROBO1,SPOCK3,ZNF804A,SDK1,USP9Y,STXBP6,MEIS2,ZNF536,KDM5D,KCTD16,THSD7A,CDH13,GAD1,NXPH1,TMEM196,LRRC37A,MAF,ERBB4,PDZD2,ARL17B,DDX3Y,ENSG00000284762,SEMA3C,FBLN7,GAD2,SLC6A1,SEMA6D,EPHA6,RBMS3,LZTS1,TOX3,DAB1,SORBS2,QKI,SLC24A4,ZNF462,ADAMTSL1,SGCD,ZNF385D,KCNIP1,SLC24A3
ENPEP	ENSG00000138792	vascular	fibroblasts	7	38	427	8.9	58	7.4	VIT,PDGFRL,LTBP4,EGFR,ABCA8,ACADL,MEOX2,APOD,CLDN1,SCN7A,COL9A3,USP54,GPC3,SHOX2,FOXD2,FOXD1,NOVA1,ABCA10,DCN,BNC2,SHISA3,TENM2,TIAM1,CDO1,NR2F1,BHMT2,ANGPTL7,CYP1B1,KLF5,LAMB1,PDZRN4,CYP4B1,GLI1,RASSF8,CBLB,GPSM2,ZBTB20,HSD11B1,SYTL4,DOCK5,PAK3,ETV1,NRP2,STXBP6,EBF2,TMEM100,SOX9,ALDH1L1,PLXDC1,PTCH1	MEF2C,EPAS1,HLA-B,AOC3,B2M,PPP1R14A,ESAM,GGTA1,PLXDC2,TGM2,APLP2,PREX1,PLN,IRAG1,LMO2,BCAM,GYPC,MAF,PCOLCE2,LIMS2,SGCA,GMFG,ARHGDIB,SORBS2,MCAM,ENTPD1,HLA-A,PCDH7,ERG,LMOD1,KALRN,GIMAP4,FXYD5,RAMP1,LRRFIP1,FHL5,TNFRSF1B,LTC4S,EHD4,FBLIM1,HLA-DRB1,DTNA,AP1S2,MYH11,MYOCD,TPM2,CD74,DPT,ITGA8,BRI3
ENPEP	ENSG00000138792	fallopian_tube	lymphatic_endothelial_cells	26	6	68	8.82	8	7.8	CAVIN2,TFPI,VIM,GNG11,SPTBN1,PPFIBP1,SLC38A2,FBLN1,MMRN1,TIMP3,ITGB1,ANXA5,AKAP12,CCL21,IL6ST,HLA-E,SELENOP,PTMS,CNN3,GYPC,TFF3,GNAS,IGFBP7,SEPTIN7,CDC42,ELK3,ATP5F1E,SEPTIN2,APP,TCF4,ECSCR,MTUS1,CD99,GNAI2,TMSB10,IGFBP4,HNRNPA2B1,DDX5,LGALS1,HNRNPK,ZBTB20,JMJD1C,ANXA2,CD59,AHNAK,ARHGAP29,CAVIN1,RARRES2,ARL6IP1,ADD3	EPCAM,C19orf33,CLDN7,CLDN3,CLDN4,MSLN,MUC1,KRTCAP3,MPZL2,WFDC2,DAPL1,ELF3,RAB25,GMPR,TTYH1,MAL2,SKAP1,CXCR4,LYPD1,AP1M2,SPINT1,GALNT3,CLDN1,PDZK1IP1,PAX8,STXBP2,CHD9NB,ERP27,S100A1,SMIM22,CD37,SCNN1A,HCST,CD53,CDH1,SYTL1,LYPD6B,VSIG2,SYTL3,CLDN10,FYB2,KLK11,BIK,CRISP3,KLK6,CRYBG1,SAMSN1,MYH14,VTCN1,RAC2
ENPEP	ENSG00000138792	endometrium	glandular_and_luminal_cells	21	58	689	8.42	72	10	TM4SF1,ANXA1,TNFRSF12A,KRT18,S100A10,TFPI2,CLDN4,RAB11FIP1,KRT8,EZR,CLDN3,NEDD9,SNX9,AKAP13,AFDN,SAT1,PNPLA8,TLE1,LMO7,ANKRD12,UBC,TMSB10,DENND2C,SEC14L1,DSP,LDLR,UBALD2,KLF5,CD24,GNG11,F11R,JUP,USP53,MPZL2,KIF13B,TMSB4X,HEBP2,CDV3,ERRFI1,MBP,PDLIM5,ANXA11,RNASET2,CYB5A,F2RL1,ASRGL1,BIRC3,GALNT3,TRAF4,SPHK1	COL3A1,SPARC,IGFBP4,RAMP1,PCOLCE,RORB,COL1A1,SERPINF1,COL6A2,NR2F1,DCN,IGF1,APCDD1,C1S,HAND2,C1R,APOD,VCAN,NID1,TPM2,ZEB1,PDGFRA,RBP1,MYL9,CD248,ISLR,PTGDS,OSR2,CFD,COL6A1,IGFBP7,COL6A3,COX7A1,COL5A2,OLFML3,FBLN2,MMP2,HSPB6,HOXA10,MME,RFTN1,SNCAIP,ARHGAP20,PAPPA,PTN,APOE,CPXM1,DKK1,HOXA11,TGM2
ENPEP	ENSG00000138792	brain	inhibitory_neurons	30	77	920	8.37	114	4.8	NXPH1,ERBB4,SLIT2,PTPRM,ZNF385D,SPOCK3,CHRM2,PLCXD3,SOX6,GPR149,TENM1,SLC35F4,KLF12,ANO4,RAB3IP,FGF12,KCNC2,PRKG1,ZNF536,ELAVL2,GALNTL6,DOCK11,PAM,GAD1,ASTN2,PLCE1,KCND2,ZMAT4,GAD2,TAFA2,ADCY8,GPC6,QKI,TRPC4,KLHL5,GRIA1,ST8SIA4,DNER,CNTNAP3,SAMD5,ADAMTS17,SATB1,INPP4B,RNF144B,RASSF8,OSBPL3,MCC,XKR4,CPLX1,VWC2L	RALYL,NELL2,LINGO2,ARPP21,RGS6,NECAB1,CACNA2D1,CADPS2,PDE1A,EPHA4,CAMK2A,PTPRT,MLIP,NFIB,NRXN1,MAN1A1,KCNT2,NRG1,ARAP2,MAPK4,NELL1,CA10,SATB2,TESPA1,ENC1,NFIX,NGEF,KCNB2,HTR1F,TAFA1,GRM3,GDA,CRACDL,NRGN,SLC17A7,GRID2,NEDD4L,SV2B,GAP43,DPYD,MEIS2,IPCEF1,PTK2B,CPNE4,TOX,PTPRD,CHN1,LAMA2,CBLN2,CACNA1E
ENPEP	ENSG00000138792	liver	hepatocytes	4	61	777	7.85	63	27.5	APOC3,TTR,MGST1,ADH1B,ALB,APOC1,ANG,AZGP1,MAT1A,DCXR,UQCRQ,RBP4,SOD1,APOA1,APCS,SERPINC1,AMBP,CES1,CPB2,RARRES2,CLU,APOA2,TF,CYP2E1,APOH,CFHR2,KNG1,ORM2,SERPING1,CYP3A4,ADH4,HSD17B6,TMBIM6,TAT,SEC62,PLG,AGXT,ECHS1,VTN,C1S,CYP2C8,ATP5ME,NDUFB1,CYP2C9,COX6C,SULT2A1,AKR1C4,ATP5PF,ETFB,HPX	SRGN,GMFG,PTPRC,TMSB10,CD53,CXCR4,LAPTM5,HCST,ITGB2,GIMAP7,ARHGDIB,CYBA,S100A11,FXYD5,FYB1,TMSB4X,TYROBP,FCER1G,CCL5,HLA-E,GSTP1,CELF2,S100A6,IQGAP1,CD48,CD44,HCLS1,MRC1,GPSM3,JUNB,IFI16,GIMAP4,EMP3,S100A4,CARD16,GYPC,COTL1,ANXA1,PLAC8,CD37,CLEC2B,MEF2C,ZEB2,WIPF1,CTSS,CST7,VIM,RAC2,AIF1,KLRD1
ENPEP	ENSG00000138792	fallopian_tube	smooth_muscle_cells	10	181	2341	7.73	235	25.2	C11orf96,DSTN,TAGLN,HES4,GADD45B,MYL9,MCAM,ADIRF,IGFBP7,ACTA2,SELENOM,TPM2,PPP1R14A,CDKN1A,CPE,PLN,CSRP2,CALD1,SORBS2,CCDC107,MYH11,FLNA,PTP4A3,CAVIN3,MGST3,NOTCH3,CRISPLD2,NTRK2,NFIL3,MYL6,RCAN2,FRZB,TINAGL1,C12orf75,SYNM,SOD3,YBX3,RHOB,APOLD1,ECRG4,C1QTNF1,EFHD1,RERGL,RRAS,MFGE8,TPM1,TNS1,GUK1,LMOD1,COX7A1	CYBA,LY6E,S100A10,SAT1,RBP1,HLA-B,VAMP8,MDK,EPCAM,CD74,FXYD5,SPINT2,ZFP36L2,ELF3,CLDN7,RNASET2,CLDN3,KRT8,C19orf33,NFKBIA,CTSH,KRT18,KRT19,CLDN4,WFDC2,MSLN,DMKN,FOLR1,HLA-DMA,S100A13,TMEM238,KRT7,HMGN1,TMSB10,HMGA1,MUC1,TACSTD2,DAPL1,AFDN,FBLN1,KCTD12,MARCKS,TC2N,C3,FAM107A,ANXA1,HLA-A,CD24,OCIAD2,LTC4S
ENPEP	ENSG00000138792	endometrium	endometrial_stromal_cells	13	127	1648	7.71	140	14.3	IGF1,COL3A1,FN1,RORB,MME,COL1A1,GDF7,COL6A1,HOXA10,REV3L,ECM1,NAP1L1,HOXA11,PTN,SULF2,JAZF1,ZBTB20,SPARC,PDGFRA,SEMA5A,OSR2,PTGDS,TBX3,SFRP4,GASK1B,NREP,ARHGAP20,TMEM196,TCF4,NR2F2,F10,CACNA1D,COL14A1,P4HA2,TCF12,IGFBP2,DIO2,EDNRA,PGRMC1,LMO4,MOXD1,COL5A1,RUNX1T1,MARCKS,MDK,PLCL1,LGALS1,SPARCL1,PTCH1,COL5A2	SAT1,EZR,CLDN3,CLDN4,S100A10,CD9,ELF3,RAB11FIP1,KLF6,IER3,TNFAIP3,PERP,ATF3,WFDC2,KRT19,EHF,DSP,SPINT2,HLA-B,GABRP,BHLHE40,EPCAM,S100A11,IFI27,CDH1,C19orf33,SOX17,MT1F,TES,KRT18,MAFF,NFKBIA,TACSTD2,TM4SF1,ISG20,MT2A,MT1E,KLF5,CD55,MGST1,KRT8,RNASET2,VAMP8,JUP,MAP3K8,SHROOM3,SMIM22,USP53,SCNN1A,NR4A2
ENPEP	ENSG00000138792	liver	hepatocytes	0	103	1363	7.56	106	29.1	TAT,MAT1A,APOC3,ALB,UQCRQ,APOC1,CPS1,ADH1B,GATM,C1S,FGA,ATP5ME,TF,PLG,CPB2,C9,BAAT,HMGCS2,HSD17B6,SELENOP,CHCHD10,APOB,APOA2,UQCR11,LEAP2,ACSL1,TTR,ATP5MK,SERPING1,NDUFB1,FGB,MT1X,COX7C,HINT1,CYP8B1,TMBIM6,PCK1,UQCR10,ITIH1,CLU,CYP2C8,TDO2,METTL7A,CYP2C9,FN1,POLR2L,SCP2,NDUFB2,ACSM2B,PAH	SRGN,GMFG,HCST,FOS,TMSB10,PTPRC,CXCR4,CD53,ARHGDIB,LAPTM5,GIMAP7,ITGB2,FXYD5,TMSB4X,S100A11,HLA-A,CYBA,GIMAP4,CLEC2B,HLA-E,CCL5,CARD16,CELF2,TYROBP,FCER1G,GSTP1,ARPC1B,IFI16,CD44,CD48,JUNB,EMP3,ZEB2,MRC1,S100A6,FYB1,HCLS1,GPSM3,COTL1,IL16,CST7,S100A4,RAC2,CD37,PLAC8,WIPF1,GYPC,IQGAP1,CTSS,HLA-B
ENPEP	ENSG00000138792	kidney	proximal_tubular_cells	2	180	2572	7	195	87.9	FABP1,MT1H,MT1G,ALDOB,HPD,PCP4,MT2A,MT1F,MT1X,SUCLG1,GPX3,S100A1,MT1E,RBP5,MDH1,MCCD1,PCK1,MT1M,FTL,FAM107B,SAT2,MSRA,PPP1R16A,MIOX,ATOX1,NDUFB1,ALB,NDUFC1,ATP5ME,ATP5F1E,NKAIN4,MAOA,GSTA1,DDX10,UQCR11,RAB11FIP3,UQCR10,ATP5IF1,ETNK2,CXCL14,COX6C,HSD17B14,HAGH,ADI1,PEPD,SOD1,COX7C,DHRS4,C11orf54,AGMAT	CYBA,GSTP1,TMSB10,ITM2B,B2M,S100A11,TXNIP,HLA-A,TMSB4X,H3-3B,MYL6,TNFSF10,APP,HLA-C,CD24,ACTB,CD63,MYL12A,HLA-B,IL32,PIGR,HNRNPA1,UBC,SPP1,NPM1,ACTG1,VMP1,MGST1,CNN3,S100A10,NTN4,TAGLN2,APLP2,EEF1A1,SERPINA1,VIM,PFN1,HIF1A,LAPTM4A,CTSC,LRP2,ANXA4,POLR2J3,TSPAN1,IGFBP7,HLA-E,S100A6,NAT8,PSAP,S100A4
ENPEP	ENSG00000138792	breast	fibroblasts	5	175	2707	6.46	190	22.2	DCN,RARRES2,LUM,CXCL12,MFAP4,GSN,LRP1,C1S,SERPING1,SERPINF1,APOD,FBLN1,SELENOP,COL6A2,PCOLCE,MXRA8,SRPX,SOD3,TMEM176B,OLFML3,C1R,SPRY1,PRRX1,PDGFRA,CPE,FBLN5,COL6A1,SGCE,PMP22,CTSK,SPON2,CFH,SFRP2,CCDC80,DPT,HTRA1,PDGFRL,FGF7,TMEM176A,ABCA10,TIMP2,RGMA,LHFPL6,LTBP4,PLTP,COLEC12,LAMB1,BICC1,ABCA6,VEGFD	HLA-B,VAMP8,B2M,SRGN,EZR,ARHGDIB,PTMA,OCIAD2,TSPAN13,ATP5F1E,RGCC,HLA-C,CD74,NR4A2,HLA-DMA,ABRACL,ITGA6,CFL1,PNP,PFN1,CKS2,PABPC1,SYNGR2,BCAM,KTN1,CRACR2B,SMIM22,SAT1,SLC25A5,UBE2S,TSTD1,ETS2,CRIP2,TMSB4X,BST2,CXCR4,TINAGL1,TPD52,NEDD9,KLF6,ICA1,SPINT2,DUSP2,TSPAN15,MGST2,TPD52L1,SELENOK,LRRFIP1,UQCR11,RBM47
ENPEP	ENSG00000138792	lung	fibroblasts	9	74	1145	6.46	88	25.7	RARRES2,INMT,PPP1R14A,ADH1B,TCF21,CAMK2N1,GPX3,COL6A2,DKK3,GPC3,TPM2,NR2F1,COL6A1,A2M,COX7A1,MFAP4,AEBP1,LUM,CALD1,LTBP4,C1S,DCN,NBL1,PRELP,NKD2,CCN5,COL1A2,ADAMTS8,EMILIN1,HSPB6,PLAC9,FGFR4,MMP2,PCOLCE,PDGFRA,CDH11,SCN7A,OLFML3,AOC3,LAMB1,SPARCL1,COL6A3,LAMA2,FBLN1,SLIT2,LMCD1,FEZ1,VGLL3,TBX2,HSD11B1	ASAH1,VAMP8,BRI3,ARPC2,ARHGDIB,OAZ1,CD74,TKT,SYNGR2,S100A11,ARPC3,LRRFIP1,IQGAP1,LYN,HLA-DPA1,CYRIB,CTSS,HLA-DMA,SERPINB1,CSTB,LTA4H,ALCAM,TSPO,FCER1G,CYBA,CAP1,CD9,ATP1B1,TALDO1,CD53,CHCHD10,RBM47,MYL12A,TMBIM6,B2M,SERPINA1,LGALS3,EFHD2,HLA-DRA,CAT,LAPTM5,HLA-DRB5,ATP6V0D1,LCP1,DBI,CALM1,CTSD,TMC6,FTL,NPC2
ENPEP	ENSG00000138792	lung	smooth_muscle_cells	24	12	186	6.45	16	18.8	PDGFRB,CALD1,COX4I2,TBX2,LHFPL6,BGN,NR2F2,MCAM,PPP1R14A,GJA4,TINAGL1,NOTCH3,DCN,HIGD1B,EGFL6,TPM2,TGFB1I1,A2M,ACTA2,KLHL23,NDUFA4L2,SPARCL1,NR2F1,PLAC9,COL1A2,IGFBP7,NID1,NCK2,MYH11,AOC3,GPX3,TAGLN,TCF21,COL6A1,F10,LMOD1,COL6A2,LMCD1,ISYNA1,MYL9,RASL12,ITM2C,RNF152,ADAMTS1,WFDC1,NDRG2,TPM1,RARRES2,MRGPRF,MXRA8	VAMP8,CSTB,CXCL16,S100A10,FABP5,FCER1G,GPX1,CD37,TANC2,FTL,LCP1,CAPG,SPI1,LAPTM5,FTH1,RBM47,C2,SERPINA1,SLC11A1,LTA4H,MACC1,CYBA,ATP1B1,LGALS3,TYROBP,CTSH,NCEH1,ALOX5AP,SPINT2,NPC2,PHACTR1,C1orf162,VSIG4,CD52,MGST1,SIRPA,BRI3,RAB11FIP1,CTSD,CLDN7,LSP1,HLA-DQB1,HBEGF,MSR1,MAPK13,TSTD1,BCL2A1,HLA-DQA2,TSPO,CYTH1
ENPEP	ENSG00000138792	brain	excitatory_neurons	1	277	4370	6.34	425	3.4	LRRTM4,R3HDM1,RGS6,RFX3,TAFA1,NECAB1,HS6ST3,CUX2,PDZD2,ENC1,CAMK2A,LINGO2,DGKB,KCNIP4,NLGN4Y,NDST3,TMEM178B,SYN3,EPB41L2,FLRT2,TESPA1,MED12L,USP9Y,PPP3CA,PTK2B,NTRK3,KALRN,LRFN5,ADGRB3,GLRA3,RAPGEF5,NECTIN3,GRIA2,LRRC37A,ARL17B,CA10,RASGRF2,KCTD16,MAPK4,NLK,GAB1,GRIA4,PTPRK,ATRNL1,CBLN2,ST6GALNAC5,GABRB3,MRTFB,ATP2B1,GPC6	FSTL5,GRIK3,GRIP1,FNBP1L,WLS,ZNF536,KLHL5,CRACD,PTPRM,GAD1,NXPH1,RBMS3,PCDH11X,ERBB4,DNER,PDZRN4,CDH7,ZNF385D,SLC35F1,GPRIN3,GAD2,ANK1,SLC6A1,PLD5,SLC24A2,MAF,PLOD2,SAMD5,TENM1,KCNIP1,IL1RAPL2,VAV2,SOX6,DGKD,C8orf34,IGF1,SLC24A3,RAB3IP,ASTN2,HS3ST2,ABTB3,ANKRD55,LRP1B,ARX,DOCK10,SGCZ,DPP10,NHS,VWC2L,QKI
ENPEP	ENSG00000138792	esophagus	fibroblasts	6	50	817	6.12	57	23.5	CFD,CST3,SERPINF1,GSN,ADH1B,SERPING1,PLAC9,DCN,FBLN1,TIMP3,S100A4,MMP2,GPX3,CLU,FTH1,C1S,PSAP,SFRP2,HTRA1,COL1A2,SFRP1,FTL,CTSK,TIMP2,GPNMB,FBLN2,PRELP,C1R,CYBRD1,SCARA5,MGP,NUPR1,IGFBP6,LGALS1,PLTP,CD99,RARRES2,CD63,VIM,COL6A2,AEBP1,MFAP4,MFGE8,SPON2,PCOLCE,MFAP5,LAPTM4A,MXRA8,S100A6,CCDC80	TACSTD2,SFN,S100A2,FABP5,DSG3,PERP,FXYD3,TM4SF1,KLF5,AQP3,C19orf33,KRT15,SPINT2,SERPINB5,PMAIP1,TRIM29,KRT5,DAPL1,EHF,LY6D,KRT19,DSP,PITX1,KRT18,HSPB1,KLF6,CALML3,S100A14,MPZL2,DSC3,CLDN4,CLDN7,EFNA1,LYPD3,DSC2,CHCHD10,ANXA1,KRT13,RHOV,ELF3,IL1RN,RAB25,TPD52L1,SOX2,PTMA,IRF6,SDC1,EEF1B2,SOX15,VAMP8
ENPEP	ENSG00000138792	endometrium	endometrial_stromal_cells	19	52	859	6.05	56	16.2	C11orf96,IGF1,NAP1L1,KLF9,JMJD1C,PTN,FN1,CHD1,AKAP12,TBX3,FJX1,MME,EMP1,EMP3,PHLDA1,MYC,COL6A1,RND3,FGFR1,RASSF8,TWIST1,ZBTB21,PIM1,BMP2,PLEKHH2,GEM,PTGDS,SMAD7,CAVIN1,COL6A2,BTG1,FGF2,CEBPB,SAMD4A,NFATC2,RORB,PLCL1,NRIP1,JAZF1,PRDM1,TWIST2,SERPINE1,SLC2A3,RYBP,ARHGAP20,LIMA1,LTBP4,TSC22D2,PMEPA1,FRMD6	CLDN3,CD9,WFDC2,ELF3,S100A11,S100A10,CLDN4,RAB11FIP1,SAT1,PERP,KRT19,MGST1,SPINT2,MT1F,TMEM101,GABRP,CDH1,MT1E,EHF,EPCAM,UGT2B7,RNASET2,TSTD1,SOX17,SMIM22,TM4SF1,IFI27,SHROOM3,KRT18,MT1G,TACSTD2,TSPO,PAX8,C19orf33,VAMP8,ASRGL1,C2orf88,AGR2,ENPP3,MIF,MT2A,LGR4,RIMKLB,MT1M,SLC26A2,KRT8,DSP,CRISP3,DEFB1,UCP2
ENPEP	ENSG00000138792	endometrium	endometrial_stromal_cells	5	203	3378	6.01	215	18.6	COL3A1,IGF1,PDGFRA,PTGDS,PTN,MME,RORB,PLEKHH2,CFD,JAZF1,TMEM196,NID1,PLCXD3,ELN,ZBTB20,SEMA5A,COL6A3,EDNRA,DSEL,OSR2,NR2F1,NPW,SOCS3,COL5A2,CILP,PARM1,COL6A1,ZEB1,PAPPA,MOXD1,RAMP1,ARHGAP20,SCARA5,TSHZ2,LRP1,FGF10,CCDC71L,HOXA10,ZBTB16,SPARC,C1S,TLR4,LMO4,ENPP1,APOE,ABCA1,KLF9,TSHZ3,COL1A1,C1R	S100A11,GAPDH,TMSB10,UBC,PTMA,FTH1,EZR,ATF3,CLDN3,EIF1,MYL6,S100A10,SAT1,KLF6,TPT1,HSP90AA1,ELF3,GSTP1,HSPB1,CLDN4,CD24,CYBA,HLA-B,EPCAM,KRT19,TM4SF1,NFKBIA,ANXA2,KRT18,PPIA,WFDC2,RAB11FIP1,HSP90AB1,KLF5,GPX1,SRP14,IER3,EEF1A1,HSPA1A,GADD45A,CFL1,TNFAIP3,ACTB,MYL12B,CHCHD2,ACTG1,MYL12A,ETS2,LRRFIP1,DDX5
ENPEP	ENSG00000138792	skeletal_muscle	smooth_muscle_cells	2	132	2284	5.78	162	41.6	RGS5,NDUFA4L2,HIGD1B,COX4I2,NOTCH3,IGFBP7,CALD1,MFGE8,GJA4,CPM,CD36,CPE,EPS8,MYL9,PPP1R14A,TESC,NDRG2,ITGA7,FHL5,ISYNA1,MYO1B,CLMN,ARHGDIB,GJC1,ACTA2,EGFLAM,LGI4,KLHL23,MTHFD2,PACSIN2,ANO1,NR2F2,APOLD1,TPM1,IRAG1,LMOD1,FILIP1L,MCAM,GUCY1A1,IGFBP2,DAAM2,ABCC9,INPP4B,SEPTIN4,RGS16,SSTR2,C1QTNF1,GUCY1A2,MYLK,AVPR1A	DCN,S100A10,CFD,FBLN2,GSN,ITM2A,S100A13,DPT,ANXA2,TNXB,PDGFRL,ABLIM1,LAMA2,LUM,FBLN5,CILP,PDGFRA,FBLN1,CELF2,TMSB10,LSP1,LTBP4,ABI3BP,CD34,CCDC80,CCN5,PLXDC2,S100A6,MGST1,IGFBP6,NOVA1,SCARA5,MMP2,KLF4,SH3BGRL3,TNFSF10,CST3,ANXA1,CLEC14A,PLAC9,ABCA8,MRC2,MARCKS,GAS7,ZFP36L2,PMP22,MFAP5,COL1A2,ISLR,HMCN2
ENPEP	ENSG00000138792	brain	excitatory_neurons	7	185	3220	5.75	277	3	LRRTM4,HS6ST3,DGKB,RFX3,CUX2,R3HDM1,GLRA3,KCNIP4,PTPRK,RGS6,MED12L,TAFA1,NECTIN3,ADAMTS3,LINGO2,NDST3,RASGRF2,DCAF6,FLRT2,CBLN2,GRIA4,TMEM178B,PPFIBP1,GRIA2,CACNA2D1,NECAB1,MLIP,EPB41L2,GAB1,GRM7,CHRM3,CA10,GABRB3,CACNA2D3,PPFIA2,KHDRBS2,MAPK4,GULP1,FAT3,P2RY14,SIPA1L1,PDZD2,UNC5D,NR3C2,KALRN,PRAG1,ST6GALNAC5,EPHA4,MAP3K5,TESPA1	USP9Y,UTY,NLGN4Y,GRIK3,FSTL5,KDM5D,WLS,ZNF536,FNBP1L,PTPRM,DDX3Y,LRRC37A,PCDH11X,NXPH1,GAD1,GRIP1,ASTN2,ERBB4,IL1RAPL2,ARL17B,RBMS3,ANK1,MAF,CRACD,KLHL5,PLD5,PDZRN4,GAD2,SLC6A1,ZNF385D,KCNIP1,GRIP2,PLOD2,ZFY,DNER,SLC24A3,SOX6,SAMD5,IGF1,VAV2,ABTB3,ANKRD55,CHRM2,KAZN,ARX,SGCZ,DOCK10,C8orf34,NRIP3,ADARB2
ENPEP	ENSG00000138792	fallopian_tube	fibroblasts	3	210	3851	5.45	261	10.5	MDK,SFRP4,COL6A3,FBLN1,SPARCL1,IGFBP4,IGF1,TGM2,SSR3,PRRX1,LGALS1,OLFML3,CRISPLD2,PTGDS,RAMP1,SERPINF1,SFRP1,IGFBP5,OGN,ANXA5,HSPB6,PBX1,PGR,TWIST2,SELENOP,LONRF2,PCOLCE,SPON1,CKB,NBL1,CPXM1,ALDH1A2,NDN,SMOC2,ALDH1A1,RARRES2,TPM1,NID1,PCYOX1,BST2,ESR1,SH3PXD2A,CCN4,PLEKHA5,OMD,OAT,PPIB,OSR2,ZNF516,TMEM176A	CD9,VAMP8,ANXA1,SPINT2,EPCAM,C19orf33,HLA-DMA,CLDN7,ELF3,CD74,BCAM,CLU,CLDN3,KRT8,KRT18,S100A10,TMEM238,CLDN4,MSLN,TES,WFDC2,KRT7,FOLR1,MUC1,EZR,DAPL1,KRTCAP3,TM4SF1,MPZL2,ARL2,SYNE2,TACSTD2,RAB25,CRIP2,UCP2,MAL2,ARHGDIB,HLA-B,CCND1,FAM107A,TTYH1,BIRC3,EHF,TC2N,NEDD9,RNASET2,GMPR,DSP,RASSF7,CD24
ENPEP	ENSG00000138792	salivary_gland	fibroblasts	19	16	309	5.18	18	6	SERPING1,DCN,C1S,LRP1,CFD,FBLN1,GSN,COL6A2,CST3,VIM,C3,CALD1,FGFR1,VIT,IGFBP6,TIMP2,PLAC9,MFGE8,C1R,IFITM3,MFAP5,FBLN2,COL6A1,PSAP,IGFBP5,S100A6,PMP22,ZBTB16,SERPINF1,SPOCK1,LGALS1,DCLK1,PODN,CYBRD1,GPX3,CRISPLD2,FSTL1,PTGIS,MFAP4,COL6A3,NID1,SCARA5,RTN4,AEBP1,PRRX1,COL1A2,PIK3R1,TIMP3,SPARC,CILP	PIGR,ASRGL1,EHF,CLDN4,ELF3,KRT18,TACSTD2,CLDN3,ITGB8,TM4SF1,ITGB4,KRT7,CCL28,PLPP2,NEDD4L,SPINT2,RAB11FIP1,TFCP2L1,EPCAM,ARFGEF3,VAMP8,AZGP1,KRT23,KRT19,TCN1,ATP1B1,KRT8,ERBB3,CLDN7,FOXQ1,EEF1A2,STATH,WFDC2,SLPI,PROM1,OVOL2,FMO2,PDZK1IP1,DEFB1,PIP,MPZL2,DSP,PRSS22,FAM3D,LCN2,NEDD9,ANKRD36C,CXCL3,FUT2,DSC2
ENPEP	ENSG00000138792	breast	fibroblasts	12	97	1891	5.13	107	44	APOD,IGF1,SPRY1,LUM,VEGFD,TIMP1,COL3A1,SRPX,ADAM12,LGALS1,RELN,PCDH18,VCAN,DCX,PCOLCE,COL6A3,COL1A1,BICC1,NID1,MXRA5,CTSK,FGF7,SPON2,PTGDS,OLFML2A,ADAMTS12,MMP16,LOXL1,KLK1,ECEL1,COL14A1,PDGFRA,SERPINE2,RUNX1T1,DLK1,FGF10,CPE,ITM2A,FMO1,TGFBI,CHGA,COL5A2,NR2F1,COL1A2,OAF,CRISPLD2,CDH11,ZFHX4,SLIT2,TNFAIP6	HLA-B,HLA-C,B2M,SRSF7,ARHGDIB,TUBB4B,UBC,TPT1,SRGN,JUND,JUNB,TSC22D3,HLA-E,TGFB1,HSPA8,GNAS,UBE2S,EIF1,RSRP1,BTG1,SARAF,EZR,ACTG1,DUSP1,HNRNPA2B1,PTPRC,CCL5,IL32,CITED2,SRSF2,SAT1,JPT1,CALM1,TUBA4A,HSP90AA1,PTMA,RGCC,IER2,SOCS1,H2AX,ODC1,MYL12A,ARPC3,PABPC1,CLIC1,DDX5,LRRFIP1,ZFP36L2,GNAI2,VAMP8
ENPEP	ENSG00000138792	colon	undifferentiated_cells	8	5	98	5.1	5	1.1	TNNT1,YWHAE,C11orf58,SNRPD2,GPX4,HNRNPA1,PABPC1,SEC11A,TBCA,SUMO2,NAP1L1,LGALS1,PCBP2,PTMS,DPP7,LDHB,MORF4L1,MDK,PPIA,EIF3A,GAPDH,BTF3,HNRNPC,TPM2,H3-3B,HMGN1,CBX3,PAFAH1B3,ERH,ARPC1B,YBX1,SLC25A3,SERBP1,NACA,NOP10,SRP14,NPM1,TRMT112,PKM,DMKN,PEBP1,UQCRB,PTMA,SMARCA5,NDUFA11,METAP2,NEDD8,SMS,GSTP1,LAMTOR5	LGALS4,C15orf48,TSPAN8,PCK1,PIGR,HSPA1A,PHGR1,FAM3D,AGR3,CDC42EP5,FABP1,CDX1,HMGCS2,TXNIP,PSMB8,VAV3,CD24,HEPH,GPR15LG,PYCARD,UGT2B17,SMIM22,FXYD3,CLDN3,ENSG00000284797,SPINK1,VIL1,DDC,PPP1R1B,PDZK1IP1,CDH17,SLC44A4,TMEM176A,CCND2,HNMT,CEACAM5,IFI27,GPA33,SELENBP1,FCGRT,SULT1B1,LRATD1,KRT20,ANKS4B,SDCBP2,GPX2,EPS8L3,CAPN8,MT1G,ARSL
ENPEP	ENSG00000138792	small_intestine	intestinal_goblet_cells	2	39	773	5.05	41	31.6	MUC2,FCGBP,CLCA1,TFF3,ZG16,BCAS1,TFF1,CEACAM5,NPDC1,GSN,REG4,MLPH,SPDEF,REP15,SYTL2,LRRC26,TPSG1,ATOH1,RAB27A,SCNN1A,CREB3L1,HEPACAM2,FAM177B,SPINK4,ZG16B,GALNT5,FOXA3,FAXDC2,NEURL1,F3,MUC1,QSOX1,ATP2A3,CEACAM6,RAP1GAP,ADM,CAPN9,ERN2,CRACR2A,ANO7,PLA2G10,DHRS9,MLLT3,NXPE1,MIA3,CDC42EP3,TBX10,CAPN8,MCF2L,RASD1	PRAP1,ATP5ME,ANPEP,FTL,ATP5F1D,DPEP1,CHCHD10,COX4I1,FCGRT,FTH1,SMIM24,CD74,COX5B,PEBP1,GAPDH,CST3,COX6A1,COX6C,TPI1,DNPH1,COX7C,ALDOB,UQCRQ,REEP6,EDF1,CYB5A,ADIRF,TPT1,COX6B1,SOD1,HLA-DRA,ATP5F1E,ATP1A1,SLC39A5,UQCR11,CLDN3,LGALS2,NDUFA1,CLDN15,COX7B,EIF1,CYSTM1,PRELID1,KHK,OAZ1,KRT19,MPST,ATP5MJ,CES2,GPX4
ENPEP	ENSG00000138792	placenta	extravillous_trophoblasts	25	7	139	5.04	8	3	MIF,KRT19,LY6E,SLC16A3,S100A11,TAGLN2,PFN1,GAPDH,TPM1,GPX4,KRT8,GCSH,DSTN,NACA,TMSB10,KDELR1,PRDX1,PPIA,YWHAQ,MORF4L2,CD63,HINT1,SUMO2,C1QTNF6,LAPTM4A,PDIA6,BTF3,PKM,MFAP5,SRI,RACK1,CALD1,ACTB,MYL6,UBA52,ARHGDIB,PGF,PPIB,P4HB,YWHAZ,RBM3,MYL12B,TMED10,H3-3A,SEC11A,VASP,QSOX1,SSR2,PRDX5,GLRX	DUSP9,EIF1AY,TPGS1,EPN3,DDX3Y,SOD3,LARGE2,SP6,PRR5,SLC22A11,AMOT,SLC27A2,NENF,IGF2,SIAH2,MEST,OLR1,ACSS1,IQGAP2,TMEM125,CDO1,USP9Y,SOCS1,GCNT4,TAF6L,SLC52A3,ENPP2,CEBPB,ALKBH6,CREG1,JAG1,NFE2L3,VWA1,KRT80,ANKRD65,KDM7A,SLC22A23,APELA,MED12L,ECI1,MLLT1,VSTM5,CHKA,SLC44A3,PCDH11X,DGKD,SULT1A1,TMEM51,CXCL14,STXBP6
ENPEP	ENSG00000138792	brain	excitatory_neurons	18	85	1697	5.01	113	2.3	SNTG1,COL5A2,LRRC4C,RORB,NTNG1,PTPRD,CUX2,LINGO2,TRHDE,POU6F2,PLCH1,LAMA2,GRM7,CUX1,UNC5D,VIPR2,MAST4,PTPRT,CA10,CPNE4,LPP,KCNH5,SMARCA2,TAFA1,KHDRBS3,MAGI2,ARL17B,MGAT4C,CACNA2D3,FLRT2,CNKSR2,KHDRBS2,BRINP3,GRM3,ARPP21,HDAC9,NEGR1,SLC2A13,LRFN5,RGS7,LRRC37A,ZNF804B,LDLRAD4,CNTN5,COBLL1,CDH10,SLC44A5,SCAI,GRID2,EPHA4	SGK1,GRIK3,SDK1,KIAA1217,GNAL,SPOCK3,PCDH7,ZNF536,NXPH1,GAD1,ZNF385D,ERBB4,MAF,INPP4B,BCL11B,CNTNAP4,CDH11,QKI,PLOD2,PCDH11X,SLC6A1,DSCAML1,GAD2,RBMS3,KLHL5,SAMD5,PDZD2,SOX6,PLXDC2,GRIK1,ROBO1,ANO4,PDZRN4,COL24A1,IGF1,HTR4,KIF26B,ADARB2,MEIS2,DOCK10,DCHS2,ARX,GRM1,PLPPR1,NXPH2,NKAIN3,TENM3,EGFR,DOCK11,ABTB3
ENPEP	ENSG00000138792	brain	inhibitory_neurons	5	168	3513	4.78	238	2.7	ERBB4,CNTNAP3B,PTPRM,NXPH1,ZNF536,CNTNAP3,MYO16,ABTB3,KCNC2,SAMD5,PRKG1,SOX6,KCNAB1,GAD1,ADAMTS17,KLF12,GAD2,VWC2,GRIP1,NHS,RBMS3,ANK1,PPARGC1A,TENM1,ZNF385D,RNF144B,TMEM132C,SLIT2,ZNF804A,ANO4,FGF12,RAB3IP,PAM,CNTNAP2,DPP10,KIAA1217,SLC9A9,DOCK11,PLCXD3,MYO5B,ASTN2,GRIP2,SOX5,TENM3,IL1RAPL1,KLHL5,SASH1,SPOCK3,KAZN,MAF	RALYL,NEDD4L,NRXN1,ARPP21,CACNA2D1,RGS6,SATB2,NECAB1,CACNA1E,NELL2,SV2B,KCNIP4,CADPS2,CHRM3,COBL,NGEF,ENC1,NFIX,GAP43,MLIP,PPFIBP1,SLC8A1,MAN1A1,DPYD,GDA,PDE1A,MAPK4,CA10,CRACDL,FAT3,ARAP2,LINGO2,NELL1,SLC17A7,PTPRK,NRG1,KCNT2,TESPA1,TAFA1,PHACTR1,CAMK2A,NRGN,PTK2B,NFIB,CBLN2,ANO3,HTR1F,SEC14L5,CARMIL1,MYO1D
ENPEP	ENSG00000138792	esophagus	smooth_muscle_cells	7	26	547	4.75	27	32.4	ACTA2,IGFBP7,MYL9,TPM1,TAGLN,TPM2,ADIRF,CAV1,CALD1,TINAGL1,MT2A,PPP1R14A,CPE,GADD45B,LBH,MYH11,RGS16,CRIP1,MYLK,RASL11A,RGS5,ISYNA1,RCAN2,RERGL,LMOD1,BCAM,NOTCH3,MAP1B,FLNA,C11orf96,SORBS2,PPP1R12A,EPS8,GUCY1A1,COX4I2,PTP4A3,SNCG,MCAM,NR2F2,ADAMTS1,MAP3K20,MT1M,PLN,MT1A,HES4,MTHFD2,FAM162B,GUCY1B1,CCN1,NDUFA4L2	TMSB10,MGST1,EEF1A1,TPT1,ABLIM1,S100A10,TACSTD2,ANXA1,RACK1,EEF1B2,SFN,S100A2,PERP,S100A11,DSG3,KLF5,FABP5,SH3BGRL3,C19orf33,FXYD3,KRT15,AQP3,FBLN1,GSTP1,SERPINB5,UBA52,TRIM29,KLF4,NACA,PITX1,TXN,TSPO,ANXA2,EMP1,SPINT2,LPAR6,KRT5,NME2,DAPL1,S100A16,PMAIP1,PPIA,EHF,TNFSF10,BTF3,LGALS3,LY6D,EEF1G,DSP,KRT19
ENPEP	ENSG00000138792	kidney	collecting_duct_cells	12	5	106	4.72	9	17.5	S100A6,CD9,MAL,SEC62,CLU,CDH16,KTN1,FXYD4,MUC1,MAL2,PKM,APP,APLP2,SPINT2,EIF5B,S100A11,ATP1A1,AQP3,TACSTD2,AQP2,ERBB2,SLC25A29,COBLL1,ASAH1,BCAM,RTN4,AIF1L,CAPG,RTN3,CRIP2,TGOLN2,TPM4,MECOM,TMBIM6,DDX17,SON,ARL6IP1,ANXA2,CD81,S100A10,SCCPDH,TMEM59,CTSH,CLDN7,DDX5,ITM2B,EHF,DMKN,GNAS,CRIM1	GATM,SLC17A3,MIOX,SLC22A12,UGT2A3,PIPOX,PLG,LGALS2,NAT8,EAF2,AGT,CLDN2,ALDOB,PLAAT2,APOE,GPX3,IL17RB,GDA,COLEC11,GSTA1,FTL,RBP5,CDHR5,SERPINF2,RNF186,AFP,SLC47A2,CCL15,PROC,GLYAT,HAVCR2,CLEC18A,MT1G,DIO1,ERICH4,CLRN3,BBOX1,CTXN3,KMO,MT1H,MAPT,SLC6A19,SLC2A2,SPNS3,MT1F,ASPG,SLC5A10,LEAP2,SLC51B,MST1
ENPEP	ENSG00000138792	breast	fibroblasts	13	67	1466	4.57	74	15.3	DCN,CFD,COL6A2,GSN,SERPINF1,GPC3,MFAP4,COL6A1,COL1A2,ADH1B,C1R,PDGFRL,PLAC9,NOVA1,C1S,CCN5,TIMP2,LUM,C3,FBLN1,SELENOP,LRP1,TMEM176B,SERPING1,APOD,CXCL12,CCDC80,MXRA8,FBLN2,SOD3,CD99,PLTP,ABCA8,TNXB,S100A4,IGFBP6,COL6A3,LHFPL6,OLFML3,PMP22,GAS6,AEBP1,EPHX1,PRRX1,RARRES2,CTSK,PCOLCE,MMP2,CD81,SRPX	HLA-B,PTMA,NR4A2,BTG1,EZR,SRGN,VAMP8,B2M,DUSP2,RGCC,OCIAD2,PABPC1,MARCKSL1,CXCR4,SYNGR2,GMFG,TSPAN13,MIDN,BTG2,CD74,TUBA4A,CD37,HLA-DMA,ZFP36,ETS2,ITGA6,HMGN1,TPD52,ARHGDIB,JUNB,TNFAIP3,NPM1,TSTD1,ZFP36L1,SMIM22,LAPTM5,IER5,CDC42EP3,GATA3,CRACR2B,SVIP,CD3E,TAGAP,BCAM,TINAGL1,CD69,TPT1,ODC1,TMC6,ICA1
ENPEP	ENSG00000138792	vascular	fibroblasts	9	16	355	4.51	18	1.9	DCN,CYBRD1,PRELP,FBLN1,OMD,CFH,LTBP2,GSN,DPT,PLXDC2,ITGB5,MAMDC2,LUM,LTBP4,MGP,PCOLCE2,PIK3R1,RORA,AEBP1,ITGBL1,C12orf57,NFIX,LTBP3,DDR2,AKR1C1,SSPN,GOLIM4,SLIT2,ARL6IP5,S100A13,MEIS2,TMED10,FIBIN,TIMP2,MYO1D,FMOD,XG,LAMA2,CTSF,MXRA8,VEGFB,SUN2,NUCB2,C1GALT1C1,COL14A1,FEZ1,SPON1,TSC22D3,ZNF704,LRP1	MCAM,BCAM,ESAM,SRGN,PLN,TINAGL1,MYH11,HLA-DRB1,FHL5,MCTP1,GIMAP4,PECAM1,CD74,HLA-DRA,ENTPD1,GMFG,RNASE1,CD163,GIMAP7,TPM2,CD93,PPP1R14A,ITGA8,SYNE2,LDB3,ADAP2,CNN1,C1QA,MS4A6A,MYL9,VWF,GIMAP8,GIMAP1,STAB1,APOLD1,RGS5,SORBS2,MS4A7,ADGRL4,CTSS,GIMAP6,APOE,FCER1G,TNFRSF1B,NRN1,MS4A4A,AIF1,C3AR1,SPI1,MPEG1
ENPEP	ENSG00000138792	brain	inhibitory_neurons	17	77	1775	4.34	122	3.8	ADARB2,GRIK2,CXCL14,DAB1,DOCK10,FSTL5,DNER,ADRA1A,INPP4B,ZNF536,RGS12,PLD5,CNTNAP4,EGFR,CNTN5,RELN,ERBB4,KCNIP1,SGK1,GALNTL6,RBMS3,NR2F2,PTPRM,MAML3,CHST11,AP1S2,C8orf34,QKI,MTSS1,RAB3C,PRR16,ZNF608,SPOCK3,GAD1,NDNF,GRIK1,FNBP1L,SHISA9,TIMP2,ARHGAP42,NPAS3,HS3ST5,GAD2,NECAB2,NYAP2,PLPPR1,COL21A1,CRACD,GRIP1,ANKRD6	SATB2,SV2B,KHDRBS3,LDB2,CRACDL,PTPRD,CHN1,SLC24A2,ATRNL1,ANO3,SH3GL2,TESPA1,LIN7A,SLC17A7,NDST3,CELF2,ANKRD33B,CUX2,NRGN,CBLN2,OLFM3,RAPGEF5,DLG1,FSTL4,LMO4,IPCEF1,RBFOX1,EPB41L2,PTPRK,ENC1,MBNL2,ARAP2,RGS4,NAV3,XYLT1,LHFPL6,SNAP25,SATB1,ITPR2,NPTX1,LRP1B,PPARGC1A,STXBP5L,NR3C1,FHL2,GAP43,NIN,R3HDM1,NRN1,DLGAP2
ENPEP	ENSG00000138792	endometrium	glandular_and_luminal_cells	10	86	1994	4.31	94	4.1	S100A11,CD24,RNASET2,ANXA2,TMEM101,ATP1A1,MT1F,DDX5,TSPO,ATF3,CD55,CD9,SMIM22,RAB11FIP1,EZR,SLC26A2,S100A13,MT2A,KRT19,CSTB,ATP5ME,TAGLN2,MT1G,ARPC3,DYNC1I2,TMSB10,MYL12A,CNDP2,MT1M,DSTN,HES1,C19orf33,PERP,WFDC2,WLS,PPDPF,VAMP8,MUC1,UQCRQ,GABRP,TALDO1,FOS,COX5B,GBP2,MT1E,APOL1,PPP1R15A,YBX3,PRXL2A,SCNN1A	VIM,COL3A1,COL1A1,IGF1,COL6A2,DCN,SLC2A3,PTGDS,FN1,PTN,SPARC,COL4A2,TAGLN,CALD1,MGP,APOE,SRGN,COL4A1,SPARCL1,THY1,COL5A1,TPM2,CCL5,EMP3,SERPINF1,HOXA10,IGFBP4,MYL9,FHL2,COL6A1,LUM,PPP1R14A,ZEB2,THBS1,TBX3,TCF4,GASK1B,RORB,MME,PRRX1,PCOLCE,SELENOM,OGN,COL5A2,TNC,GYPC,PTPRC,RAMP1,LDB2,TIMP3
ENPEP	ENSG00000138792	esophagus	fibroblasts	0	72	1682	4.28	75	19.9	DCN,CST3,SPARCL1,GSN,LUM,MGP,DPT,SERPING1,CCDC80,C7,LGALS1,FBLN1,IGFBP5,ADH1B,PLPP3,VIM,SCN7A,SOD3,TIMP3,FN1,MFAP4,C1S,PID1,NFIA,SERPINF1,LTBP4,MMP2,PLAC9,CXCL12,LHFPL6,C1QTNF3,COL1A2,FHL1,COL6A2,OLFML3,IGF1,TXNIP,TIMP2,PDGFRA,RHOBTB3,C3,LAMA2,ABCA6,OGN,PDGFRL,SSPN,FXYD6,C1R,COL6A1,CALD1	TPT1,TACSTD2,PTMA,SFN,KLF6,NACA,S100A2,HSPB1,ETS2,RACK1,DSG3,FABP5,PERP,BTF3,EEF1B2,KLF5,ACTG1,EEF1A1,FXYD3,TM4SF1,KRT15,AQP3,ANXA1,C19orf33,SPINT2,PABPC1,PITX1,TRIM29,VMP1,PFN1,SERPINB5,COX4I1,UQCRH,CD9,GSTP1,HINT1,KRT5,DAPL1,NME2,TXN,KRT18,EHF,TXNDC17,S100A11,PMAIP1,H3-3A,LY6D,KRT19,CHCHD10,DSP
ENPEP	ENSG00000138792	brain	excitatory_neurons	31	36	858	4.2	50	1.3	KCNIP4,GRIK2,TAFA1,ESRRG,ROBO2,BCL11B,LMO7,COL24A1,COL5A2,PEX5L,VAT1L,NFIB,ADRA1A,CLEC2L,ASIC2,NRG1,SNX29,NRP1,IQSEC1,NTNG1,CDH20,SLC35F3,AGBL4,SPHKAP,DSCAML1,CRYM,PPARGC1A,NEBL,PTPRN2,ADK,NLGN1,DOCK4,LRRC7,CNTN3,GRIA2,LPP,PCSK6,MSRA,ARAP2,MAP2,STK39,TMTC2,ARL15,ARPP21,FRMD4A,SLC8A1,FAM135B,GRIA3,DSCAM,ENTREP2	CDH9,PTPRT,CUX2,SPATS2L,FOXP2,KCNMB2,PRKG1,MARCHF1,RORB,HTR2A,RSPO2,RUNX1T1,RGS6,PLCXD3,NCALD,ERBB4,HS3ST4,GAD1,PPFIBP1,CNTN5,NXPH1,GALNTL6,ADAMTSL1,MAF,RXFP1,SAMD5,SOX6,KCNAB1,NPTX1,SEMA3A,PDZRN3,POU6F2,SCN3B,CAMK4,ARX,GRIA4,TOX3,KCTD16,SNCAIP,CNTNAP4,SHISA9,GOLIM4,GRIK1,SYT13,ZNF536,SEMA5B,ADAMTS17,TAFA2,ZNF608,LHX2
ENPEP	ENSG00000138792	liver	hepatocytes	12	21	501	4.19	23	27.7	SERPINA1,CRP,CP,FGB,ITIH3,FGG,FGA,FGL1,C3,SCD,HMGCS1,SAA2,GC,SAA1,MSMO1,SPINK1,MT2A,INSIG1,VTN,APOA2,IDI1,EBP,FABP1,HPX,ATF5,TF,SC5D,APOB,SERPING1,DHCR24,C4BPA,A2M,MT1H,MT1E,IFITM3,C9,AGT,SERPINF2,CYP2E1,TM7SF2,LSS,MT1X,ACAT2,APOC2,CFB,FDPS,SLPI,MT1G,SLC39A14,FDFT1	SRGN,TMSB4X,EEF1A1,TXNIP,B2M,ARHGDIB,HCST,GMFG,CXCR4,CCL5,HLA-A,GSTP1,CYBA,GIMAP7,TMSB10,CCND3,GIMAP4,FCER1G,PTMA,RACK1,TTR,IFI16,CD48,S100A4,TYROBP,S100A11,SLC25A6,S100A6,EMP3,JUN,CYP3A4,GSTA1,FYB1,MYO1F,HLA-C,ACAP1,JUNB,H3-3B,LAPTM5,KLRD1,VIM,FXYD5,CORO1A,GZMA,NKG7,BIN2,BCHE,CD37,EVI2B,HNRNPA1
ENPEP	ENSG00000138792	skin	fibroblasts	10	36	869	4.14	44	17.8	COL6A3,MFAP4,THY1,COL6A1,COL6A2,COL3A1,ASPN,MXRA8,MXRA5,CTSK,LGALS1,COL1A1,COL1A2,VCAN,COL5A2,CNN3,HTRA1,POSTN,LAPTM4A,PCOLCE,CD99,SELENOP,CALU,SSPN,TNN,OGN,GPC3,DPT,DKK2,COL12A1,LOXL1,MFAP5,TCF4,F2R,PRRX1,SEPTIN11,LUM,IGFBP5,COLEC12,SPARC,MMP14,CDH11,FAM3C,CRABP2,FSTL1,COL5A1,CALD1,EMID1,TRPS1,SRPX	CD74,HLA-DMA,SRGN,HLA-DRA,SAT1,VAMP8,HLA-DPA1,GPR183,HLA-DRB1,SFN,PERP,AIF1,HLA-DPB1,CD52,SERPINB5,HLA-DQB1,TACSTD2,HLA-DQA1,MPZL2,HCST,DSP,CXADR,DUSP2,S100A14,HLA-DRB5,AQP3,DSC3,TYROBP,DSG1,IL1R2,LST1,ETS2,INSIG1,SNCG,TM4SF1,BTG1,CLDN1,FCER1G,LY6D,IL1RN,IRF6,CST7,FGFBP1,MGST1,RNF144B,CXCL8,C19orf33,CD83,CREM,SLC38A1
ENPEP	ENSG00000138792	brain	inhibitory_neurons	8	128	3114	4.11	191	2.3	ERBB4,NXPH1,PTPRM,SOX6,KLF12,GRIP1,ABTB3,ZNF536,TMEM132C,CNTNAP2,MYO5B,ZNF804A,MYO16,VWC2,KCNAB1,KCNC2,TIAM1,KIAA1217,SLC9A9,KLHL5,GAD1,NHS,KIF26B,GAD2,CNTNAP3,RBMS3,ADAMTS17,RNF144B,ZNF385D,SPOCK3,ANO4,ANK1,FGF12,CNTNAP3B,GRIP2,TENM1,PPARGC1A,DPP10,SAMD5,DOCK11,ZMAT4,XKR4,SOX5,TRPC4,SLIT2,DLGAP1,MAGI1,KAZN,SLC44A5,PAM	RALYL,CACNA2D1,ARPP21,SATB2,NEDD4L,NRXN1,CHRM3,NECAB1,NELL2,RGS6,COBL,SV2B,PTPRK,CADPS2,SNCA,DPYD,MLIP,PDE1A,ARAP2,CACNA1E,CA10,NGEF,ENC1,MAPK4,KCNIP4,NELL1,NRG1,FAT3,TESPA1,CACNA2D3,GDA,TAFA1,NFIX,ANO3,SLC17A7,CRACDL,CBLN2,MAN1A1,PPFIBP1,PHACTR1,GAP43,NFIB,SEC14L5,PTK2B,CARMIL1,DPY19L1,GRM1,IPCEF1,PDE4D,GRM3
ENPEP	ENSG00000138792	placenta	extravillous_trophoblasts	2	88	2171	4.05	94	2.8	TGFB1,SLC16A3,SH3BP5,GAPDH,FXYD5,FLNB,EFNA1,FSTL3,PPP1R14B,C12orf75,DIO2,TMSB10,COL4A2,HAPLN3,LRRFIP1,TPM1,SRI,C1QTNF6,ITGA5,ADM,S100A11,GATA3,ABCA7,LY6E,PXN,TMED10,MIF,KRT19,MYDGF,CDKN1C,YWHAZ,QSOX1,AIF1L,PTPRF,ERVH48-1,FOSL2,COTL1,SLC2A3,PIM3,PGF,VASP,GRB2,CALD1,TAGLN2,TLE5,AFAP1,GCSH,TOMM20,ARID3A,ACAN	PAGE4,MPP1,SPINT1,ACSS1,SLC22A11,BCAM,COLEC12,OLR1,PEG10,SERPINF1,FAM3B,JUN,CDO1,MLLT1,ISYNA1,COMT,SLC27A2,FBN2,DUSP9,NRP2,KCNN4,FOXO4,PLPP3,RAB31,ECHDC2,LARGE2,PEG3,ADIRF,ADGRG1,PBX1,WLS,SLC40A1,IGDCC3,APLP2,NPL,SLC43A2,MSX2,CSF3R,CYSTM1,SMAGP,CAVIN1,ECI2,SIGLEC6,CRYBG1,SLC26A2,MORC4,SLC13A4,CYP2J2,TMEM150C,TBL1X
ENPEP	ENSG00000138792	stomach	fibroblasts	7	6	150	4	8	11.5	IFITM3,EGR1,CALD1,COL6A2,COL6A1,CEBPD,FOSB,SOCS3,SERPING1,JUNB,APP,SPARCL1,LTBP4,MMP2,FOS,LGALS1,S100A13,S100A6,YBX3,LAPTM4A,C1S,RARRES2,JUN,SERPINF1,MFAP4,NFIA,ITGB1,ANXA5,CNN3,SOD3,AEBP1,ITM2B,IGFBP5,HSPB1,SPARC,PCOLCE,KLF4,PLAC9,CD63,TFPI,CAVIN1,IGFBP4,C1R,NFKBIZ,CST3,DDX5,ZFP36,RHOB,CD9,KLF9	CYTIP,TAGAP,PTPRC,CD52,CD48,ITK,CORO1A,SCML4,PTPN22,RGS1,UCP2,CD3E,CD2,EZR,HCST,BCL11B,LCP1,ARHGDIB,TRBC1,SKAP1,HCLS1,LIME1,LAPTM5,GPR65,CD7,SAMSN1,NCF1,ALOX5AP,GPR183,WAS,CTSW,STXBP2,NKG7,ICAM3,SYTL3,OXNAD1,IKZF1,PTK2B,SELPLG,MATK,PTPRCAP,STK17B,NCKAP1L,PSTPIP1,EMB,IL10RA,ITGA4,RHOH,CCL4,FYB1
ENPEP	ENSG00000138792	placenta	extravillous_trophoblasts	8	45	1138	3.95	48	2.2	KRT19,MORF4L2,KRT7,COL4A2,TPM1,CLTB,COL4A1,GATA3,LIMA1,TCF7L2,FHL2,HMGB3,GPX4,S100A11,ARHGDIB,VASP,DSTN,SLC16A3,GLRX,P4HB,C12orf75,ASCL2,XAGE2,GCSH,TMSB10,KRT8,TAGLN2,C1QTNF6,QSOX1,RFK,FXYD5,SH3BP5,PTPRF,PPIA,EPAS1,FLNB,BZW2,COTL1,TGFB1,CDKN1C,PKP2,TLE5,PPP1R14B,ITGA5,LY6E,H3-3A,LAPTM4A,TXN,IL1RAP,CNPY2	SLC22A11,MPP1,COLEC12,OLR1,ACSS1,SLC40A1,PAGE4,CDO1,WLS,TMEM150C,IGDCC3,SLC26A2,NRP2,GSTA3,ECI2,FAM3B,SMAGP,ASS1,NPL,BCAM,SLC13A4,ISYNA1,SEMA6A,PEG10,LARGE2,DUSP9,SLC27A2,CYSTM1,SELENOP,SIGLEC6,FOXO4,CRYBG1,ANKH,TXNIP,PBX1,TMEM37,TM7SF2,TMSB4X,MLLT1,TGM2,HLA-A,CNN3,FAM118A,PLPP3,RAB31,APLP2,PCOLCE,AIG1,PPP1R14A,SERPINF1
ENPEP	ENSG00000138792	ovary	smooth_muscle_cells	5	93	2441	3.81	98	12.6	ADIRF,BCAM,TAGLN,MYL9,MFGE8,CRIP1,TINAGL1,SOD3,CD9,DSTN,PLN,ACTA2,MYH11,PLAC9,CAVIN3,TPM2,MYL6,S100A4,LBH,TIMP3,COX7A1,CSRP2,TTLL7,PTP4A3,RERGL,S100A6,LGI4,FLNA,HSPB1,CSRP1,GPX3,ISYNA1,CAVIN1,SORBS2,FRZB,CRIP2,ARPC1A,PDLIM7,IGFBP7,CD151,PHLDA2,LDB3,RAMP1,ECRG4,PFN1,NRGN,GUCY1A1,HCFC1R1,CNN1,C12orf75	DCN,TMSB10,SERPINE2,MDK,OGN,MARCKSL1,APOE,SPRR2F,RBP1,CD81,C1S,SELENOP,PDGFRA,PWWP3B,JUND,PEG3,CLDN11,HTRA1,FHL2,TIMP2,HMOX1,ITM2A,S100A10,ABLIM1,RESF1,SOX4,HS3ST1,SERPINF1,NSG1,IGFBP2,CFH,MMP2,COL6A3,TSHZ2,SH3BP5,SLC6A6,ARX,TSPAN5,TRABD2A,COLEC11,ACSM3,GALNT10,ATP1B1,HTRA3,TCEAL2,MAG,OLFML3,STMN1,ING2,BASP1
ENPEP	ENSG00000138792	brain	excitatory_neurons	24	48	1293	3.71	78	3.3	ACVR1C,MEIS2,HPCAL1,MLIP,SEMA3C,CBLN2,HHAT,GRIA4,PPFIA2,HS6ST3,KCNIP2,GRM1,SLIT3,ENC1,ARL4A,DGKB,FAM163A,KCNIP4,CDH9,LRRTM4,NDST3,PDZD2,ART3,CACNA1E,LIPC,NECTIN3,NHSL2,KCND2,SERPINE2,KIAA2012,EPB41L2,BTBD9,GNAL,DGKG,TMEM196,MOXD1,SLC24A4,PDGFD,EPHA6,DIAPH2,BMPR1B,GNG2,CDH13,MAP3K5,GLP2R,LAMP5,ZFHX4,GSG1L,MAN1A1,FAT4	POU6F2,KCNAB1,SGCZ,DLC1,PTPRM,STARD13,GRM3,RXFP1,ASTN2,ZNF385D,KAZN,DPP10,ELAVL2,ZNF536,FSTL5,ARHGAP12,FNBP1L,GRIP1,NXPH1,TOX,PTPRT,GAD1,ERBB4,RORB,TOX2,FIGN,VWC2L,NRG1,CPNE4,TMEM132C,NTNG1,TMTC2,COL5A2,WLS,PLCH1,HS3ST5,SNTG1,ADCY8,FOXP2,GAD2,RBMS3,SEMA3A,SLC6A1,PHLDB2,COL11A1,KCNIP1,GPRIN3,CRACD,DNER,UST
ENPEP	ENSG00000138792	brain	excitatory_neurons	44	4	111	3.6	5	1.8	PLP1,ENPP2,SLC44A1,KCNH8,CTNNA3,MBP,QKI,PIP4K2A,UGT8,LPAR1,PHLPP1,MOG,CNP,ST18,CREB5,TMEM144,DOCK5,EDIL3,PLEKHH1,RNF220,DOCK10,NCKAP5,BCAS1,COL4A5,C10orf90,FRMD4B,CERCAM,ZBTB20,OPALIN,PTGDS,CLDN11,FGFR2,FA2H,FOLH1,MEGF10,SELENOP,DOCK1,ABCA8,GPR37,CLMN,SLCO1A2,CLDND1,TTYH2,SH3TC2,MAG,DAAM2,PDE4B,FAM107B,MYRF,LAMP2	NXPH1,ADCY8,FLT3,IGF1,SLC47A1,ZNF385D,KCNIP1,TRIM67,MAFB,TLL1,TOX,MAGEL2,GRIK1,HAPLN1,DIRAS3,NECTIN2,TMEM97,ANK1,LCP2,PRRT4,MYO3B,ABTB3,CATSPERB,SOX4,SOX6,ERBB4,KCNS3,WDR76,NGF,DLX5,PLCXD3,FAM131C,ASPM,QRFPR,TSPAN2,LY96,KCNJ8,GAD1,C12orf75,IGFBPL1,SPHKAP,KCNK2,GAD2,CRACD,SP9,IQCM,GRIP1,CCDC69,KIRREL1,CCDC68
ENPEP	ENSG00000138792	fallopian_tube	fibroblasts	5	128	3628	3.53	138	13.5	CRISPLD2,RAMP1,TMEM176B,SERPINF1,DCN,BST2,JUNB,IFITM1,TWIST2,TMEM176A,F10,ATP1B3,ADRA2C,C11orf96,MXRA8,F3,AXL,JUND,ECM1,RARRES2,NBL1,MLLT11,ABCA8,CEBPD,PTGDS,SRPX,TSKU,ID3,IGFBP3,PHYHIP,SFRP4,KLF9,SAMD11,NPPC,RARRES1,PDGFRB,MFAP4,CEBPB,NOVA1,APOE,C1R,EFEMP1,CDKN1C,OSR2,LUM,WNT4,RGS5,FOXL2,PEG3,GLT8D2	S100A10,KLF6,CD9,HLA-B,VAMP8,CRIP2,EEF1A1,TPM3,SPINT2,TSPO,EZR,EPCAM,TPT1,LRRFIP1,MYL6,CYBA,CLU,C19orf33,ELF3,CLDN7,CD74,MYL12A,ATP5F1E,SYNE2,ANXA2,TMEM238,ACTB,BCAM,CLDN3,PABPC1,GSTP1,HLA-DMA,ANXA1,KRT8,H3-3A,KRT18,TSTD1,CLDN4,MSLN,ARHGDIB,WFDC2,TES,HSP90AA1,ACTG1,CLIC1,ATP5MC2,HLA-A,UCP2,UBA52,TMOD3
ENPEP	ENSG00000138792	placenta	fibroblasts	15	21	601	3.49	27	4.5	GABRP,MDK,VTCN1,IGFBP2,CLDN6,EPCAM,SPARC,MARCKSL1,S100A16,PFN2,ATF3,IGDCC3,EMP2,AQP1,SLC2A3,CADM1,CLDN15,TPM1,COL18A1,HMGA2,FBXO2,FOS,TACSTD2,EGR1,CDH3,GPC3,ID4,TNC,RND3,IGFBP5,DMKN,CRABP2,NPY,LOXL2,DUSP1,CTHRC1,TGFBI,PPDPF,SLC2A1,WNT6,CPE,ITM2C,LIMCH1,ERRFI1,C19orf33,SPATS2L,PTGES,NSG1,KLF6,IRX1	IFI6,PHLDA2,PAGE4,XAGE3,PKIB,DUSP9,MGST3,NFE2L3,PEG10,CASP4,GPX1,HCLS1,SLC22A11,OLR1,DLX5,VGLL1,BIN2,PCOLCE2,MBNL3,ARPC1B,B2M,PRDX1,CTSC,AKR1B1,MPP1,SMAGP,MCUB,SLC43A2,KRT7,ERVH48-1,TINCR,FAM3B,SLC27A2,VSIR,ATP1B3,S100P,MGLL,PPARG,PNP,GPX3,FXYD3,ASS1,SLC29A1,SERPINF1,ACSS1,SLC13A4,CRYBG1,DBI,ANXA5,GSTA3
ENPEP	ENSG00000138792	vascular	endothelial_cells	16	7	204	3.43	7	1.5	CLEC14A,PECAM1,PTPRB,PALMD,DOCK9,CAV1,ICAM2,NOTCH4,PODXL,MMRN2,MTUS1,MYCT1,EGFL7,MECOM,GIMAP4,GIMAP1,TIE1,DIPK1B,CDH5,ESAM,GFOD1,NEDD9,GIMAP7,GARRE1,HIP1R,CLDN5,TEK,SHANK3,AFDN,PTPRM,JAM2,TM6SF1,RAMP2,NRN1,ADGRL4,ASRGL1,CTTNBP2NL,OCIAD2,EPHA4,SHE,JAG2,TM4SF1,HLA-E,NPDC1,CD46,EMCN,IFI27,FLNB,S1PR1,GATA2	HNMT,COL6A2,S100A4,LRP1,ADH1B,PRRX1,DCN,PDGFRB,SERPINF1,RHOBTB3,MXRA8,NEXN,HSPB6,MFAP4,SLIT3,C1S,SDC2,SOD3,FBLN1,ANGPTL1,COL6A1,ECM2,AXL,MAP1A,PODN,PID1,CFD,MGST1,VIT,KANK2,C3,GAS7,LAMA2,ARHGAP10,RARRES2,IGFBP6,GLIPR1,SERPING1,LPAR1,SCARA5,PRKG1,AOX1,ABCA9,OLFML3,PDGFRA,NEGR1,PCOLCE,ADCY3,PCDH18,C7
ENPEP	ENSG00000138792	skeletal_muscle	smooth_muscle_cells	13	31	907	3.42	38	12.1	B2M,FABP5,CD36,IFITM3,IFI27,CD59,RGS5,NDUFA4L2,ID1,NHERF2,FLT1,BST2,ANXA3,HLA-C,TINAGL1,GNG11,TMEM88,HIGD1B,ESAM,ADGRF5,TMSB10,ICAM2,GPIHBP1,SPARCL1,IFITM2,EPAS1,TMSB4X,GIMAP7,HLA-A,PPP1R14A,APOLD1,IGFBP7,VWF,EGFL7,RGCC,LPL,A2M,F8,RNASE1,EMCN,MGLL,CLDN5,CXCL2,COX4I2,HLA-E,HLA-B,ADIRF,ADGRL4,TPM1,ID3	DCN,CFD,LUM,CILP,DPT,CCN5,MFAP4,CCDC80,COL1A2,COL6A3,NOVA1,FBLN1,ABI3BP,MFAP5,C1S,COL6A2,SCARA5,COL6A1,MMP2,TNXB,VCAN,PDGFRA,GPNMB,MRC2,CELF2,ABCA8,ISLR,GAS7,NEGR1,IGFBP6,SERPINF1,SDC2,PDGFRL,DCLK1,LAMA2,SMOC2,FSTL1,OGN,FBN1,SPON2,ACKR3,MGST1,MGP,EFEMP1,COL3A1,ADH1B,COL12A1,PODN,CLMP,LSP1
ENPEP	ENSG00000138792	vascular	smooth_muscle_cells	8	12	356	3.37	17	3.3	DES,MYL9,CNN1,MYLK,CSRP1,TPM1,DSTN,SLMAP,HMCN2,REEP1,CKB,CYFIP2,SORBS1,MYH11,IRAG1,NCS1,PALLD,CFL2,KCNMB1,ACTA2,SYNPO2,PRUNE2,PPP1R12B,ALDH1B1,CAP2,TAGLN,CALD1,ACTG2,PRKAA2,TPM2,PLN,TGFB1I1,SBSPON,SMTN,SLC8A1,WFDC2,FLNA,FABP3,HSPB7,DAB1,C3orf70,FBXL22,MYOCD,PPP1R14A,DTNA,JPH2,FLNC,DMPK,MYL6,RASL12	S100A10,AKR1C3,ADH1B,TFPI,ZFP36L2,ABCA6,FXYD5,ABCA8,DCN,TCF4,ADD3,CYBA,PMP22,DAB2,LAMA2,FBLN2,MAN1A1,STK17B,CEBPD,TGFBR2,DPYSL2,VIT,TXNIP,EMP1,GASK1B,TMSB10,CFD,NPC2,HLA-E,MMP2,PROS1,TNFSF10,C4orf48,CD34,GPX3,FRMD4B,IFITM1,TPM3,CYGB,LUM,CDC42EP5,MGST1,SPON1,GALNT15,FKBP5,CLEC2B,SPRY1,LRP1,NNMT,MFAP5
ENPEP	ENSG00000138792	brain	excitatory_neurons	9	79	2451	3.22	98	1.4	LRRC4C,COL5A2,NTNG1,PTPRD,GRM7,SNTG1,RORB,CUX2,LINGO2,PLCH1,PTPRT,TRHDE,POU6F2,UNC5D,CUX1,NEGR1,BRINP3,CPNE4,MAST4,KCNH5,CA10,LAMA2,RORA,KHDRBS2,TAFA1,LPP,SLC2A13,SMARCA2,COBLL1,MAGI2,FLRT2,GRM3,VIPR2,ZNF804B,FMN1,KIAA0319,DCC,ARPP21,PDZRN3,KHDRBS3,GAB1,CACNA2D3,CNTNAP5,CADPS2,EPHA4,PARM1,PTPRK,CSMD1,PAPSS2,SCAI	SGK1,UTY,QKI,NLGN4Y,GRIK3,GNAL,SDK1,PCDH7,PDZD2,KIAA1217,SPOCK3,USP9Y,INPP4B,ZNF536,PCDH11X,GRM1,BCL11B,CDH11,MCTP1,ZNF385D,NXPH1,GAD1,PEX5L,GRIA1,MAF,ERBB4,LRRC37A,KDM5D,DSCAML1,PDZRN4,SLC6A1,ANO4,ST3GAL1,PRKCG,NELL1,KLHL5,ARL17B,GAD2,SLIT3,RBMS3,SAMD5,PLXDC2,DOCK10,PLOD2,DDX3Y,ETV1,SOX6,NRP1,GRIK1,MEIS2
ENPEP	ENSG00000138792	placenta	smooth_muscle_cells	24	5	157	3.18	5	24.8	CXCL14,ECRG4,PLAC1,FRZB,LUM,SBSPON,WFDC1,HAPLN1,STXBP6,RSPO2,WNT2,MYOD1,CHN1,PROK1,DIO3,RBP7,CPA1,C5orf58,CADM3,MFAP4,VTN,SERPIND1,MCOLN2,LYPD6,ADAMTS16,ARHGDIG,SLC7A10,VAX2,DES,NDUFA4L2,NPW,SLC18A3,WDR31,STK32B,SGCA,THEM5,MGARP,S1PR5,EGFL6,TNFRSF11B,PI3,CCDC184,HCRTR2,DNAAF3,FMOD,HMGCLL1,VSNL1,MRAP,PTPN20,NAALAD2	XAGE3,SPINT2,VGLL1,APLP2,PERP,MGST3,PHLDA2,HMGN3,SLC25A5,PAGE4,TFAP2A,PEBP1,VAMP8,SPINT1,EEF1A1,VPS51,DNMT1,RASA1,BRD4,PRDX1,RBM47,IFI6,IDH2,CSF2RA,SMS,RACK1,EFEMP1,CLDN4,SLC25A6,PRELID1,LDHB,ACADVL,PEG10,TUSC3,CLDN7,GNAS,HNRNPA1,ISYNA1,BCAM,TFDP2,IRF3,CCDC32,SWAP70,DSP,BSG,ECH1,TDRP,APP,ATP5MG,CD24
ENPEP	ENSG00000138792	salivary_gland	serous_glandular_cells	9	35	1118	3.13	37	6.4	APOD,CFD,GSN,DCN,ADH1B,SPARCL1,LAMB1,SPRY1,LRP1,LAMA2,ABCA6,ABCA8,NOVA1,COL4A2,PDGFRA,COL6A3,PDGFRB,MFGE8,CRLF1,COL4A1,PLAC9,C1S,CALD1,SERPING1,CRISPLD2,SPRY2,COL15A1,IFITM3,LTBP4,AKAP12,TFPI,CXCL14,LGALS1,NID1,IGFBP7,TNS2,FGFR1,ABCA9,PMP22,PRELP,LAMC1,C1R,SLC44A1,MGST1,GPX3,TCF4,MMP2,RBMS3,NEGR1,PTPRG	CD37,CD79A,MS4A1,EZR,TNFRSF13C,TACSTD2,RAB11FIP1,B2M,SMAP2,BANK1,SEL1L3,CD52,ELF3,YPEL5,HLA-C,KRT19,KRT7,TES,SLC38A1,PERP,CXCL2,CD14,WEE1,FCMR,HLA-B,ANKRD36C,CXCL3,CXADR,ALDH1A3,MDK,KRT8,PKP2,CLDN4,CXCR4,ANXA3,SYNE2,LRRFIP1,DSP,DEFB1,PRSS22,REL,KRT23,TM4SF1,RUNX1,FUT2,SCNN1A,SPINT1,NEDD9,TFCP2L1,DUSP23
ENPEP	ENSG00000138792	lymph_node	mixed_cell_types	6	4	130	3.08	4	4	RAC1,B2M,HLA-A,HLA-B,MYL6,HLA-C,CD63,LAPTM4A,NPC2,VIM,DDX5,H3-3B,ITGB1,TPM4,RHOA,ANXA5,UBC,TMEM59,EIF1,IER2,HLA-E,S100A11,FKBP1A,IFITM3,CSDE1,CANX,SERF2,BSG,MCL1,SRP14,CD99,PSAP,ATOX1,BST2,SDCBP,IFITM2,ITM2B,HSPB1,RAB11A,SQSTM1,GABARAP,MORF4L1,GADD45B,TMBIM6,SPTBN1,SKP1,IFI16,MYL12B,NDUFA1,FOS	CD3G,CD3E,CD8A,NELL2,GPR171,RGL4,MATK,ICOS,LCK,CD2,CD8B,BCL11B,PLEKHB1,FAM200A,ZNF432,TRGV10,IFIT2,KLRB1,ZNF226,CRTAM,TRAV21,FBXO41,FAM24B,TRBV5-1,IGHV4-34,NXPH4,TRAV29DV5,KCNG1,ST8SIA1,ZNF665,SARM1,TRAV9-2,PARD6B,TRAV8-3,ZNF235,WDR35,TRAV8-4,SLC16A10,FANCB,IFNLR1,POC1B-GALNT4,ZNF345,TRAV4,XCL2,PLCXD2,VSIG1,TRAV12-2,TRBV2,BCLAF3,EOMES
ENPEP	ENSG00000138792	skeletal_muscle	skeletal_myocytes	16	9	292	3.08	11	10.7	LDB3,ACTN2,TCAP,MYOT,SLC25A4,MYL1,CA3,MB,TPM2,TRDN,SMPX,PDLIM5,PGAM2,PDE4DIP,DES,ENO3,TPM1,COX6A2,FHL1,SVIL,COX7A1,TNNC2,PDLIM3,CMYA5,ANK1,MYOZ1,LMOD3,NRAP,CKM,TNNT3,CRYAB,XIRP1,MYL11,ACTA1,FITM1,CHCHD10,PPP1R27,KLHL41,ADSS1,TNNI1,PPP1R3A,MYOM1,APOBEC2,TMOD4,MYBPC1,TNNI2,ATP1B1,BIN1,SLN,FABP3	COL1A2,OGN,CCDC80,FEZ1,SERPING1,LGALS3BP,COL6A2,BASP1,RARRES2,COL3A1,LHFPL6,IGFBP7,CFD,AGTR1,COL8A1,SH3PXD2B,SOD3,TMSB10,LRRC8C,LY6E,SIPA1,CST3,F3,PDGFRL,TMSB4X,MXRA8,CHRDL1,FSTL3,AEBP1,CXCL14,COL1A1,SPTLC2,GSN,GPRC5A,MGP,PTPN13,ISLR,SFRP2,C1R,MXRA5,GAS7,TIMP3,FN1,FAM180B,TSHZ2,PTGDS,NID2,STMN3,S100A4,PLXDC1
ENPEP	ENSG00000138792	brain	inhibitory_neurons	14	68	2250	3.02	90	2.3	SYNPR,ADARB2,RGS12,PROX1,SLC24A3,GLRA2,GALNTL6,PLD5,ZNF536,SHISA6,CHRNA2,VIP,THSD7A,ERBB4,DOCK10,IGF1,MAF,PPP1R1C,NPAS3,ARL4C,CNR1,SHISA8,SCG2,PTPRE,ZNF608,KCNT2,CALB2,EGFR,PDE3A,TIMP2,GPR149,GALNT13,CRACD,LAMA3,AP1S2,HTRA1,NPR3,KCNG2,ASIC4,N4BP2,ANGPT1,SMOC1,SVEP1,LRRC3B,CCNG2,ROBO1,PLCE1,GAD1,TAC3,PDE4B	RALYL,SATB2,LDB2,CHN1,RAPGEF5,CRACDL,ST6GALNAC5,SV2B,POU6F2,PTPRK,CELF2,SLC8A1,ATRNL1,PDE1A,CADPS2,ANKRD33B,XYLT1,MBNL2,NAV3,RYR2,ANO3,DPP10,SH3GL2,KHDRBS3,CABP1,TESPA1,SLC17A7,PRKCB,LMO4,ADGRL2,EPHB6,EPB41L2,EPB41,NRGN,BCL11A,STXBP5L,MPPED1,KALRN,CACNA2D1,IPCEF1,PTPRT,CUX2,AGBL4,R3HDM1,EFNA5,PHACTR1,FSTL4,SOX5,SATB1,SLIT3
ENPEP	ENSG00000138792	brain	excitatory_neurons	22	42	1397	3.01	49	1.1	HS3ST4,DLC1,ASIC2,SORBS2,SEMA3E,LRP1B,TRPM3,RYR3,MDGA2,ADAMTSL1,TLE4,RYR2,RALYL,PDE1A,KIAA1217,PTPRD,OLFM3,ATP2B1,AFDN,MCTP1,NPTX1,SLC35F1,TMEFF2,PDZRN4,FOXP2,SLC8A1,AFF3,USP9Y,PEX5L,PCDH7,EPHA5,NLGN4Y,NELL2,KHDRBS3,DGKG,MEIS2,ZNF385B,CADPS,SYNJ2,FRMPD4,BMPER,TRMT9B,DGKI,UTY,DPP10,CSMD1,CPE,CEMIP2,NALF1,CDH11	PDZRN3,GRM7,UNC5D,PPFIBP1,KIRREL3,KCNMB2,GALNT18,CNTN4,CCDC85A,CUX2,ST6GALNAC5,KCNC2,PPP4R4,KCNAB1,ALCAM,TAFA1,NTM,ZNF608,FRMD5,GPC6,TRHDE,PTPRK,SPOCK3,ZNF536,GRIA4,RORB,VWC2,THSD7A,TRPC5,CDH13,NXPH1,LAMA2,PIP5K1B,TMEM196,CCK,L3MBTL4,GAD1,EPHA6,TENM2,SNCAIP,CSGALNACT1,CDH20,SLC26A4,PDE7B,SPATS2L,NPTXR,GULP1,ANK1,GAD2,SLC6A1
ENPEP	ENSG00000138792	fallopian_tube	fibroblasts	7	81	2824	2.87	88	10.2	CRISPLD2,C11orf96,CTSL,KLF9,C1R,AXL,ZNF331,TWIST2,SERPINF1,CEBPD,ACKR3,C1S,ATP1B3,F3,JUNB,DCN,ADH1B,NBL1,IGFBP6,GEM,IL6,RARRES1,ADAMTS4,NFIL3,SPSB1,MYC,CEBPB,FSTL3,GPRC5A,IGF2,F10,UAP1,GFPT2,RAMP1,FBLN1,S1PR2,CCDC71L,FGF7,RASL11A,APOD,ABCA9,MXRA8,LGALS1,PIM1,NDRG2,TIMP1,LRP1,RARRES2,ID3,CDC42EP4	HLA-B,CD9,KLF6,CD74,CLU,HMGN1,ATP5F1E,CYBA,GAPDH,SPINT2,EEF1A1,EZR,BCAM,CRIP2,HLA-DMA,B2M,MSLN,TPM3,H3-3A,WFDC2,RNASET2,SYNE2,EPCAM,ANXA1,KRT8,CLDN7,PFN1,KRT18,ATP5MC2,ELF3,CLDN4,CLDN3,KRT7,CCND1,HLA-C,SRGN,PTPRC,VAMP8,TACSTD2,CXCR4,CALM2,ACTB,MUC1,TES,MSN,C19orf33,ACTG1,HLA-DRB1,TMEM238,MGST2
ENPEP	ENSG00000138792	placenta	fibroblasts	20	7	244	2.87	8	4.3	MARCKSL1,TUBA1A,TUBB2B,TMSB15A,DBN1,MAP1B,MLLT11,MARCKS,DDAH2,STMN1,SOX4,MACROH2A2,UCHL1,CRMP1,NFIA,NFIB,PAFAH1B3,BEX1,CKB,TAGLN3,TUBB2A,TCF4,SNRPN,NNAT,ELAVL3,MAP2,CPE,MEX3A,ZNF428,ELAVL4,STMN2,CDH2,PFN2,TTC3,FXYD6,CENPV,DCX,NDN,FOXG1,NCAM1,DPYSL2,CXADR,GPM6A,AUTS2,MYL6B,IGFBPL1,PRXL2A,CELF2,HDGFL3,C1QTNF4	VAMP8,XAGE3,IFI6,VGLL1,PHLDA2,SPINT1,PAGE4,TINAGL1,LSR,TFAP2A,SLC2A1,PKIB,SLC22A11,DUSP9,VSIR,S100A11,CSF3R,KRT18,XAGE2,CSF2RA,DSP,MGST3,EFEMP1,SMAGP,CLDN4,PERP,OLR1,ANXA1,CLDN7,NFE2L3,TINCR,ARPC1B,FOXO4,ERVW-1,FAM3B,KCNN4,ADIRF,S100P,SPINT2,ANXA5,HEXB,KRT7,KRT8,PNP,CTSL,MBNL3,MPP1,CDKN1C,AKR1B1,BIN2
ENPEP	ENSG00000138792	placenta	cytotrophoblasts	5	42	1519	2.76	44	4.6	FOLR1,CSF3R,SMPDL3A,FAM118A,ISYNA1,SPINT1,IFI6,SLC40A1,CALHM4,SLC22A11,DST,ADRB1,BCAM,PMAIP1,SOD3,SLC19A3,EGFR,ADGRG1,ADIRF,CROT,DOCK8,EPN3,ITGA6,RETREG1,OLR1,EXPH5,CYB5R1,PEG3,SLC26A2,GCNT4,ATP8B1,AGL,TSC22D1,S1PR2,NUDT4,SLC27A6,SNCG,EXTL2,MET,ADAMTSL4,CDO1,GPR87,ANXA8,SLC22A5,SH3GLB2,GALNT18,TINAGL1,OCIAD2,NET1,LRPAP1	PPDPF,TPT1,SAT1,GPX1,ACTG1,EEF1D,EEF1A1,ATP5F1E,B2M,IFITM3,PPIA,FXYD5,CD63,GAPDH,UBA52,LDHA,MRPL41,NACA,LGALS1,RACK1,PTMA,MTDH,CALM3,TUBA1B,CALM1,SERPINB6,SELENOW,HLA-C,CHCHD2,TUBB,EIF1,RHOA,DYNLL1,SSR3,UQCRB,ITM2C,JUNB,NPC2,HINT1,EEF1B2,S100A6,SLC1A5,TMSB4X,AP2S1,CFL1,ARPC3,TXN,HLA-E,BTF3,CYBA
ENPEP	ENSG00000138792	colon	enteroendocrine_cells	5	14	516	2.71	14	1.8	SLC25A6,ATP5MC2,H3-3A,KLF5,AGR3,EEF1A1,COX7C,NACA,CD24,PPP1R1B,COMMD6,TPT1,SUCLG1,RACK1,DSTN,COX7A2L,EPCAM,MLEC,COX4I1,TXN,MGST1,UQCRC2,UQCRH,NDUFA5,FAM3D,MPC2,UQCRB,ACTG1,ATP5MG,TMEM59,COX5A,ATP5F1A,CD9,ATP5MJ,TOMM7,UQCRFS1,CLIC1,FAU,RBM3,ADH1C,PABPC1,EEF2,SUCLG2,TSPO,ATP5F1C,EIF1,NXPE4,ATP5PO,BTF3,EIF3K	CEACAM7,GUCA2A,CEACAM1,C11orf86,TMIGD1,IL32,ABCG2,SELENOP,AQP8,PRAP1,CCL5,LGI4,CEACAM6,CD37,MYO15B,CIDEC,MS4A12,CD3E,PTPRR,RHOF,ISG15,DHRS9,SLC51A,PTPRC,CD52,GPR65,SRGN,CLCA4,CD3D,SLC26A3,PLAC8,KLRD1,SYTL3,LAPTM5,SLCO2A1,TRAC,CDA,TRBC1,IFI27,HCST,CD48,SPC25,ENTPD8,CD3G,RRM2,TGFB1,LGALS1,RSAD2,ASF1B,LRRC26
ENPEP	ENSG00000138792	kidney	proximal_tubular_cells	3	63	2368	2.66	66	30.5	DCXR,MIOX,AGXT,ACAT1,AKR7A3,PCK1,BBOX1,ALDH6A1,ALDH2,PEPD,MPC1,GLYATL1,HAO2,PEBP1,ACY3,GSTA1,ACAA2,HGD,FBP1,GCAT,GPT,ADIRF,GSTA2,MAOA,ECI2,CRYL1,NIT2,RIDA,GLYAT,MSRB1,ECHS1,GRHPR,ASPDH,ETFB,PLAAT2,MYH8,ACADM,PTGR1,LYG1,SHMT1,AKR1A1,GAPDH,DAB2,PHYH,BDH2,IDNK,RBP5,GCDH,HIBCH,ECH1	TMSB10,PCSK1N,ITM2B,GSTP1,B2M,IL32,TXNIP,ACTG1,LAPTM4A,CD63,SPP1,APP,GPX3,THY1,HLA-A,S100A10,IGFBP7,TSPAN1,MYL6,HLA-B,TAGLN2,ADGRG1,HLA-C,CYBA,LRP2,SLC7A7,APLP2,TMEM59,C12orf75,ATP6V0E1,PIGR,TMSB4X,PDZK1IP1,VCAM1,SLC5A2,CA2,CDH6,SLC22A8,TMBIM6,NAT8,SLC4A4,NTN4,HSP90B1,SMIM24,AQP1,PFN1,HIF1A,SLC7A8,TNFSF10,FAM151A
ENPEP	ENSG00000138792	fallopian_tube	fibroblasts	17	50	1885	2.65	59	4.3	SERPINF1,C1S,LGALS1,C1R,EFEMP1,FBLN1,DCN,TMSB4X,RAMP1,PDGFRA,JUN,NID1,COL6A1,IGFBP4,TGM2,EGR1,RBP1,FOS,IGFBP6,SERPING1,HSPB6,OLFML3,OGN,COL6A2,MXRA8,SPARCL1,LAMA2,COL6A3,CPXM1,NR2F2,SRPX,PRRX1,IGFBP5,MDK,PCOLCE,PBX1,OSR2,BST2,SOCS3,PLEKHH2,SELENOM,ZFP36,PTGDS,LRP1,LAPTM4A,MMP2,LRRC17,KANK2,PODN,TIMP2	CD9,SPINT2,CRIP2,C19orf33,EPCAM,ELF3,CLDN7,BCAM,VAMP8,TMEM238,KRT18,KRT8,CLDN3,CLU,CD74,CLDN4,MSLN,WFDC2,KRT7,HLA-DMA,FOLR1,ANXA1,DAPL1,DMKN,TACSTD2,TM4SF1,EZR,MPZL2,TES,MUC1,MAL2,RAB25,KRTCAP3,LYPD1,MARCKS,EHF,PDZK1IP1,KLF5,NEDD9,DSP,SLPI,CCND1,BIRC3,TTYH1,ERP27,CHD9NB,CD24,PAX8,UCP2,FAM107A
ENPEP	ENSG00000138792	endometrium	glandular_and_luminal_cells	3	108	4284	2.52	112	3.4	RIMKLB,CXCL14,GPX3,MUC16,DDX52,PAEP,TM4SF1,RETREG1,IL6ST,ARID5B,SYNE2,GADD45A,MAOA,SLPI,DPP4,ANXA4,PAX8,GRAMD2B,IDO1,SHROOM3,CYBA,RNF19A,CLDN4,PLAAT3,SEC62,SLC44A1,TCIM,SLC1A1,CD24,TSPAN1,CDH1,TMC5,LMO7,SLC15A1,SLC7A2,DUSP5,ITM2B,C12orf75,USP53,CAPZA2,ELF3,SPAG9,RAB11A,IER3,HLA-B,PIGR,SGK1,MGST3,HIF1A,LAMB3	COL3A1,IGFBP2,SPARC,PTN,VIM,RAMP1,COL1A2,SPARCL1,COL6A1,COL1A1,NID1,ENPP3,RORB,RBP1,APCDD1,PDGFRA,SERPINA5,MME,C1R,COL6A2,SERPINF1,LGALS1,DCN,NR2F1,ZEB1,PCOLCE,IGF1,CFD,TMSB4X,CALD1,PTGDS,APOD,OSR2,HAND2,COL6A3,EMP3,PTMS,FLNA,TPM2,PRRX1,PLEKHH2,PDLIM1,EPB41L2,C1S,LY6E,HOXA10,TCF4,S100A4,COL5A2,ADRA2C
ENPEP	ENSG00000138792	ovary	endothelial_cells	10	45	1803	2.5	59	6.8	B2M,HLA-DRB1,NOTCH4,EGFL7,CLEC14A,SPARCL1,HLA-A,HLA-B,CD74,BCAM,VWF,HLA-C,GNG11,LPAR6,MGST2,HLA-DRA,TIE1,IFI27,TM4SF1,GSN,EMCN,ESAM,HLA-E,ARHGAP29,HLA-F,EFNA1,FXYD5,A2M,AP1S2,CRIP2,PSMB9,MGP,MECOM,HLA-DPA1,CD34,FAM107A,LDB2,PRSS23,NOSTRIN,EHD4,ECSCR,RNASE1,PALMD,HLA-DMA,GIMAP4,HLA-DPB1,RBP7,EXOC6,ICAM2,ANXA1	DCN,APOE,C1S,FHL2,OGN,SPRR2F,COL1A2,COL1A1,RARRES2,PWWP3B,PDGFRA,SERPINE2,SMOC2,SERPINF1,GSTM5,MFAP4,EMILIN1,ABCA8,MXRA8,COL6A1,SGCE,TCEAL4,TMEM98,IGFBP5,PEG3,ARX,RBP1,CCN5,BASP1,CEBPB,FBXO32,PLEKHH2,NDN,LRP1,DHRS2,ABCA6,SSPN,LRRC17,COL14A1,AEBP1,ACTA2,C1R,PEG10,SDC2,ID4,ANGPTL5,PLTP,NSG1,MYH11,OLFML3
ENPEP	ENSG00000138792	brain	excitatory_neurons	13	55	2275	2.42	85	1.8	PDZD2,MEIS2,ENC1,KCNIP2,GRIA4,GRM1,CBLN2,NLGN4Y,NDST3,KCNIP4,GNAL,HS6ST3,SLIT3,SYN3,EPB41L2,ART3,MLIP,CDH9,CSGALNACT1,KCTD16,ACVR1C,STXBP6,DGKB,LMF1,HPCAL1,KIF13A,SERPINE2,ENSG00000284762,KCND2,CHRM3,SEMA3C,PCDH8,CACNA1E,LRRTM4,DIAPH2,BTBD9,KIRREL3,JAG1,RFTN1,CAMK2A,CAMKK1,EPHA6,PPFIA2,TESPA1,PTK2B,NTRK3,MBNL2,SDK1,PTPRO,GALNT18	SLC35F1,POU6F2,SLC44A5,NRG1,KCNAB1,ELAVL2,PTPRM,SGCZ,FSTL5,GRIP1,RXFP1,HS3ST5,FRAS1,ARHGAP12,DLC1,ZNF385D,CRACD,VWC2L,ZNF536,FOXP2,COL11A1,PTPRT,ASTN2,GAD1,NXPH1,PDE4B,LRP1B,PLD5,VWC2,TOX,ANK1,FNBP1L,ADCY8,DNER,LRRC4C,TMTC2,FCHSD2,ERBB4,NRIP3,GRM3,HS3ST2,KAZN,BICD1,DPY19L1,NTNG1,GPRIN3,WLS,KCNC2,PID1,IL1RAPL2
ENPEP	ENSG00000138792	rectum	undifferentiated_cells	2	8	331	2.42	8	1.5	EIF3E,NPM1,ETS2,RACK1,EEF1A1,HNRNPA1,IMPDH2,EEF2,CDCA7,LDHB,NACA,PRDX5,NOP53,EEF1G,BTF3,EIF3L,EIF3D,SLC25A6,EEF1B2,MARCKSL1,HSP90AB1,APEX1,ASCL2,RSL1D1,PTPRO,TSPAN8,PABPC1,LEFTY1,ST13,EIF3H,RGMB,PPA1,EIF3F,PEBP1,EIF2A,SNRPE,TKT,ATP5MC2,TOMM20,FCGRT,EBPL,CDK6,RBMX,RSL24D1,EIF3M,YBX1,OLFM4,SLC12A2,CNBP,EIF3G	FCGBP,MUC2,TFF3,SERPINA1,ITLN1,TSPAN1,CA2,SDCBP2,S100A6,PARM1,GNE,REP15,B3GALT5,SCIN,CLCA1,TPSG1,PHGR1,SPINK5,ST3GAL4,CEACAM6,C2orf88,LYPD8,ITM2A,KRT20,VSIG2,HRCT1,RNASE1,S100P,FFAR4,FXYD3,CA7,CD177,CTSE,MEP1A,BCAS1,CA1,CA4,ZG16,GPA33,GSN,SLC26A2,CDHR5,FABP1,TMSB4X,HSPB1,PLA2G10,CDKN2B,RAB27A,PLAC8,CDK1
ENPEP	ENSG00000138792	fallopian_tube	smooth_muscle_cells	25	9	382	2.36	9	1.6	ACTB,TAGLN,MYL6,ACTA2,NDUFS5,CSRP1,SELENOM,DSTN,TPM2,BTF3,FAU,NACA,CD81,SRP14,MYL9,FLNA,CD151,PTMA,TPT1,CNN1,NDUFA4,EIF1,HSPB1,ACTG1,UQCRB,EID1,EEF1A1,PTMS,FIS1,MYH11,NOP53,CCNI,MGST3,CALM2,TGFB1I1,SLC25A3,EIF3E,PFN1,JUNB,CD63,RACK1,COMMD6,TOMM7,NR4A1,PPIA,IFITM3,H3-3B,TPM1,CRIP2,HMGB1	OGN,CD96,CYTIP,KLRB1,SFRP1,CD3E,LUM,CD247,LSAMP,CCDC80,IGF1,JAML,FBLN1,TMEM119,FMO3,CAMK4,CCL5,CXCR4,PTPRC,KLHL6,OMD,HELB,ICOS,SP140,SELPLG,ITGAL,CXCR6,TTC29,PRF1,SH2D1A,TRBC1,DPT,IL2RB,CPXM1,RGL4,CYBB,BCL2A1,LST1,FCN1,VCAN,MOXD1,OLR1,MMP2,TRBC2,GATA3,CFAP107,C20orf85,LYZ,DAPK2,SCN7A
ENPEP	ENSG00000138792	brain	excitatory_neurons	11	55	2360	2.33	64	0.9	HS3ST4,DLC1,SEMA3E,TRPM3,LRP1B,RYR3,SORBS2,FOXP2,MDGA2,ASIC2,PTPRD,PDE1A,TLE4,RALYL,OLFM3,RYR2,ADAMTSL1,MCTP1,KIAA1217,PDZRN4,DPP10,PEX5L,AFDN,SLC35F1,TMEFF2,FRMPD4,PCDH7,NRP1,SLC8A1,ATP2B1,CSMD1,PCDH9,TRMT9B,MEIS2,PCLO,DOCK4,AFF3,EPHA5,CDH11,GRIK4,ROBO2,MMP16,NELL2,PDE4B,DGKG,NFIB,NRG1,SEMA5A,ARPP21,DGKI	PDZRN3,GRM7,KCNMB2,UNC5D,PPFIBP1,GALNT18,PTPRK,ST6GALNAC5,KIRREL3,CCDC85A,KCNC2,CUX2,TAFA1,PPP4R4,FRMD5,TENM2,KCNAB1,GRIA4,NTM,ZNF608,EPHA6,NLGN4Y,USP9Y,TRHDE,PIP5K1B,UTY,NWD2,DAB1,SPATS2L,GPC6,CCK,CSGALNACT1,VWC2,THSD7A,ZNF536,TMEM196,CNTN4,LAMA2,RORB,TRPC5,SPOCK3,KDM5D,NXPH1,GAD1,TMEM178B,NPTXR,KCNA3,PDE7B,L3MBTL4,KCNH1
ENPEP	ENSG00000138792	rectum	undifferentiated_cells	5	6	267	2.25	6	1	H2AZ1,PTMA,HMGN2,HMGB1,STMN1,IDH2,TUBA1B,PPIA,PLP2,H2AZ2,DEK,SIVA1,NUCKS1,RANBP1,RAN,MZT2A,LSM4,LSM3,TUBB,CKS1B,HMGN1,HNRNPA3,SNRPG,RPA3,SNRPB,HSPD1,GSTP1,SNRPF,MIF,H3-3A,GAPDH,LSM5,ANAPC11,CENPW,DTYMK,ANP32B,HMGB2,HNRNPA2B1,CENPX,TYMS,CHCHD2,PA2G4,HINT1,ZWINT,CARHSP1,SMC2,NAP1L1,EEF1B2,SNRPD1,SNRPD2	LYPD8,KRT20,TSPAN1,ZG16,FCGBP,GSN,MUC2,BEST4,ST3GAL4,C2orf88,CA1,FFAR4,FABP1,PLAC8,CD177,GUCA2A,SELENOP,OTOP2,PLA2G10,MALL,TPSG1,CDA,ENTPD8,CEACAM1,SERPINA1,SLC26A2,CEACAM6,CA4,CA7,CEACAM7,TFF3,SDCBP2,DHRS9,TFF1,ISG20,REG4,CDHR5,TRIM31,TBX10,CNTFR,CD48,USP2,PTPRR,ISG15,TRAF3IP3,CD52,MEF2C,REP15,GYPC,MS4A12
ENPEP	ENSG00000138792	skeletal_muscle	fibroblasts	1	50	2287	2.19	54	4.2	DCN,CFD,GSN,COL6A2,ITM2B,CD81,FBLN2,FBLN1,PDGFRL,ABCA8,NFIB,CCDC80,PLAC9,COL6A3,DPT,TCF4,PMP22,TIMP3,CILP,ITM2A,C1S,COL6A1,FBLN5,NOVA1,LAMC1,PDGFRA,SERPING1,SMOC2,C1R,LAPTM4A,MARCKS,CCN5,CST3,COL12A1,LRP1,LUM,SSPN,NFIA,ARL6IP5,NFIC,PIK3R1,LAMA2,MGST1,LTBP4,MFAP4,CAST,APP,ASPH,LAMA4,ITIH5	FABP5,MT2A,SRGN,CXCL2,CD36,PTMA,RGCC,TMEM88,FLT1,TINAGL1,APOLD1,ADGRF5,A2M,PPP1R14A,ID1,VWF,DDX3Y,GIMAP7,ESAM,EPAS1,CCL2,RGS5,LPL,GPIHBP1,ETS2,NHERF2,EGFL7,MT1X,NDUFA4L2,CAVIN2,HES4,PECAM1,CLDN5,MT1A,CD74,EMCN,NOTCH3,IGFBP2,CA4,THBD,S1PR1,PTPRB,CD93,GMFG,HIGD1B,EZR,GIMAP4,KANK3,TCIM,AQP1
ENPEP	ENSG00000138792	endometrium	ciliated_cells	8	50	2304	2.17	54	3	HOATZ,CFAP276,ATP5IF1,ODF3B,CCDC146,CFAP53,DYDC2,C9orf24,AGR3,CETN2,CFAP90,FHAD1,CAPS,CRIP1,KIF9,DNAH5,DYNLRB2,FOXJ1,TPPP3,PIFO,MNS1,LRRIQ1,STK33,CFAP144,DNAAF1,CSPP1,PPIL6,OMG,PIERCE1,DNAH11,SPAG17,FAM81B,BBOF1,ANKUB1,C20orf85,CFAP70,MORN2,RSPH1,ROPN1L,CFAP157,ARMC3,ANAPC4,IK,SPAG1,TUBA4B,FAM216B,SPA17,CDHR3,DTHD1,DRC3	COL3A1,IGF1,SPARC,SPARCL1,COL6A2,COL1A1,MME,PCOLCE,PIK3R1,ZEB1,HOXA10,FBLN1,PDGFRA,FN1,NID1,C11orf96,IL6ST,SERPINF1,RORB,COL6A1,HAND2,LGALS1,CALD1,PTGDS,C1R,GASK1B,HOXA11,CXCL14,CD44,COL4A2,TBX3,ZEB2,OSR2,MGP,TPM2,GYPC,COL5A1,MYL9,CDH11,SERPINH1,COL6A3,COL4A1,C1S,SEMA5A,EDNRA,PRRX1,TIMP1,THY1,CCND2,PDGFRB
ENPEP	ENSG00000138792	placenta	mixed_immune_cells	21	4	187	2.14	4	1.3	HBG2,HBA1,MYL4,AHSP,GYPC,GYPA,PRDX2,BLVRB,RHAG,SNCA,GYPB,UROD,FECH,CAT,TFDP1,HMGB2,H3-3A,KLF1,UCP2,SLC25A37,SMIM1,ALAS2,PCLAF,SLC25A39,HBA2,ANP32B,CPOX,HEMGN,NARF,STRADB,TLCD4,HMBS,RFESD,EPB42,UROS,RGS10,GATA1,HTRA2,FAM210B,TMEM14B,FBXO7,RAD23A,NFE2,YBX1,EPOR,TUBA1B,DUT,HAGH,TESC,SELENBP1	SLC1A3,TINAGL1,TMEM150C,ANXA2,TJP1,APP,PKIB,IFI6,SCARA3,IFITM3,PLPP3,ANXA5,PAK6,S100A11,PTPRK,KRT18,IGDCC3,SERPINF1,MDK,S100P,ANXA1,USP43,GLDC,COLEC12,PLD2,CSF3R,IRX2,SMAGP,PKM,SLC22A11,CRB3,XAGE3,CLIC3,TMEM154,KRT8,S100A10,ITIH5,XAGE2,MVP,CCN1,CALD1,SLC43A2,SPINT1,TUSC3,CKMT1B,PTGES,EDARADD,CD24,RBMS3,LIMCH1
ENPEP	ENSG00000138792	breast	adipocytes	6	56	2658	2.11	61	5.5	AQP1,TCF4,ADGRL4,LDB2,MEF2C,EMCN,VAMP5,IFI27,CCL14,PALMD,IFITM2,TGFBR2,ECSCR,LPAR6,GNG11,PLVAP,CD34,SPARCL1,MMRN2,DIPK2B,RAMP2,RAMP3,CD93,EPAS1,NRN1,ESAM,SCARB1,EGFL7,LMCD1,CAVIN1,LIFR,S1PR1,A2M,ADIRF,TXNIP,DPYSL2,VWF,PECAM1,TSPAN7,HSD17B11,GIMAP6,BST2,CRIP2,FAM110D,ROBO4,MYCT1,TMEM88,IGFBP7,LIMS2,JAM2	PTPRC,CCL5,CD3D,S100A4,CD3E,CD3G,CD69,CD2,APBB1IP,TRAC,CD37,CD247,ACAP1,RUNX3,CXCR4,GZMA,CORO1A,LCP1,CD52,CD48,HCST,RAC2,RNASET2,CYBA,TAGAP,CD53,CD7,RGS10,CYTIP,SAMSN1,STK4,C3,TRBC2,FYB1,GZMM,CST7,ZNF331,TRAF3IP3,TBC1D10C,DCN,ITGA4,MBP,VAMP8,TNF,DUSP2,ALOX5AP,TRBC1,STK17B,CAPG,BIN2
ENPEP	ENSG00000138792	skin	fibroblasts	1	50	2433	2.06	53	11.7	CXCL12,C1S,APOE,CCDC80,CFH,IGFBP7,DPT,RARRES2,C3,SOD3,SERPING1,MGP,NNMT,C1R,VCAN,GEM,SDC2,SELENOM,FGF7,S100A13,HAS2,EFEMP1,TMEM176B,LAPTM4A,PRRX1,GSN,CXCL2,NFIA,CYGB,PTGDS,BICC1,CEBPB,GGT5,TMEM176A,LUM,CXCL14,LAMA4,TNFAIP6,PTN,ABCA8,IL11RA,PTGES,APOC1,CFD,PLEKHH2,THY1,DCN,SLIT2,EPHX1,IRF1	TMSB4X,EZR,SRGN,CD74,HLA-DRA,VAMP8,HLA-DPA1,HCST,HLA-DQB1,TYROBP,HLA-DMA,SAT1,ACTB,HLA-DRB1,HLA-DPB1,ATP5F1E,PTMA,DUSP2,HLA-DQA1,GPR183,FCER1G,STX11,LAPTM5,SFN,SYNGR2,IL1R2,AIF1,LRRFIP1,HINT1,CD52,LST1,SERPINB5,ETS2,ALOX5AP,STK4,PERP,MPZL2,TACSTD2,CD37,MAST4,LPAR6,MYL12A,DSP,GPAT3,COTL1,ARHGDIB,PMAIP1,CXADR,OCIAD2,GMFG
ENPEP	ENSG00000138792	brain	inhibitory_neurons	41	6	293	2.05	6	1.1	ZNF385D,CNTN5,THSD7A,SLC9A9,TRPS1,ZNF536,DPP10,FSTL5,RORA,ALK,LHFPL3,ERBB4,SDK1,TIAM1,TAFA4,GULP1,CALN1,SLC6A1,DNER,ADCY8,ANK1,CA8,PLD5,MYO16,TENM1,TMEM132C,TMEM132D,HPSE2,PLCXD3,NPNT,CRACD,RASSF8,PLEKHH2,CNTNAP3B,VWC2,NACC2,DOCK10,SGCD,GRIA1,COL15A1,MTUS1,KCNAB1,COBLL1,TOX,FAM110B,EDIL3,SRGAP1,CNTNAP3,SAMD5,GPR149	CACNA2D3,LDB2,FAT3,CADPS2,GABRB1,RALYL,ARPP21,ASIC2,POU6F2,PDE1A,GRM7,SV2B,CHL1,MAN1A1,ZFPM2,CDH8,CRACDL,MARCHF1,SNCA,DCC,MLIP,SORCS1,PRKCB,TRPM3,SATB2,NRXN1,ANKRD33B,LRFN2,ANO3,LRFN5,ENC1,LMO3,NRG1,SLIT1,NELL1,HTR2A,CPNE4,MEIS2,MAGI3,TAMALIN,DLG1,GRIK4,GRM3,ZNF831,PDE4B,LAMA2,NGEF,GAB1,CHN1,COBL
ENPEP	ENSG00000138792	vascular	endothelial_cells	2	18	899	2	52	2.2	CLEC14A,HLA-DRB1,VWF,PECAM1,PTPRB,NOSTRIN,MMRN2,PLVAP,LDB2,CYYR1,HLA-DPA1,EMCN,F8,ADGRL4,RAMP3,HLA-DRA,IL3RA,AQP1,HLA-DRB5,SH3BGRL2,CD74,ADCY4,PREX2,NPDC1,DIPK2B,SHANK3,JAM2,TSPAN7,MRTFB,CCL14,RAPGEF3,PIK3C2A,GIMAP4,GIMAP7,CD93,SLCO2A1,RASIP1,ITGA6,LIFR,ETS2,TEK,NRN1,ECSCR,MYCT1,ELK3,IL6ST,HLA-DQB1,BCAM,HLA-E,DOCK9	LRP1,ZEB2,HNMT,SSPN,S100A4,C1S,NEXN,COL6A2,RAB34,RHOQ,PRRX1,C1R,MXRA8,NOTCH2,DCN,FBLN5,SOD3,LAMA2,SDC2,ZFHX3,NTRK2,ALDH1A1,ABCA8,SLIT3,PID1,ADH1B,ANGPTL1,TMEM98,MFAP4,KANK2,DDR2,DSE,CALD1,ECM2,PALLD,ABCA6,NEGR1,PRKG1,OGN,COL14A1,SERPINF1,LGALS3BP,FTH1,GLIPR1,EFEMP1,COL6A1,ARHGAP10,EMP3,CD44,BICC1
ENPEP	ENSG00000138792	prostate	smooth_muscle_cells	10	8	402	1.99	10	6.1	CALD1,SPARCL1,IGFBP7,LMOD1,MFGE8,CAVIN3,NOTCH3,VIM,MAP1B,RCAN2,CSRP2,COL6A2,NEXN,PPP1R14A,MYL9,TAGLN,MYLK,CAV1,MCAM,NR2F2,C11orf96,PLAC9,FLNA,BGN,SOD3,TPM1,MYH11,EFHD1,PALLD,DSTN,RGS5,LGALS1,JAG1,MSRB3,PLN,FILIP1L,LTBP1,PPP1CB,ACTA2,COX7A1,TPM2,TNS1,NTRK2,LGI4,FRZB,CPM,CAVIN1,SLC7A2,FHL5,COL6A1	CYBA,KRT19,RAC2,ARL4C,FMN1,DUSP2,KRT7,ARHGEF5,ZG16B,AGR2,IER3,CLDN4,KRT18,KRT8,SSR4,CD24,TACSTD2,EPCAM,MPZL2,EHF,CTSH,IRX3,FYB1,CD74,CLDN7,HCST,SH2D3A,C3,KRT17,NEDD4L,SELENOP,FBP1,GSTP1,ELF3,TSTD1,PLPP2,HMGN1,S100A11,TLCD1,MYL5,IL2RG,WFDC2,JPT1,SERINC2,HLA-DRA,RNF208,HOXB7,COL9A2,BCL11B,CD48
ENPEP	ENSG00000138792	brain	inhibitory_neurons	15	39	1993	1.96	43	1.6	GRIK1,NXPH1,SPOCK3,TIAM1,KIF26B,SLC24A3,THSD7A,RBMS3,SYTL5,SOX6,SYNPR,PCSK5,WLS,CDH12,XKR4,KCNIP1,MYO5B,COL25A1,STXBP6,DAB1,SLC24A4,GRIK3,TENM1,PTPRM,CMTM8,MAF,GRIP1,FSTL5,PIP5K1B,KIAA1217,SHISA6,ANKRD55,NXPH2,ROBO2,PARD3,TIMP2,TENM3,DKK2,LRP8,ZBTB20,LHFPL3,AHR,ITGB5,MCUB,DOCK11,CALB1,NETO2,SGCZ,RASGRF2,ZNF608	LDB2,SV2B,ARPP21,NECAB1,SATB2,COBL,PTPRK,POU6F2,NFIB,CADPS2,NFIX,EPHA4,KCNT2,MLIP,R3HDM1,ANO3,CACNA2D1,NECTIN3,GRM3,NGEF,STXBP5L,AK5,SORCS3,TESPA1,RALYL,DSCAM,PHACTR1,TAFA1,CABP1,SLC17A7,CLSTN2,MYO1D,ENC1,SLIT3,IGSF21,NRGN,MAPK4,SORL1,CELF2,CBLN2,PTPRD,SEZ6L,FSTL4,KCTD1,PRKCB,ASIC2,CCDC85A,CDH20,CALN1,HTR1F
ENPEP	ENSG00000138792	adipose_tissue	fibroblasts	5	107	5512	1.94	110	3.7	DCN,MFAP5,PLAC9,CD63,FSTL1,FBLN2,TNXB,LAPTM4A,ACKR3,SERPING1,TIMP2,CFD,COL6A2,S100A10,FBN1,S100A6,IGFBP6,CD248,ANXA2,ITM2B,MFAP4,CD99,PPIC,PMP22,CD34,MARCKS,SCARA5,CPE,CLEC3B,RHOB,PCOLCE2,S100A13,F10,C1R,COL1A2,TPM1,CD81,PROCR,C1S,CCDC80,CST3,MMP2,LTBP4,DBN1,MXRA8,FN1,GPX4,CD151,SERPINF1,SEMA3C	PTPRC,CXCR4,ARHGDIB,SRGN,CREM,HCST,DUSP2,CD53,CD48,SMAP2,STK17B,CST7,CD37,CCL5,CYTIP,CD3E,SYTL3,EZR,SLA,BTG1,RUNX3,CD52,IQGAP2,TUBA4A,ISG20,CRYBG1,IL7R,GMFG,CNOT6L,PRDM1,ETS1,IKZF1,STAT4,STK4,FYB1,LAPTM5,CD2,ALOX5AP,LCP1,ITGB2,CD3D,IL2RG,GZMM,EVI2B,BCL11B,EMB,CORO1A,SPOCK2,LIMD2,CD7
ENPEP	ENSG00000138792	colon	distal_enterocytes	0	18	967	1.86	18	3.7	PHGR1,C19orf33,CDHR5,SMIM22,FABP1,PRSS3,CEACAM5,S100A6,CTSD,IFI27,SLC26A3,TSPAN1,MISP,CEACAM7,C2orf88,GUCA2A,CEACAM1,MALL,SDCBP2,RHOC,MYL6,PRR13,KRT20,PLAC8,SLC51B,MYL12B,POLD4,MYO15B,FXYD3,CLTB,KRT8,VAMP8,AHCYL2,ACAA1,TMEM54,AOC1,PRAP1,MS4A12,CDA,PLS1,H2AJ,CYSTM1,PKIB,MYH14,GCNT3,SH3BGRL3,GIPC1,GPA33,BLOC1S1,SLC26A2	MYADM,DDX21,MARCKSL1,FBL,PPP1R1B,IMPDH2,HES1,CCND2,RARRES2,HNRNPA1,EPHB2,NOP58,GMNN,PABPC1,APEX1,RBMX,IGFBP2,TMEM123,NCL,SNRPF,NOP53,EEF1A1,TGIF1,RANBP1,GNL3,PTMA,RSL1D1,SOX9,ZNF593,NDUFAF2,HMGN3,HNRNPA0,NHP2,RHOV,GLIPR2,EBPL,DUT,HMGB1,SERBP1,MLEC,PRDX4,EIF1AX,IDH2,HMGN2,SLC12A2,LSM2,TAF1D,EEF1B2,POLD2,NR4A1
ENPEP	ENSG00000138792	endometrium	endothelial_cells	15	25	1348	1.85	28	2.1	VWF,ENG,A2M,RAMP2,CALCRL,RNASE1,ADGRL4,BMPR2,BCAM,PECAM1,TCF4,EGFL7,EMCN,HSPG2,LEPR,CD34,CDH5,DIPK2B,ESAM,ARHGAP29,CD93,IFITM2,IGFBP7,BST2,LDB2,FAM167B,SLC39A10,FXYD5,PTMS,SMAD1,PLXND1,SPTBN1,APP,MEIS2,ECSCR,CYYR1,ELK3,HLA-E,ENTPD1,CCDC85B,PALMD,ADGRF5,TIE1,PTPRB,SPARCL1,COL4A2,MYCT1,HOXD9,CD74,CAVIN1	CD24,RAB11FIP1,CLDN3,CLDN4,RNASET2,GABRP,ELF3,PERP,KLF5,KRT19,WFDC2,EHF,SPINT2,CDH1,EPCAM,SMIM22,MGST1,ENPP3,MT1G,SHROOM3,C2orf88,C19orf33,MUC1,CRISP3,MT1F,ATF3,ITGB8,PAX2,RIPK4,EZR,HOMER2,UGT2B7,TFPI2,DEFB1,CLDN7,PAX8,SCNN1A,KRT8,AGR2,DLX5,TSTD1,MT1H,SPINT1,PARD6B,GPRC5A,IRF6,CXADR,ASRGL1,SLC26A2,MBP
ENPEP	ENSG00000138792	thymus	fibroblasts	14	9	486	1.85	10	6.6	WNT6,SLC22A3,SCN7A,ENTPD2,CLDN1,EMILIN3,COL9A3,ANGPTL7,SHISA3,LTBP4,FOXD2,PDZRN4,MATN2,DOCK5,ITGB4,BMP3,GLI1,NRP2,NGFR,SLC2A1,SFRP5,TENM2,GAREM1,THBS4,PLEKHA4,GCGR,COL21A1,TNNC1,PCDHA12,WNT5B,COL23A1,KLF5,FOXD1,SBSPON,PDE1A,FGL2,DKK3,SHISA6,PTGDS,PAPLN,SCUBE1,SHOX2,RFLNA,PHLDA3,KANK4,SMO,IGHA2,CDH19,CDO1,PODNL1	CXCR4,CD3E,HLA-B,IL7R,ARL4C,GPR183,CD3D,CD48,LCK,FXYD5,B2M,CD3G,CYTIP,CD53,ITK,LAPTM5,FCMR,IKZF1,TBC1D10C,PTPRC,CD2,TNFSF8,ARHGAP45,BCL11B,HLA-A,CD247,RESF1,RHOH,CD52,LEPROTL1,DUSP2,CD7,TCF7,HLA-C,LEF1,CAMK4,CD6,PIK3IP1,CD27,CCR7,PARP8,LTB,CD96,RAC2,TRBC2,ZAP70,SEMA4D,RCAN3,TRAT1,CCDC88C
ENPEP	ENSG00000138792	thymus	mesothelial_cells	17	3	171	1.75	4	0.6	BCHE,PGRMC1,ANXA8,ADH1B,SELENBP1,PRDX3,TST,TSPAN3,ATP5F1B,CPE,IFITM3,UROD,BEX3,MDH1,ADH5,QPRT,NDN,LY6E,LRRN4,GALNT9,ARMCX1,MORF4L2,MSLN,CLDN15,APEH,ADI1,TMEM98,CLDN1,LGALS3BP,TRIP6,TPBG,SCP2,PRDX6,PDPN,UPK3B,FAM162A,BNC1,PKHD1L1,ZFPM2,CFB,OBSL1,PDIA3,HP,CNIH1,KLK11,IL18,SLC40A1,EFEMP1,ALDH3A2,CD151	CD69,GNG2,CD3G,FYB1,GPR65,TRAT1,ITK,IL7R,GIMAP7,ZNF831,CD3E,CXCR4,CD40LG,THEMIS,BCL11B,GPR183,CCR7,GIMAP4,LTB,PYHIN1,CD2,TNFSF8,FBLN7,RGS1,IL2RB,SH2D1A,RCSD1,CD37,JAML,CD27,MAL,GPR171,RASGRF2,FXYD7,BTLA,SNX20,CORO2A,SKAP1,GPRIN3,SRGN,ZAP70,STAP1,PTPRC,UBASH3A,CD28,CASS4,KANK3,IL32,SLA2,HHEX
ENPEP	ENSG00000138792	brain	inhibitory_neurons	6	60	3482	1.72	71	1.4	SYNPR,GRIK1,SPOCK3,SHISA6,NXPH1,STXBP6,SOX6,TRHDE,PCDH11X,XKR4,WLS,KCNMB2,TENM3,NPAS3,FLT3,ASTN2,GAD1,SAMD5,ROBO1,PAWR,COL19A1,SLC24A3,GALNT14,L3MBTL4,KCNA3,TOX3,TIAM1,ADCY8,KIF26B,LHX6,GRIK3,COL25A1,TANC1,KCNIP1,SATB1,GRIP1,LHFPL3,SST,KLHL5,ANKRD44,RBMS3,ELAVL2,GRIK2,PLCH1,TSHZ3,CRB1,FRMD3,GRIN3A,ELFN1,PCDH15	LDB2,ARPP21,NECAB1,SATB2,SV2B,R3HDM1,GRIA4,SORCS1,EPHA4,SHISA9,CADPS2,NGEF,NFIX,PRKCB,POU6F2,CABP1,MLIP,OLFM3,ENC1,NFIB,HECW1,CLSTN2,ANO3,SLC17A7,PTK2B,TESPA1,SORCS3,GRM3,PRR16,GRIK4,LHFPL6,NRG1,OLFM1,NDFIP2,MAPK4,NRXN1,SLIT3,TAFA1,PCSK2,AK5,STXBP5L,SYNJ2,FSTL4,ZNF804B,SEC14L5,KCTD1,SYNDIG1,NELL2,MSRA,KHDRBS3
ENPEP	ENSG00000138792	endometrium	glandular_and_luminal_cells	24	1	58	1.72	1	1.5	NPC2,CLU,SCPEP1,CD74,GAPDH,S100A11,WFDC2,HLA-DRB1,LY6E,CYBA,IFITM1,IFITM3,KRT17,HLA-DRA,BST2,PKM,S100A6,PHLDA2,TPT1,CTSD,IGFBP7,CD9,PLP2,ITM2B,RARRES2,HLA-DPA1,PDZK1IP1,PLAT,BBLN,CTSB,TACSTD2,BIK,HLA-DRB5,SAA1,B2M,TNFRSF12A,CXCL1,S100A10,CD63,HLA-DPB1,SLPI,GSTP1,ANXA5,C19orf33,CSTB,HLA-DQB1,BCAM,TNFAIP2,C3,PRDX1	GABRP,RXFP1,MT1G,SMOC2,PPP1R14A,SLC30A2,ISLR,NALF1,SLC3A1,ZBTB16,HSPB6,MT1H,HSD11B2,SMAD9,COL5A1,TWIST2,PLCL1,DGLUCY,ALDH1A1,HOXA11,NEBL,PHYHIPL,IGF1,LGR5,FAP,SPARCL1,HEY2,ENPP1,DGKD,PCDH18,SH3KBP1,STEAP4,CRISP3,SLC18A2,NAALADL2,CTSK,PHAF1,CLMP,NCALD,EBF1,TET1,GJB1,EMILIN1,ARHGAP20,TSHZ3,OPHN1,F2R,COL3A1,CIPC,PIP5K1B
ENPEP	ENSG00000138792	testis	endothelial_cells	7	6	355	1.69	18	5.5	B2M,IFITM3,IFITM2,GNG11,HLA-A,IFI27,BCAM,VWF,MGST2,HLA-E,TMSB10,LDB2,HLA-C,HLA-B,CAV1,CD34,LY6E,PRSS23,S100A16,CYYR1,CD59,VIM,NOSTRIN,NPDC1,SPARCL1,IFITM1,A2M,ID1,TM4SF1,GSN,PSMB8,S100A10,IFI16,EHD4,PSME1,PALMD,F8,RBP7,PSMB9,TMSB4X,GIMAP7,CCDC85B,ESAM,STOM,FKBP1A,AP1S2,S100A6,PTMA,TNFSF10,ANXA2	ENSG00000187186,ODF2,TCP11,GPX4,MLF1,C11orf71,PROCA1,UBE2N,SPATA33,SMKR1,TSACC,GSG1,MISFA,FAM229B,SMIM47,NUPR2,GAPDHS,DCUN1D1,CRISP2,CLPB,AQP5,CCDC91,UBL4B,H1-7,DNAJB8,MORN2,COX8C,C10orf62,CCDC169,C9orf24,CXCL16,ACTRT2,PRM2,RGS22,TPPP2,SMCP,SPEM1,SPATA6,MPC2,PCP2,LELP1,ACTL7A,CCDC70,KIF2C,BPIFA3,PPM1G,C5orf52,SH3RF2,ARPP19,PCYT2
ENPEP	ENSG00000138792	placenta	fibroblasts	22	3	180	1.67	3	2.6	COL1A1,COL3A1,COL1A2,COL5A2,POSTN,COL15A1,COL5A1,SPARC,EFNB2,SLIT3,CRABP1,MDK,FKBP10,CCND2,FMOD,PCOLCE,MRC2,NME4,COL9A3,MAP1B,OLFML3,AEBP1,ADAMTS9,IL6ST,DLK1,PLOD2,SEZ6L2,CHN1,CREB3L1,HAS2,EMILIN1,ZFHX4,CDH11,SNAI2,COL6A3,WNT5B,MGP,PITX2,LSAMP,DCN,P3H1,EDIL3,CLEC11A,IGFL2,CKAP4,FKBP7,DKK2,SLIT2,EFEMP2,CDH7	LIN28B,IFI6,CD24,CASP4,VGLL1,BIN2,KRT7,EFEMP1,CLDN4,FHL2,A4GALT,CHMP4C,XAGE3,SMAGP,CLDN7,PEBP1,MCUB,PERP,XAGE2,GATA3,MPP1,PAGE4,MGLL,KDF1,FAM89A,TINAGL1,PRDX1,BRDT,SPINT1,GRB7,KRT18,LGALS3,PPARG,AKR1B1,LYN,SPINT2,PKIB,GATA2,VAMP8,GCSH,GPX3,FAM3B,HSP90AA1,CSF1R,LARGE2,CLIC3,UGP2,CCDC125,GJA5,DUSP9
ENPEP	ENSG00000138792	rectum	paneth_cells	3	5	301	1.66	5	1.2	SPIB,CA7,CTSE,FKBP1A,TMEM176B,NOTCH2,TMEM176A,HES4,ITM2C,GNPTAB,HSPB1,NBPF14,KRT8,NEURL1,CEACAM6,GPRC5C,TMSB10,SDCBP2,KRT19,ID1,PPDPF,CA4,CCND1,BEST4,S100A6,STAP2,FTL,GRN,HEPACAM2,CIB1,CTSC,ENSG00000284797,VAMP8,SCIN,S100A14,MEIS1,IFITM2,PRSS3,LGALS3,SAMHD1,HRCT1,PRR15L,MDK,RHOV,PROX1,HIGD1A,GMNN,CEACAM5,CYSTM1,CARD16	TFF3,KLK1,LRRC26,FCGBP,SLC12A2,RNASE1,MUC2,SERPINA1,FRZB,ITLN1,SPINK1,ATOH1,BEST2,CCDC196,ITM2A,CLCA1,RASD1,SPINK4,MB,TPSG1,ASCL2,REP15,FN1,FMOD,KLK15,FOXA2,ETS2,CDCA7,EPHB3,COTL1,ST6GALNAC1,ELAPOR1,PTGDR,PRDX5,SPDEF,B3GNT6,RGS10,DPYSL2,ZG16,DLL1,RRM2,GSTA1,LFNG,CCL24,STXBP1,ANXA13,PCLAF,KCNMA1,CDK1,PBK
ENPEP	ENSG00000138792	placenta	mixed_immune_cells	26	1	63	1.59	1	1.9	PAEP,S100A1,SMIM22,DEFB1,TSPAN1,PCCA,MUC1,CLDN3,FXYD2,HOXB6,EPCAM,IER3,S100A13,GPX3,KIF12,MAOA,DMKN,PDZK1IP1,FAM177A1,ELF3,PAX8,HOXB5,MLPH,GADD45A,CD9,H1-2,HLA-B,SEC11C,GOLM1,PLPP2,SLC44A1,CYBA,SSR4,DYNLT3,IVNS1ABP,EHF,CXCL14,CAPS,TSPAN8,DEPTOR,RIMKLB,VSIG2,MIF,SLC7A2,SLC6A6,SLC44A4,DNER,BTG2,FNBP1,HLA-A	VGLL1,XAGE3,PAGE4,CDO1,GATA3,DUSP9,PHLDA2,XAGE2,PEG10,PKIB,SLC27A2,MAGEA8,GLDC,SH3BP1,ZNF385A,SMAGP,TINAGL1,ZFAT,DSC3,TRAM2,L1TD1,SLC29A3,GSTA3,CDK6,NRK,RMND1,GPSM2,MCM2,MEST,KANK4,ERVW-1,SLC27A6,NSG1,SLC19A3,MAP7D2,CEBPA,CLIC3,MRE11,COL21A1,SMIM13,DDX3Y,CENPH,ISM2,MACROD1,ADRB1,BRDT,ISYNA1,GSTA4,EFEMP1,SLC22A11
ENPEP	ENSG00000138792	brain	excitatory_neurons	39	5	324	1.54	5	0.4	RGS12,SORBS2,TMEM132D,ERC2,KCTD16,SPOCK1,PDE1A,CDH12,LSAMP,INPP4B,CLSTN2,PCDH9,ZNF804B,CADPS2,CADPS,CUX1,TRPC5,GABRB3,ITGB8,GNG2,UNC5C,PDZRN4,DLG2,CACNA1E,SYT1,AK5,TENM3,MMP16,KCNIP4,MGAT5,CACNA1B,STT3B,TENM4,CSMD1,PCSK2,ATP10A,CACHD1,GNAO1,AFF3,PLXDC2,RALYL,NAV3,GRIA1,MAP2K1,CELF4,KCNQ3,CTDSPL,ARAP2,SH3GL3,SIPA1L1	KIRREL3,EPHA6,ST6GALNAC5,ZMAT4,DCC,LHFPL6,GRM3,TOX,NXPH1,NCALD,GULP1,TRMT9B,ADCY8,FAM162B,RORB,KCTD8,COL11A1,MYO16,ANO3,LDB2,IL1RAP,CRACD,LAMA2,CRHR2,SV2C,SPHKAP,SLIT2,ANK1,UNC13C,WLS,STXBP6,TMEM132C,CUX2,GRIK1,MAST4,GRIN3A,CPNE8,GAD1,SOX6,SORCS1,LBH,ITGA8,NRSN1,PIP5K1B,HTR1F,SLC6A1,CDH13,TOX3,TRPM3,NXPH2
ENPEP	ENSG00000138792	brain	inhibitory_neurons	23	20	1351	1.48	26	1.1	ZBTB20,ADARB2,RGS12,SLC24A3,GALNTL6,PARD3,PLD5,ERBB4,ZNF536,SYNPR,L3MBTL4,SDK1,PROX1,EGFR,DOCK10,C8orf34,CXCL14,NKAIN3,ZNF608,SCG2,GALNT13,VIP,ROBO1,SLC6A1,CHST11,KCNJ2,TAC3,GAD1,GRM7,RIN2,ARHGAP18,ARHGAP28,PLPPR1,N4BP2,CRACD,FIGN,CHRNA2,SYTL5,MTUS1,SLC44A5,CLVS1,IQGAP2,THSD7B,TIMP2,CALB2,CNTNAP4,KMO,ARL4C,DLX1,ANKRD55	LDB2,SATB2,RALYL,SV2B,KHDRBS3,CRACDL,PTPRK,CHN1,POU6F2,MLIP,CADPS2,ANKRD33B,ANO3,CDH12,ELL2,TESPA1,SLIT1,RAPGEF5,ZNF385B,SH3GL2,LIN7A,SLIT3,SLC17A7,CABP1,STXBP5L,NRGN,CDK6,GRM3,NECTIN3,NETO1,SLC35F3,PHACTR1,CELF2,CUX2,CBLN2,RSPO2,KCNK1,FHL2,KCNMA1,PTK2B,CPNE4,XYLT1,FSTL4,NRN1,MCHR2,HOMER1,GRIA3,FOXP2,GAB1,HTR2A
ENPEP	ENSG00000138792	rectum	distal_enterocytes	7	2	138	1.45	2	1.1	CA2,FXYD3,CTSD,PARM1,PHGR1,CES2,KRT19,CD24,LGALS3,CA1,ETHE1,C15orf48,SELENBP1,LGALS4,SLC26A2,GIPC1,PLA2G10,CYSTM1,PRSS3,B3GALT5,S100A6,SULT1B1,TMSB4X,MVP,ITM2C,ATP1A1,C2orf88,C19orf33,BSG,SMIM22,DHRS11,AOC1,CKB,FABP1,UGP2,GPA33,CTSS,GPR15LG,CLTB,PKIB,CLDN8,BLOC1S1,TMEM45B,CDHR5,AHCYL2,CDH17,MRPL41,CHP2,TST,SLC4A4	KLK1,TFF3,LRRC26,ITLN1,HNRNPA1,STMN1,REP15,IGFBP2,MUC2,NAP1L1,LDHB,RGS10,HEPACAM2,RAP1GAP,NPM1,IMPDH2,MAP3K20,WFDC2,HMGN2,EIF3E,SERPINA1,SLC4A7,FCGBP,CDCA7,CLCA1,SPINK4,RARRES2,OLFM4,SLC12A2,ITM2A,EPHB3,SPINK1,TPSG1,AKR1B1,MYEF2,PTGDR,GMNN,PTMA,ELAPOR1,FRZB,FXYD5,EEF1B2,AQP1,ANXA13,RACK1,FMOD,MYC,CDT1,RSL1D1,MARCKSL1
ENPEP	ENSG00000138792	fallopian_tube	ciliated_cells	12	32	2329	1.37	35	1.3	CFAP90,C9orf24,TMEM59,CFAP276,CETN2,CFAP144,PIFO,CYSTM1,C20orf85,CFAP126,ODF3B,PRDX5,CIB1,PIERCE1,DYNLRB2,CD24,MORN5,CAPS,FAM81B,HMGN3,CLXN,TPPP3,RSPH1,TXN,AGR3,CFAP95,SPAG16,CIBAR2,PSENEN,MLF1,IFT57,ANKRD66,TUBA4B,CAPSL,CCDC153,SNTN,FAM174A,METRN,S100A11,MNS1,DNAJB13,CFAP73,TSTD1,C6orf118,GET1,FAM166B,PERP,DYNLT2B,PACRG,GPX4	CALD1,LGALS1,SELENOM,SPARCL1,CAVIN1,MYL9,TAGLN,ADIRF,TPM2,BST2,FXYD5,TIMP2,TIMP3,C11orf96,PTMS,HSPB6,DCN,ACTA2,SFRP4,OLFML3,CAV2,OGN,CAV1,FBLN1,COL4A1,LY6E,COL4A2,PTGDS,PMP22,TGFB1I1,MSRB3,TUBB6,IFITM3,PDLIM2,MFAP4,SLC2A3,PRRX1,NEXN,EMP3,FLNA,GYPC,AEBP1,LHFPL6,IGF1,CNN1,EMP1,TMSB4X,SERPINF1,OAF,LMOD1
ENPEP	ENSG00000138792	endometrium	glandular_and_luminal_cells	6	45	3364	1.34	45	2.8	PDK4,SHROOM3,RXFP1,PAPSS1,SLC26A2,ENPP3,SAT1,DEFB1,LRATD2,STC1,FAM13A,USP53,ATP6V1C2,APOL1,DSP,DLG5,RALGAPA2,SCGB2A1,RIPK4,CRIP1,PLIN2,VMP1,MAFF,MGST2,CLDN4,SLC34A2,CNDP2,P4HA1,IER3,GABRP,HELZ,ADIRF,MGST1,TPD52L1,MUC15,ATP6V1H,TMEM101,RIMKLB,MFSD4A,SOX17,UBE2H,SMAD9,RAB11FIP1,CCNL1,TWF2,IFI27,OSER1,C19orf33,ACSL5,TENT5A	LGALS1,IFITM3,IGFBP2,SPARC,COL6A1,VIM,IGFBP4,COL3A1,IFITM2,EEF1B2,COL6A2,SELENOM,RAMP1,RACK1,PCOLCE,COL1A1,SERPINF1,PTN,C1R,S100A6,PTMS,RORB,TPM2,LY6E,NAP1L1,RBP1,MARCKS,ZEB1,APCDD1,NID1,DCN,HNRNPA1,IGF1,EMP3,C1S,PDGFRA,S100A4,CFD,COL4A2,HAND2,NACA,MYL9,OSR2,TPM1,APOD,MFGE8,MME,SERPINH1,CALD1,NR2F1
ENPEP	ENSG00000138792	bronchus	ciliated_cells	7	21	1595	1.32	22	4.5	CCDC17,EFHC1,IGFBP7,DNAAF1,MUC4,CFAP157,CDHR3,CLU,LRRIQ1,MUC16,PRR29,DRC3,SYT8,AGR3,FAM227A,NEK5,CDHR4,CLMN,ABHD2,CCN2,TMEM190,CHST6,RABL2B,TSPAN1,FAM166B,SLC44A4,DNAH7,RRAD,CAPS,AQP3,RP1,CCDC78,DNAH5,DTHD1,CFAP70,SPAG8,SCPEP1,METTL7A,CDS1,CFAP100,CSPP1,MS4A8,CD24,CLDN3,ARMC3,ALS2CL,ZBBX,LRRC74B,SPEF2,CFAP73	CXCL2,CXCL1,CXCL8,FOS,CSTA,SLC25A6,SERPINB3,CCL20,ID1,ID3,LDHA,ENO1,JUNB,PTMA,S100A14,ID2,MT1X,ATP1B3,SLC25A5,TMSB10,RACK1,CXCL3,TSC22D1,ACTG1,IER3,MYC,NPM1,S100A2,SLC38A5,GRN,GAPDH,CD44,KRT5,NFKBIA,SERPINF1,UQCRH,KLK11,AVPI1,ARL4D,CA9,CTSC,TUBB,BTF3,SERPINB4,CSF3,MT2A,CLEC2B,CYCS,NR4A1,LOXL4
ENPEP	ENSG00000138792	kidney	distal_tubular_cells	10	4	309	1.29	5	15.4	DEFB1,S100A6,PPP1R1A,PVALB,DUSP9,SLC25A4,FOLR3,GSTM3,IDH2,COX7A1,CKB,NUPR2,CYSTM1,MPC1,DMKN,NDRG2,MRPS6,TMEM52B,KNG1,TUBB2B,CHCHD10,EFHD1,NUDT4,UCHL1,S100A2,PPP1R1B,PTGER3,DUSP15,TCIM,PDE1A,MAL,CALM2,CBR1,NDUFA8,CLDN16,UMOD,HSPA2,WNK4,PPDPF,MRPL33,BEX3,COMT,BEX2,COX8A,HOXD8,ATP6V1G3,IFITM2,HPRT1,TSPAN8,FXYD6-FXYD2	GATM,MT1G,PDZK1IP1,MT1H,MT1F,ALDOB,APOE,IL32,LGALS2,NAT8,MT1E,CRYAB,CLTRN,RBP5,MT2A,FTL,SIGIRR,ASS1,S100A1,MIOX,DAB2,MT1X,GPX3,SLC16A4,CYBA,MAF,PDZK1,TNFSF10,BHMT,NKAIN4,TMEM176A,ACY3,SMIM24,GLYAT,ITM2B,SMIM32,ACSM2B,TMEM176B,CXCL14,DPEP1,CARHSP1,UGT2B7,AK4,HPD,TPT1,SLC13A1,LRP2,DPYS,PCSK1N,QPRT
ENPEP	ENSG00000138792	colon	undifferentiated_cells	7	5	397	1.26	5	0.5	PTMA,ATP5MC2,H3-3A,FAU,COX5A,PPIA,SUCLG1,COX7C,RACK1,NACA,HNRNPA1,TMSB10,SNRPF,EEF1B2,BTF3,EEF1A1,UBA52,TXN,TUFM,GSTP1,COX4I1,MGST1,HINT1,UQCRH,SNRPD2,HMGN1,GAPDH,YBX1,PEBP1,TPI1,TOMM7,HNRNPK,SNRPE,CUTA,PRDX2,SLC25A6,EIF1AX,ATP5MC1,TPT1,RANBP1,PABPC1,CHCHD2,SERBP1,EIF5A,PPIB,HSPE1,IDH2,MICOS10,SNRPB,SRP9	KRT20,CEACAM7,SLC26A3,GUCA2A,MS4A12,CEACAM1,C3orf85,CDA,PLAC8,SELENOP,TMIGD1,SDCBP2,C11orf86,PHGR1,MALL,AQP8,SLC51B,ABCG2,SLC6A8,LYPD8,SCNN1B,SLC26A2,ENTPD8,LGI4,HCST,CD52,TSPAN1,CD3E,SAMSN1,SRGN,RHOF,CDHR5,CCL5,CST7,SYTL3,CD7,DHRS9,C2orf88,KLRB1,CD48,ST3GAL4,TRIM31,ANPEP,HOPX,CD53,CD177,HHLA2,GPR65,IFI27,ZG16
ENPEP	ENSG00000138792	ovary	oocytes	15	1	80	1.25	1	0.7	KIF2C,SHTN1,SUDS3,ADAP1,TMEM266,ERCC2,FARSB,SMS,BMP6,PADI6,GCA,PIWIL3,GNL3,MICALL2,IQUB,DCDC2,WWOX,RALB,CRABP1,ZFP64,CDC45,SOHLH2,EZHIP,TNIK,LAS1L,NEK1,STIP1,ADAD1,TACC3,PFKP,ESCO2,DPP3,ARG2,DDX1,NFATC1,RUSC1,FOXR1,BRAP,AURKA,IK,CUL5,TTC39C,ZNF560,PRC1,MSL3,SMC3,GPX1,CDCA7L,BCORL1,NARF	ABCA8,CNN2,ISLR,COL16A1,WDR45,DKK3,DYNLT3,CASP4,PRH1,GULP1,QPRT,NEXN,CALHM2,SNAI2,RAB31,TCIM,TWIST2,TINAGL1,CCDC8,STMN3,GPRC5C,GASK1B,CSTA,NTF3,KLF15,NAALADL1,GRAMD2B,HOXC6,HEXD,TET1,SETBP1,CLMP,LY96,AXL,TRIM22,JADE2,ADGRA2,RAI2,PLAC9,STON1,CENPB,ELMOD3,APOL6,VIM,NFATC4,APCDD1,CRYL1,SERP2,ABCA9,ARHGEF2
ENPEP	ENSG00000138792	endometrium	macrophages	22	5	402	1.24	8	4.9	CD74,TYROBP,AIF1,LAPTM5,SRGN,FCER1G,ARHGDIB,LST1,HLA-DRA,HLA-DPA1,GMFG,HLA-DQA1,LSP1,GPR183,PLEK,CTSS,LCP1,ALOX5AP,MS4A6A,HLA-DPB1,PTPRC,HLA-DMA,CYBA,COTL1,CD53,SPI1,CYBB,CLEC7A,C1orf162,CD83,ITGB2,CST3,HCLS1,PYCARD,CORO1A,CTSZ,IGSF6,FTL,HLA-DRB1,PTPRE,GPSM3,CYRIB,BCL2A1,CD37,S100A4,MNDA,ZEB2,PDE4B,HLA-DQB1,CD48	CLDN4,WFDC2,RND3,CLDN3,TM4SF1,KRT19,ITGB8,PERP,CD24,CCN1,MT2A,KLF5,ELF3,RIMKLB,TLE1,MT1E,MT1G,ID4,MT1F,SPARCL1,KRT18,EPCAM,S100A13,COL3A1,IL1R1,KRT8,NR2F2,FBLN1,SLPI,MT1M,IGFBP7,COL1A1,ARID5B,IFI27,TACSTD2,KAZN,CMYA5,CCN2,NTN4,CALD1,SH2D3A,COL1A2,COL4A2,TFPI2,GADD45A,SPARC,COL6A2,ITGA3,MDK,CKB
ENPEP	ENSG00000138792	kidney	t-cells	6	9	734	1.23	9	8	B2M,TMSB4X,HLA-B,HLA-A,HLA-C,HLA-E,CD52,ARHGDIB,CD3D,HCST,BTG1,PTPRC,S100A4,CD3E,CCL5,CORO1A,EMP3,TRAC,NKG7,GMFG,EVL,RAC2,GIMAP4,IFITM2,DDX5,CD2,CST7,FXYD5,CD99,GZMA,GIMAP7,LIMD2,SH3BGRL3,CD3G,LAPTM5,CD53,IL2RG,LSP1,MYL12A,TRBC2,LCK,ACTB,GPSM3,IFITM1,ANXA1,TRBC1,SRGN,JUN,ARL6IP5,CD37	MT1G,MT1H,MT1F,MT1E,MT2A,MT1X,FTL,PDZK1IP1,RBP5,ALDOB,CXCL14,FXYD2,CYB5A,LGALS2,GPX3,SUCLG1,DAB2,PEBP1,APOE,MIOX,S100A1,C11orf54,GATM,CRYAB,UQCRQ,GLYAT,PCK1,ECHS1,GSTA1,SMIM24,BBOX1,TXN,RIDA,PRDX1,LAMTOR5,TMEM176A,HPD,ACAT1,SPP1,SELENOP,GPX4,ASS1,ATOX1,CYSTM1,FTH1,MGST1,COX7C,PDZK1,UGT2B7,SAT2
ENPEP	ENSG00000138792	placenta	endothelial_cells	19	3	245	1.22	3	1.7	RAMP2,ECSCR,TM4SF1,GNG11,ESAM,PECAM1,EGFL7,LDB2,ICAM2,TCF4,CD93,CD34,CRIP2,IFITM2,S100A16,TIE1,CDH5,BST2,VAMP5,HYAL2,C1orf54,CCDC85B,IFITM3,MARCKSL1,CLEC14A,ARHGAP29,MEF2C,TCIM,IL33,IFI16,SRGN,MGST2,JAM2,TMEM88,PALMD,GMFG,KDR,ERG,ADGRL4,MMRN2,CLEC2B,DIPK2B,VIM,LPAR6,SPTBN1,GIMAP4,CYYR1,TEK,RASIP1,TM4SF18	SPINT2,XAGE3,VGLL1,PHLDA2,TFAP2A,PERP,FBLN1,PAGE4,SERPINF1,SPINT1,PEG3,RBM47,VAMP8,MEST,CLDN4,PEG10,PKIB,XAGE2,DUSP9,KRT18,QPRT,FXYD3,CDO1,PDE4DIP,GRAMD2A,FOLR1,ERVW-1,TINCR,EGFR,LRP1,SLC22A11,CLIC3,RAB25,KRT8,CSF3R,STARD10,AKR1B1,S100A11,CHPF,IDH2,MBNL3,KRT7,MAGEA8,OLR1,CSF2RA,SH3BP1,PCOLCE2,DLX5,S100P,ERBB3
ENPEP	ENSG00000138792	vascular	t-cells	10	4	330	1.21	4	1.6	CD48,PTPRC,CXCR4,CD2,IKZF1,CD3E,CYTIP,ACAP1,IL7R,RAC2,HCST,BCL11B,CD3D,CD96,CD3G,PARP8,CCL5,CD52,SKAP1,SYTL3,TRBC2,IKZF3,CD69,LCK,STK4,SCML4,SPOCK2,CORO1A,TBC1D10C,CD37,TRAC,RUNX3,ARL4C,RHOH,GZMA,CD247,RIPOR2,TRAF3IP3,OXNAD1,CST7,IL2RG,CTSW,STAT4,GPR171,RASGRP1,CDC42SE2,SLA,CD226,BTG1,SEMA4D	IFITM3,PTMS,CD81,SPARCL1,NFIC,LEPROT,YBX3,SERPING1,EMP2,NFIB,ALDH2,NFIA,IGFBP7,SELENOM,CNN3,TNS2,PMP22,EPS8,ITM2B,CRTAP,SEPTIN10,LTBR,TIMP2,APLP2,RAB13,RAC1,TFPI,ASPH,CAVIN1,GNG12,TCEAL9,CTNNA1,CD63,RBFOX2,EID1,S100A6,RBMS3,EBF1,DST,SASH1,MGST3,COX7A1,TCF4,PGRMC1,ZFHX3,S100A13,PARVA,MXRA7,LRP1,RHOB
ENPEP	ENSG00000138792	thymus	macrophages	13	6	507	1.18	12	2.5	SPI1,AIF1,FCER1G,BLVRB,C1orf162,MAFB,CD163,ARRB2,TYROBP,HCK,MS4A6A,SLC11A1,C5AR1,LST1,STAB1,MPP1,MS4A7,GPX1,ADAP2,FCGR2A,SAT1,HCLS1,PTPRE,VAMP8,EFHD2,FGR,C1QA,MERTK,C1QC,RNF130,NCF2,CSF1R,MYO1F,VSIG4,TLR4,SHTN1,MTSS1,FPR1,PYCARD,MFSD1,TBXAS1,TGFBI,MACROH2A1,MS4A4A,NPL,ACSL1,TYMP,ZEB2,FCGRT,PIK3AP1	CD3D,CD3G,CD3E,CD7,CD69,LCK,CAMK4,IL32,ISG20,SOCS1,CD27,THEMIS,C1S,ZAP70,IFITM1,CCR7,ITM2A,COL6A2,CD48,TRAT1,C12orf57,KCNA3,TRAC,TENT5C,SKAP1,DCN,SPOCK2,CD247,FKBP11,MGP,CD40LG,SIRPG,APOD,TCF7,CD2,RHOH,ETS1,COL6A1,ITM2C,TC2N,LUM,SLC38A1,SRPX,CXCR4,FBLN2,SELENOM,FSTL1,FBLN1,LAMA2,ICAM3
ENPEP	ENSG00000138792	skin	smooth_muscle_cells	18	1	86	1.16	3	11	FLNA,MYH11,PCP4,LPP,PLN,SYNPO2,CNN1,PPP1R14A,PDLIM7,PRUNE2,CSRP1,SLMAP,CALD1,DES,SMTN,ACTA2,RBPMS,MYL9,ITGB1,MYLK,TNS1,PPP1R12B,TPM2,DSTN,SORBS1,PDLIM3,ACTN1,RHOB,LMOD1,TAGLN,PPP1R12A,IRAG1,CLIC4,PALLD,NEXN,TPM1,FLNC,FN1,MSRB3,KCNMB1,SELENOM,MCAM,NDUFA4,PGM5,SYNM,SVIL,SLC8A1,FHL1,COL4A2,ACTG2	OSTF1,CLEC11A,S100A10,PDGFRA,CASP4,PROS1,FRMD4B,CMTM3,CD52,RAPH1,F13A1,PID1,CLIC2,CD37,CARD16,TSHZ2,OLFM2,CPNE8,CYTIP,AKR1C3,SLC43A3,ANPEP,RECK,ACVRL1,TMEM41B,TNFSF10,PRPS2,SERPINB5,PDE4A,TMSB10,GASK1B,MFAP2,CSF2RA,IRF7,YY1AP1,CAMK1D,SFXN3,TGIF2,B3GNT5,ARHGAP18,PPL,SMAP2,MKNK1,ELOA,IL2RG,KDELR3,F2R,CALHM2,SPHK1,CASP1
ENPEP	ENSG00000138792	rectum	enteroendocrine_cells	9	1	87	1.15	1	1.7	PCSK1N,SCGN,FEV,CPE,MS4A8,CACNA1A,TUBA1A,SCG5,CEP126,PAM,RAB3B,INSM1,QPCT,NKX2-2,CADPS,SCAMP5,PYY,GNG2,KIF5C,SCG2,ETV1,CRYBA2,CBX6,SLC29A4,UCN3,GCG,GCLC,UCP2,RAB26,NISCH,TFPI,CELF3,STMN3,GCH1,SCG3,NOL4,ENPP2,SLC7A2,BNIP3,TPH1,SMIM6,RIMBP2,RFX3,VWA5B2,CXXC4,NEUROD1,MDK,CACNA1D,PCDH9,CHGA	MUC5B,CREB3L1,MYL12A,C19orf33,CA12,ST6GALNAC1,TFF3,EPCAM,EFNA4,LGALS3,CES2,SNORC,BCAS1,PLA2G2A,TCEA3,LGALS4,CYBA,SRI,VSIG2,FAM3D,TPT1,FABP2,GPX2,LDHA,SLC25A5,LITAF,MUC1,GAS6,GPRC5A,EEF1B2,MGST1,TMPRSS4,FUCA1,LRRC26,MT1E,GSTP1,MUC4,ZFP36L1,C15orf48,MT1M,CRYL1,HSD17B2,KRT19,ENTPD5,FCGBP,VIPR1,ASS1,PPIC,CYP2S1,DHRS11
ENPEP	ENSG00000138792	heart_muscle	cardiomyocytes	2	9	787	1.14	58	5.1	NPPA,MYL7,MYH6,MYL4,COX6A2,UQCRB,PAM,COX5B,ATP5ME,COX7A1,ANKRD1,ATP2A2,COX4I1,UQCR11,CKM,DKK3,COX7C,ACTC1,ATP5PF,NDUFA4,TTN,ATP5PD,ATP5PO,TRDN,CRYAB,MDH1,MYBPC3,TNNT2,MB,NDUFB1,ATP5MK,LDB3,CSRP3,NDUFA3,NDUFB2,ATP5F1E,NDUFAB1,ATP5MG,TPM1,ATP5IF1,DSP,COX8A,RYR2,NEBL,HSPA5,ATP5MJ,NDUFA6,COX6B1,COX17,KIF22	MYL2,TMSB4X,SPARCL1,IFITM3,IFITM2,ID3,VIM,ANXA2,HLA-B,IFI27,FABP5,SMYD2,VWF,IFITM1,SPARC,CD74,ADIRF,HLA-E,S100A11,MGP,FABP4,TM4SF1,IGFBP4,ANXA1,PECAM1,TSC22D3,ENG,RNASE1,ADGRF5,PLAC9,TAGLN2,SERPING1,TMSB10,RGCC,ARHGDIB,GIMAP7,CD9,ID1,RGS5,FLT1,ESAM,TACC1,EMCN,F8,FMO2,DCN,C7,CLEC14A,FN1,FAM107A
ENPEP	ENSG00000138792	prostate	fibroblasts	12	3	275	1.09	3	2	CALD1,VIM,LGALS1,IGFBP7,LTBP4,NR2F1,NR2F2,SSPN,PDGFRA,PTN,PRRX1,GPM6B,LRP1,COL18A1,SPARCL1,IFITM3,FBLN1,LHFPL6,OSR2,PLEKHA5,AEBP1,IGFBP2,RARRES2,SFRP1,MGST1,MXRA8,PMP22,RORB,APOD,TCF4,PDGFRB,TCF21,PID1,SOD3,NDN,HSPB6,IFITM1,NOVA1,S100A13,FGF7,PAM,C1S,NBL1,SDC2,MXRA7,EMP3,FOS,ZBTB20,SERPINF1,CYGB	KRT8,BAIAP2L1,GPT2,PRSS8,SIM1,TRAF3IP3,KRT18,BIN2,CNKSR1,BSPRY,CD74,RHOH,KRT5,VAMP8,SLC52A3,KRT19,POU2F3,IRX3,CBLC,ADAM28,GZMA,C4orf19,HLA-DRA,TSTD1,GPR171,HLA-DRB1,TUBA4A,SLC9A2,IL2RG,EDARADD,KRT7,ADRB2,S100A14,SRGN,PRKCB,PYHIN1,ARHGAP30,SERINC2,CXADR,EHF,HOXB7,PPP1R26,TSPAN1,TRGC2,AZGP1,PTPRT,MFSD9,DUSP2,TBC1D10C,ZBTB7C
ENPEP	ENSG00000138792	rectum	intestinal_goblet_cells	4	3	279	1.08	4	0.8	TFF3,ST6GALNAC1,KLK1,PRAC1,RNASE1,SPINK1,SLC12A2,ITLN1,TOMM7,FCGBP,CDC42EP5,FOSB,C12orf57,LRRC26,ERGIC1,ATP5F1E,STARD10,FOS,UQCRB,WFDC2,UQCRH,NACA,EEF1D,PABPC1,COMMD6,UBA52,ELAPOR1,TM9SF3,TPT1,COX7C,AGR2,OST4,FAU,MUC2,EEF1A1,KRT18,ATP5MC2,SH3BGRL3,FOXA2,SERF2,ASPH,CCND2,TMEM123,YWHAZ,ATP5ME,FRZB,RAP1GAP,FABP2,JUND,HPCAL1	CTSE,CA7,CA4,CEACAM6,LYPD8,SDCBP2,BEST4,FABP1,PLAC8,MALL,DMBT1,KRT20,OTOP2,CA1,SPIB,SPC25,GUCA2A,UBE2C,BIRC5,TOP2A,CEACAM7,CDK1,NDC80,MSLN,AURKB,DEPDC1,CKB,PCSK1N,CA2,UNC5C,SGO2,LINGO1,SLCO2A1,HSPB1,MS4A12,CENPF,CENPE,CNTFR,TFF1,CD52,CD48,C2orf88,CEACAM1,ARHGDIB,NUSAP1,HJURP,HMGB2,GGT1,KIF20B,SKA1
ENPEP	ENSG00000138792	thymus	smooth_muscle_cells	11	6	603	1	12	3.7	MYL9,TPM1,TPM2,CNN1,DES,PPP1R14A,CSRP1,MYH11,TAGLN,FLNA,DSTN,CKB,LMOD1,ACTA2,MYLK,PDLIM7,SORBS1,HSPB7,KCNMB1,TGFB1I1,IRAG1,PALLD,COX7A1,HSPB6,PDLIM3,SOD3,RBPMS,SBSPON,MYL6,SELENOM,RAMP1,PLN,LPP,SYNPO2,MSRB3,TCEAL4,HSPB1,AOC3,ITGA8,FBLIM1,SMTN,PRUNE2,ACTG2,FILIP1L,TNS1,CFL2,ITGA7,SVIL,NEXN,NCS1	FXYD5,CXCR4,ZFP36L2,CD48,PTPRC,CD53,CD3E,ARHGDIB,CYTIP,GMFG,SRGN,IKZF1,IL7R,BTG1,HCST,TXNIP,ARL4C,CD69,CD3D,TBC1D10C,ITM2A,CD52,LCK,STK17B,RAC2,GPR183,HLA-B,CD3G,GIMAP7,FYB1,FYN,ITK,ACAP1,TSC22D3,ICAM3,CYBA,CD2,SMAP2,GPSM3,CORO1A,SPOCK2,STK4,CD96,BCL11B,HCLS1,SARAF,MCUB,GIMAP4,CD7,TRBC2
ENPEP	ENSG00000138792	brain	excitatory_neurons	34	7	709	0.99	7	0.3	HS3ST4,KIAA1217,MARCHF1,SORBS2,TLE4,EPHA5,DLC1,ZFHX3,NRXN1,MDGA2,PCDH11X,LINGO2,NFIA,PTPRD,CAMK2D,DOCK4,TMEFF2,SEZ6L,GARNL3,MDFIC,CNTNAP5,CELF2,FOXP2,DGKH,CACNA2D3,LRP1B,FUT9,CADPS,STXBP5,TNIK,DGKI,SEMA3E,ARPP21,XKR4,ASIC2,NFIB,SLC8A1,PCDH11Y,RXFP1,ERC2,DACH1,MCTP1,PRKG1,DGKG,KALRN,OXR1,ITPR2,NALF1,GRM5,CHN1	ST6GALNAC5,CNTN5,KCTD16,EPB41L2,TCF4,PDZRN3,CDH13,SORCS1,HS6ST3,SLIT2,ATRNL1,CUX2,TRHDE,CDH20,STXBP6,PTPRK,NWD2,NECTIN3,EPHA6,ZNF608,TAFA1,NXPH1,RORB,FRMD5,LAMA2,DCC,ADGRL2,ZNF804A,SEMA6D,GULP1,THSD7A,NTNG1,TOX,PDE7B,NECAB1,GAD1,SFMBT2,PLCH1,MKX,IL1RAPL2,ANK1,SCN1A,ONECUT2,LRRK1,TMEM132C,UNC5D,GRIK1,TRPC5,SAMD5,COL5A2
ENPEP	ENSG00000138792	brain	inhibitory_neurons	21	14	1424	0.98	17	0.6	MYO16,FGF13,UNC5D,ZNF536,ALK,NTNG1,GRIA4,GRIN3A,CRACD,GRIP1,PTPRT,LAMP5,RBMS3,NXPH1,PTCHD4,SGCZ,SLC6A1,MGAT4C,SEMA6D,NFIB,TOX,PDGFD,KIT,GAD2,EYA4,TIAM1,GRIK2,UNC13C,DNER,KCNIP1,LSAMP,MTUS2,RAB3IP,ADARB2,DOCK10,TCF12,NKAIN3,FBXL7,CHST9,FAM110B,PIP5K1B,SGK1,IGSF11,SV2C,ANKRD55,COL4A2,SPHKAP,DGKD,TACR1,UBASH3B	KCNQ5,RAPGEF5,NELL2,SV2B,PCDH9,KHDRBS3,OXR1,ZFPM2,ARPP21,CSMD1,CHN1,HS6ST3,CACNA2D3,SATB2,CNKSR2,TRIM9,XYLT1,CRACDL,ASIC2,EFNA5,CADPS2,PTPRK,CDH18,PTPRD,DLG1,MLIP,ANKRD33B,PDE1A,MPPED2,LMO3,CNTN3,POU6F2,CDH10,ANO3,FSTL4,CA10,ATP2B1,CPE,LDLRAD4,CHRM3,TESPA1,TAFA1,ENC1,RGS6,GRM7,MAN1A1,SATB1,OLFM3,GRM1,RIT2
ENPEP	ENSG00000138792	fallopian_tube	smooth_muscle_cells	1	43	4390	0.98	46	2.3	SELENOM,CSRP1,CNN1,TAGLN,RAMP1,DES,ACTA2,TPM2,TGFB1I1,LGALS1,TCEAL4,PDLIM3,SMTN,MYLK,FLNA,MYL9,MYH11,C11orf96,PDLIM7,TPM1,AOPEP,PLEKHO1,LMOD1,TCEAL3,FHL1,CALD1,NEXN,MYL6,DSTN,SYNPO2,LPP,MRGPRF,ILK,TRDN,TCEAL2,KCNMB1,PTMS,SERTM1,CES1,SLMAP,TCEAL1,ACTB,PKIG,PLN,RARRES2,TNFAIP8L3,SPEG,HSPB1,SVIL,PPP1R12B	CYBA,ANXA1,FXYD5,HLA-B,VAMP8,B2M,SPINT2,ITM2B,EPCAM,TMSB10,RNASET2,CD74,ELF3,CLDN7,HLA-DMA,CLDN3,C19orf33,S100A4,FTH1,NCOA7,TSTD1,SH3BGRL3,CDC42EP5,CLDN4,MSLN,EEF1B2,PDLIM1,KRT8,FOLR1,CCND1,TMEM238,WFDC2,KRT7,UCP2,BCAM,PMAIP1,MBP,HLA-C,ELF1,ARHGDIB,FAM107A,DAPL1,TC2N,ANXA2,CD55,TACSTD2,RGCC,KRTCAP3,MPZL2,SRGN
ENPEP	ENSG00000138792	endometrium	glandular_and_luminal_cells	12	17	1805	0.94	18	0.9	TNFRSF12A,ANXA1,PMAIP1,MDK,CLDN4,BCL10,EPCAM,HMGA1,PLAUR,OCIAD2,TXNRD1,LAMC2,RAB11FIP1,RIPK2,CLDN3,CCN1,CXCL8,SPINT2,KRT19,VIM,KRT18,TOP1,CADM1,ATP1B1,DDX5,SEMA3B,NECTIN2,COX7C,NEDD9,B4GALT5,UGCG,WFDC2,EZR,TES,NPAS3,KRT8,CDV3,H3-3A,CPM,EPB41L2,FRMD4B,PNN,NHERF1,AFDN,PPA1,MARCKSL1,SAT1,HES4,CHMP2B,H3-3B	SPARC,COL3A1,MT1E,COL6A1,SERPINF1,COL6A2,RORB,PDGFRA,PCOLCE,RAMP1,MT1G,MME,SPARCL1,FKBP5,COL1A1,MT1M,APCDD1,IGF1,C1R,MT1F,NID1,HAND2,DCN,SELENOM,C1S,SLC30A2,NR2F1,CRISP3,CD248,APOD,OSR2,CFD,COL6A3,CRYAB,MT1H,MT1X,PTGDS,NUPR1,GYPC,ISLR,MYL9,ENPP3,ZBTB16,HOXA10,PMP22,COX7A1,RIMKLB,C11orf96,MT2A,PDGFRB
ENPEP	ENSG00000138792	heart_muscle	fibroblasts	7	3	318	0.94	3	0.5	DCN,GSN,C7,MGP,VIM,FTL,LUM,C1R,SERPING1,SEC62,SPARCL1,LGALS1,CFD,PTN,VCAN,FSTL1,ADH1B,CCDC80,COL1A2,TIMP1,FBLN1,IFITM3,S100A6,CST3,CDH19,ABCA8,SERPINF1,ABI3BP,IGFBP7,ITM2B,C1S,GPX3,MFAP5,APOD,PLAC9,SCN7A,TMSB4X,FN1,LAPTM4A,MGST1,FBLN5,CFH,ANXA2,TIMP3,H3-3B,CD63,PCOLCE2,NFE2L2,SCARA5,C3	C10orf71,CDH5,STRBP,CD93,GIMAP8,BCL11A,TPST2,ECSCR,ERMP1,DPY19L2,CXXC4,ADRB1,ELMOD1,NOSTRIN,SLC25A30,HVCN1,RBP7,FLNB,PLIN5,LGR6,HOPX,TM4SF18,ADGRG1,NANOS1,HOGA1,MYH11,ABCA3,TEK,ATP2A2,RGS5,TTC8,DIPK1C,MYH7,MAGI1,MYH7B,DIRAS1,IGFBP2,SLC14A1,CPM,CHML,RNASE1,CARD16,PKHD1L1,TUBA4A,MPP7,TMEM88,SELP,PLCL1,TIE1,LSMEM2
ENPEP	ENSG00000138792	kidney	macrophages	7	6	636	0.94	6	5.3	TYROBP,S100A4,AIF1,FOS,FCER1G,DUSP1,S100A6,LST1,TMSB4X,SH3BGRL3,CTSS,FCN1,NAMPT,TMSB10,GMFG,B2M,CYBA,COTL1,IFITM2,SAT1,CFD,IFI30,PYCARD,CSTA,SPI1,TYMP,HLA-B,PTPRC,C1orf162,ITGB2,PSAP,CARD16,RNASET2,HCST,CEBPB,FXYD5,STXBP2,S100A9,OAZ1,VMP1,JUNB,C4orf48,EMP3,CST3,EFHD2,SRGN,HLA-C,LY96,VSIR,ACTB	CRYAB,FXYD2,PDZK1IP1,GATM,PEBP1,ACAT1,IL32,MT1E,CXCL14,CYB5A,MIOX,NAT8,GPX3,RBP5,BBOX1,ASS1,PDZK1,MT1G,MT1F,C11orf54,CNN3,ALDOB,OCIAD2,DSTN,PCSK1N,GLYAT,CD24,MT1H,RIDA,SUCLG1,SMIM24,BDH2,S100A1,SOD1,UGT2B7,BHMT,LDHB,PCK1,CALD1,DAB2,MT1X,PRDX2,FABP3,KRT8,BNIP3,ALDH6A1,ECHS1,S100A13,AKR7A3,DCXR
ENPEP	ENSG00000138792	bronchus	ciliated_cells	10	12	1298	0.92	12	1.8	AGR3,EFHC1,ATP5IF1,PIFO,TMEM190,CETN2,PRDX5,CAPS,SMIM22,CFAP144,PSENEN,C20orf85,C9orf24,RSPH1,DYNLL1,TSTD1,CFAP90,PIERCE1,CAPSL,CLDN3,DNALI1,CYSTM1,HMGN3,ODF3B,TPPP3,DYNLT2B,DYNLRB2,NUDC,CD24,GSTP1,SPAG16,SOD1,MORN2,UFC1,IFT25,CCDC78,CALM2,TSPAN1,ROPN1L,TMC5,HSBP1,CCDC17,KIF9,CYP4B1,DNAAF1,CFAP276,CIB1,CFAP298,IK,HSP90AA1	SERPINB3,CTSC,LGALS1,GRN,S100A2,CAPN13,SLC38A5,CAV1,ATP1B3,TUBA4A,SERPINB4,S100A16,FGFBP1,CXCL17,KRT17,MMP10,CD44,CD151,CALD1,SPINK5,BPIFB1,KRT6A,KRT5,TINAGL1,TUBB,CYP1B1,FHL2,IGFBP6,CRABP2,SLC25A6,TCN1,TMEM45A,SNCA,S100A14,CSTA,KRT15,CA9,DKK3,PDPN,GJB2,AREG,ARL4D,KLK11,TSPAN4,GGT5,CEACAM6,MMP13,BCAM,AVPI1,TIMP1
ENPEP	ENSG00000138792	skin	fibroblasts	3	20	2193	0.91	20	4.7	CFD,PLAC9,DCN,TIMP2,CCDC80,FBLN1,LUM,SLPI,GSN,FBLN2,FSTL1,SERPINF1,COL6A2,CYBRD1,AEBP1,MMP2,IGFBP6,MFAP5,CTSK,MGP,THBS2,PI16,CCN5,CD81,COL1A2,PCOLCE,C1R,HTRA1,MFAP4,MGST1,PSAP,LOX,CTHRC1,CXCL14,IGFBP5,SFRP2,TNXB,S100A6,SERPING1,PPIC,CYB5R3,CD99,GPNMB,PAM,FCGRT,C1S,FBN1,TSPAN8,VCAN,TPM1	CD74,SRGN,HLA-B,EZR,HLA-DRA,HLA-DMA,HLA-DPA1,VAMP8,BTG1,CREM,HLA-DQB1,ETS2,BIRC3,SPARCL1,SAT1,TYROBP,HCST,B2M,LPAR6,HLA-DRB1,LAPTM5,GMFG,HLA-DPB1,ATP1B3,TUBA4A,PTMA,GPR183,CD52,ARHGDIB,HLA-DQA1,SLC2A3,CTSC,FCER1G,DUSP2,SYNGR2,HLA-DRB5,SFN,ALOX5AP,IL1R2,BCAM,CD83,LST1,CXCR4,MPZL2,STMN1,GPAT3,DDIT4,PTPRE,STX11,ARL4A
ENPEP	ENSG00000138792	heart_muscle	cardiomyocytes	8	2	222	0.9	2	0.7	NPPA,PRRG3,MYH6,DNMT3A,MYL7,ACTA1,SLN,CMYA5,TPM1,ACTC1,DKK3,CRYAB,MYL4,MICOS10,COX4I1,ATP5PF,NDUFA4,FABP3,MYOZ2,NMRK2,ATP5MJ,DES,COX7B,UQCRB,TNNT2,ATP2A2,ATP5MG,SP100,ACTN2,NDUFAB1,TRDN,ATP5PO,NPPB,NDUFB9,ATP5MC1,POMP,UQCR11,TTN,COX8A,NEBL,NDUFA12,MYL12A,NDUFA5,ANKRD1,MB,ELOB,HSPA5,COX6C,COX7C,EEF1A1	MYL2,MYH7,TMSB4X,EIF1AY,SPARCL1,HLA-E,SMYD2,VWF,TCF4,IFITM1,ADIRF,IFI27,S100A11,IFITM2,HLA-B,CLU,CD74,MYL3,PECAM1,VIM,ANXA1,IGFBP4,FABP4,TM4SF1,MGP,RNASE1,IFITM3,GNG11,PLAC9,EMP1,AZGP1,ADGRF5,ITM2A,FLT1,ENG,EMCN,PPP1R14A,FN1,ARHGDIB,SERPING1,EGFL7,MGLL,CLEC14A,ESAM,F8,BST2,ANXA2,IQGAP1,CRIM1,ID1
ENPEP	ENSG00000138792	rectum	intestinal_goblet_cells	0	5	562	0.89	5	0.6	LGALS2,C15orf48,ADH1C,B3GNT7,CD24,PLA2G2A,COX5B,PCK1,TXN,LCN2,PIGR,CES2,NXPE4,ATP5MC3,CHCHD10,COX6A1,MRPL41,GOLM1,COX8A,SLPI,ATP5MK,CFTR,NDUFS7,UQCR10,NDUFA1,NDUFB9,C19orf33,ATP5F1D,COX4I1,FAM3D,CYC1,CYSTM1,ATP5MJ,COX7C,FAM162A,ATP5MC1,COX6B1,COX7B,UQCR11,COX6C,PYCARD,S100A14,NDUFB10,EIF3K,ATP5F1A,PRSS3,UQCRC2,MUC4,ATP5MG,ARF4	HEPACAM2,TFF3,KLK1,LRRC26,FCGBP,REP15,ITLN1,NEURL1,MUC2,FRZB,SERPINA1,MDK,ATOH1,TPSG1,STMN1,BEST2,SPIB,WFDC2,CLCA1,HES4,FFAR4,CCDC196,DPYSL2,ITM2A,SPINK4,SCNN1A,DLL1,CEACAM6,HID1,NAP1L1,HPCAL1,ANO7,ST6GALNAC1,RAP1GAP,PROX1,RGS10,KLK15,TUBA1B,TUBB,GSN,CTSE,ASCL2,CEACAM5,LYPD8,MB,AKR1B1,RASD1,SELENOM,CA7,KRT20
ENPEP	ENSG00000138792	testis	early_spermatids	8	3	353	0.85	3	0.7	CLDND2,SPACA1,LRRIQ1,ACRBP,TULP2,CDRT15L2,CFAP210,CCER1,FAM24A,C17orf50,EQTN,CENPW,TSBP1,NDUFA8,ZPBP,FAIM2,TEX50,NDUFB6,CCDC146,ATP6V1E2,GPR85,C1orf56,H1-8,FSIP2,TMEM89,HIBCH,C8orf90,LRWD1,ACRV1,SPACA3,SHCBP1L,CCDC89,LYZL1,TFDP2,CCDC110,ZNF85,TEX51,C11orf97,PPIL6,DNAAF6,CEP41,KIF9,NUTM1,NKAPL,LRRC39,CTNNA2,CCT6B,ABRA,ZMYND15,FARP1	ITM2B,ATP6V0E1,PRM1,CIRBP,PRM2,PKM,PTMA,P3R3URF,ERP29,SBDS,AGPAT2,GSTP1,MRFAP1,VAPA,FNDC8,FAM187B,CD63,ATP6V0B,NDUFA13,C16orf78,TNP1,CD99,CBX1,SNX6,PTCH1,TMED9,EIF4H,CEP170,SSB,CDHR2,POLR2K,BTG3,BCAP31,SOD1,PAQR7,FSCN3,RHEB,VIM,TEX37,TCEAL4,CST3,SPEM1,HSD17B10,NAE1,RBM3,SPEM2,IGFBP7,PRDX1,PNISR,ANXA2
ENPEP	ENSG00000138792	endometrium	glandular_and_luminal_cells	17	10	1190	0.84	10	1.2	PAEP,GPX3,HSPA1A,GRN,S100A1,GADD45A,SCCPDH,HNMT,CYBA,RIMKLB,GPX4,GPX1,DHRS3,MRPS2,IRX3,HSPA1B,CRYAB,CXCL14,IER3,SLC1A1,IGFBP7,FBLN1,RAB11A,EDF1,DNAJB1,TM4SF1,ARF4,P4HB,PDZK1IP1,IER2,SOD3,DEPTOR,PLAAT3,CAPZA2,JPT1,ITM2B,PERP,FTH1,SLC18A2,C12orf75,B4GALNT3,COMP,SLPI,MGST1,PAX8,CXCL2,S100A13,GRAMD1C,TRAM1,SEC11C	COL3A1,SPARC,PTN,MME,VIM,SPARCL1,COL1A2,ENPP3,CRIP1,RORB,PCOLCE,COL6A1,NR2F1,SERPINA5,IGFBP2,WFDC2,COL1A1,SERPINF1,APCDD1,SLC26A2,NID1,TMSB4X,CFD,C1R,LGALS1,PDLIM1,S100A6,PLCL1,IFITM2,PTGS1,GDF7,PTGDS,APOD,C1S,ZEB1,TCF4,COL6A3,ADIRF,PTMS,COL6A2,SCGB1D2,SMOC2,NPW,IGFBP5,ALDH1A3,SNAI2,HOXA11,HOXA10,OLFML3,MT1G
ENPEP	ENSG00000138792	vascular	smooth_muscle_cells	14	2	243	0.82	2	0.2	MFGE8,IGFBP7,THBS2,DSTN,CD151,PCDH7,MICAL2,ENDOD1,CDH13,ITGA8,DKK3,CYB5R3,ITGA11,MYO1D,PLS3,MORF4L1,PPP1CB,SYNPO,PARVA,CLIC4,TLN1,MSRB3,LTBP1,LPP,FBLIM1,PTMS,ANTXR1,ROCK1,IRAG1,ATL3,NCKAP1,HK1,SUN2,PALLD,TNS1,AOPEP,SORT1,NOTCH3,ADI1,TRAK2,CSDE1,KIF5B,ITPRIPL2,MORF4L2,NIBAN2,ZNF704,TAGLN,SNX18,MRFAP1,ACTN1	SERPINF1,ITM2A,VIT,TMEM176B,GAS7,EPB41L3,TNFSF10,MGST1,TMEM176A,C3,OAF,SRPX,C7,CFD,RAMP2,TMEM150C,CLSTN2,ZNF521,FAM107A,ABCC9,SCARA5,APOE,IGF1,CDH19,TXNIP,GIMAP4,RARRES2,CLEC2B,CILP,MAP2K6,STON2,PLCB1,PODN,PLA2G2A,ABCA10,CFI,CHRDL1,EDNRB,TSHZ2,CSTA,PALMD,GFRA1,CNTFR,NOVA1,FXYD6,OLFML3,TRHDE,FGF10,LSAMP,TGFBR3
ENPEP	ENSG00000138792	kidney	b-cells	11	1	127	0.79	1	5.2	CD74,HLA-DRA,HLA-DPA1,CD52,LTB,TMSB4X,HLA-DRB1,CD37,CD79A,HLA-DPB1,BTG1,CD79B,HLA-DQB1,MS4A1,HLA-E,HLA-B,B2M,ARHGDIB,LIMD2,IGHM,LAPTM5,HLA-DMA,CYBA,IGKC,BANK1,CXCR4,FAU,VPREB3,HLA-DQA1,DDX5,HLA-DRB5,CORO1A,HLA-DQA2,HLA-A,SELL,FXYD5,LSP1,HLA-DMB,HVCN1,TCTN1,TXNIP,RNASET2,CD53,MEF2C,BIRC3,PABPC1,RAC2,NOP53,TNFAIP8,HLA-C	MT1F,MT2A,MT1E,MT1X,BHMT2,MT1G,PTGR1,PCK1,LGALS2,MIOX,APOE,FTL,PPP1R16A,MT1H,GSTA1,CXCL14,GLYAT,DDAH1,TXN,HNMT,MGST1,TCEA3,SMIM24,RBP5,S100A1,SUCLG1,KCNJ15,DHRS4,PAH,FOLR1,SAT2,CYB5A,BBOX1,ANGPTL3,CCDC198,SPP1,ALDOB,TINAG,ENOSF1,ALDH1L1,PDZK1IP1,ACAT1,RGN,TMEM176A,CRYAB,PDZK1,MAOB,DCXR,LYG1,GAPDH
ENPEP	ENSG00000138792	testis	early_spermatids	18	1	128	0.78	1	1.3	DEFB119,DEFB123,HMGN5,FATE1,HOPX,TSSK6,TCEAL5,GSTA2,GSTA1,CST9L,TCEAL6,NAT8L,FAM236A,PAX3,SUSD3,BEX1,ISYNA1,OOSP2,NXF3,DEFB121,TRPC5OS,EPPIN,POU2AF2,SOX9,KIF17,TUBB4A,CITED1,VSIG1,KNCN,TCEAL2,FAM240C,AARD,ODF1,LEFTY2,CCDC166,CSDC2,ATXN3L,TSPAN6,ZCCHC2,SOX5,REG3G,SLC25A52,KIAA1210,GATM,GNG7,DUSP21,CHODL,SCRG1,FGF23,SOWAHD	ITM2B,PTMA,CD63,FCGRT,PFN1,IGFBP7,B2M,PCYOX1,GSTP1,LTBP3,VIM,PTMS,RAB34,S100A6,STAG2,TMSB4X,ATP6V0B,GALNT11,RBM3,CTSA,ZSWIM8,ASPH,DENND10,AGPAT4,RRP1,FTH1,SMARCAD1,BCAP31,RAMP2,IER3IP1,RNPS1,HMGB1,SSBP2,LPCAT3,LY6E,GRN,HELLS,CDK4,EPCAM,TMX1,HLA-C,GNPTAB,TXNIP,RILPL2,IFITM3,DCN,LGMN,C1orf109,CCNI,FOXRED1
ENPEP	ENSG00000138792	thymus	plasma_cells	15	3	384	0.78	3	0.3	CYBA,MZB1,SPCS2,FKBP11,SPCS3,RPN2,TMBIM6,SEC11C,ISG20,MYDGF,NDUFB11,HLA-C,SEC61B,B2M,TMED10,RABAC1,SSR3,COPE,CD38,LRPAP1,SPCS1,DERL1,MZT2B,TMEM208,PPIB,SERF2,PRDX4,LMAN2,SSR4,SEC62,SEC14L1,NDUFA1,OST4,COX7A2,LMAN1,ST6GAL1,SPATS2,UQCRQ,XBP1,REEP5,TMEM258,TRAM1,NDUFA11,HM13,ATP5F1E,SLAMF7,PRDX5,TPD52,TENT5C,DAD1	CEBPD,GSN,IGFBP7,SERPINF1,SPARCL1,DCN,FBLN2,MGST1,ADH1B,IFITM3,SPARC,LHFPL6,C1S,PMP22,APOD,ADAMTS1,GXYLT2,IFITM1,CAVIN1,MGP,LUM,TGFBR2,EFEMP1,DCLK1,NR2F2,CFD,MFAP4,GPX3,TFPI,NAV3,PLPP3,COL1A2,SERPING1,C7,COL4A2,CCR7,NID1,AKR1C1,CNN3,VCAN,CD248,PDGFRA,ZBTB16,IFITM2,BEX3,NFIA,WLS,PODN,COL6A2,SRPX
ENPEP	ENSG00000138792	brain	excitatory_neurons	20	11	1507	0.73	11	0.2	HS3ST4,KIAA1217,TLE4,ZFHX3,MARCHF1,NRXN1,CNTNAP5,DLC1,PCDH11X,EPHA5,NFIA,CDH10,MDGA2,FUT9,CAMK2D,PTPRD,PCSK5,SEZ6L,FOXP2,GARNL3,RXFP1,SEMA3A,SORBS2,XKR4,TMEFF2,MDFIC,DGKH,DOCK4,ARPP21,SEMA3E,CELF2,ERC2,LRMDA,ROBO2,PTPRR,LINGO2,TNIK,MCTP1,SLC8A1,CACNA2D3,NFIB,STXBP5,PRKG1,SEMA3D,PCDH9,DIP2A,CDH9,GPR158,DIRAS2,CDH2	ST6GALNAC5,TCF4,KCTD16,PTPRK,SLIT2,EPHA6,CA10,EPB41L2,ATRNL1,FRMD5,PDZRN3,SORCS1,CUX2,CDH13,STXBP6,CDH20,NWD2,TAFA1,UNC5D,TRHDE,TENM2,LAMA2,CNTN5,SEMA6D,PDE7B,HS6ST3,NECTIN3,GPC6,RORB,ONECUT2,TRPC5,LRFN5,SCN1A,NXPH1,GULP1,NPTXR,RNF144A,LRRC4C,ZNF804A,NTNG1,PLCH1,PLXNA4,IL1RAPL2,TMEM132C,KCNH7,NECAB1,ANK1,PIP5K1B,GAD1,COL5A2
ENPEP	ENSG00000138792	testis	spermatogonia	4	3	412	0.73	4	0.4	PTMA,HMGB1,TMEM258,DDX46,GAGE2A,ERP29,SNRPG,TRMT112,UQCRH,ATP6V0B,EIF5B,BSG,SDF2L1,BUD23,TMED9,SMC3,CIRBP,MAP7D2,SNRPD1,VCX2,SRSF2,EPCAM,SNRPB,SNRPF,BTG3,PAGE1,LSM6,SSX3,VCX3B,HERC5,PRAME,DCUN1D5,KNOP1,POLR2K,CALR,ESF1,HSPE1,U2SURP,CENPH,RNPS1,SLBP,NCL,BANF1,NASP,APLP2,ANP32B,SUB1,NEDD8,ROMO1,CHCHD2	NUPR2,UBL4B,TCP11,C11orf71,PROCA1,SMCP,ENSG00000187186,CRISP2,MISFA,SMIM47,GSG1,GAPDHS,CXCL16,AQP5,LELP1,C10orf62,DNAJB8,LPP,TSACC,PRM2,TPPP2,GPX4,ACTRT2,H1-7,ALKBH7,SPEM1,OAZ3,DCUN1D1,BPIFA3,CCDC91,PRM3,FAM229B,TEX44,TMCO5A,C9orf24,ACTL7A,LEMD1,TSPAN16,SMKR1,CCDC70,GUCA1ANB,GLUL,C5orf52,PCP2,IQCF5,C20orf141,ACAP1,TEX46,ODF2,C10orf53
ENPEP	ENSG00000138792	brain	astrocytes	35	4	567	0.71	5	1.5	PTGDS,FGFR3,SLC1A3,GPC5,ADGRV1,SLC1A2,NDRG2,ACSS1,ATP1A2,PON2,CST3,ARHGAP24,GRAMD2B,PLPP3,NHSL1,ATP13A4,AQP4,PRODH,APOE,NKAIN3,STON2,PREX2,HIF3A,GLI3,GJA1,GLUL,SPON1,ZBTB20,RFX4,HEPACAM,PARD3B,MMD2,SLCO1C1,GLIS3,DAAM2,PSD2,SLC25A18,PAMR1,LRIG1,RANBP3L,HPSE2,ITPKB,ZFHX4,GRIN2C,RGS20,COL5A3,ACSBG1,ARHGEF26,PRDM16,F3	RBFOX1,FGF14,ANK3,SYT1,CSMD1,MYT1L,CNTNAP2,ATP8A2,NRXN3,GABRB2,NBEA,ANKS1B,KHDRBS2,DGKI,OPCML,LRRC7,SYT16,CSMD3,RIMS2,SLC4A10,GRIN2B,LRFN5,SCN2A,MTUS2,GRIN2A,PTPRN2,CHRM3,SYN2,MDGA2,NLGN1,NMNAT2,GALNT17,GABRG3,OXR1,ERC2,PCLO,CACNA1D,DLGAP2,CCSER1,SNTG1,DSCAM,DYNC1I1,KCNQ5,ATRNL1,NEGR1,FRMPD4,FRMD4A,GABBR2,GABRB3,PAK3
ENPEP	ENSG00000138792	tongue	endothelial_cells	13	3	451	0.67	3	0.6	IFITM2,EGFL7,IFITM3,PECAM1,GIMAP7,GNG11,LRRC32,NEDD9,CLEC14A,MMRN2,VWF,LIMS2,GIMAP4,CAVIN2,GIMAP1,TGFBR2,HIF3A,CDH5,VAMP5,PTPRB,ECSCR,TINAGL1,IGFBP4,ARHGAP29,ESAM,KLF2,ROBO4,S1PR1,ACVRL1,NRN1,TACC1,KANK3,PALM2AKAP2,CRIP2,TNS2,SPARCL1,SOX18,EMCN,CAV1,TXNIP,MYCT1,SOCS3,EPAS1,PTPRM,JCAD,STOM,SHE,ENG,HSPG2,SLC2A3	LY6D,AQP3,S100A14,PERP,CALML3,KLK11,LAD1,SERPINB5,TACSTD2,PKP1,GBP6,SPINT2,SFN,JUP,SYTL1,DSG3,VAMP8,GSTP1,PITX1,PKP3,SDC1,FGFBP1,ADH7,CLDN4,S100A2,S100A11,DSC2,LGALS7B,HSPB1,LYPD3,C19orf33,S100A16,NMU,FXYD3,IL1RN,CAPG,EZR,MAL2,TRIM29,RAB25,DSG1,CBR1,KRT14,CLTB,DSP,TECR,TUBA1C,S100A8,ZNF185,PTGR1
ENPEP	ENSG00000138792	heart_muscle	endothelial_cells	4	4	602	0.66	6	2.3	VWF,A2M,ITM2A,HLA-B,GNG11,BTNL9,EGFL7,FABP5,B2M,AQP1,CA4,EMCN,FLT1,ITGA6,RGCC,CLDN5,SHANK3,CDH5,HLA-A,ITGA1,IGFBP4,F8,LPAR6,PODXL,TCF4,SOX18,ID1,NOTCH4,MGLL,INMT,TCF15,SEC14L1,CXCL12,KDR,RAPGEF3,NPDC1,HLA-F,SH2D3C,ADGRF5,EFNB1,ICAM2,SLC14A1,RAPGEF1,HECW2,TNNT3,MCF2L,CYYR1,PSMB9,MYCT1,ADGRL4	COX7A1,ANKRD1,CRYAB,TPM1,UQCRB,SLC25A4,COX7C,MB,DES,ATP5PF,CKM,NDUFA4,MDH1,COX5B,PLN,ACTC1,COX6A2,ATP5ME,NEXN,ATP5MK,TNNI3,ACTN2,HRC,TNNT2,TNNC1,MYH7,COX4I1,PDLIM5,LDB3,NDUFA1,ATP5F1A,ATP5F1B,ATP5MG,COX7B,LDHB,CHCHD10,MYL12A,NDUFB1,RYR2,MYL3,UQCR10,ATP5MJ,NPPA,UQCRQ,LMOD2,FABP3,CSRP3,TECRL,COX6C,NDUFA6
ENPEP	ENSG00000138792	vascular	macrophages	1	6	913	0.66	8	0.4	CD163,HCLS1,CTSS,ARRB2,SMAP2,C3AR1,MFSD1,MERTK,STAB1,MS4A7,MS4A6A,RBM47,C1QA,FCER1G,SPI1,C1orf162,MAF,MTSS1,SYK,FYB1,CSF1R,NCKAP1L,SRGN,EVI2B,CD53,SAT1,MS4A4A,SLCO2B1,VAMP8,MPEG1,PTPRC,TPP1,RNASE6,MACROH2A1,AIF1,RNASE1,SDCBP,RNF130,MYO1F,TYROBP,MARCHF1,CD4,TBXAS1,NCF4,SLA,VSIG4,FCGR2A,C1QC,DAZAP2,ADAP2	SPARCL1,NFIB,SELENOM,IGFBP7,CNN3,C12orf57,MXRA7,SPTBN1,COX7A1,EBF1,PLAC9,PBX1,SGCB,NCKAP1,RBMS3,CAVIN1,SSPN,PLSCR4,SERPING1,PKIG,NFIX,C1S,DDR2,RBFOX2,MAP1B,SOD3,COL6A2,CALD1,MEIS2,C1R,JAM3,EHD2,ZEB1,S100A13,TJP1,MPDZ,PARVA,NEXN,IFITM3,LTBP4,LHFPL6,NNMT,IFITM1,RUNX1T1,PRRX1,RBPMS,C11orf96,PRKG1,ENAH,ADH1B
ENPEP	ENSG00000138792	placenta	hofbauer_cells	4	11	1698	0.65	11	0.9	AIF1,LYVE1,C1QA,TYROBP,F13A1,MAF,FCGRT,DAB2,TMSB4X,C1QC,FOLR2,GMFG,CSF1R,FTL,LY96,CD36,FCER1G,RGS10,CD14,NINJ1,RNASE1,C1QB,EGFL7,HPGDS,CYBA,VSIG4,CD163,GGTA1,SPP1,MEF2C,PLTP,HCST,C2,BLVRB,GPR34,GYPC,LAPTM5,UCP2,MRC1,BLVRA,NPC2,CD53,NCF4,ARRB2,S100A9,LST1,PPP1R18,SH3BGRL,STAB1,KCTD12	TUSC3,S100A10,TCEAL9,PERP,BEX3,VGLL1,SLC2A1,PHLDA2,BSG,TINAGL1,XAGE3,CNN3,TFAP2A,SPINT1,IFI6,ISYNA1,SPINT2,EFEMP1,BCAM,LSR,CHPF,KRT18,CALD1,CLDN4,APP,PAGE4,DSP,SLC22A11,MEST,MYH10,CSRP2,XAGE2,ITIH5,VSIR,PKIB,FOLR1,CD24,OLR1,RCN1,GATA3,DUSP9,PEG3,CSF3R,SMAGP,SERINC2,AP1M2,CDO1,GSTP1,ANXA2,DSTN
ENPEP	ENSG00000138792	brain	inhibitory_neurons	38	3	466	0.64	3	0.3	SPOCK3,NPAS3,SLIT2,STXBP6,GRIK2,TRHDE,NXPH1,SAMD5,SYNPR,ANO4,KCNMB2,GRIN3A,PAWR,THSD7B,BRINP3,PTPRM,SATB1,QKI,CDH13,PAM,SASH1,AFAP1,PLCH1,ST8SIA4,RUNX1T1,WLS,FLT3,SH3GL3,PHACTR2,RIPOR2,FRMD3,KLHL1,KLHL14,KLHL5,KCND2,CRACD,NPAS1,XKR4,LHX6,SERPINI1,GNG4,FBN2,ARX,ALCAM,KCNA3,GNAS,C8orf34,DAB1,KIAA1217,NETO1	LDB2,ARPP21,SATB2,PTPRD,NFIB,PRKCB,SORCS1,SV2B,CADPS2,NRG1,ANO3,TESPA1,SLIT3,EPHA4,KIRREL3,CABP1,NELL2,CDH20,GRM3,NFIX,RXFP1,NWD2,PHACTR1,KCNQ5,MEIS2,HECW1,ZNF804A,PDZD2,LMO3,FHL2,SLC17A7,HTR1F,RORB,HS3ST5,SLC38A11,TOX,CPNE4,COL24A1,COL11A1,CLSTN2,NECAB1,ETV1,LAMA2,MLIP,TAFA1,LMO4,ASIC2,CDH18,IPCEF1,CA10
ENPEP	ENSG00000138792	brain	inhibitory_neurons	28	6	963	0.62	6	0.3	ADARB2,MYO16,KIT,DOCK10,FBXL7,PTCHD4,UNC13C,FGF13,GRIK1,SGCZ,PTPRM,RBMS3,GRIP1,DNER,ALK,NYAP2,ZNF536,PTPRT,TMEM132D,SLC6A1,EYA4,CNTNAP4,KCNAB1,KCNIP1,DGKD,NFIB,TRPC3,CRACD,FREM1,PKP2,RAB3C,ANKRD55,IL1RAPL1,GAD2,TMTC2,MGAT4C,PRELID2,EGFR,GOLIM4,MTSS1,NXPH2,GRIN2A,SPHKAP,SGK1,FGF14,UBASH3B,SV2C,SPOCK1,PIP5K1B,PID1	SATB2,SV2B,NELL2,ARPP21,CADPS2,KHDRBS2,HS6ST3,CDH12,LRRTM4,CRACDL,ZFPM2,MLIP,NDST3,RAPGEF5,CHN1,ANO3,FSTL4,CDH10,PTPRD,PCDH7,SIDT1,ASIC2,TESPA1,TAFA1,OLFM3,CBLN2,KCNIP4,KHDRBS3,PTPRK,ENC1,PDE1A,TRIM9,ATP2B1,KCNQ5,CACNA2D3,HTR1F,KCNK1,SLC17A7,KCNMA1,ANKRD33B,RXFP1,NRGN,RGS4,RYR2,IPCEF1,CUX2,SPARCL1,RSPO2,CPE,GPC6
ENPEP	ENSG00000138792	thymus	endothelial_cells	8	6	967	0.62	7	1	NOTCH4,VWF,EGFL7,CDH5,EPAS1,ADGRL4,PECAM1,RNASE1,ANXA3,PODXL,BTNL9,ESAM,NEDD9,MMRN2,CLEC14A,CAV1,IFI27,A2M,DOCK9,PIK3R3,NPDC1,PTPRM,FLT1,GNG11,NHERF2,CLDN5,S1PR1,ADGRF5,PTPRB,TIE1,AIF1L,PLPP1,ADAM15,CYYR1,EMP2,PCDH1,CAV2,APP,FAM107A,RASIP1,LIMS2,EMCN,PALMD,TMTC1,SEMA3G,CRIP2,CTTNBP2NL,SOX18,TEK,RAPGEF3	CXCR4,PTPRC,CD3E,ACAP1,CD48,IL7R,RHOH,ARL4C,CYTIP,CD69,IKZF1,RAC2,CD53,CD44,CD3D,SMAP2,CD52,ITK,FYB1,SLC38A1,LCK,APBB1IP,GLIPR1,CD2,TCF7,GPR183,BCL11B,CD3G,WAS,CD37,SEPTIN1,TNFSF8,STK4,HCST,TRAF3IP3,CORO1A,EVL,GPSM3,LSP1,LEF1,SELL,CAMK4,LIMD2,SEMA4D,ARHGAP45,DOCK8,SLA,TRBC2,FCMR,CD96
ENPEP	ENSG00000138792	ovary	ovarian_stromal_cells	7	14	2307	0.61	16	1	DDX17,LUC7L3,CD81,PDGFRA,N4BP2L2,TIMP2,PNISR,NR2F2,GOLGA8A,RESF1,BOD1L1,DST,NFIA,ZRANB2,LRP1,COL6A1,ATRX,PLEKHH2,LTBP4,COL6A2,KANSL1,SRRM2,CFH,COL16A1,EMILIN1,PKN2,MACF1,FN1,BPTF,ARGLU1,SELENOP,APLP2,PPFIBP1,TUT4,TTC14,CDH11,ANKRD11,GOLGB1,C1S,ZNF638,ARID1B,SYNE2,FBN1,CANX,PHF3,ITM2B,OGN,PEG3,PWWP3B,AKAP9	CD9,TINAGL1,ATF3,BCAM,PLN,ADIRF,CRIP1,MT2A,TIMP3,RGS5,NDUFA4L2,CDKN1A,PLAC9,MT1E,GADD45B,RERGL,COX4I2,GJA4,HIGD1B,ESAM,RRAD,MCAM,CRIP2,PGF,MT1M,HLA-C,GEM,NRGN,GUCY1A1,ITGA7,SERTAD1,S100A4,RCSD1,ZFP36,TAGLN,RGS16,IFITM1,GPR20,PHLDA2,HAPLN2,HSPB1,SGCA,CYCS,LGI4,CDH6,RASGRP2,IFI27,FXYD5,MAFF,EFNA1
ENPEP	ENSG00000138792	heart_muscle	endothelial_cells	6	3	498	0.6	13	1.1	B2M,TMSB4X,IFITM3,HLA-E,TMSB10,SPARCL1,IFI27,EEF1A1,HLA-B,VIM,PTMA,H3-3B,PECAM1,MYL6,FABP5,IFITM2,CD74,CD59,FTL,VWF,TXNIP,ANXA2,HLA-A,AHNAK,ID3,TM4SF1,TACC1,S100A10,ITM2B,ADIRF,RNASE1,IFITM1,CAV1,GNG11,CAVIN2,EPAS1,CLU,CRIP2,ENG,CALM1,GIMAP7,ARHGAP29,HLA-C,SRP14,PFN1,SEC62,ADGRF5,SON,ANXA1,S100A6	MYH7,MYL2,MYL3,RYR2,MYBPC3,HRC,ANKRD1,XIRP2,TTN,MB,COX7A1,TNNI3,DES,TNNC1,LMOD2,TECRL,MYOM2,ACTN2,XIRP1,COX6A2,NEBL,LDB3,MYH6,ENO3,TPM1,CASQ2,PLN,SYNPO2L,FLNC,MYOM3,ATP2A2,ATP5ME,CSRP3,PKP2,NEXN,EIF1AY,CHCHD10,MYOM1,CMYA5,RBM24,TENM2,ACTC1,TMEM182,ABRA,TRDN,HHATL,SFRP1,RBM20,CKM,HSPB7
ENPEP	ENSG00000138792	colon	distal_enterocytes	2	4	675	0.59	4	2	MAFB,CSKMT,H2BC8,HEXIM1,TLE4,TPRN,RND3,H2BC9,CACFD1,APOBR,LGALS2,ARHGEF11,STARD10,OPLAH,EPS8L1,SPAG9,ASL,PIK3R3,MFSD2A,SHROOM1,MYH14,TENT5A,MICALL2,MYO7B,CA1,PITPNM1,FNIP1,NLRC5,CDHR5,RRBP1,ENSG00000282988,FADS3,H2BC15,ACVRL1,NAPRT,MYO1A,RNPEPL1,TRPM4,TLCD2,HMCN2,LAMA3,ATP2A3,INF2,RBBP8NL,TMEM72,ABCC3,UNC5B,ALPI,H2BC18,MUC1	B2M,CALM2,ARPC3,SKP1,H3-3A,ACTB,LAPTM4A,PTMA,SPCS2,SRSF3,CD9,ITM2B,PDIA6,RBM3,SRP9,TMEM50A,HMGN2,MARCKSL1,OSTC,SLC25A5,HSD17B11,LEPROTL1,FKBP1A,PPIB,COX7A2L,HNRNPF,PTGES3,HMGB1,VDAC1,EPCAM,ATP5MC2,DUSP1,UBE2D3,SF3B6,GDI2,ARF4,IER3IP1,TMEM59,SPCS1,SUB1,PDIA3,PSMA1,DEK,HNRNPA1,TMED2,MORF4L1,TSPAN8,PPIA,KDELR2,YWHAQ
ENPEP	ENSG00000138792	adipose_tissue	adipocytes	12	10	1746	0.57	14	2.8	CLDN5,BTNL9,A2M,CD36,VWF,ESAM,ADGRF5,EGFL7,SPARCL1,EPAS1,CD300LG,NOTCH4,PECAM1,HYAL2,SHANK3,BST2,CDH5,PALMD,GPIHBP1,ADGRL4,FLT1,APOLD1,CLEC14A,GNG11,CAVIN2,S1PR1,IFI27,TINAGL1,NRP1,MMRN2,FABP4,TSPAN13,ROBO4,ITGA6,RBP7,CA4,KANK3,BCAM,ENG,SEC14L1,FAM107A,EMCN,ITGA1,ICAM2,MTUS1,ABLIM3,PTPRB,TIE1,MGLL,PIK3R3	PTPRC,CXCR4,S100A4,PIK3R1,HCST,CD44,CD53,ARL4C,CFD,LSP1,DCN,SMAP2,CD37,CCL5,COL6A2,CD3E,CYTIP,CD48,CD52,STK4,C1R,C1S,SYTL3,RUNX3,CD2,IL7R,CRIP1,ADGRE5,FYB1,SERPINF1,EZR,GLIPR1,BCL11B,EVI2B,GPC3,LCP1,LRP1,SLA,GPNMB,CD3D,NOVA1,COL1A2,CORO1A,CD69,CCN5,ALOX5AP,SOD3,LUM,STK17B,CYBA
ENPEP	ENSG00000138792	thymus	plasma_cells	9	5	880	0.57	5	0.3	MZB1,CYBA,SEC11C,RPN2,PRDX4,FKBP11,RPN1,SPCS2,HM13,SPCS3,TENT5C,PPIB,MYDGF,XBP1,SEC61B,TXNDC5,SSR3,TMED10,ERGIC3,ISG20,DDOST,LMAN2,ITM2C,TMBIM6,SPCS1,HLA-C,POU2AF1,LMAN1,CD38,TECR,SSR4,UBE2J1,DERL1,NDUFB11,P4HB,SEL1L3,KDELR2,PDIA4,B2M,LRPAP1,CLPTM1L,SEC61A1,TRAM1,COPE,SEC13,STT3A,PDIA6,SRPRA,TMEM258,TMED9	BCL11B,CD3D,IFITM2,GIMAP4,GIMAP7,TCF7,ACTN1,GIMAP1,TXK,CD3G,FYB1,FOXP1,COX7A1,CD3E,SLC2A3,IGFBP7,SESN3,RHOC,LTB,CD2,TRAC,CNN3,PIK3IP1,TRBC1,CRIP2,IFITM1,COL18A1,ADIRF,NBL1,ADAMTS1,TAMALIN,NR2F2,SPARCL1,NPDC1,TPM1,IFITM3,CD7,A2M,TUBA1A,CALD1,PTGER4,MAL,FYN,NEURL1B,GNG11,STOM,CAVIN3,MAML2,CEMIP2,TINAGL1
ENPEP	ENSG00000138792	skeletal_muscle	fibroblasts	3	12	2186	0.55	12	2.6	CFD,ABI3BP,LMNA,COL6A2,DCN,TXN,NTRK2,UAP1,TNFAIP6,GSN,S100A13,ANGPTL1,SPSB1,LTBP4,GPRC5A,SERPINF1,MRC2,DPT,CTSL,UGDH,EMP1,C1S,PLAU,MEDAG,CILP,CYBRD1,CD44,CCDC80,CCL2,LAMB2,COL6A1,GADD45B,TNFRSF12A,IFI16,GEM,TNXB,MGP,PLAC9,PLAUR,IGFBP6,CRIP1,GFPT2,SLC39A14,C3,GSTM3,ANGPTL2,PIM1,LUM,PTGDS,OGN	HLA-B,FABP5,HLA-C,TXNIP,SRGN,B2M,CD36,FLT1,ZBTB16,TINAGL1,DDIT4,HLA-A,ADGRF5,A2M,NHERF2,VWF,TCIM,ESAM,GIMAP7,ARHGDIB,GPIHBP1,CAVIN2,EGFL7,CD74,APOLD1,RGS5,MGLL,PTPRB,SYNE2,INTS6,RNASE1,CTSH,PECAM1,ICAM2,ANXA3,NDUFA4L2,CLDN5,GIMAP4,CD93,F8,GMFG,KANK3,EMCN,GNAI2,IGFBP2,XAF1,HLA-DMA,TPD52L1,HIPK2,GUCY1A2
ENPEP	ENSG00000138792	thymus	b-cells	6	6	1082	0.55	6	0.9	CD79A,TNFRSF13C,CD37,CD52,BANK1,HLA-DRA,TXNIP,MS4A1,CXCR4,BLK,IRF8,MARCHF1,BTG1,SMAP2,CD79B,LY86,RALGPS2,ARHGAP24,BCL11A,POU2F2,P2RX5,AFF3,HLA-DMB,EVI2B,LAPTM5,ADAM28,TNFRSF13B,CD22,LY9,RNASET2,GNG7,SCIMP,RIPOR2,VPREB3,CD83,RCSD1,LTB,HLA-DPB1,AIM2,TMEM154,PLEKHF2,CD48,HLA-DQB1,SP110,MEF2C,HLA-DRB1,BCAS4,CTSS,PAX5,SHISA8	CD3E,IFITM1,IL7R,CD3D,GIMAP7,ATP6V0C,CD3G,GIMAP4,ZFP36,ITK,ITM2B,CD2,AAK1,BCL11B,LEPROTL1,INPP4B,FYB1,GABARAP,IFITM3,CD7,ANXA1,LEF1,TNFAIP3,SAMHD1,CD247,LGALS3,SPARCL1,ZAP70,TRAT1,ALDOA,CEBPD,NME2,TIMP3,PRKCH,VIM,IGFBP7,IL32,IL6ST,SARAF,LDHA,CAVIN1,MAL,SLFN5,PIM1,SOCS3,PTPRCAP,GAS6,CD151,TNFRSF1A,CD28
ENPEP	ENSG00000138792	brain	excitatory_neurons	29	5	925	0.54	6	0.2	TSHZ2,ZNF385D,ASIC2,TLE4,TRMT9B,CRYM,ITGA8,SORCS2,LHFPL3,NLGN1,CDH6,DIRAS2,GRM8,HS3ST4,SPOCK1,OLFM3,ETV1,AFDN,KCNT2,DOCK4,LUZP2,DLC1,TOX,VWC2L,DPY19L1,ADCY2,ALCAM,NXPH2,BCL11B,RORA,SATB1,TLL1,KCNIP1,ZNF385B,FGFR1,CAMK2D,FOXP2,RANBP17,GPRIN3,SH3RF3,SEMA5B,NYAP2,PCP4,COL12A1,PDE9A,ROBO3,GRM3,ZNF704,TSHZ3,SLC24A2	LRRTM4,NTRK3,KCNMB2,NECAB1,CHRM3,SPATS2L,GALNT18,KIRREL3,PTPRK,KCNIP4,POU6F2,PRKD1,ANKRD33B,ZNF804B,SYN3,TESPA1,CDH12,GALNTL6,LHFPL6,SLIT2,CADPS2,PDZRN3,ELMO1,RASGRF2,PPP4R4,EPHA6,KITLG,COBL,KCTD16,CBLN2,PIP5K1B,UBASH3B,CIT,THSD7A,LAMA2,KCNH5,KCNC2,CCK,FSTL4,ZNF608,NXPH1,SLC38A11,FRMD6,ERBB4,KCNQ5,GNG2,PDE7B,ZNF536,NTNG1,RORB
ENPEP	ENSG00000138792	endometrium	glandular_and_luminal_cells	16	7	1296	0.54	7	0.6	TMSB10,H3-3A,ATP1A1,KRT8,HSPE1,NDUFC2,MIF,C19orf53,SMIM22,GNG11,HSPA1B,KRT18,WFDC2,SRP14,MSX1,CYB5A,MUC1,CREB3L1,ELF3,NDUFS5,RNASET2,LDHB,ACSL5,CNDP2,STX18,COX7C,S100A10,GAPDH,TMA7,CITED4,IRF1,PKHD1L1,S100A11,CFL1,OFD1,ACTB,ATP5MC2,ASRGL1,ANK3,ITGB8,ESR1,CKB,ALPL,BIRC3,GSN,DNAJA1,ATP5F1E,STEAP4,ATF3,HERPUD1	COL3A1,SPARC,COL6A2,RAMP1,C11orf96,COL1A1,IGFBP4,DCN,C1R,SERPINF1,RORB,PDGFRA,ZEB1,PCOLCE,COL6A1,PTN,RBP1,APOD,APCDD1,CFD,IGF1,SELENOM,VCAN,HAND2,IFITM2,MT1G,MYL9,PTGDS,IGFBP7,MT1H,ISLR,OSR2,DEFB1,TGM2,TPM2,COL6A3,DKK1,MAOA,GYPC,SERPING1,C1S,NID1,AEBP1,MT1M,CD248,HSPB6,TUBA1A,GPX3,APOE,TWIST2
ENPEP	ENSG00000138792	liver	kupffer_cells	15	2	373	0.54	2	3.9	CTSB,CD163,C1QA,C1QB,CD5L,PSAP,MS4A7,LIPA,CREG1,MS4A6A,SLC40A1,VSIG4,FTL,CD68,HLA-B,FCGR3A,CTSS,MS4A4A,GNAS,BASP1,AIF1,MPEG1,MARCO,PABPC4,HCLS1,MRC1,FGL2,LILRB5,GPX1,VCAM1,TPP1,RBP7,MSR1,LYVE1,HLA-DRA,FCER1G,GRN,MAF,CXCL12,FOLR2,LGMN,PDK4,FUCA1,SCD,CPVL,PABPC1,SAT1,C1orf162,CSF1R,ITM2B	APOC3,UQCRQ,APOC1,APOA2,DBI,MT1X,ADH1B,MAT1A,TTR,SOD1,AZGP1,TAT,LEAP2,ANG,MT1E,ALB,MT1G,ADH4,DCXR,HINT1,GCHFR,CHCHD10,CLU,RBP4,MGST1,AGXT,RARRES2,NTHL1,HP,SERPINC1,CYP8B1,APOA1,AMBP,APCS,SAA4,CPS1,HMGCS2,ORM2,CYP2E1,ATP5PF,RBP5,APOC2,AKR1C4,ORM1,TF,APOA5,CPB2,BAAT,MT1H,PCK1
ENPEP	ENSG00000138792	endometrium	t-cells	2	23	4321	0.53	23	2.8	PTPRC,HCST,CCL5,SRGN,CST7,ARHGDIB,NKG7,CD7,CD52,LCP1,CD69,RUNX3,CORO1A,KLRB1,CD96,CD3E,CD2,IL32,RAC2,FYB1,STK17B,ACAP1,TRBC2,CTSW,CD48,ARHGAP9,IL2RB,CD3D,PTPN22,CD247,GZMM,CD37,IL2RG,CD53,TRBC1,TYROBP,KLRD1,BCL11B,GZMA,LAPTM5,TGFB1,RGS1,GNG2,GMFG,CYTIP,LSP1,WIPF1,STAT4,PTPN7,DOK2	YBX3,HSPB1,EEF1A1,LGALS3,MYL6,DSTN,S100A13,CD81,S100A11,CST3,TXN,YWHAE,CD24,ELOB,TMSB10,IL1R1,SAT1,ANXA5,LAPTM4A,RACK1,ID4,ANXA2,SERF2,RND3,MIF,EGR1,ITGB1,ITGB8,CEBPB,CLDN4,TCEAL4,CLDN3,ELF3,ATF3,PRXL2A,IFITM3,CD63,TRIB1,NDUFS5,NACA,PRDX1,COX6C,TJP1,ETS2,UQCRQ,CEBPD,TPM1,KLF4,COX7C,ID1
ENPEP	ENSG00000138792	vascular	fibroblasts	5	3	564	0.53	3	2.3	HBM,AHSP,HBD,HBA2,HBB,CA1,HBA1,SLC4A1,TRIM10,PKLR,HBQ1,GYPA,BIRC5,CTSE,CA2,GYPB,ALAS2,HEMGN,MYL4,AMPD1,KEL,SPTA1,PAQR9,ESM1,TROAP,GFI1B,RHCE,H2AC14,HBZ,KLF1,EPB42,RHAG,GATA1,TSPO2,KLHDC8A,CR1L,DEPDC1,THRSP,IGLV4-3,NLRP11,PDCL2,FNDC8,FGA,ESRP1,KRT1,SHISA7,IGKV3D-11,IGLC7,IGHV3-23,IGKV3D-20	ITM2B,DDX5,PNISR,SRRM2,DDX17,SRSF5,ZBTB16,SCAF11,B2M,HLA-A,PRRC2C,WSB1,IQGAP1,N4BP2L2,LEPROT,CD81,ATRX,SF1,ZBTB20,AHNAK,TNRC6B,RBM39,SPARCL1,LAPTM4A,FOXP1,STAT3,QKI,VPS13C,JAK1,FKBP5,WASF2,UBC,CD46,FOXO3,ARGLU1,KLF9,BOD1L1,PJA2,YWHAB,MBNL1,ROCK1,SERINC1,MED13L,HLA-C,RNF213,SERINC3,AKAP13,TGOLN2,SYPL1,MPHOSPH8
ENPEP	ENSG00000138792	endometrium	glandular_and_luminal_cells	9	11	2177	0.51	11	0.5	NPAS3,CPM,SEMA3B,PNN,GPBP1,KMT2C,EPB41L2,BAZ2B,CADM1,PLCB1,TOP1,RAB3IP,CHORDC1,ARGLU1,MDK,EYA2,ATP1B1,HSPE1,CMTM6,GCLC,PMAIP1,SFPQ,KPNA4,ANKRD11,STX18,SERPINB9,LRRC75A,ZSWIM6,FAM133B,INTS6,HSPD1,MARCKSL1,SRSF3,DNAJB6,CCND1,VIM,MECOM,ARID4B,TBL1XR1,TOR1AIP2,ASPH,TNFRSF10B,SKIL,CHD3,RGS10,OXR1,CRISPLD1,DMKN,FNDC3B,DLG1	SPARC,MT1G,RORB,MT1M,PDGFRA,SERPINF1,COL6A2,COL6A1,SPARCL1,COL3A1,C1R,RAMP1,PCOLCE,DCN,MME,CFD,C1S,APCDD1,MT2A,MT1H,IGF1,HAND2,ENPP3,SELENOM,PTGDS,MAOA,ZEB1,APOD,MT1E,NR2F1,DEFB1,NID1,COL1A1,NUPR1,COL6A3,CRYAB,MT1F,C11orf96,MT1X,TGM2,FKBP5,OSR2,ZBTB16,IGFBP7,SLC30A2,MEDAG,S100A1,MYL9,NNMT,S100A4
ENPEP	ENSG00000138792	liver	t-cells	1	5	984	0.51	6	3.9	IL7R,KLRB1,CD2,BTG1,CD3D,CD3E,CD3G,CD52,TRAC,CXCR4,IL32,BCL11B,HCST,CD69,ACAP1,SPOCK2,GPR171,LCK,CD48,JUN,TRBC2,CCL5,JUNB,ZFP36L2,LTB,CD6,S100A4,CD96,IL2RG,CST7,TC2N,ALOX5AP,PPP2R5C,PARP8,KLRG1,BCL2,GIMAP7,NOP53,ODF2L,JAML,PTPRC,GZMK,TRAT1,CD37,RCAN3,PTPN7,PIK3IP1,LYAR,GZMA,EMB	CST3,SELENOP,METTL7A,RHOB,APOC3,IFITM3,CLU,TF,SERPING1,ALB,PLG,CPS1,TAT,MAT1A,APOC1,UQCRQ,APOA2,APLP2,ALDH2,HSD17B6,ADH1B,MGST1,ACSL1,GATM,CP,C9,SERPINF2,CPB2,ITIH3,APOB,C1S,TTR,ATP5ME,AZGP1,LEAP2,CYP2E1,CYP8B1,FABP1,ATF5,F9,KNG1,HMGCS2,MT1G,ATOX1,ANG,SDC1,VTN,ALDOB,SULT2A1,ACSM2B
ENPEP	ENSG00000138792	bronchus	ciliated_cells	12	6	1192	0.5	6	2.5	DNAAF1,CCDC17,CFAP157,EFHC1,CDHR3,PRR29,DNAI1,BEST4,CFAP70,DLEC1,CCDC78,MUC4,VWA3A,RABL2B,FAM227A,MAPK15,TMEM231,DNAH12,DRC3,CDHR4,DTHD1,LENG8,CCDC187,CFAP100,NEK5,LRRIQ1,DNAH5,TOGARAM2,HYDIN,MUC16,TMEM67,PLXNB2,NEK10,DNAH11,CFAP73,RFX3,ODAD1,SPAG8,ZBBX,PLEKHG7,CROCC,DNAH1,RP1,CFAP119,SLC25A29,AFDN,ZNF273,WDR90,RRAD,STK36	ACTB,PTMA,PFN1,CFL1,TMSB4X,TUBB,MYL12A,SLC25A6,KRT19,KRT17,SERPINB3,MYL12B,H3-3B,SKP1,PKM,LDHA,ARPC2,PRDX2,GAPDH,S100A11,ENO1,RACK1,NPM1,MGST1,LY6E,GRN,ANXA2,GPX4,TACSTD2,ATP5F1C,ATP5MC2,TPI1,ATP6V0E1,UQCRH,EIF3E,BTF3,MYL6,SUMO2,RHOC,LDHB,HMGB1,GSTP1,UBB,S100A16,NACA,ATP5F1B,HINT1,CLIC1,EIF1,EIF3H
ENPEP	ENSG00000138792	brain	microglial_cells	43	1	206	0.49	1	0.9	SLCO2B1,TGFBR2,A2M,DOCK8,SP100,LRMDA,APBB1IP,LPAR6,ENTPD1,INPP5D,P2RY12,CPED1,PARP14,FYB1,BNC2,FLI1,ZFP36L1,EBF1,ARHGAP24,CSF1R,TBXAS1,IFI16,CX3CR1,ADAM28,PGM5,BLNK,CFLAR,LPCAT2,ZFHX3,PALD1,B2M,PTPRC,LYN,ST6GAL1,SYK,XAF1,RUNX1,WDFY4,CGNL1,CD86,IRAK3,CD74,HLA-B,VSIR,AOAH,SAMSN1,HLA-E,PIK3R5,PLCG2,IKZF1	LRRC7,PPFIA2,CADM2,ANK3,RGS7,CSMD3,ANKS1B,SYT1,NRXN3,AKAP6,GRIN2B,FGF14,SLC4A10,LRRTM3,RBFOX1,FRMPD4,NRG3,MYT1L,RIMS2,KCNJ3,CCSER1,GABRB3,CSRNP3,FGF12,SYN2,GRIA2,NEGR1,UNC80,CADPS,GRIN2A,ATP8A2,KCNQ5,SYT14,LRRTM4,GABRG3,KALRN,IL1RAPL1,PTPRD,MTUS2,KSR2,STXBP5L,HECW2,GABRB2,ENOX1,AGBL4,RIMBP2,GRIA1,DCLK1,UNC79,DPP6
ENPEP	ENSG00000138792	liver	smooth_muscle_cells	7	3	625	0.48	3	1.3	ID1,CALCRL,IL33,CAVIN1,ID3,TIMP1,CD59,EPAS1,HSPG2,TCEAL9,RNASE1,S100A10,GNG11,PTPRB,SPARCL1,TM4SF1,ADIRF,PLAC9,MYCT1,C7,GPX3,IFI27,CD9,NPDC1,LDB2,IGFBP7,HES1,IFITM3,CRIM1,SRPX,TGM2,PECAM1,NRN1,TINAGL1,RBP1,CAV1,IL6ST,TCF4,SNCG,SPTBN1,MEIS2,GARRE1,CD151,DLC1,TACC1,NOTCH4,SELENOW,CTNNAL1,IFITM2,CAPZA2	APOC3,TF,CPS1,ALB,APOA2,APOC1,TAT,MAT1A,PLG,HSD17B6,MGST1,C9,CYP2E1,LEAP2,CP,APOB,TTR,CPB2,KNG1,AZGP1,FABP1,VTN,FGB,ANG,CYP8B1,SERPINC1,HMGCS2,ACSL1,RBP4,ALDOB,CHCHD10,MT1X,BAAT,MT1G,SERPINF2,AGT,ADH1B,SAA4,GATM,PAH,APOA5,APOA1,SULT2A1,APCS,HPX,SLC22A1,AMBP,ITIH3,FGG,FGA
ENPEP	ENSG00000138792	placenta	hofbauer_cells	7	6	1242	0.48	6	0.7	TYROBP,CD74,HLA-DRA,AIF1,HLA-DPB1,TMSB4X,HLA-DPA1,CYBA,LAPTM5,SRGN,HLA-B,B2M,GPX1,CD44,C1orf162,FCER1G,HLA-A,HLA-DMA,NPC2,HLA-DRB5,LST1,FCGR3A,IFI30,GMFG,CXCL16,HLA-DQB1,RNF130,PSAP,APOC1,MS4A7,SPI1,RGS1,TREM2,SH3BGRL3,CTSS,CTSD,ARRB2,GPSM3,PLXDC2,SAMHD1,SH3BGRL,ITGB2,C5AR1,EMP3,CTSH,LY96,SGK1,FTH1,SLC11A1,LGALS9	TUSC3,XAGE3,PERP,VGLL1,MAGED1,PHLDA2,TFAP2A,SLC2A1,BEX3,TINAGL1,PAGE4,DSP,ISYNA1,CNN3,SPINT2,MEST,GSTA4,CLDN4,FBLN1,EFEMP1,KRT18,TCEAL9,PEG10,CD24,PEG3,BCAM,MDFI,MYH10,ALDH7A1,XAGE2,ITIH5,DUSP9,STARD10,CHPF,PKIB,VWA1,QPRT,MORC4,SMAGP,CDO1,CTNNAL1,EGFR,TSPAN13,CSRP2,GATA3,ERVW-1,TDRP,SYNE2,CDKN1C,FOLR1
ENPEP	ENSG00000138792	testis	early_spermatids	3	2	419	0.48	2	0.4	TMEM190,C20orf144,ERICH2,TEX54,FAM229A,TMEM191C,G2E3,TMEM270,SUN5,TEX29,TRIM17,TMEM210,PLCZ1,CCDC185,ACRV1,FREY1,FAM209B,CD46,FAM209A,DKKL1,TEPP,PKHD1,SPACA4,DNAJB7,SCOC,FAM8A1,SPACA3,SPACA1,NDUFB2,IQGAP2,H2AZ2,ACTL7B,DOC2A,SMIM23,BBX,CA9,TEX43,PDCL2,IZUMO2,FBXO24,ETNK1,TEX33,RNF148,C2orf16,SUN3,C11orf65,COMMD3,CREM,SPACA7,TEKT5	ITM2B,PTMA,CST3,CD63,GSTP1,SEC62,CD99,FTH1,VAPA,BANF1,SLC25A6,RBM3,EID1,PFN1,VIM,MYL12A,SNRPD1,NASP,ACTB,SNRPG,TMEM14C,PNISR,SNRPB,IGFBP7,PRELID1,PSAP,PRDX1,CTSD,S100A6,MYDGF,SNRPE,HNRNPK,PTGES3,COX7A2L,CSTB,POLR2K,VAMP2,B2M,THRAP3,TMX2,NPM1,TMEM179B,TCEAL4,PHB2,NENF,TACC1,LY6E,CALR,PARK7,CYB5R3
ENPEP	ENSG00000138792	ovary	ovarian_stromal_cells	12	3	641	0.47	3	0.8	COL6A1,COL1A2,COL1A1,COL3A1,COL6A2,C1S,MMP2,ABCA8,H3-3A,SPARC,COL6A3,HTRA3,COX7C,C7,NID1,TMSB10,FN1,ABLIM1,PFDN4,NAP1L1,QSOX1,FSTL1,COL5A1,PSAP,FTL,PNISR,PXDN,OGN,PCBP2,COLEC11,TIMP2,CPXM1,TMSB4X,APOE,HS3ST1,PDGFRA,MMP14,UQCRB,SERPINH1,ITPR1,EMILIN1,ANTXR1,CSTA,CDH11,LAMB2,SEZ6L2,OSTC,COL5A2,MRPS21,RGS10	ADIRF,RGS5,CRIP1,KLF2,ENTPD1,BCAM,NDUFA4L2,ATF3,CABP1,TIMP3,RRAD,PLAC9,WNT6,DGKG,LINGO1,CASQ2,JUNB,MT1M,FOXC2,NTRK3,ZFP36,LRRC10B,SNCG,RERGL,GJA4,EPHA3,FOS,CCND1,KCNAB1,ZBTB7C,INPP4B,PHLDA2,SOCS3,CHMP4C,ESAM,TMC6,PLN,TUBA4A,VWF,HIGD1B,CD9,RANBP3L,NRGN,EPHA2,S100A4,PTP4A3,FAM162B,ANO3,HRC,JUND
ENPEP	ENSG00000138792	ovary	ovarian_stromal_cells	8	10	2122	0.47	12	2	IGFBP6,SERPING1,DCN,CST3,C1R,C1S,C7,IFITM1,LTBP4,NBL1,IFI6,IGFBP5,LGALS1,RARRES2,GREB1,TIMP1,CLU,IFITM3,OLFML3,ANGPTL1,CFH,SPON2,SCN7A,PRELP,ISLR,FBLN5,LGALS3BP,FIBIN,SERPINF1,EMP3,COL12A1,PLTP,MORF4L2,SDC2,OMD,ITM2A,GRID2,KCNK6,TSPAN8,TMEM100,HSPB6,PCOLCE,CFI,COL6A3,DIRAS3,CD63,NR2F1,FRMD4B,IGFBP4,CHST7	JUND,HSPA1A,JUN,GNAS,BCAM,CD81,TINAGL1,DNAJB1,PLN,KLF2,MYH11,MCAM,C11orf96,RGS5,HSP90AA1,ATF3,RRAD,HSPA1B,RHOB,H1-10,NDUFA4L2,PLAC9,CSRP2,RERGL,NRGN,ADIRF,TIMP3,NR2F2,CRIP1,NOTCH3,ESAM,PGF,GJA4,KLF9,SLIT3,PTMA,CPM,TBX2,CCDC3,FILIP1,CEBPB,COX4I2,RAPGEF5,EPAS1,SGCA,MT1M,PPP1R14B,HIGD1B,IER5,DDX5
ENPEP	ENSG00000138792	skin	langerhans_cells	13	2	428	0.47	2	2.4	AIF1,CD74,HLA-DRA,HLA-DPA1,TYROBP,FCER1G,LST1,HLA-DQB1,HLA-DMA,HLA-DPB1,CST3,FCER1A,HLA-DRB1,HLA-DMB,CYBA,HLA-DQA1,CLEC10A,MNDA,LGALS2,CD1C,FCGR2B,JAML,MS4A6A,CD1E,SPI1,TMSB4X,CTSS,HCST,ITGB2,ARPC3,CPVL,GLIPR1,VAMP8,GMFG,S100A4,CLEC7A,RNASE6,C1orf162,FGL2,TMSB10,COTL1,IGSF6,GGTA1,LSP1,ATP5F1E,GPX1,LPAR6,PYCARD,PTPRE,MARCHF1	CXCL14,COL6A2,ADIRF,CAV1,DCN,PLAC9,ARID5B,CAVIN1,CFD,IGFBP7,SFRP2,PMP22,MFAP4,MT2A,NOVA1,COL6A1,LUM,CLU,CTTN,MMP2,NNMT,MGP,COL1A2,NBL1,C1S,PPIC,CXCL12,TPPP3,COL3A1,MAP1B,SOD3,FBLN1,C1orf21,DSTN,TIMP3,CFH,ARHGAP29,SELENOM,GPNMB,CCDC80,ELN,COL6A3,CALD1,PTPRG,SPARCL1,TSC22D1,EMX2,SPARC,S100A16,FSTL1
ENPEP	ENSG00000138792	endometrium	glandular_and_luminal_cells	0	23	5085	0.45	23	0.9	ENPP3,MT1G,MT1F,MT1H,WFDC2,MT1X,MT2A,SLC26A2,CRISP3,MT1M,TMEM101,SERPINA5,SLC39A14,WLS,MT1E,IFI27,PSAT1,RNASET2,PTGS1,FOS,NR4A1,PAX2,TXNDC16,GABRP,LGR5,SCNN1A,HMGCR,BHLHE40,NR4A2,APOL1,VTCN1,LGR4,FAM110C,LEFTY1,IL6,RAB27B,SCGB1D2,CNDP2,GBP2,FOSB,MUC1,ATP1A1,TMSB4X,GSTM3,GDA,TFCP2L1,TNNC1,RIPK4,RCAN1,CCDC6	PPIB,FBLN1,VCAN,COL6A1,IGFBP4,EEF1B2,SPARC,LGALS1,COL3A1,COL6A2,VIM,CALD1,LAMB1,PCOLCE,RAMP1,SERPINF1,COL1A1,SELENOM,C1R,MDK,RORB,IFITM3,EMP3,ZEB1,TPM2,NID1,PDGFRA,IGF1,HSP90B1,SPARCL1,NAP1L1,NR2F2,CD44,C1S,PIK3R1,APCDD1,LY6E,HAND2,COL4A2,DCN,REV3L,MME,SERPING1,NR2F1,TUBA1A,CFD,C11orf96,CYBA,DAB2,MYL9
ENPEP	ENSG00000138792	heart_muscle	cardiomyocytes	1	5	1118	0.45	15	7.2	MYL2,MYH7,MYL3,GUCA1C,KY,ASIP,BEND4,NUDT3,FREM2,MST1R,ZNF541,PTPN3,DEFB118,ARPIN-AP3S2,OR2L2,UBE2U,JSRP1,GSDMC,SNX32,GRK1,DMRT2,COLEC10,IRX6,PEX10,ENSG00000255639,TAF5,SPATA4,RAB42,PDZK1,C1orf167,ATP6V1C2,GALNT17,C2CD4C,ZNF692,OR8J3,DLX1,RNF113B,CPNE7,ENSG00000270299,CCDC116,FASLG,PKP3,GYG2,ARSL,SLC22A7,NCCRP1,GRIN1,NKX6-1,H2AC4,TAS2R1	NPPA,EEF1A1,B2M,MYL7,MYH6,UBB,CD63,CALM1,MYL4,CALM2,SERF2,HSPA1A,MYL6,FTL,ELOB,TMSB4X,OAZ1,PTMA,ATP5F1E,TPT1,COX4I1,LGALS1,CRIP2,EIF1,SRP14,IFITM3,H3-3B,SON,DKK3,SP100,TMA7,NDUFA4,JUN,HSPA5,ITM2B,UQCR11,FOS,SEC62,UBC,POMP,NDUFA13,HSP90AA1,A2M,SEM1,SKP1,SLN,NDUFA11,NDUFB8,GNAS,HSPB1
ENPEP	ENSG00000138792	ovary	mixed_immune_cells	14	1	220	0.45	1	1.7	CXCR4,PTPRC,IL32,B2M,CD52,HCST,ARHGDIB,CD2,HLA-A,CD37,CCL5,FYB1,STK4,CD69,HLA-B,HLA-C,CD3D,CD3E,GZMA,CORO1A,ALOX5AP,TRAC,CD53,ACAP1,TSC22D3,RAC2,TRBC2,SRGN,CST7,EVL,SH3BGRL3,CD48,FXYD5,CTSW,CYTIP,BTG1,CYBA,FNBP1,GZMK,GMFG,GPSM3,TMSB4X,ZFP36L2,WIPF1,KLF6,IKZF1,ITGB2,ISG20,PPP2R5C,GZMM	F10,ENAH,GPX8,TAGLN,TPM2,ADIRF,CTSK,MYL9,FMOD,PTK7,MPDZ,CAV1,HOXD8,PLCXD3,TPM1,PPIC,TCEAL4,IGFBP5,TCF7L1,HOXC6,PDZRN3,ACTA2,TEAD2,INTU,CALD1,GPC6,MYH11,FRRS1L,SPARCL1,PALM,ARMCX4,PLAC9,SHISA4,MFGE8,MRAS,CSRP2,NFATC4,APCDD1,FHL2,SERP2,DSTN,COL6A2,NR2F2,PLSCR4,GPRC5A,NOL3,APBB2,ABO,PLXNA2,CNN1
ENPEP	ENSG00000138792	bronchus	club_cells	1	14	3163	0.44	15	1.8	CLDN4,ELF3,SERPINB3,KRT19,TACSTD2,CYP4B1,KRT4,ADH7,UPK1B,KLK11,SELENOP,CTSD,CCDC80,ALOX15,EPHA2,ID1,TCN1,LPCAT4,SDC1,ALDH1A1,CHP2,ERN2,KLF5,F3,EPHX1,CHST9,AQP5,SERPINB13,SPON2,ADH1C,EDN2,NAPRT,CRACR2B,DHRS9,S100A14,TNFSF10,TM9SF2,KLF3,KLK10,SYPL1,SPINK5,TFCP2L1,HSPB1,EPS8L1,FGFR3,AKR1C2,PDCD4,MPZL2,SLC16A9,RND3	SAA1,EIF1AY,SAA2,CCL20,LCN2,IL32,SERPINF1,TNFAIP2,HLA-DRB1,PDZK1IP1,B2M,CXCL8,CXCL1,CD74,PSME2,CSF3,SAA4,DDX3Y,PI3,FTH1,BIRC3,CYBA,AGR3,CYP24A1,SLC34A2,UBB,EFHC1,CXCL3,MT2A,CXCL6,HLA-DRA,DNAAF1,VIM,TUBA1A,TMEM190,RARRES1,CXCL2,CALM2,C3,CFB,CCDC17,IFITM3,PSMB9,MED24,CYSTM1,MIF,USP9Y,TCIM,RSPH1,EMP3
ENPEP	ENSG00000138792	skeletal_muscle	endothelial_cells	12	4	916	0.44	6	1.4	PECAM1,B2M,CD59,HLA-E,HLA-A,RAMP2,ETS2,PTMA,ECSCR,CRIP2,MGST2,TM4SF1,CAV1,BCAM,DIPK2B,ADAMTS9,MYH9,ADIRF,IFI27,RAMP3,PALM2AKAP2,IFITM3,GNG11,PLVAP,TMSB10,CD74,HLA-C,FXYD5,ADGRL4,CAV2,TSPAN7,NEDD9,NRN1,CD93,JAM2,TMSB4X,S1PR1,NPDC1,ERG,STOM,TPM3,PALMD,ITGA6,SDCBP,IFITM2,NDRG1,ESAM,ACTN1,AQP1,CDC37	CFD,DCN,LSP1,DPT,COL6A2,PDGFRL,LRP1,CCN5,CILP,C1S,FBLN1,ABCA8,LUM,SMOC2,PDGFRA,SERPINF1,MRC2,COL6A1,COL6A3,SSPN,PRRX1,HMCN2,ADH1B,FBLN5,SDC2,ISLR,CCDC80,IGFBP6,OLFML3,EGFR,ALDH1A1,LTBP4,GAS1,DCLK1,OGN,GFRA1,NOVA1,SVEP1,COL1A2,PTGDS,SOD3,RGMA,CD44,SPON2,LAMA2,COL12A1,MMP2,COL14A1,SCN7A,SCARA5
ENPEP	ENSG00000138792	brain	oligodendrocytes	12	10	2309	0.43	11	0.9	PLP1,CTNNA3,MBP,QKI,ENPP2,ST18,PTGDS,RNF220,KCNH8,UGT8,DOCK5,FRMD4B,DOCK10,COL4A5,NCKAP5,BCAS1,C10orf90,PIP4K2A,CERCAM,PHLPP1,MOG,TMEM144,SLC44A1,LPAR1,CNP,SLCO1A2,FAM107B,SPP1,TRIM59,PLEKHH1,SELENOP,CARNS1,CLDN11,SCD,MOBP,CREB5,CRYAB,ABCA8,DAAM2,ZBTB20,SLC5A11,ANLN,VRK2,SHROOM4,GLDN,DOCK1,CLDND1,TF,ERMN,FA2H	NRG3,FGF14,MYT1L,CNTN1,CSMD1,GRIN2B,FRMD4A,GABRB2,NBEA,SCN2A,SLC4A10,GABBR2,RGS7,SYT1,RIMS2,GRM5,NALF1,DLGAP1,CACNA1A,CCSER1,SYT16,FMN2,CACNA1B,MEF2C,ADCY2,GPM6A,RBFOX1,MAP2,THRB,GABRB1,PAK3,CSMD3,KCNJ3,UNC80,TMEM132B,NMNAT2,ATP8A2,LRFN5,KCNMA1,SCN8A,FGF12,GABRB3,CERS6,PTPRN2,NRCAM,CACNB4,CACNA1C,FRMPD4,NEBL,RAPGEF4
ENPEP	ENSG00000138792	breast	macrophages	19	4	930	0.43	5	0.9	AIF1,HLA-DMA,CD74,HLA-DRB1,EMP3,CD83,CST3,HLA-DRA,HLA-DPB1,CYBA,SPI1,HLA-DPA1,C1orf162,MS4A6A,LST1,COTL1,HLA-DQB1,HLA-DMB,SRGN,FCGR2B,SAMHD1,S100A4,ARRB2,CSF1R,HLA-DRB5,TMSB4X,CD37,HLA-DQA1,JAML,FGL2,RNASE6,PLAUR,FCGR2A,CLEC10A,MPEG1,CXCL8,LGALS2,PPP1R15A,NCF4,HCLS1,PLEKHO1,LIMD2,ATP2B1,GGTA1,KDM6B,CYBB,TYMP,AP1S2,RNASET2,PYCARD	ADIRF,NFIB,S100A16,SMIM22,BCAM,ARHGAP29,TM4SF1,NPDC1,TPD52L1,KRT18,EFNA1,CRIP2,PERP,SORBS2,KRT8,MAL2,DSP,EFHD1,RERG,CD24,KRT19,PTPRF,IRX3,TSPAN6,TM4SF18,CAV2,FXYD3,CRACR2B,S100A14,TPM1,NHERF2,DSTN,ENAH,ELAPOR1,RAMP2,TFAP2A,CAVIN1,DSG2,ITGA6,PALMD,CAV1,TUSC3,AIF1L,PBX1,MT1E,CCN1,SPARCL1,AZGP1,ERBB3,MAGI1
ENPEP	ENSG00000138792	liver	endothelial_cells	5	3	697	0.43	3	3.8	OIT3,FCN3,STAB1,CCL14,FCGR2B,FCN2,DNASE1L3,FLT1,STAB2,ENG,SPARC,CTSL,GNG11,EHD3,F8,PLXND1,LIFR,SCD,TGFBR2,MAF,ADGRF5,MRC1,EGFL7,CAVIN2,C7,TFPI,MMRN1,HSPG2,AKAP12,IL33,F2R,NTN4,RELN,KDR,CLEC4M,APP,NR2F1,PTPRB,OSMR,TIMP1,IL6ST,ACP5,SGK1,CCL23,ROBO4,ADGRL4,NRP2,CDH5,ADM,S100A13	UQCRQ,APOC3,DBI,APOC1,CHCHD10,CST3,ATP5ME,UQCR10,HINT1,APOA2,CALM2,MAT1A,MT1X,COX7C,UQCR11,ADH1B,FTH1,COX6B1,COX7A2,COX7B,ATP5MG,TTR,ATP5PF,SOD1,AZGP1,MT1G,ATP5MK,TAT,LEAP2,GATM,ATP5F1E,ECHS1,ANG,COX6C,DCXR,GCHFR,ALB,MT2A,MGST1,BAAT,HMGCS2,HSPE1,PEBP1,AGXT,MT1E,COX4I1,RBP4,ADH4,TF,SERPINC1
ENPEP	ENSG00000138792	lung	alveolar_cells_type_2	0	14	3281	0.43	15	0.2	SFTPB,SFTA2,MGST1,CYB5A,SLC34A2,MUC1,HOPX,ATP1A1,NAPSA,DUOX1,SLC22A31,PPA1,POLR2L,SDC4,MRPL14,SSR4,DHCR24,PEBP4,GSTP1,TSPAN3,IFITM2,JUN,SPTSSA,PRDX5,SCNN1A,NEDD4L,AKAP13,FOSB,RNF145,DSTN,COX7C,S100A14,LAMP3,EGR1,SFTPA2,ABCA3,ALPL,SFTPD,ATP5ME,NKX2-1,LPCAT1,UQCRQ,DCXR,SDR16C5,FASN,MACROD2,PPDPF,HNRNPA1,NFKBIA,MAL2	LAPTM5,GMFG,VIM,TYROBP,FCER1G,CD37,MS4A7,PTPRC,C1orf162,LCP1,COTL1,SPI1,CD53,NCF2,AIF1,SLC11A1,GLIPR2,ALOX5AP,EVI2B,LST1,CD52,SLC7A7,GYPC,ITGB2,DOK2,RGS10,C1QA,VSIG4,OLR1,SRGN,CYBB,RAC2,MCEMP1,NCKAP1L,BCL2A1,LGALS9,HLA-DQA1,MRC1,ALOX5,MSR1,CLEC2B,MS4A4A,HLA-DRB5,SIRPA,PLXDC2,GPSM3,LRP1,LY86,CSTA,SNX10
ENPEP	ENSG00000138792	skeletal_muscle	fibroblasts	9	5	1193	0.42	5	0.6	FBN1,MFAP5,FSTL1,MARCKS,PCOLCE2,S100A10,PLAC9,FBLN2,S100A6,TIMP2,AHNAK,S100A4,TNXB,CD55,CD81,SCARA5,S100A11,ANXA2,CD248,ACKR3,DCN,LTBP4,IGFBP6,SEMA3C,CST3,CREB5,SDC2,LOXL1,CD63,LAPTM4A,COL6A2,ADAMTS5,LIMA1,DBN1,ADD3,SERF2,LGALS1,VCAN,NOVA1,GAS7,ACTB,RHOA,SPTBN1,CAST,CD99,ACTG1,RTN4,GYPC,PLXDC2,TRIO	FABP5,SRGN,FLT1,ARHGDIB,CD36,ID1,TINAGL1,NHERF2,A2M,ESAM,RGS5,VWF,EPAS1,GIMAP7,CXCL14,EGFL7,PPP1R14A,CLDN5,LPL,HIGD1B,GPIHBP1,GMFG,FMO2,CA4,ADGRF5,NDUFA4L2,CD52,CD93,CD74,ITGA1,EMCN,PECAM1,HES4,CCL2,EDNRB,TMEM88,CDH5,PTPRB,ID3,ADGRL4,APOE,NOTCH3,TYROBP,TSPAN7,SNCG,CXCR4,HLA-DMA,S1PR1,FAM107A,LAPTM5
ENPEP	ENSG00000138792	salivary_gland	mucus_glandular_cells	4	9	2206	0.41	9	0.2	ELF3,CD46,CLDN4,SAT1,ANKRD36C,TACSTD2,PERP,CD59,ATF3,EPCAM,RAB11FIP1,EHF,CLDN3,TSHZ2,YBX3,WEE1,CD9,SQSTM1,UBC,AFDN,ATP1A1,FARP1,PROM1,CARHSP1,KRT8,VMP1,DSTN,TM4SF1,ACTG1,CNN3,CLDN7,TPM4,MYL12B,SPINT1,CAST,PPDPF,KRT19,KRT7,PLPP2,PTTG1IP,FUT2,TMEM123,NEDD9,CDH1,SLC25A37,KLF6,PPP1CB,LMNA,TIMP1,SELENOW	CXCR4,CD52,CD37,PTPRC,CD48,CD69,HTN3,RIPOR2,IL7R,CD53,PRH2,PRB3,CYTIP,AMY2B,CD3E,GMFG,CD79A,HTN1,IKZF3,DNER,HLA-DQB1,PRB4,TRBC2,PRH1,MS4A1,RCSD1,CD3G,HLA-DRA,SLC13A5,CD2,LAPTM5,ACAP1,PRKCB,MUCL1,LPO,CORO1A,HLA-DPB1,HLA-DQA1,SCML4,CD3D,CD79B,APBB1IP,BLK,RAC2,EVI2B,AMY1B,DOCK8,BCL11B,PRR4,STATH
ENPEP	ENSG00000138792	fallopian_tube	endothelial_cells	4	15	3735	0.4	19	0.8	IFI27,ADGRL4,HLA-E,EMCN,GNG11,B2M,VWF,STOM,ESAM,A2M,HLA-B,HLA-A,RAMP2,CD59,PECAM1,TAMALIN,NPDC1,CLEC14A,CCDC85B,CD93,EGFL7,FLT1,ETS2,ENG,HLA-C,THBD,DIPK2B,AQP1,CYYR1,TM4SF1,TSPAN7,CD34,ITM2A,SPARCL1,SOCS3,ECSCR,EPAS1,TINAGL1,PNP,NOSTRIN,ID3,CAV1,ACKR1,TMSB10,MMRN2,PDLIM1,TMEM88,HYAL2,FAM110D,SWAP70	RARRES2,CKB,LGALS3BP,ALDH1A1,CYBA,S100A4,RBP1,RAMP1,FTH1,CD44,FBLN1,SERPINF1,EPCAM,TSTD1,RNASET2,HSPB6,VAMP8,LGALS1,LONRF2,CEBPB,ESR1,SPON1,PTPRC,ERRFI1,DCN,C3,SSPN,F3,WFDC2,IGFBP5,QPRT,TMEM176B,NR2F1,OLFML3,BCL2,SDC4,SPINT2,MBP,OGN,LRP1,ALDH1A2,PTGDS,CD24,ELF3,GLIPR1,COL6A3,MDK,TMEM98,EHF,CXCR4
ENPEP	ENSG00000138792	bronchus	club_cells	8	6	1519	0.39	6	0.5	CD63,TMEM59,CLDN7,MGST1,SPINT2,TMBIM6,SRP14,CST3,DDX5,WFDC2,ARPC3,MDK,SERF2,LAPTM4A,VAMP8,C3,B2M,CXCL17,ATP6V1G1,SKP1,SLPI,HLA-C,LY6E,POMP,CYBA,TACSTD2,ASAH1,GSTP1,KRT19,MYL6,SSR4,XBP1,ATP6V0E1,LCN2,DYNLT1,SAT1,TMSB4X,OAZ1,BRK1,CD59,LMAN2,COPE,TMEM50A,DAD1,HSPA8,MYL12B,LGALS3BP,GPX1,PSMB3,S100A11	CSTA,MT2A,IGFBP6,LGALS7B,ADH7,NGFR,IGFBP5,LGALS1,ALDH3A1,TP63,CA2,ELN,CXCL14,DLK2,MMP10,FEZ1,IL33,PDPN,BCAM,SERPINE2,LOXL4,PTTG1,CCL2,FST,G0S2,PLAT,CA9,KRT15,SLC38A5,CYP24A1,GPC3,CA12,SCNN1G,CCL20,CFAP276,HAS3,TIMP3,MRGPRX3,HBEGF,TSLP,COL17A1,FOS,SERPINB4,ATP12A,PENK,MYC,CYYR1,DKK3,VSNL1,MT1X
ENPEP	ENSG00000138792	lung	ciliated_cells	23	1	254	0.39	2	0.4	CAPS,TPPP3,LRRIQ1,CETN2,CFAP276,C9orf24,DRC3,TSPAN1,EFHC1,CFAP126,SPAG16,PIERCE1,CFAP144,TUBA4B,C20orf85,DNALI1,PIFO,TTLL10,CLXN,SLC44A4,CIBAR2,MS4A8,SNTN,RSPH4A,TEKT2,CFAP90,ZMYND10,ROPN1L,MNS1,CFAP73,DPCD,CFAP95,AKAP9,CFAP52,CCDC78,IFT22,RSPH1,MLF1,SPEF1,DNAH11,C6orf118,ODF3B,IQCK,CDHR3,LRRC10B,SPAG6,CAPSL,IGFBP7,OSCP1,IQCG	GKN2,FGF7,P3H2,TEC,SFTPA2,SLC39A8,TCIM,CAVIN1,DHDH,AGER,SFTPA1,SCEL,EDIL3,TTN,PAQR5,C11orf21,NAPSA,TNF,CACNA2D2,TMEM52B,SYT11,LRRK2,SFTPD,CLDN18,CXCR2,CELF2,ANKRD29,ROBO4,C1orf167,MS4A6A,OSM,SPOCK2,FAT4,SLC2A3,WNT7A,GPR4,LPCAT1,YPEL4,PAPSS2,JAK3,CCL3,GATA3,FGF2,ROS1,KRT7,PHACTR1,ANKRD1,RHOBTB2,AQP1,PGC
ENPEP	ENSG00000138792	fallopian_tube	granulocytes	18	7	1848	0.38	8	1.7	TPSAB1,TPSB2,HPGDS,ALOX5AP,SRGN,MS4A2,IL1RL1,ARHGDIB,CPA3,RAC2,RHEX,HDC,SAMSN1,BATF,CD37,GLUL,KIT,VWA5A,FTH1,ARHGAP18,CAPG,RGS13,GATA2,SLC18A2,HPGD,GPR65,CKLF,CTNNBL1,ANXA1,FCER1G,LMNA,SIGLEC6,RGS2,AKAP13,ALOX5,STK17B,SYTL3,CALB2,ACSL4,TPSD1,RAB27B,FAM107B,RHOH,TYROBP,CD44,LAPTM5,SYAP1,BIRC3,EMP3,TNIK	IFITM3,CEBPD,PTMS,IGFBP7,S100A13,ANXA2,RBP1,CNN3,CRIP2,PDLIM1,LY6E,GAS6,TNFRSF1A,ACTG1,GSTP1,PPA1,EMP2,HINT1,CSRP1,MYL6,NPM1,CAV1,PDLIM4,APP,IGFBP2,S100A10,MAFF,BCAM,IL1R1,S100A16,IGFBP4,CD74,CAV2,EPCAM,C11orf96,TMEM98,BEX3,ACTN1,CD151,MARCKS,CTTN,CALD1,CEBPB,DSTN,ASS1,ELOB,NFIB,CD81,GAPDH,CLDN7
ENPEP	ENSG00000138792	testis	spermatogonia	14	1	266	0.38	1	0.1	C1QBP,DNAJB6,TRMT112,BANF1,RDX,RNPS1,PARP1,PFDN2,LAMTOR5,POLR2J,PSIP1,SRP14,HNRNPDL,PRDX1,PARK7,CBX3,TCF3,HMGA1,CCNI,ELAVL2,RBM25,COX7A2L,TAF7,MRPS6,SNRPG,MRPS5,THYN1,NEIL2,GABARAPL2,BSG,PRRC2C,MEAF6,SOD1,UBL5,CIAO2B,SUB1,YWHAB,SNRPF,FAM174C,GTF3A,SBNO1,LSM1,LSM3,GADD45GIP1,ANAPC15,LSM7,CSAD,ZNF518A,PAFAH1B3,RAC1	GSG1,UBL4B,MISFA,C11orf71,SMIM47,C10orf62,GAPDHS,SPEM1,TCP11,TMCO5A,PROCA1,FAM229B,ENSG00000187186,ACTL7A,DNAJB8,PCP2,C9orf24,TPPP2,PRM2,TSACC,CCDC70,TSPAN16,CRISP2,BPIFA3,C20orf141,ACTRT2,TEX44,LEMD1,NUPR2,IQCF5,AQP5,TEX53,PSORS1C1,H1-7,LELP1,SMKR1,ODF2,CCDC54,ENSG00000250803,SMCP,THBS3,SH3RF2,ACTL9,BANF2,DCUN1D1,C5orf52,TEX46,CXCL16,C10orf53,OAZ3
ENPEP	ENSG00000138792	vascular	smooth_muscle_cells	13	1	261	0.38	1	1.7	RASSF3,NMRK2,CD244,SYT9,TNNT2,SLC22A2,BORCS8-MEF2B,OR10AC1,TMEM270,DPRX,TRAV22,SH3BGR,C1orf87,OR4F17,LRIT3,TEKT2,RFX4,GAL3ST3,ITLN2,FAM166C,CPNE6,RGS8,NDUFC2-KCTD14,SPATC1,CLEC3A,ENSG00000255639,ACER1,GPR26,MYLK2,COX6A2,TUBAL3,FOXD4,GPX2,CCDC73,GSTA1,SPEF1,ABCC11,PLAAT2,NUPR2,PRR36,RAB6C,CDH22,FAAH2,TREML1,ENSG00000267740,TMEM262,SCGB3A2,TRAV38-2DV8,AVP,RGPD3	SRRM2,DDX5,ITM2B,SON,PNISR,N4BP2L2,DDX17,RBM39,B2M,TMBIM6,HLA-A,QKI,FKBP5,CD81,LAPTM4A,STAT3,SRSF5,UBC,HLA-C,EIF1,H3-3B,METTL7A,CST3,GLG1,MTDH,HNRNPK,SF1,SERPING1,ZBTB16,LEPROT,RTN4,KLF9,JUND,RACK1,PCBP2,HP1BP3,ZBTB20,IFI16,PMP22,SRSF11,TPT1,NFE2L2,HLA-E,FOS,SF3B1,PSAP,TNRC6B,GRINA,CEBPD,CD46
ENPEP	ENSG00000138792	endometrium	endothelial_cells	23	1	268	0.37	1	0.9	A2M,VWF,TM4SF18,CD34,LEPR,SLC2A3,ADGRL4,ENG,SPARCL1,TCF4,SMAD1,CD74,CD93,PECAM1,EMCN,ESAM,ENPP2,LDB2,DIPK2B,FAM167B,RNASE1,NUAK1,ELK3,OSBPL1A,HLA-DRB1,EGFL7,PALM2AKAP2,ADGRF5,RAMP2,LIFR,CDH5,PTPRB,SLC39A10,HOXD9,TMEM70,SOCS3,MEIS2,CAV1,RGCC,CLEC14A,FLT1,KDR,PALMD,PLVAP,CCL14,SOX18,FAM43A,CALCRL,CLDN5,LPAR6	SERPINF1,FTH1,COL1A1,PTN,DCN,IGF1,CLMP,RORB,FBLN1,RAMP1,TXN,THBS2,CYBA,PSD,GPX3,RGL3,COL3A1,PCOLCE,CENPV,CXCL14,S100A11,PWWP3B,VLDLR,PDGFRA,CLDN3,DKK1,MLPH,ANGPTL1,TPM1,HAND2,APOE,PGR,PAEP,PTGDS,MYOCD,CXCL8,CFD,S100A6,PRTFDC1,SLIT3,CDKL1,VCAN,FOXL2,TPT1,KCNC3,ANXA1,HSPB6,PEG3,FERMT1,SGCE
ENPEP	ENSG00000138792	fallopian_tube	plasma_cells	23	2	535	0.37	2	0.6	SSR4,SPCS2,MZB1,SEC11C,JCHAIN,SPCS3,FKBP11,B2M,HERPUD1,ISG20,SELENOS,PDIA6,PRDX4,SMAP2,SSR3,SEC61B,SPCS1,ICAM3,CYBA,GNG7,SELENOK,ITM2C,FCRL5,HLA-C,OST4,CD27,TENT5C,DERL3,MYDGF,NUCB2,TRAM1,TMEM258,IL2RG,TMEM59,MEI1,TSC22D3,DNAJB9,LMAN2,CD38,PLPP5,ERLEC1,IGKC,RPN2,CREB3L2,CD79A,PPIB,SERP1,POU2AF1,DDOST,TPD52	ELF3,ID4,CXCL2,LYPD1,MSLN,CCL2,IFITM3,MMP28,GPX3,C19orf33,TMEM30B,CHD9NB,CCND1,BCAM,SMIM22,ETS2,KRT7,CEBPD,MUC1,CLDN7,PDE3A,CXCL3,GMPR,SOX3,FAM107A,SOX17,AGR3,TMEM45B,ISYNA1,CRYAB,SCGB2A1,WWC1,SCARA3,IFI27,S100A13,ID1,ANXA3,C19orf81,IER3,HLA-DRB1,GPC6,CRACDL,TSC22D1,FGFR2,ITGB6,CRIP2,CLDN4,TTYH1,PGA5,RNASE1
ENPEP	ENSG00000138792	tongue	endothelial_cells	18	1	273	0.37	1	0.4	LGALS7B,S100A6,SPRR2A,S100A2,SPRR2E,S100A7,TMSB10,B2M,IGKC,LRRC75A,SPRR2D,MT1E,C1orf56,FTL,MIF,IFITM3,SELE,IGHA1,RNASE1,ADIRF,S100A8,POSTN,TPSB2,AQP1,PECAM1,IL6,SPRR2B,SERF2,FXYD5,FAU,C2CD4B,CCL2,ACKR1,MT1G,IGFBP7,S100A4,PFN1,CLU,PI3,IFI27,C19orf33,TPSAB1,PHKG1,CD93,VWF,MMRN1,ADAMTS1,GNG11,CYBA,MYL9	DSP,DDX3Y,EIF1AY,HSP90AA1,LGALS7,NFE2L2,PERP,USP9Y,DSC2,FOS,BTG2,JUN,SPINK5,SQLE,KLF5,GBP6,DSG1,ZFP36L1,SRRM1,UTY,CCND1,BTG1,YWHAZ,ZFY,ARPC2,PTN,UBXN4,PNRC1,RALBP1,CSNK1A1,MTDH,CAST,DSG3,HMGB1,DSC3,MYCBP2,CALM1,SIPA1L2,HSP90AB1,KRT4,PITX1,KLF6,SMAP1,HSPA1B,PA2G4,MARVELD3,SON,LDLR,GJB6,BCL11B
ENPEP	ENSG00000138792	brain	excitatory_neurons	36	2	557	0.36	2	0.1	TSHZ2,ZNF385D,TLE4,TRMT9B,ASIC2,HS3ST4,ITGA8,SORCS2,DOCK4,LUZP2,CDH6,GRM8,CRYM,AFDN,OLFM3,SPOCK1,DLC1,LHFPL3,NXPH2,KCNT2,VWC2L,TSHZ3,MYRIP,SATB1,RANBP17,ADCY2,NLGN1,COL12A1,RORA,TOX,SEMA5B,ZNF385B,DIP2A,TLL1,SEL1L3,GRM3,PRR16,ETV1,ERC1,BCL11B,GHR,DCC,DPY19L1,CAMK2D,MAPK10,KCNIP1,BCL2,FOXP2,ATP2C2,FGFR1	LRRTM4,KCNIP4,CHRM3,NTRK3,KCNMB2,PTPRK,SPATS2L,KIRREL3,POU6F2,SYN3,GALNT18,NECAB1,ZNF804B,EPHA6,TESPA1,GALNTL6,PDZRN3,CADPS2,ANKRD33B,LHFPL6,CDH12,GAB1,KCTD16,RASGRF2,COBL,PPP4R4,LAMA2,ZNF608,FRMD6,SLIT2,CIT,RORB,NXPH1,ELMO1,PRKD1,SFMBT2,ERBB4,TIMP3,ZNF536,GNG2,SPOCK3,KCNC2,CCK,THSD7A,NTNG1,FSTL4,UBASH3B,MAF,ADRA1B,KCNQ5
ENPEP	ENSG00000138792	thymus	endothelial_cells	5	6	1653	0.36	6	0.4	PECAM1,PLVAP,NPDC1,RAMP3,VWF,TAMALIN,SLCO2A1,CYYR1,A2M,ESAM,HSPG2,ENG,CLEC14A,MMRN2,ADGRL4,ETS2,LDB2,AQP1,ACKR1,EPAS1,BCAM,EMCN,HLA-DRB1,FLT1,EGFL7,GNG11,NRN1,MRTFB,OLFM1,DIPK2B,IFI27,ADAM15,LRRC32,ADAMTS9,BHLHE40,RASIP1,PTPRM,SPARCL1,SHANK3,ITM2B,DUSP23,RAPGEF3,TMEM255B,HLA-DPA1,NOSTRIN,CCL14,TPD52L1,LIMS2,CNN3,ADCY4	CXCR4,CD48,CYTIP,CD3E,IKZF1,PTPRC,CD44,STK17B,IL7R,ACAP1,HCST,SMAP2,CD69,CD3D,S100A4,GPR183,LCK,RAC2,GLIPR1,ARL4C,CD3G,FCMR,TSC22D3,ITK,APBB1IP,CD53,FYB1,SARAF,CD37,BTG1,RHOH,SEPTIN1,CD2,TCF7,TNFSF8,BCL11B,TRAF3IP3,RCSD1,TBC1D10C,WAS,ARHGAP15,PARP8,CAMK4,CD52,LSP1,STK4,MBP,CORO1A,DOCK10,CD247
ENPEP	ENSG00000138792	liver	hepatocytes	9	2	595	0.34	2	7.7	GSTA1,AKR1C1,AKR1C2,GNMT,GSTA2,AKR1C4,HMGN5,GLYAT,AKR1C3,RGS7,DNAJC12,PPP1R1C,SLC29A4,ANXA10,ANGPTL3,ODF3L1,PLA2G1B,ZDHHC11B,NBPF15,HEY2,CHTF8,SERTM2,BRSK2,PLAC8L1,REN,CDH4,C1orf105,SRSF12,CPO,CALML4,MROH2B,LRRC9,TSSK3,INSC,SH3RF2,TNR,FBXL13,ENSG00000283886,FOXD1,LIN28A,LDHC,ART5,CCDC148,TSLP,SMLR1,LGR5,MEGF10,SOAT2,CSRP2,RBP5	B2M,HLA-C,CTSD,SRGN,HLA-B,PABPC1,DUSP1,HLA-A,FOS,ITM2B,DDX5,TMSB4X,BTG1,PSAP,FAU,TMSB10,ACTB,TSC22D3,H3-3B,TXNIP,ZFP36,SH3BGRL3,KLF6,PTPRC,EEF1A1,ITIH3,COX4I1,CCNL1,HLA-E,ITGB2,HCST,JUNB,CD164,SF1,PTMA,CD63,SLC25A6,TMBIM6,SCD,CXCR4,SARAF,MYL12A,CCNI,IQGAP1,CYBA,ARHGDIB,EEF1D,ARPC1B,CD53,LAPTM5
ENPEP	ENSG00000138792	brain	inhibitory_neurons	26	4	1218	0.33	4	0.2	ADARB2,KIT,UNC13C,FBXL7,MYO16,SLC6A1,DOCK10,FGF13,GRIK1,PTCHD4,RBMS3,SGCZ,PTPRM,ZNF536,ALK,PTPRT,DGKD,DNER,NFIB,GRIP1,EYA4,PRELID2,RAB3C,CNTNAP4,NXPH2,TMEM132D,CRACD,NYAP2,TMTC2,PKP2,EPHA3,NXPH1,LUZP2,FREM1,ANKRD55,TRPC3,WWP1,MGAT4C,KCNIP1,NTNG1,GRIN2A,KCNAB1,SV2C,IL1RAPL1,EGFR,LAMP5,NRIP3,AP1S2,JAM2,UBASH3B	RAPGEF5,TRIM9,LRRTM4,HS6ST3,PCDH7,OXR1,ARPP21,SV2B,SATB2,ZFPM2,CDH10,CDH12,SNTG1,KHDRBS2,RGS6,XYLT1,EDIL3,RALYL,CNTN3,SIDT1,NDST3,OPCML,CPE,PTPRD,CADPS2,CRACDL,CACNA2D3,PTPRK,CHN1,PLXNA4,DLG1,ATP2B1,NELL2,BRINP3,MPPED2,MLIP,PDE1A,SPARCL1,SORCS1,MAN1A1,ANKRD33B,KCNMA1,NIN,PDE4B,KIAA1217,CDH9,MARCHF1,STARD13,DPP10,CARMIL1
ENPEP	ENSG00000138792	esophagus	fibroblasts	4	3	912	0.33	3	1.3	MFAP4,PTGDS,PLPP1,SFRP2,COL6A2,COL6A1,FBLN1,APOD,CALD1,COL1A2,IGFBP4,ABCA8,NBL1,SOD3,C1S,TMEM176B,A2M,LGALS1,COL6A3,GREM2,APOE,TMEM176A,TFPI,SERPING1,VIM,IFITM3,CFH,LTBP4,NR2F1,RARRES2,PDGFRA,RASD1,LSP1,CD302,SPON1,COL3A1,TMEM100,SELENOM,CRISPLD2,TIMP2,APCDD1,COL1A1,TCF4,CXCL1,PLEKHA5,ADH1B,TNFRSF21,PLXDC1,COL15A1,GLUL	TACSTD2,SFN,S100A2,KLF5,DSG3,FABP5,ANXA1,PERP,C19orf33,TM4SF1,KRT15,AQP3,FXYD3,SPINT2,HSPB1,SERPINB5,TRIM29,TSPO,GSTP1,GAPDH,KRT5,SOX15,EEF1B2,DAPL1,PPIA,EZR,LY6D,KRT19,EHF,DSP,TPD52L1,VAMP8,DSC3,CALML3,MPZL2,TXN,S100A14,CLDN7,BHLHE40,S100A11,SH3BGRL3,SOX2,KRT18,KLF6,MGST2,S100A16,LYPD3,CLDN4,IRF6,SLC25A5
ENPEP	ENSG00000138792	testis	leydig_cells	0	2	609	0.33	2	0.7	DCN,IGFBP7,C1S,CD63,CALD1,SERPING1,S100A13,SERPINF1,VIM,C1R,LTBP4,CFD,ADIRF,TCEAL4,COL6A2,OSR2,PDGFRA,RARRES2,PLAC9,RHOBTB3,ANGPTL1,CD99,PTGDS,COL6A1,SELENOP,NR2F2,ITM2B,COL1A2,EID1,CPE,NFIA,ABCA8,IFITM3,NDRG2,FBLN5,GSTP1,NBL1,TSHZ2,PLPP3,BEX3,SPRY1,AHNAK,S100A6,PMP22,EBF1,SFRP1,LRP1,EEF1A1,CD81,PODN	HMOX2,GPX4,ELOB,UBE2N,ENSG00000187186,ODF2,PAIP2,ARPP19,TCP11,NUPR2,UBL4B,C11orf71,PPM1G,PROCA1,MLF1,SMIM47,PGP,SPATA33,LRRC51,SMCP,SMKR1,RNF138,GSG1,MISFA,AURKAIP1,VRK3,DCUN1D1,CLPB,PSORS1C1,CARHSP1,ALKBH7,CRISP2,GAPDHS,MICOS13,TSACC,STARD10,ZFAND3,PCYT2,DGCR6L,FAM229B,PSMF1,MPC2,COX8C,C10orf62,CXCL16,MORN2,GHITM,TPPP2,LELP1,CCDC91
ENPEP	ENSG00000138792	thymus	b-cells	2	8	2439	0.33	8	0.7	CD74,CD79A,MS4A1,CD37,BANK1,BLK,HLA-DRA,IRF8,LAPTM5,CD83,FCRLA,CD19,HLA-DQB1,NIBAN3,ARHGAP24,LY9,AFF3,LY86,HLA-DQA1,RALGPS2,MARCHF1,HLA-DRB5,ADAM28,HLA-DQA2,SCIMP,HVCN1,PTPN6,HLA-DPB1,HLA-DPA1,HLA-DRB1,CD52,LYN,TNFRSF13C,NCF4,LAT2,FGD2,FCMR,CD22,STAG3,HLA-DMA,TNFRSF13B,PRKCB,BCAS4,GNG7,ANKRD44,CXCR5,PARP15,HLA-DMB,RUBCNL,FCER2	CD3E,ITM2B,AAK1,IL7R,LEPROTL1,SRGN,GIMAP7,CD3D,NDFIP1,STING1,SAMHD1,GIMAP4,FKBP5,CALM1,CD3G,FYB1,C12orf57,ITK,VIM,CD2,ITM2A,TPT1,SELENOW,INPP4B,BCL11B,VAMP5,LDHA,GUK1,CD7,ANXA1,TNFAIP3,MYL6,LGALS3,TMSB10,NDUFS5,PRKCH,PIK3R1,CD247,IFITM1,FYN,TOB1,SLFN5,PTMS,IL6ST,LEF1,SPARCL1,IFITM3,ZFP36,EIF1,RORA
ENPEP	ENSG00000138792	bronchus	basal_respiratory_cells	14	1	311	0.32	1	0.4	PERP,ANXA2,CD59,SPINT2,TMED9,APLP2,LAPTM4A,KRT5,CD44,KRT17,MFGE8,DDX5,CD151,PKM,BSG,RTN4,SFN,GRN,S100A11,TNFRSF12A,SCPEP1,CD63,GJA1,LAMP2,MGST3,NPC2,ITM2B,ARL6IP5,KRT6A,PSAP,TMBIM6,CDH3,CLCA2,TINAGL1,TMEM59,TMSB4X,SEC11A,FLNA,SLC38A2,RBP1,CFL1,ATP6AP2,LGALS3BP,S100A2,LGALS7,JAG1,APP,LEPROT,TMED2,BCAP31	ATP12A,FA2H,COX7A1,FAM3B,RGS22,CSF3,SLCO4A1,DOC2A,SCGB3A1,SLC5A8,C22orf23,IL17C,NR4A1,CFTR,IL5RA,CXCL1,RASGRP1,ALDH3A1,FOXE1,RNF32,ZNF891,BIRC3,NTS,TCTE1,CEACAM5,PENK,POU2F3,AMY2B,NPIPB15,CIITA,ESRRG,MSLN,CXCL8,CH25H,CLDN3,CFAP61,SMPD3,CXCL3,MTARC2,TTYH1,C1orf141,HLA-DQA2,MTFR2,AIF1L,FMO3,NR4A3,IGSF10,CDC42EP5,PRUNE2,LRRC73
ENPEP	ENSG00000138792	placenta	hofbauer_cells	14	2	632	0.32	2	2	TYROBP,SRGN,FCN1,BCL2A1,S100A4,CTSS,NAMPT,S100A8,S100A9,LYZ,LST1,GMFG,AIF1,NFKBIA,C1orf162,MNDA,CXCL8,EVI2B,S100A12,IL1B,CD48,CD52,CD44,CD37,PLAUR,FCER1G,CARD16,MS4A6A,STX11,FPR1,AP1S2,TREM1,CORO1A,CYBA,C5AR1,FGL2,CLEC7A,JAML,TNFSF13B,G0S2,PTPRC,FGR,CD83,LSP1,GPSM3,HCST,LGALS2,NLRP3,NUP214,PTGS2	BSG,TCEAL9,MGST3,SPINT2,MAGED1,BEX3,COX6C,TUSC3,CLTA,PEBP1,XAGE3,PRDX5,PERP,PSMB5,CD59,MESD,VGLL1,QPRT,ECH1,GNAS,IFI6,LDHB,TECR,SEM1,SLC2A1,SERPINF1,PHLDA2,HMGN3,IDH2,P4HB,SKP1,ANXA5,APP,FBLN1,TMED9,DSTN,LMNA,TFAP2A,PSMB1,PRDX6,SPINT1,ATP5F1A,UGP2,NPM1,SMS,RBBP7,ISYNA1,RPN2,PDIA3,TINAGL1
ENPEP	ENSG00000138792	salivary_gland	plasma_cells	18	1	316	0.32	1	0.4	SSR4,IGHA1,CYBA,MZB1,PRDX4,HERPUD1,JCHAIN,ISG20,FKBP11,CD27,CREB3L2,SPCS2,UBC,ANKRD28,DERL3,SLAMF7,FCRL5,UBE2J1,B2M,SMAP2,SSR3,SELENOK,DNAJC1,TNFRSF17,RABAC1,HSPA1B,SEC14L1,HSPA1A,TENT5C,FBXW7,BST2,TSC22D3,TXNDC15,JUND,SELENOS,ERLEC1,DNAJB9,SPCS3,SPAG4,SPCS1,SEC11C,ICAM3,SDF2L1,TPD52,DDOST,CRELD2,SIL1,HLA-C,MCL1,RPN2	AZGP1,PIP,STATH,KRT18,B3GALNT1,TPD52L1,ACADL,CCL28,PDE3A,ARHGAP29,ADARB2,MGP,CCDC160,AMY2B,COX7A1,GSN,SEMA6A,PALMD,PTPN3,FTH1,EHF,NFIB,SLPI,NUPR2,CLDN10,SRGAP1,PRRG1,ALDH1A1,PLA2R1,LPO,NFIA,ANGPT1,TCN1,FAM3B,MEIS2,PPP1R1B,TIMP3,DNER,MARCHF1,AMY1C,FCRL1,WFDC2,AQP5,KRT8,NDRG2,ELF5,TCIM,S100A11,MGST1,PRELP
ENPEP	ENSG00000138792	endometrium	glandular_and_luminal_cells	11	6	1911	0.31	6	0.4	TMSB4X,RNASET2,ATF3,MT1E,SERPINA5,PAX2,WFDC2,PTGS1,TMEM101,PAPOLA,TFPI2,TMSB10,MT1F,ATP1A1,SLC39A14,S100A10,ENPP3,FOS,KRT8,PSAT1,FAM177A1,UGT2B7,KRT19,SRP14,MSX1,MIF,S100A11,PLLP,DLX5,SOX17,SH3YL1,TXNDC16,STX18,EPCAM,CNDP2,ACSL4,FAM110C,RCAN1,C19orf33,PPDPF,GABRP,MCCC2,MT1G,NR4A1,GADD45B,ID2,BHLHE40,HMGCR,SYNJ2BP,GAPDH	COL6A1,COL3A1,SPARC,COL6A2,IGFBP4,VCAN,SERPINF1,C1R,PCOLCE,RORB,NID1,RAMP1,COL1A1,ZEB1,PTN,IGF1,PDGFRA,C1S,SERPING1,TPM2,NR2F1,DCN,HAND2,OSR2,PRRX1,CD248,FBLN1,MME,CFD,APOD,MYL9,GYPC,COL6A3,APCDD1,PTGDS,ISLR,IFITM3,EMP3,VIM,MMP2,HSPB6,OLFML3,AEBP1,TGM2,SNAI2,HOXA10,SELENOM,COL5A2,TIMP1,EDNRA
ENPEP	ENSG00000138792	ovary	ovarian_stromal_cells	3	8	2560	0.31	8	0.8	ZFP36,JUNB,FOS,EGR1,CDKN1A,SOCS3,EIF1,CYCS,STAR,JUN,OSR2,NR4A1,BTG2,MYC,CYB5A,DUSP1,PPP1R15A,GADD45B,MAFF,KLF4,MIF,IER2,ITM2A,FOSB,PNRC1,LMNA,LGALS1,IFITM1,RBP1,BEX3,HNRNPA1,SELENOK,CEBPD,LDLR,IGFBP5,MORF4L2,TCEAL9,BST2,EIF4A3,ATF3,ZNF331,MYADM,NR4A2,SERPINF1,HLA-E,PRMT9,KRT19,RGS2,TSHZ2,HSPB6	CD81,IGFBP7,TINAGL1,TIMP3,BCAM,MCAM,PLN,RGS5,BGN,PLAC9,GNAS,CRIP1,NOTCH3,TXNIP,COL1A2,NDUFA4L2,GUCY1A1,RERGL,PDLIM1,NRGN,TBX2,CD9,FN1,GJA4,RAPGEF5,IGFBP2,PGF,A2M,RRAD,SLIT3,HIGD1B,COX4I2,COL1A1,SPARCL1,RCSD1,CRIP2,GPR20,ZFPM1,CITED4,COL3A1,GPX3,ECRG4,FILIP1,JUND,ESAM,CCND1,ITGA7,COL4A1,NES,LHFPL6
ENPEP	ENSG00000138792	bronchus	smooth_muscle_cells	13	2	664	0.3	2	1.7	PCOLCE,LGALS1,UBB,SPARC,UBA52,COX5A,SLC25A4,PABPC1,H2AC25,DNPEP,NDUFB9,EIF3H,PSMB6,SERBP1,YWHAE,BAX,RBM39,HSPA5,PHB1,FAU,PSMA7,ATP5F1B,ARF1,HNRNPA3,EIF3I,UQCC2,NENF,PSMD2,PSMB3,CNBP,SF3B1,CUEDC2,SRRM2,UBE2D3,PSMD11,EIF3D,TUBA1A,ATP6V0B,SDHB,VIM,IMPDH2,SLC25A3,COPS6,LMNA,EMP3,PSMB2,UBE2B,PSMD1,FCF1,ESD	CXCL1,CXCL8,CXCL2,CCL20,CSTA,UQCRH,LDHA,S100A9,TXN,COX7B,ATP1B3,MT1X,HSPB1,TACSTD2,ID1,CLDN4,SERPINB3,CXCL3,COX7A2,ATP5MJ,ELF3,IGFBP3,CD9,TSPO,KRT19,COX6C,HLA-A,SAT1,C4orf3,ACTG1,COMMD6,COX4I1,NDUFA1,HLA-B,SERPINB4,PERP,PGK1,GLUL,LIPH,CA9,TPI1,FXYD3,HLA-C,B2M,SPINK5,S100A8,NPC2,EEF1D,CLEC2B,CHCHD2
ENPEP	ENSG00000138792	eye	muller_glia_cells	9	1	334	0.3	1	1.1	GRID2,MCAM,CEMIP2,PDE10A,HIF3A,LRRC4C,COL9A2,SLC1A3,ABCA8,COL18A1,SLC38A2,FOSB,STAT3,TRPM3,COL4A4,SRSF7,TRA2B,PDGFRB,BTG2,WSB1,MAFF,GABRG3,ACOT11,HKDC1,NR4A1,ARHGDIB,NUMB,PLK3,PER1,IFRD1,TMSB4X,S100A11,GRN,PABPC1,EGR1,YME1L1,B2M,CEBPD,TRIM56,JUN,PPP1R15A,SRGN,FAM133B,ERICH1,SAT1,HLA-A,LAMB2,MCL1,AXL,ZFP36	SRRM4,NTM,RIMS2,SRRM3,CRABP1,CKB,PDE6A,MPP4,RBP3,SAG,UNC119,ROM1,TMEM215,JPH4,ANK2,DAPL1,SYT1,DNAH2,RHO,FABP7,NR2E3,AIPL1,CAMK2B,SLC12A5,MTMR7,GPX3,PDE6G,CACNA1G,EPB41,RNF165,DDC,NRL,RP1,SLC17A7,GRM6,FSTL5,USH2A,GRIA2,ZMYND19,GNAT1,CABP5,SCAMP5,PCBP4,CADM1,SLC38A1,TRMT9B,ATP1A3,SYP,ANK3,CHD5
ENPEP	ENSG00000138792	fallopian_tube	secretory_cells	11	7	2333	0.3	8	0.2	EPCAM,CMTM6,RNASET2,SPINT2,CANX,EPB41L2,EHF,ASRGL1,USP53,FBXO21,PDIA3,RBBP7,TMED10,WFDC2,PDIA6,HMGN1,BTG3,ATP5ME,NDUFA1,COX7C,ELOB,CRISP3,OVGP1,HSP90B1,HSPA5,RCN2,MYOF,ARHGAP26,ALCAM,ATP5F1E,GSTP1,CALR,YWHAE,PGR,PPIB,NSA2,COX7B,MARCKS,SORL1,UQCR10,DMKN,AHCYL1,CYB5A,MUC1,CNDP2,SRP14,ATP5F1A,TPD52L1,HIF1A,WDR77	C11orf96,TAGLN,SELENOM,TPM2,GPX3,CNN1,ADIRF,MYH11,RAMP1,DES,SLC2A3,MYL9,KLF2,KCNMB1,SRGN,B2M,C1R,CES1,A2M,TAMALIN,SMTN,PPP1R14A,LMOD1,PMP22,CRISPLD2,S100A4,ID3,LIMS2,BST2,HLA-DRB1,EGFL7,ESAM,ICAM2,RARRES1,FXYD5,MGP,CD93,ACTA2,PECAM1,SEMA6B,CRIP1,MSRB3,EMP3,ADAMTS4,SERPINF1,MRGPRF,CALD1,GATA2,MCAM,CLEC14A
ENPEP	ENSG00000138792	liver	kupffer_cells	6	2	675	0.3	2	3.6	LYZ,C5AR1,THBS1,SCD,FPR1,ITGB2,CTSS,AIF1,PABPC4,FCN1,LILRB2,LST1,IL1R2,PABPC1,VCAN,RNASE2,S100A9,FGL2,KCTD12,CLEC4E,SECTM1,S100A8,FCGR2A,PLBD1,SLC11A1,FGR,HCK,APOBEC3A,MNDA,LILRA6,TNFRSF1B,EREG,MPEG1,CSTA,ITIH3,CD68,CYP51A1,VSIG4,ALOX5,F13A1,PLAUR,HLA-DQA2,C1orf162,HBEGF,S100A12,BCL2A1,CLEC7A,SIRPB1,ITGAM,LILRA5	UQCRQ,POLR2L,HINT1,ATP5ME,APOC3,COX6C,APOC1,SOD1,DBI,SERF2,APOA2,SEC62,ATP5PF,SELENOP,MAT1A,MT1X,UBB,UQCR11,NDUFA4,ATP5MK,ADH1B,COX7A2,COX7C,TAT,TTR,VKORC1,GATM,CHCHD10,AZGP1,ATP5IF1,MT1G,ECHS1,ADI1,SERPING1,MT1E,PEBP1,MT2A,NDUFB1,CLU,ALB,LEAP2,ANG,DCXR,HMGCS2,AGXT,ETFB,UQCR10,TPT1,NTHL1,FAU
ENPEP	ENSG00000138792	skin	melanocytes	14	1	330	0.3	1	1.7	DCT,PLP1,GPM6B,MLANA,C4orf48,SNCA,PMEL,KIT,TYRP1,CD59,CYB561A3,NSG1,S100A1,PEBP1,PCSK2,TYR,GPR155,MITF,PLXNC1,QPCT,BCAN,TRPM1,DBI,MFSD12,COMT,GPNMB,GPR143,NDRG2,CRABP1,MIA,HMG20B,ROPN1B,CAPN3,ETFB,CLEC12B,MCOLN3,BACE2,RAB38,SLC25A4,ASAH1,QDPR,CHCHD6,CDC42EP3,PRELP,OSTM1,FRZB,CEP72,APOE,MLEC,CTSD	TMSB4X,CXCL14,CFD,DCN,PLAC9,ARID5B,NFKBIA,LUM,CXCL12,CD74,NNMT,SERPINF1,CXCL2,PLPP3,ZFP36L2,CEBPD,HLA-DRA,MFAP4,FBLN1,ZFP36L1,DSE,MAN1A1,SFRP2,ICAM1,SOD3,CFH,ZFP36,MMP2,CRIP1,C1S,COL1A2,FBLN2,VCAN,TNFAIP3,GSN,HLA-DPB1,CD248,COL6A2,ELL2,CDKN1A,IL32,C1R,LST1,SRGN,TRIM22,PTGFR,PCOLCE,COL3A1,TCF4,ADIRF
ENPEP	ENSG00000138792	tongue	basal_keratinocytes	10	2	676	0.3	2	0.1	KRT5,VMP1,B2M,SERPINB5,DSC3,ATP1A1,NRARP,KLF5,RTN4,HLA-B,MT1X,CD44,SLC38A2,CXADR,NCOA7,TFRC,HLA-C,ZFAND5,AOPEP,DDX5,RAP2B,ZNF750,EHF,DENND2C,IRF6,EIF1AX,ETS2,HLA-A,TACSTD2,ZC3H12A,DSG3,FUS,ITPKC,EIF3E,YBX3,BAZ1A,SAT1,DDX3X,PABPC1,RHOV,ATP5F1B,SET,NPM1,KRT14,EZR,RSRP1,ATP5F1A,WEE1,AKR1C1,HNRNPA1	DDX3Y,EIF1AY,LGALS7,USP9Y,UTY,GPX3,IFITM2,ZFY,KRT4,MDGA1,KDM5D,CRYAB,VIM,SBSN,CSTB,SERPINB3,SRGN,SPRR3,TYROBP,MAL,KRTDAP,SULT2B1,TIMP1,LAPTM5,CDA,ITGB2,SELENOM,CST6,EMP3,RDH12,SLPI,TXNIP,KRT13,VSIG8,DEGS2,RAET1E,SLC2A3,RPRML,ENDOU,THEM5,ARHGAP15,KRT6C,COX7A1,PRSS3,SMIM5,LCP1,KLF2,LGALS1,CYP4F22,UPP1
ENPEP	ENSG00000138792	lung	alveolar_cells_type_1	3	6	2162	0.28	6	0.2	GPRC5A,EMP2,AGER,RAB11FIP1,CAV2,FSTL3,ANXA3,LMO7,ARHGEF26,ITGA3,ANKRD29,GJA1,SCEL,MGLL,SPOCK2,CAV1,KRT7,CEACAM6,EPCAM,CDH1,TSPAN13,DST,KRT19,LAMB3,CLIC5,SEMA3B,CLDN7,DSTN,LLGL2,CD151,CD55,EPS8L2,ADIRF,COL12A1,MYL9,TACSTD2,BCAM,FADS3,TNFRSF12A,CAPN2,CADM1,EHD2,TJP1,COL8A1,CGN,PLXNA1,SPTBN1,CTSE,C19orf33,VCL	ARHGDIB,LAPTM5,CD74,FXYD5,GMFG,VIM,FTH1,TYROBP,FCER1G,CYBA,CD37,PTPRC,HLA-DPA1,LCP1,HLA-DRA,HLA-DMA,MS4A7,CTSS,SPI1,HLA-DPB1,SLC11A1,CD53,HLA-DRB5,NCF2,AIF1,C1orf162,FTL,EVI2B,ALOX5AP,LST1,HLA-DQB1,GLIPR2,SRGN,GPSM3,ITGB2,CD52,EFHD2,PYCARD,COTL1,CTSC,DOK2,FCGRT,HLA-DQA1,VSIG4,C1QA,RAC2,TGFB1,OLR1,LGALS9,FABP5
ENPEP	ENSG00000138792	skeletal_muscle	fibroblasts	11	3	1077	0.28	3	0.5	DCN,GSN,LTBP4,ADH1B,ABCA8,CFD,FBLN2,COL6A2,LRP1,ACKR3,SERPING1,COL6A1,EGFR,PDGFRA,MYOC,TNXB,SSPN,TXNIP,NFIA,NOVA1,COL6A3,PLPP3,ABCA10,SPRY1,CD81,HSPG2,C3,PLAC9,ABCA6,LAMC1,COL15A1,PMP22,ABCA9,FMO2,PDGFRL,LAMA2,TGFBR3,APOD,ZBTB20,EGR1,SELENOP,CILP,ITM2B,TFPI,EFEMP1,VIM,NFIB,PIK3R1,MFAP4,HSP90AA1	MT2A,SRGN,MT1E,FABP5,B2M,RGCC,MT1X,TINAGL1,NHERF2,MT1M,APOLD1,MT1A,CD74,RGS5,CLDN5,BST2,TMEM88,GMFG,IGFBP2,CD36,VWF,CXCR4,FLT1,ESAM,A2M,PPP1R14A,RNASE1,HES4,TNFRSF12A,HCST,NOTCH3,ID1,CD52,NDUFA4L2,ICAM2,PECAM1,AQP1,PTPRC,GPSM3,COX4I2,TYROBP,HIGD1B,CAVIN2,EZR,CDC42EP3,THBD,HLA-DRB1,CA4,ADGRF5,ANXA3
ENPEP	ENSG00000138792	heart_muscle	cardiomyocytes	0	3	1148	0.26	3	0.5	MYL2,MYH7,MYL3,COX7A1,ATP5ME,XIRP2,TNNI3,SLC25A4,TPM1,ANKRD1,MYL12A,TNNC1,PLN,ATP5MK,MB,FHL2,NDUFA1,LMOD2,CRYAB,HSPB7,ATP5F1B,DES,LDHB,ATP5PF,UQCRQ,UQCRFS1,ATP5F1A,HRC,SLC25A3,HADHB,CHCHD10,COX7C,ATP5IF1,FLNC,MRPL33,COX6A2,NDUFB1,PDLIM5,IDH2,ANKRD2,COX7A2,LPL,UQCR10,NDUFB3,SMYD2,PKIA,XIRP1,CKMT2,PKP2,TECRL	NPPA,EEF1A1,B2M,MYH6,TMSB4X,MYL7,MYL4,IFITM3,SLN,SPARCL1,MYL6,TMSB10,H3-3B,VIM,HLA-B,PTMA,ID3,HLA-E,IFITM2,A2M,SON,TIMP3,GNG11,FTL,GSN,PFN1,TPM4,ANXA2,HLA-A,DKK3,IFI27,HES1,MYBPHL,CRIP2,MGP,FABP5,CALM2,TPM3,IFITM1,EPAS1,COX6A1,VAMP5,CAV1,CD74,PAM,FILIP1L,MAP1B,TCF4,ADIRF,SPARC
ENPEP	ENSG00000138792	liver	plasma_cells	3	2	777	0.26	2	1	CPNE5,SSR3,POU2AF1,ISG20,TXNDC5,MZB1,SDF2L1,UFM1,FKBP11,PIM2,SEC11C,HSP90B1,IL16,SPCS2,TMEM258,CD38,TENT5C,ERLEC1,UBE2J1,SPCS3,GNAS,MYDGF,CRELD2,PPIB,SSR4,FCRL5,MTDH,HM13,SLAMF7,MANF,TNFRSF17,COPE,ITM2C,SSR2,CYBA,TXNDC11,SRPRB,RABAC1,PDIA6,SELENOS,SEC61G,SUB1,SELENOK,GMPPB,CKAP4,TMED9,PNOC,TNFRSF13B,GNL3,SEC61B	APOC3,APOC1,SELENOP,CST3,APOA2,MAT1A,IFITM3,MT2A,TAT,ADH1B,MT1X,TTR,CLU,GATM,ALB,MT1E,AZGP1,MGST1,HMGCS2,LEAP2,MT1G,CPS1,ANG,CPB2,CYP8B1,SERPING1,TF,RBP4,BAAT,RARRES2,AGXT,CYP2E1,ALDOB,APOA5,SAA4,SERPINC1,SULT2A1,TDO2,HP,ADH4,APCS,APOA1,AMBP,ALDH1A1,ERRFI1,MT1H,SLC22A1,ASGR1,ACSL1,APOC2
ENPEP	ENSG00000138792	skin	fibroblasts	0	8	3083	0.26	8	1.3	COL6A2,COL6A1,LEPR,APCDD1,SOD3,TWIST2,PDGFRA,C1S,SFRP2,PLPP3,SERPING1,PLAC9,MMP2,LGALS1,PAM,HAS2,COL6A3,ZBTB20,MAMDC2,IGFBP4,VCAN,EMX2,MFAP4,COL18A1,THBS2,ID3,NBL1,CEBPB,SLIT3,PMP22,CD9,CFH,MAN1A1,DUSP1,C1orf198,TNXB,CLEC11A,S100A6,C1R,HSPB3,SELENOP,FHL1,WIF1,SELENOM,PTN,DKK2,HES1,F13A1,CXCL14,GREM2	TMSB4X,CD74,SRGN,EZR,HLA-DRA,HLA-DMA,VAMP8,SAT1,BTG1,HLA-DQB1,HLA-DPA1,HCST,TYROBP,LPAR6,LRRFIP1,DUSP2,LAPTM5,ARF6,ARHGDIB,ETS2,STK4,GMFG,HLA-DRB1,CD52,HLA-DPB1,COTL1,GPR183,ATP1B3,HLA-DQA1,FCER1G,AIF1,CREM,ISG20,CXCR4,FOXP1,ALOX5AP,CD37,PTPRC,TUBA4A,IL1R2,STX11,KTN1,SYNGR2,SFN,CYTIP,SAMSN1,HLA-E,CD83,LST1,SERPINB9
ENPEP	ENSG00000138792	fallopian_tube	secretory_cells	15	5	2006	0.25	5	0.2	EPCAM,WFDC2,RNASET2,SPINT2,CD9,ACTG1,TNFRSF12A,MIF,CLDN7,KCNK15,PPA1,NPM1,CYBA,BCAM,MSLN,EDF1,GAS6,GSTP1,CLU,TSTD1,MYL12B,HLA-DRB1,KRT18,HLA-DMA,TACSTD2,BTF3,HLA-DRA,HINT1,PRDX6,TTYH1,DUSP23,S100A11,COX5B,KRT8,EEF1B2,PRMT1,ITM2B,LAPTM4B,TMEM238,MUC1,KRT7,NDUFS5,RACK1,CD47,GAPDH,TMEM205,PPIA,HNRNPA1,DAPL1,SRSF9	SPARCL1,LGALS1,TIMP3,C11orf96,SLC2A3,SERPINF1,PMP22,FBLN1,PRRX1,ACTA2,IGFBP5,OLFML3,TPM2,RAMP1,DCN,HSPB6,SRGN,S100A4,ZEB2,COL6A3,OGN,PTGIS,TIMP2,MGP,ADAMTS4,MFAP4,LMOD1,NEXN,CRISPLD2,EBF1,AEBP1,HIC1,ZNF331,SMOC2,PTGDS,RGS2,EMILIN1,PTPRC,NID1,IGF1,SFRP4,CNN1,OSR2,MMP2,GMFG,ZEB1,TFPI,SFRP1,TBX3,MAMDC2
ENPEP	ENSG00000138792	lung	alveolar_cells_type_2	8	3	1196	0.25	3	0.1	POLR2L,TMA7,MGST1,ENO1,SNRPF,ATP5ME,SFTA2,SNRPD2,EIF5A,UQCRQ,MIF,HOPX,TPI1,ATP5F1E,GSTP1,NDUFS6,CHCHD2,PARK7,PPA1,HNRNPA1,HINT1,P4HB,AURKAIP1,ATP5MC1,APRT,SSR4,PTMA,PDCD5,SLC25A5,SLIRP,CYB5A,SFTPB,ATP1A1,HMGN1,FAU,PPIA,SEC61G,CLDN7,TIMM13,UBA52,RAN,MRPL14,MRPL20,NHP2,COX17,COX7C,ATP5F1D,YWHAE,METTL26,ANAPC11	TYROBP,FCER1G,LAPTM5,MS4A7,VIM,NCF2,SPI1,ALOX5AP,SLC11A1,EVI2B,C1QA,SLC7A7,VSIG4,ITGB2,MCEMP1,DOK2,GLIPR2,OLR1,C1orf162,CD52,LST1,CD37,MRC1,MSR1,AIF1,BCL2A1,ALOX5,MS4A4A,HLA-DQA1,LGALS9,LY86,CYBB,PILRA,JAML,PTPRC,LRP1,FCGR2A,IGSF6,C1QB,NCKAP1L,TRPV2,PLXDC2,CYP27A1,BHLHE41,FCGR1A,NCF4,SNX10,MARCO,THEMIS2,APOC1
ENPEP	ENSG00000138792	pbmc	nk-cells	4	1	404	0.25	1	0.9	NKG7,GNLY,KLRD1,CST7,PRF1,GZMA,FGFBP2,KLRF1,GZMB,SPON2,HOPX,CD7,GZMM,CTSW,CD247,HCST,CLIC3,MATK,TRDC,CD160,ID2,FCGR3A,B2M,IFITM2,PLAC8,PFN1,IGFBP7,IL2RB,KLRB1,HLA-C,ABHD17A,JAK1,CX3CR1,CCL5,MYO1F,CHST12,PYHIN1,CCL4,CD99,CHST2,ADGRG1,CMC1,AKR1C3,CCND3,XBP1,SRGN,BIN2,MYOM2,TXK,GPR65	LYZ,CTSS,FTL,MNDA,CCR7,VCAN,FCN1,CSTA,S100A9,CYBB,COTL1,VIM,S100A8,AIF1,TKT,NAP1L1,TPT1,S100A6,PABPC1,EIF3E,MS4A6A,FTH1,EEF1A1,LST1,MPEG1,FGL2,TNFSF13B,JAML,CD36,NCF2,GPX1,TRAC,AP1S2,S100A12,CD302,MARCHF1,LDHB,EEF1B2,EVI2B,CD44,FCGRT,TYMP,MEF2C,RGS10,ANXA5,CFD,LY96,LGALS3,SERPINA1,GCA
ENPEP	ENSG00000138792	rectum	intestinal_goblet_cells	1	1	402	0.25	1	0.5	TFF3,KLK1,LRRC26,SERPINA1,FRZB,WFDC2,RNASE1,ITLN1,REP15,FCGBP,HEPACAM2,ST6GALNAC1,MUC2,ATOH1,SPINK4,CLCA1,BEST2,KLK15,SELENOM,ITM2A,TPSG1,FMOD,RAP1GAP,SPINK1,MB,CCL24,ANXA13,GALNT8,DLL1,CCDC196,ANO7,CACNA2D2,RASD1,IGFBP2,FABP2,IL13RA1,TMEM61,KCNMA1,CAPN9,KLK3,ANO1,RBP4,AQP3,SPDEF,ALDH1A1,RAB26,HPCAL1,PRIMPOL,GNE,B3GNT6	PRSS3,COX6A1,TXN,LGALS3,TSPAN8,GAPDH,ITM2C,S100A10,CYSTM1,HINT1,FTH1,CD24,SLC25A3,EPCAM,TMSB10,CES2,TPI1,FTL,COX4I1,UQCRQ,CYBA,C15orf48,MYL6,ADH1C,ATP5F1B,GOLM1,LGALS2,COX5B,COX8A,ATP5MC3,ATP5MG,ATP5IF1,SLC25A5,COX7C,BSG,LEFTY1,CYC1,SUCLG1,TMEM45B,YBX1,COX5A,SELENBP1,SAT1,ELOB,NDUFB9,B3GNT7,LAMTOR4,TUFM,ATP5F1E,COX7A2
ENPEP	ENSG00000138792	colon	t-cells	6	1	422	0.24	1	1	CCL5,CD52,ARHGDIB,HCST,PTPRC,CREM,CD3E,SAMSN1,CD7,CD3D,CD37,SRGN,SYTL3,TSC22D3,CD48,GPR65,CD96,CST7,FYN,ZNF331,HOPX,CLEC2D,EVL,ACAP1,LAPTM5,CORO1A,TRAC,KLRB1,TRBC2,KLRD1,STK4,YPEL5,CYTIP,WIPF1,BTG1,CXCR4,CD53,ALOX5AP,GYPC,GMFG,LDLRAD4,LSP1,GLIPR1,TRBC1,PTPN22,CD3G,SARAF,SH2D2A,TNFAIP3,P2RY10	ELF3,COX5B,ATP5ME,CHCHD10,NDUFB7,CLDN4,CLDN3,COX6B1,UQCRQ,CLDN7,NDUFA1,EPCAM,ATP5F1D,FAM3D,COX6C,KRT18,UQCRC1,S100A6,CDC42EP5,RRBP1,LGALS3BP,S100A10,COX7B,ATP5IF1,TMEM141,COX6A1,SMIM22,C15orf48,COX7A2,UQCR11,PPDPF,PDLIM1,LGALS4,COX8A,COX4I1,STARD10,NDUFA13,TPM1,SERF2,ATP5MC3,ELOB,LAMTOR4,COX5A,SLC44A4,ATP5MK,ATP5PF,NDUFS6,UQCR10,S100A14,DSP
ENPEP	ENSG00000138792	colon	undifferentiated_cells	1	2	827	0.24	2	1	CSKMT,H2BC8,ENSG00000282988,HEXIM1,MAFB,H2BC15,AMT,EIF4A1,POU3F1,H2AC11,FADS3,H3C2,H2AC12,ZNHIT6,NUDT1,DLL4,FAM72B,PLIN5,SYCE1L,C21orf58,ENSG00000285053,PIK3R3,SOX4,SPTBN2,MBD3,FAM72A,H4C1,IFI30,ATP1B2,MT3,C1orf35,ERN1,H2BC7,H1-5,RASL11B,H3C8,RAD51AP2,H2BC26,TEDC1,MAFA,H3C7,H3C3,H2BC6,H2BC17,H2AC16,H4C9,NANOS1,RECQL4,PRR3,ETFBKMT	TMSB4X,B2M,ITM2B,EPCAM,TMEM59,HLA-C,SCP2,MYL12A,CFL1,CD63,CD9,SH3BGRL3,ACTB,TMBIM6,CD164,ITM2C,HLA-A,SLC25A5,LGALS4,HLA-B,CMPK1,ARPC2,ARPC3,HLA-E,MYL12B,CYCS,KRT8,CALM2,PDLIM1,SPINT2,HSD17B11,CAP1,S100A6,SARAF,S100A14,RAC1,PRR13,SRI,CSTB,CST3,CLDN7,CIB1,CYSTM1,RAB11A,MYL6,VAMP8,ATP5F1B,ARPC5,VAPA,CALM1
ENPEP	ENSG00000138792	ovary	ovarian_stromal_cells	4	6	2543	0.24	7	1.1	NR4A2,ZNF331,TSPYL2,PRMT9,ZFAND5,NR4A1,CCNH,RGS2,AVPI1,CYCS,GABARAPL1,ID1,SERPINE1,TSC22D1,STAR,USP36,EIF4A3,RAB3A,GADD45B,MAFF,ING2,MIDN,TIPARP,BHLHE40,FOSL2,DDIT4,EOLA2,RASD1,SERPINE2,ATP1B3,CTH,DCN,MARCKSL1,DUSP1,NXT1,CREM,MLLT11,GATA4,UAP1,NFKBID,ADAMTS4,TMSB10,GLUL,TUBB2A,CRISPLD2,BTG2,BCAS2,IQCG,SGK1,EIF4A1	CD81,TIMP3,ADIRF,BCAM,TINAGL1,GNAS,PLAC9,PLN,CRIP1,MYH11,MCAM,ACTA2,NOTCH3,NDUFA4L2,IGFBP7,CD9,JUND,A2M,TXNIP,TBX2,RGS5,GUCY1A1,NRGN,CRIP2,ESAM,PPP1R14A,RERGL,DSTN,SOD3,FILIP1,HLA-B,B2M,TPM2,COX4I2,KLF2,RRAS,RAPGEF5,MYL9,LHFPL6,NR2F2,FHL5,HIGD1B,IFI27,MYL6,IGFBP2,MEF2C,CAV1,PDLIM1,GUCY1B1,TAGLN
ENPEP	ENSG00000138792	liver	kupffer_cells	2	2	856	0.23	2	1	TYROBP,NPC2,AIF1,SAT1,C1QA,CTSS,CD163,FCER1G,GPX1,C1QB,MAFB,LAPTM5,C1orf162,PSAP,HCLS1,CTSB,LST1,MS4A6A,RNASE6,S100A11,CST3,MPEG1,FGL2,HLA-DRA,C1QC,SDCBP,FCGR3A,CYBB,TMSB10,VAMP8,FTH1,MS4A7,ASAH1,MS4A4A,GRN,CLEC7A,MSR1,VSIG4,SRGN,LY96,LIPA,CFD,ZEB2,GPR34,ARPC5,KCTD12,TMSB4X,SPI1,ADA2,HLA-DMA	APOC3,CLU,TF,ALB,PLG,MAT1A,CPS1,TAT,ITIH3,APOA2,HSD17B6,ADH1B,MT1X,CPB2,APOC1,MT1E,MGST1,CP,APOB,C9,CYP2E1,FABP1,UQCRQ,TTR,MT1G,LEAP2,AZGP1,ALDOB,C1S,SERPINF2,VTN,ACSM2B,RARRES2,BAAT,ANG,KNG1,FGB,SOD1,F9,ATF5,RBP4,CYP8B1,SDC1,HMGCS2,MT1H,AGXT,CES1,AGT,SULT2A1,SERPINC1
ENPEP	ENSG00000138792	salivary_gland	salivary_duct_cells	12	2	877	0.23	3	0.2	SCPEP1,TFCP2L1,ALDH3A2,LAMB3,CLDN1,TRIM29,PYGB,EGFR,NFE2L2,PERP,PDLIM1,LIMA1,SH3PXD2A,TKT,DST,AHNAK,DHRS3,CD9,PPP1R15A,KRT17,CAST,CAV2,ATP1B3,DMKN,YBX3,MET,DDX5,BHLHE40,JUP,KDSR,LY6E,PKP2,S100A6,SRGAP3,SYNE2,EFNB2,FUS,TACSTD2,PTMA,ITGB4,IRF6,NPC2,RUNX1,SKP1,KRT5,BLVRB,MYOF,PTPN14,SLC1A5,KLF5	CXCR4,CD52,HTN3,CD37,AMY2B,PRH2,PRB3,PTPRC,HTN1,CYTIP,LPO,PRB4,IL7R,PRH1,CD3E,STATH,GGTA1,SLC13A5,DPP4,CD79A,DNER,DNASE2B,CD53,MUCL1,LAPTM5,CD69,LCP1,CD2,AMY1B,EVI2B,IKZF1,CD48,PRR4,HLA-DQB1,SCML4,PIK3C2G,APBB1IP,ETV1,TESC,BLK,IKZF3,FYB1,CORO1A,RCSD1,NXPE4,ETNPPL,IRF8,MS4A1,TNFRSF13C,CA6
ENPEP	ENSG00000138792	skin	suprabasal_keratinocytes	6	4	1734	0.23	4	0.5	SFN,DSP,SERPINB5,S100A14,PERP,DSG1,MPZL2,LY6D,DMKN,CLDN1,DSC3,TACSTD2,SLC38A2,NDFIP2,YWHAZ,RORA,S100A11,CLTB,DNAJB6,AQP3,C19orf33,LYPD3,DDX21,MAL2,IRF6,ARF6,TRIM29,CXADR,SERBP1,S100A16,DRAP1,EHF,KLF5,EIF3E,PPP1R14C,DEFB1,RTN4,RAB10,BAG1,KRT1,MAST4,KTN1,EIF1AX,CHMP1B,EZR,SPTSSA,TMEM154,EIF4E,EMP2,NECTIN4	LGALS1,VIM,S100A6,COL6A2,IGFBP7,CCDC80,DCN,SERPING1,MGP,MFAP4,CFD,SOD3,IFITM2,GSN,VCAN,PLAC9,ADIRF,TIMP2,NNMT,C1S,PLPP3,CST3,S100A4,IGFBP4,ZEB2,CXCL12,COL6A1,MMP2,C1R,LUM,AXL,SELENOM,SERPINF1,IFITM3,TIMP3,FBLN1,CFH,PRRX1,FBLN2,COX7A1,GEM,FSTL1,CYBA,IGFBP5,EMP3,PDGFRB,PCOLCE,HSPA1A,TWIST1,SFRP2
ENPEP	ENSG00000138792	esophagus	macrophages	9	1	449	0.22	1	1.3	TYROBP,C1QA,FTL,AIF1,MS4A6A,HLA-DRA,C1QB,HLA-DRB1,SRGN,C1QC,HLA-DRB5,FCER1G,STAB1,CD74,CYBB,HLA-DMA,MS4A7,CD83,RNASE1,HLA-DPA1,RGS1,CTSS,MRC1,GPR183,LAPTM5,SELENOP,SPI1,HLA-DQB1,CD14,CSF1R,CYBA,TMSB4X,CTSZ,HLA-DQA1,MS4A4A,HLA-DPB1,RGS2,DAB2,NPC2,C5AR1,FCGR2A,CD163,PLEK,FOLR2,HCST,MPEG1,F13A1,FGL2,GMFG,ARRB2	MGST1,MYC,ABLIM1,SFN,TACSTD2,DSG3,PERP,KLF5,NUPR1,GSTP1,ANXA1,FABP5,AQP3,PTN,S100A2,AOPEP,SPARCL1,C19orf33,TRIM29,PITX1,TM4SF1,FBLN1,HSPB1,PDLIM1,RND3,PPDPF,TXN,KRT5,S100A16,SERPINB5,FXYD3,LY6D,DSTN,MFAP4,DSP,PBX1,CALML3,SOD3,S100A14,JAG1,COL6A2,C1S,COL1A2,GSN,DSC3,CALD1,EMP2,DCN,CSRP2,SOX15
ENPEP	ENSG00000138792	fallopian_tube	ciliated_cells	24	1	464	0.22	1	0.1	TMEM59,CETN2,PRDX5,RSPH1,EPCAM,PIFO,CD24,TSTD1,FOLR1,CFAP90,CAPS,CLDN3,PERP,TXN,CALM2,ODF3B,IK,DYNLRB1,WFDC2,SRI,HINT1,VAMP8,CIB1,WDR54,SNTN,CAPSL,CFAP276,C20orf85,CFAP144,PIERCE1,CCDC146,SPINT2,RBP1,ELOB,TPPP3,TUBB4B,DYNLT1,PSENEN,CALM1,GSTP1,NUDC,MORN2,CLDN4,DMKN,HMGN3,C9orf24,TSPAN3,CFAP126,HSBP1,UFC1	OGN,SFRP4,COL6A3,CCL5,IGF1,PTGDS,PTPRC,CD3G,LUM,ARHGAP15,MMP2,CCDC80,COL1A2,GZMM,PLAC9,CTSW,CD3D,CD247,SPARC,DCN,ITGA9,SLC9A9,COL3A1,PTPRD,PRRX1,POSTN,TMEM119,FBLN1,TIE1,SLC2A3,P2RY10,RAMP2,PDGFRA,GPM6A,IGFBP5,TRBC2,ADAMTS5,LRRC17,COL1A1,COL5A1,KLRD1,CYTIP,GZMA,TYROBP,SAMSN1,CPXM2,LGALS1,GPR183,CXCR6,LCP1
ENPEP	ENSG00000138792	skeletal_muscle	mixed_cell_types	4	4	1784	0.22	4	1.2	APOC1,APOE,STAC3,NACA,TRDN,TUBB2B,IGFBP5,CIRBP,TPD52L1,EEF1D,ODC1,NOP53,CADM2,SGCA,MT1X,GREM1,FBL,MEST,MYF5,WEE1,PON2,MLF1,FAU,NFATC2,EIF3L,CHRNA1,NNMT,JSRP1,RACK1,TGFBI,SBDS,TNFRSF12A,HNRNPA1,SLC25A6,HES4,MTHFD2,RSL24D1,BTF3,MAL,FAM240C,HNRNPDL,ANGPTL4,NOP16,RSL1D1,NPM3,RBP1,IMPDH2,PPP1R14C,TSTD1,FGFR4	GSN,DCN,FBLN2,CFD,ITM2A,PLAC9,TXNIP,PDGFRL,SLC2A3,COL6A3,C1S,DPT,CPE,FBLN1,LUM,CILP,CD34,TNXB,TNFSF10,IFI27,CCN5,PCOLCE,SOD3,EBF1,CLEC14A,TIMP3,PDGFRB,ADD3,CXCL12,FBLN5,ISLR,MFAP5,SH3BP5,MFAP4,SMOC2,LAMA4,IGFBP6,RAMP2,SCARA5,LGALS3,FSTL1,PPIC,TCF4,PODN,SERPING1,MARCKS,COL12A1,NOVA1,COL1A2,ITM2B
ENPEP	ENSG00000138792	skeletal_muscle	mixed_cell_types	8	3	1384	0.22	3	0.5	GNAS,PAX7,DLK1,SPATS2L,CHRDL2,IGFBP5,APOE,CLCN5,NFIA,FOSB,CADM2,DAG1,ZBTB20,SBDS,SPARCL1,PON2,MYF5,ALDH1A1,CNN3,RBP1,FOS,RASSF4,FGFR4,CNKSR3,TLN2,TUBB2B,DDX5,TLE4,PPP1R9A,CXXC5,PROX1,PEG10,NPPC,EGFR,NET1,KCNN3,CHRNA1,NNMT,EDN3,PXDN,OLFML2B,TMEM123,ZFAND5,MDFIC,ZFHX4,WEE1,BTG2,JSRP1,BTG1,STAC3	DCN,GSN,CFD,TMSB4X,FBLN2,FBLN1,PDGFRL,DPT,COL6A3,CPE,ITM2A,SLC2A3,LUM,CCN5,PLAC9,PCOLCE,SOD3,IGFBP6,IGFBP7,MFAP5,IFI27,RAMP2,SMOC2,CD34,MFAP4,CILP,ISLR,TIMP3,C1S,TNXB,OGN,CLEC14A,EMP1,PODN,RGCC,SCARA5,EBF2,TNFSF10,EBF1,VCAN,B2M,COL6A2,PDGFRB,LAMA4,CCDC80,FMO2,EFHD1,GAS6,COL14A1,TMEM204
ENPEP	ENSG00000138792	breast	breast_myoepithelial_cells	20	1	482	0.21	1	0.1	TPM2,TPM1,FBXO32,CSRP1,KRT5,LAMB3,TAGLN,FBXO2,TGFB1I1,ACTA2,MYLK,DST,COL17A1,MME,PDLIM7,DKK3,PALLD,PPP1R14A,ITGB1,DSTN,ADH5,CRYAB,WLS,CXCL14,MYL9,SCPEP1,SVIL,MSRB3,RBBP8,KRT14,CBR1,ANO1,MYH11,ZYX,ACTG1,PDLIM4,DMKN,PERP,ACTN1,TCEAL4,PTMS,FHL2,DENND2B,SPINT2,KCNMB1,MYL6,FLNA,LTBP2,TMEM98,SSR3	PCDH12,CLDN5,GPIHBP1,HYAL1,PIK3R5,BMP6,KIF25,NR5A2,GPR4,HOXD3,NMNAT2,CALHM5,OGN,ADGRL4,TCF15,EMCN,VWF,ASPN,CD34,CABP1,LALBA,SHISA8,SLFN12L,MYCT1,JAKMIP1,AADAC,HOXD9,LINGO1,CD93,NPFFR2,GIMAP5,FLT1,SLC14A1,SH3RF3,GIMAP6,TPO,CCR2,PTPRB,ESAM,JAKMIP2,KLRC4,CD36,COL1A2,CD38,ST6GALNAC1,WSCD1,CLEC3B,KCNA3,SPP1,HEYL
ENPEP	ENSG00000138792	lung	endothelial_cells	18	1	481	0.21	1	0.5	RAMP2,TNFSF10,LDB2,CLEC14A,NPDC1,HLA-E,IFI27,RAMP3,PTPRB,EGFL7,CALCRL,TAMALIN,TCF4,VWF,CDH5,SOX18,EPAS1,CD93,ENG,GNG11,TMEM100,ITM2A,CLDN5,MMRN2,TEK,IGFBP4,JAM2,GIMAP7,FCN3,SLCO2A1,HYAL2,PRSS23,VAMP5,RASIP1,SRPX,IL33,GIMAP1,TSPAN7,FAM167B,PECAM1,CASKIN2,VIPR1,CYYR1,NOTCH4,CRIP2,GBP4,LEPR,CTNNAL1,SOCS3,TIMP3	TKT,ASAH1,S100A11,GPX4,CD44,LGALS3BP,OAZ1,SPINT2,ATP5F1E,FTH1,LDHB,PFN1,S100A4,DBI,S100A6,CSTB,CYBA,ATP6V0B,VAMP8,FCER1G,CTSS,CXCL16,CHCHD10,FTL,PDXK,GPX1,LTA4H,RBM47,CAPG,CD63,ATP1B1,TYROBP,CEBPB,HNMT,PGD,CELF2,LGALS3,CST3,TXN,GSTP1,SLC11A1,AIF1,SERPINA1,CTSD,PEBP1,MS4A7,LAPTM5,UQCR10,ACSL1,RUNX1
ENPEP	ENSG00000138792	ovary	granulosa_cells	13	1	471	0.21	1	0.2	GATM,ATP5IF1,ZNF83,STMN1,FDXR,SPRR2F,REEP6,SPINT2,ATP1A1,ELK1,PDIA3,TNNI3,CHL1,TM7SF2,WSB1,LAPTM4A,SFPQ,CKB,TMEM176B,LIPH,DSP,PRKAR2B,TCEA3,WNT6,WASF3,HMGN1,BEX1,DDX5,SRSF9,LY6E,MAGED2,TPM3,ARGLU1,IVNS1ABP,PROCR,ZNF737,PHF6,DDX24,YWHAE,AKAP9,GRIK1,SULF2,PLAAT3,WIPF3,PPP1R1A,SRSF10,AMHR2,EMX2,C4orf48,HSP90B1	ZNF521,FHL5,DCN,RGS5,TCF21,PLN,COL1A2,P2RY1,SPARCL1,HIGD1B,COL3A1,BGN,LHFPL6,RERGL,MLPH,ACTA2,COL6A3,MEOX2,EMCN,A2M,COLEC11,C7,ANGPT4,GNG11,OGN,ABCA6,MYH11,AEBP1,LUM,ACP5,COL1A1,TAGLN,EMILIN1,TMEM204,MMP2,LGALS1,ACVRL1,RCSD1,TMEM92,ALOX5AP,IGFBP7,MFAP4,COL5A3,FN1,ANO3,ADGRF5,ASPN,PDGFRA,GPNMB,NTF3
ENPEP	ENSG00000138792	ovary	ovarian_stromal_cells	6	5	2377	0.21	6	0.8	TCEAL4,MORF4L2,LGALS1,RBP1,KRT19,TCEAL1,TCEAL3,OSR2,SERPINF1,LGALS3,TSHZ2,HSPB1,HNRNPA1,COX6C,ADISSP,RARRES2,C1R,IFITM1,BEX3,CCN5,TUBB,ACTB,FHL2,NBL1,MAOB,MIF,EEF1D,PLP2,S100A10,EIF4A2,COMMD6,ANG,PRELP,SNRPD2,KCNK6,SLC25A6,BST2,CETN2,TSTD1,TGFB1I1,RTN4,INHA,PRPS2,UQCRB,PROK1,EIF3L,SOD1,SKP1,IMPDH2,PPP1R14A	JUND,TIMP3,CD81,TINAGL1,IGFBP7,BCAM,PLAC9,RGS5,GNAS,PDLIM1,CRIP1,NDUFA4L2,CD9,NOTCH3,RND3,RERGL,COL1A2,KLF2,COL1A1,BGN,GUCY1A1,SLIT3,PLN,IGFBP2,GJA4,ESAM,RRAD,RAPGEF5,TBX2,NRGN,COX4I2,HIGD1B,PGF,MCAM,MT1M,KCNA5,PDE1A,CITED4,CCND1,HES4,CDH6,ECRG4,NES,PHLDA1,A2M,EPAS1,COL3A1,HAPLN2,UBE2M,GJC1
ENPEP	ENSG00000138792	skeletal_muscle	fibroblasts	7	3	1414	0.21	4	1.2	APOD,CXCL14,GLUL,HTRA3,IGF1,GPX3,SCN7A,ZFP36,ARID5B,PDGFRL,FKBP5,DCN,HSD11B1,BMP4,SERPINF1,MYOC,GSN,SELENOP,CYP4B1,RND3,COL15A1,MME,SERPING1,AGTR1,PID1,FOS,CIRBP,FIBIN,F3,PTGDS,COL4A1,ALDH1A2,FBLN5,TFPI,ACVRL1,LARP6,JUN,GREB1L,SMIM3,C3,FST,IGFBP7,CYGB,PAPPA,CXCL12,JUNB,OSR2,FMO3,PGF,ZBTB16	SRGN,IFI27,FABP5,SPARC,COL3A1,HLA-B,TMSB10,CD36,FLT1,CPE,ADGRF5,CAV1,NEDD9,CXCR4,EPAS1,VWF,B2M,COL14A1,A2M,CAVIN2,TMSB4X,TINAGL1,GIMAP7,FXYD5,PTPRC,CD93,HES4,EGFL7,ESAM,COL1A2,PTMA,TUBB2B,PTPRB,RNASE1,CALM1,NHERF2,CLDN5,TPM4,MYH9,CD74,C12orf75,PECAM1,CTSH,MYL6,CRIP2,COL1A1,CD52,SEMA3C,C1QTNF3,EMCN
ENPEP	ENSG00000138792	skin	t-cells	2	5	2335	0.21	5	1.8	PTPRC,CD3D,CD52,IL32,CXCR4,TRAC,SAMSN1,HCST,ARHGDIB,LEPROTL1,STK17B,ALOX5AP,TRBC2,SARAF,ACAP1,CD69,CD3E,STK4,TRAT1,CLEC2D,DUSP2,LCK,CD2,CD37,CREM,CORO1A,RHOH,CD3G,FYB1,CDC42SE2,IL2RG,BCL11B,LAPTM5,EML4,CCL5,IL7R,CYTIP,CD48,RAC2,SPOCK2,DUSP4,TRBC1,CD96,FXYD5,SIT1,LTB,SRGN,ICAM3,PTPN7,SYTL3	LAPTM4A,IFITM3,SELENOP,CEBPB,ADIRF,COL6A2,CEBPD,SOD3,FTL,CALD1,CD9,DSTN,CD63,CAVIN1,PLAC9,PSAP,SERPING1,CXCL14,HSPB1,GSN,YBX3,PMP22,CCDC80,ANXA2,CST3,CAV1,CD59,FCGRT,GPNMB,NNMT,C1S,EMP1,DCN,IGFBP7,SELENOM,S100A13,KLF4,MARCKS,TIMP2,CFD,AXL,FSTL1,S100A6,MFAP4,COL6A1,TCEAL9,SERPINF1,RTN4,CNN3,C1R
ENPEP	ENSG00000138792	fallopian_tube	secretory_cells	2	8	4089	0.2	10	0.3	TNFRSF12A,C19orf33,KRT18,KRT8,RACK1,TPT1,EEF1B2,NACA,CD9,S100A10,GSTP1,KRT7,CLDN7,ACTG1,BCAM,PHPT1,EEF1A1,FAU,MSLN,ELF3,PDZK1IP1,SLC25A6,IFITM3,TUBA1C,DAPL1,ATP5MC2,ISYNA1,HINT1,TMEM238,UBA52,COX4I1,PDLIM1,BIRC3,IMPDH2,ELOB,GAS6,EPCAM,EEF1D,SPINT2,GADD45A,SNRPD2,LGALS3,SERPINB1,NPM1,TACSTD2,BBLN,LCN2,WFDC2,HES4,CXCL2	SPARCL1,VIM,LGALS1,SELENOM,SLC2A3,KLF2,S100A4,TIMP3,ACTA2,TPM2,FBLN1,TIMP2,OGN,OLFML3,PTPRC,DCN,SRGN,IGFBP5,HSPB6,COL6A3,GADD45B,RAMP1,SERPINF1,PMP22,ZEB2,SFRP4,IGF1,MGP,MFAP4,PRRX1,CNN1,EBF1,OSR2,LMOD1,SMOC2,COL6A2,NEXN,CXCR4,CALD1,ZEB1,LCP1,MMP2,PTGIS,A2M,TAGLN,RGS2,PTGDS,NID1,AEBP1,FILIP1L
ENPEP	ENSG00000138792	prostate	endothelial_cells	7	2	982	0.2	2	0.3	SPARCL1,PECAM1,CAVIN2,CLEC14A,HLA-E,EGFL7,PTPRB,ADGRL4,TGFBR2,VWF,EMCN,LIFR,EPAS1,GIMAP4,WWTR1,GALNT15,FLT1,LDB2,VAMP5,PLVAP,GIMAP7,CDH5,STOM,CYYR1,CAV1,GSN,F8,HSPG2,TCF4,IFITM2,SEC14L1,TMEM88,MEF2C,GNG11,IFITM3,KDR,CALCRL,ENG,PODXL,LMO2,TSC22D1,SPARC,CD93,HLA-B,DIPK2B,A2M,ADGRF5,HLA-A,TIAM1,LRRC32	CD24,FDX1,GSTM3,TSTD1,VAMP8,GSTP1,SEMG1,SPINT2,DBI,SEMG2,DUSP4,AKR1B1,EHF,FAM107B,SSR4,TWF1,FAM3D,DCXR,CDO1,ELF5,PRPS2,FBXO32,PATE4,FAM110C,UQCR10,TRMT6,ADI1,ENPP3,RNASET2,ECHS1,AQP2,SLC26A3,NUPR2,CHCHD10,CD44,MLPH,EZR,CLDN3,RHOBTB3,KRT18,WFDC2,CAPG,PNMT,APBB1IP,RBBP7,RGS10,DNAJC15,FAM3B,RAB25,TCEAL4
ENPEP	ENSG00000138792	bronchus	club_cells	4	4	2068	0.19	4	1.1	C3,CP,CAPN13,PIGR,CFB,MUC5B,RARRES1,BPIFB1,SLC6A14,CPD,TCIM,CFI,GGT5,TGM2,SERPINA1,QSOX1,MUC5AC,STEAP4,CFH,STRA6,BPIFA1,SLC15A2,ERN2,MSMB,FCGBP,SLC4A4,ANKRD36C,ICAM1,CCN1,FBXW10B,CRACR2B,HSD17B2,TMEM45A,PGGHG,WNK2,PROM2,VMO1,CYP2F1,SEL1L3,CEACAM6,STT3B,LRP10,RDH10,KCNC3,GOLM1,SLC43A2,MMP15,NTN1,RHBDD3,PODXL	PTMA,RACK1,S100A6,BTF3,EEF1A1,TPT1,GAPDH,FOS,COX7C,JUNB,COX7A2,ACTG1,H3-3B,TMSB10,FAU,CD9,TXN,ID1,UQCRH,EIF1,NACA,PFN1,COX6A1,COX4I1,TSPO,COX7B,CSTA,SLC25A5,NDUFA1,HINT1,SLC25A6,COX6B1,MIF,S100A11,SERF2,COX6C,ENO1,ZFP36,FTH1,ID3,NDUFA4,NPM1,TMA7,ELOB,PPIA,UBC,SEC61G,ITM2B,ATP5MC3,UQCRB
ENPEP	ENSG00000138792	heart_muscle	cardiomyocytes	5	1	538	0.19	11	5.3	NPPA,MYL7,MYL4,MYH6,NPPB,PRRG3,SLN,PGAM2,DNMT3A,VSTM2L,TCAP,SCN1B,P2RX6,ENSG00000276345,KCNC3,C5orf63,FBXO44,ADAP1,PPP2R3B,NCKAP5,GREB1L,SLC4A3,KCTD17,MYBPHL,C19orf18,ASB10,CCDC168,PHF21B,TMEM102,EHF,LRRTM3,GNAO1,KLKB1,CLTCL1,GBA1,SBK2,CHCHD6,CADPS,ENSG00000284512,SLCO1C1,ARNT2,PPEF1,B3GNT9,NMUR1,OSBP2,ZNF716,OBSCN,CMTM5,ANLN,DHRS9	B2M,TMSB4X,MYL2,H3-3B,TXNIP,IFITM3,SPARCL1,SEC62,XIRP2,HSPA1A,VIM,FOS,MYL3,ID3,PTMA,HLA-E,SPTBN1,HLA-B,FTL,MYH7,GSN,ITM2B,ZFP36,SEPTIN7,TMSB10,CALM2,DUSP1,IGFBP7,NFKBIA,DNAJB1,HSP90AA1,DDX5,SON,MYL6,TIMP3,JUN,ACTG1,FHL2,IFI27,SRP14,EGR1,SMYD2,S100A10,FABP5,HLA-A,IFITM1,VWF,CAV1,IFITM2,MGP
ENPEP	ENSG00000138792	liver	fibroblasts	11	1	513	0.19	1	1.2	FCN2,CLEC1B,DNASE1L3,FCN3,STAB1,CRHBP,CCL14,TIMP1,LIFR,FCGR2B,CLEC4M,GNG11,ADGRL4,ACP5,NTN4,IL6ST,MARCKSL1,ADGRF5,RAMP3,EGFL7,CD36,SPARC,CD4,CTSL,SGK1,CLDN5,ENG,TGFBR2,OIT3,PTPRB,MRC1,LGMN,TSPAN7,MS4A6A,APP,MAF,PRCP,AKAP12,TFPI,HECW2,TINAGL1,F2R,STAB2,TIMP3,RELN,NRP1,TM4SF18,TGFBR3,F8,ROBO4	APOC3,TF,CPS1,MAT1A,ITIH3,PLG,APOA2,UQCRQ,APOC1,CLU,MT2A,TAT,ADH1B,CPB2,MT1X,ALB,TTR,DBI,GATM,CHCHD10,SERPINF2,ALDOB,MGST1,CYP2E1,APOB,AZGP1,MT1G,CST3,SERPINC1,FABP1,ACSL1,CYP8B1,LEAP2,CYP4A11,MT1E,CES1,HMGCS2,ECHDC2,F9,HSD17B6,BAAT,ANG,C6,PAH,AADAC,KNG1,FGB,MT1H,RBP4,AGXT
ENPEP	ENSG00000138792	skeletal_muscle	fibroblasts	6	3	1563	0.19	4	1	NNMT,COL1A2,COL14A1,CEBPB,LUM,FBLN1,COL1A1,C1S,CTSK,MMP2,COL3A1,ASPN,SERPINF1,PCOLCE,CTHRC1,SPARC,ABL2,CST3,C1R,MEDAG,SFRP2,XBP1,OGN,MT2A,CCDC80,DCN,CD63,IGFBP4,AEBP1,PRSS23,THY1,LGALS1,COL6A2,SERF2,PPIC,CRABP2,HAS1,CCL2,SFRP4,FHL2,CD99,S100A4,NBL1,S100A13,NR4A1,GPNMB,RARRES2,CEBPD,EIF5A,HTRA1	CLEC14A,TXNIP,FABP5,COL4A1,NFIA,HLA-B,COL15A1,BST2,CD36,FMO2,LIFR,FLT1,SCN7A,COL4A2,TINAGL1,GNAS,APOLD1,SYNE2,GIMAP7,IL32,VWF,ESAM,HIF3A,EGFL7,ADGRF5,GPIHBP1,SRGN,CYP4B1,EMCN,HLA-E,LPL,RGS5,PALMD,CD74,F8,A2M,GFOD1,PTPRB,PECAM1,GIMAP4,RNASE1,CD93,NHERF2,CLDN5,GMFG,KANK3,ABCA8,NDUFA4L2,PTGDS,ARHGDIB
ENPEP	ENSG00000138792	bone_marrow	t-cells	2	1	556	0.18	1	0.5	NKG7,GNLY,PRF1,CST7,KLRD1,GZMB,CTSW,FGFBP2,KLRF1,CD247,GZMA,IFITM1,GZMH,FCGR3A,IFITM2,CX3CR1,S1PR5,GNG2,SPON2,EFHD2,LITAF,HOPX,TBX21,TYROBP,SH2D2A,ARL4C,TRDC,CLIC3,HCST,KLRC2,TXK,CD7,GNPTAB,TTC38,HLA-C,IL2RB,ITGB2,PLAC8,ADGRG1,PFN1,PRSS23,STARD3NL,SH2D1B,MYL12A,NCR3,SYTL3,CD99,KLRC3,HAVCR2,HLA-B	IL7R,GZMK,LTB,EEF1A1,COTL1,EEF1B2,TRAT1,CD74,TPT1,SIT1,INPP4B,HLA-DRA,PABPC1,GPR183,MS4A1,AFF3,MEF2C,SIRPG,NCF1,RALGPS2,BANK1,RCAN3,CD40LG,RGS1,IFNGR2,CD79A,CD82,CAMK4,MARCHF1,CD69,EEF1G,TCF7,CD28,FAU,CD27,CCR7,BIRC3,TC2N,SPINT2,HLA-DQA1,BTLA,CD4,TCF4,VPREB3,NCF4,PDE4B,MCUB,HLA-DQB1,NIBAN3,BCL11A
ENPEP	ENSG00000138792	fallopian_tube	ciliated_cells	19	3	1768	0.17	3	1.7	CFAP54,CROCC2,CFAP157,LRRC74B,DNAH12,DOC2A,DNAH3,NRXN1,CCDC187,TMEM31,DCDC1,PRR29,FRMPD2,SCN1A,SMIM31,HBA1,HBA2,VWA3A,HBB,SOX10,CFAP47,RHOXF2,MYOT,KIAA2012,ADH4,CFAP46,C1QTNF8,ZBBX,CLEC2A,AHSP,DLEC1,ETDB,CA1,ASB14,SHISA8,STRIT1,CNGA3,GIPR,GRM4,ZDHHC11,OR52E5,MROH2B,PLA2G4E,CYP2C8,WDR87,ABCC12,CDH19,DNAH7,CLEC19A,SLC9C1	EIF1,B2M,TMSB4X,JUND,ITM2B,DDX5,CD81,ACTB,H3-3B,JUNB,VIM,MYL6,HLA-A,PTMA,CFL1,PNRC1,HLA-C,CD63,HLA-B,UBC,IFITM3,FTH1,GNAS,HSP90AB1,S100A6,LAPTM4A,FOS,PPP1R15A,HMGB1,PFN1,PABPC1,LMNA,NCL,MYADM,FOSB,YWHAZ,ZFP36L2,ZFP36,ANXA5,PPIA,DUSP1,IFITM2,HLA-E,PPIB,BTG1,IGFBP7,LDHA,TPM4,TPT1,SPARCL1
ENPEP	ENSG00000138792	liver	t-cells	8	1	596	0.17	1	1.3	CCL5,HCST,CD3D,IL32,CST7,GZMA,BTG1,TRBC2,NKG7,TRAC,CD3E,CXCR4,CD2,HLA-A,LCK,JUNB,GZMH,CD3G,KLRD1,ACAP1,CD8A,B2M,TRGC2,CCL4,CTSW,CMC1,GIMAP7,HLA-C,GZMM,GZMK,KLRG1,PYHIN1,CD8B,PTPRC,STK17A,CORO1A,BCL11B,TRBC1,DUSP2,TBC1D10C,CD48,PRF1,ZFP36L2,MYL12A,PTPN7,PLAAT4,TIGIT,CD69,MATK,RAC2	CST3,SELENOP,UQCRQ,APOC3,IFITM3,TF,APOC1,MAT1A,PLG,ALB,APOA2,TAT,CPS1,HSD17B6,RHOB,METTL7A,CLU,ATP5ME,CP,ITIH3,MGST1,ADH1B,SERPINF2,ATF5,SERPING1,GPX1,CYP2E1,MT2A,NDUFB1,LEAP2,ATOX1,APOB,CHCHD10,TTR,C9,AZGP1,GATM,FTH1,KNG1,ADI1,FABP1,CYP8B1,ALDOB,SLC39A14,ACSM2B,ANG,DHCR24,ASGR1,SLC22A1,ACSL1
ENPEP	ENSG00000138792	stomach	plasma_cells	5	1	599	0.17	1	0.4	JCHAIN,SSR4,SPCS2,CYBA,SPCS1,TMEM59,PRDX4,TRAM1,SELENOS,SSR3,HERPUD1,UBE2J1,SEC61B,SEC11C,FKBP2,MZB1,XBP1,FKBP11,SUB1,SERP1,SEC62,UBC,TMED10,TENT5C,DERL3,SPCS3,ITM2C,PLPP5,ANKRD28,TNFRSF17,KDELR1,TMED2,DNAJB9,ERLEC1,TPD52,POU2AF1,GABARAP,PSAP,SELENOK,SEC61G,RABAC1,PIM2,DUSP5,PDIA6,CD38,UFM1,FNDC3B,HM13,KRTCAP2,KDELR2	IL32,CD3E,CD2,IL7R,CD3D,CXCR4,PTPRC,CD52,CD96,CCL5,CD3G,PTGER4,FYN,S100A4,LCP1,ANXA1,GZMM,ZEB2,CD7,CD8A,KLRB1,COTL1,LCK,LAPTM5,TRBC2,ALOX5AP,KLRK1,CBLB,FYB1,ACTB,KLRD1,TNFRSF1B,IFITM2,HLA-DRA,SH2D2A,SPOCK2,LDLRAD4,NKG7,HLA-DPB1,TRIM22,BTG1,SYTL3,EVL,PRKCH,GZMB,TC2N,ARHGDIB,RGL4,PRF1,REL
ENPEP	ENSG00000138792	breast	breast_glandular_cells	16	2	1269	0.16	2	0.2	LALBA,CSN2,CD24,OLAH,FASN,CSN3,CIDEA,GPAT2,PLIN2,S100A1,SERINC2,CMTM6,CSN1S1,CREB3L1,ELF5,UGP2,FOLR1,SOSTDC1,CHRDL2,SCP2,RAB18,APIP,XDH,HSD17B2,MUC1,DAP,CA6,GFUS,CEL,SLC37A1,SLC50A1,LPL,ACSL1,FABP3,GPAT4,SEC14L1,GIPC1,LYZ,G0S2,ABCG2,SPTSSA,DCXR,IRX2,SDC2,RETREG1,PIGR,MUC15,MAPK13,CYB5A,PLIN3	ADIRF,PLAC9,LGALS1,IFI27,CYB5R3,TM4SF1,IFI27L2,GPR160,FHL1,FABP5,RAMP2,TM4SF18,CFD,IFITM2,RERG,CD99,SLC40A1,PLS3,GMFG,RNASE1,FABP4,LHFPL6,SLC14A1,TIMP2,S100A6,CCDC80,MGP,TMSB4X,CLEC3B,GPC3,HSD17B11,RARRES2,CAV1,ANGPTL2,VAMP5,FILIP1L,LAMA4,MFAP4,FXYD6,GSTP1,STXBP6,SERPING1,DLC1,GPIHBP1,CAVIN3,GNG11,CNN3,LDB2,SPRY1,EMP1
ENPEP	ENSG00000138792	colon	intestinal_goblet_cells	4	1	609	0.16	1	0.2	TFF3,LRRC26,MUC2,SERPINA1,WFDC2,KLK1,TPSG1,SPINK4,ITLN1,HPCAL1,SPDEF,ST6GALNAC1,NPDC1,RAB27A,TPM1,REP15,SPINK1,HEPACAM2,SELENOK,FOXA3,ZG16,MLPH,AGR2,RNASE1,CLCA1,FCGBP,C12orf57,TSPAN13,RAP1GAP,FKBP11,CREB3L1,BEST2,FMOD,XBP1,SSR4,ANG,DNAJC12,KCNMA1,GFUS,TMEM61,ATOH1,PRIMPOL,IL1R2,BCAS1,HERPUD1,NUCB2,SLC50A1,ANXA13,HID1,MB	PRSS3,MALL,FABP1,SLC26A2,SFN,CES2,CA2,SLC26A3,SELENBP1,ATP1B3,BSG,MUC12,CHP2,FTH1,CEACAM7,MS4A12,PRAP1,PLCD3,EMP1,CEACAM1,PRDX6,GUCA2A,PHGR1,GPRC5A,GCNT3,COL17A1,ADIRF,AKR1B10,RHOC,CDHR5,SLC51B,TMEM54,GIPC1,RHOF,TMIGD1,GOLM1,PKIB,ANPEP,ESPN,HSD17B2,CDA,ACAA1,CSTB,TMEM37,HHLA2,SLC17A4,IL32,CKB,C3orf85,SH3KBP1
ENPEP	ENSG00000138792	tongue	basal_keratinocytes	11	1	633	0.16	1	0.1	LDHB,PTPRZ1,PHLDA3,IGFBP2,MRC2,ATP1B3,RUNX2,BMP7,SOX4,ARHGEF3,WIF1,PTMS,LRP4,VSNL1,KRT23,LRATD1,VGLL4,APCDD1,NDUFA8,SELENBP1,NAP1L1,ARL3,ATP5PO,PDLIM4,RAPGEF5,AOPEP,KCTD1,EID1,LHFPL6,BTG3,CADM1,TNFRSF19,BAMBI,CXCL14,KRT18,AUTS2,ASS1,LEF1,NRG1,IFITM2,LHX6,STK17A,PARK7,HINT1,POLR1D,NKAIN3,RACK1,ROBO2,THSD4,EEF1D	GGTA1,HLA-B,BASP1,SPRR2A,HLA-C,PDZK1IP1,FKBP5,ARHGDIB,SRGN,HPGD,SERPINB1,TYMP,LAPTM5,NCOA7,HLA-F,SULF2,CD48,VIM,B2M,APOBEC3A,PTPRC,KRT4,CD53,RGS1,CYTIP,SFRP1,BARX2,ZBTB16,FYB1,SPRR2D,TNFRSF1B,EDN1,SLPI,TYROBP,CD69,RUNX3,ITGB2,SAMSN1,HCLS1,TRAC,CD3G,ZEB2,CD52,SAMD5,EVI2B,SLC6A1,SLC2A3,LCP1,PRSS22,LAMB4
ENPEP	ENSG00000138792	skeletal_muscle	endothelial_cells	0	4	2606	0.15	4	1.8	NHERF2,CA4,FABP5,IFI27,GPIHBP1,AQP1,TMEM88,ICAM2,ANXA3,BST2,EGFL7,RGCC,VWF,CLDN5,LPL,CD300LG,F8,GIMAP7,FLT1,HYAL2,ESAM,CXCL2,ID1,BTNL9,ADGRF5,HLA-DRB1,NOTCH4,EPAS1,CD36,FAM107A,CAVIN2,ITGA6,RNASE1,TINAGL1,PTPRB,LPAR6,ATOH8,B2M,SOX17,MIER2,S1PR1,TIMP4,FABP4,CD74,TSPAN13,WARS1,HLA-DRB5,MT1E,A2M,CDH5	S100A4,CD63,DCN,COL6A2,CFD,VIM,GSN,LTBP4,LRP1,LSP1,S100A6,LMNA,SERF2,FBLN2,CD44,COL6A1,SERPING1,OAZ1,PNRC1,PEBP1,CST3,SSPN,PLAC9,ARID5B,C1S,TPT1,CALD1,DDX5,TIMP2,FOSB,SELENOM,MFAP4,FBLN1,ITM2B,PDGFRL,ARL6IP5,EIF1,CELF2,LAPTM4A,EEF1A1,MAP1B,ACTB,ABCA8,RHOBTB3,CD81,COL6A3,UBA52,SDC2,PMP22,ZFP36L2
ENPEP	ENSG00000138792	skeletal_muscle	macrophages	15	1	661	0.15	1	0.4	AIF1,MS4A6A,TYROBP,FCER1G,CD74,MRC1,HLA-DMA,SRGN,HLA-DRA,VAMP8,HCST,RNASET2,CYBA,FTH1,NPC2,LAPTM5,GPX1,FOLR2,CXCL16,NR4A2,MS4A7,C1QA,HLA-DMB,IQGAP2,FCGR2B,GGTA1,TGFBI,HLA-DPB1,ITGB2,CD163,HLA-DPA1,SPI1,LST1,GMFG,FCGR2A,PTPRC,GLIPR1,ATP5F1E,CYBB,PLEK,ALOX5AP,CSF1R,FRMD4B,LTC4S,AP1S2,PYCARD,RAB31,HLA-DQB1,CTSZ,RBPJ	FBLN1,DCN,COL6A2,C1S,SERPING1,PLAC9,COL6A1,SELENOM,COL1A2,C1R,CCDC80,MMP2,TIMP3,SSPN,CAVIN1,SPRY1,NCKAP1,ADIRF,MFAP5,NFIB,LTBP4,PDGFRA,SPARCL1,FBLN2,ABI3BP,ANGPTL1,GSN,DPT,CFH,OGN,ITM2A,ISLR,SPARC,CCN5,CXCL14,MYOC,COL16A1,SOD3,SPTBN1,NNMT,APOD,PI16,ARID5B,IGFBP6,MAP1B,COL14A1,S100A13,CAVIN3,FSTL1,C3
ENPEP	ENSG00000138792	esophagus	squamous_epithelial_cells	1	2	1427	0.14	2	0.2	EEF1A1,GSTP1,KRT5,PERP,RACK1,COX4I1,NACA,FABP5,NME2,EEF1B2,TACSTD2,UBA52,ANXA1,PPIA,COX6A1,COX7C,FAU,S100A2,BTF3,TPT1,HSPB1,ATP5MC2,UQCRH,GAPDH,HINT1,DSG3,COX8A,COX5B,EEF1G,SFN,S100A11,TSPO,KLF5,TXN,ATP5F1E,SLC25A6,AQP3,DBI,H3-3A,ATP5MC3,YWHAZ,ALDOA,PPDPF,SLC25A5,YBX1,KLF6,PABPC1,SERF2,LY6D,PFN1	VIM,LGALS1,SPARCL1,IFITM2,SERPING1,IFITM3,IFITM1,PLAC9,CST3,COL6A2,MFAP4,FBLN1,DCN,IGFBP4,TIMP3,ADH1B,C1S,COL1A2,SERPINF1,SOD3,SELENOM,TIMP2,MMP2,LUM,GSN,SPARC,IGFBP5,RARRES2,S100A4,A2M,MGP,CXCL12,COL6A1,FN1,GNG11,SFRP2,TMEM176B,PCOLCE,PMP22,CYBRD1,SLC2A3,TUBA1A,CCDC80,C1R,CFD,LHFPL6,OLFML3,ABCA8,COL6A3,COL1A1
ENPEP	ENSG00000138792	salivary_gland	endothelial_cells	15	1	694	0.14	1	0.2	EMCN,EPAS1,VWF,PTPRB,CALCRL,TGFBR2,ENG,SPARCL1,TACC1,CLEC14A,GIMAP7,GIMAP4,CDH5,IFITM3,SOCS3,LDB2,IFITM2,A2M,F8,ESAM,STOM,ADGRL4,CAV1,IGFBP4,TCF4,HLA-E,HDGFL3,TMTC1,VAMP5,AQP1,LRRC32,EGFL7,HSPG2,MMRN2,CYYR1,IFI27,MRTFB,LIMS2,ERG,GIMAP1,IL6ST,LIFR,KCTD12,ELK3,EMP2,GNG11,CD34,BMPR2,MYCT1,RDX	CD44,AZGP1,CD52,EHF,PIGR,SPINT2,TSTD1,HTN3,RRAGD,CD79A,CCL28,SORL1,IQGAP2,CLDN3,HTN1,PRH2,CALML5,PHGDH,VAMP8,PTPRC,STATH,PIP,KRT18,FXYD3,RNASET2,C3,PITX1,KRT8,ELAPOR1,NDRG2,FAM3D,LPO,BARX2,EPCAM,KCNMA1,SLPI,EVI2B,BCL11A,ANK3,RBM47,MGST1,CLDN7,PRB3,P4HB,PDZK1IP1,CLDN4,LCP1,LSP1,CD37,TMED3
ENPEP	ENSG00000138792	adipose_tissue	macrophages	13	2	1573	0.13	2	0.4	C1QA,FOLR2,CD163,C1QC,RNASE1,MRC1,MS4A7,SELENOP,MS4A4A,C1QB,LYVE1,LILRB5,FCGRT,MS4A6A,CSF1R,GPX1,CTSB,FTL,CD83,F13A1,STAB1,GGTA1,TYROBP,LGMN,NPC2,CPM,MAFB,MFSD1,SLCO2B1,MAN1A1,MPEG1,CD14,LTC4S,MEF2C,BLVRB,FOSB,FCGR2B,SH3BP5,NR4A2,MERTK,AIF1,TGFBI,FCGR2A,CXCL16,SGK1,FCER1G,EGFL7,PDK4,VSIG4,NCF4	ITM2A,COL6A2,DCN,C1R,GSN,C1S,CFD,FBLN2,COL6A1,PLAC9,CCDC80,SERPINF1,FBLN1,CALD1,ETS1,CCN5,COL6A3,C3,PCOLCE,COL1A2,MFAP4,MXRA8,GPC3,MMP2,MGP,MGST1,AEBP1,FBLN5,PDGFRL,ADH1B,SPON2,NOVA1,SOD3,HSPG2,TNXB,PDGFRA,CPE,PRRX1,CFH,LUM,LAMA4,SSPN,NFIB,APOD,EFEMP1,ISLR,PRELP,FYN,EBF1,FSTL1
ENPEP	ENSG00000138792	lung	macrophages	4	2	1505	0.13	2	0.1	C5AR1,SRGN,CD163,ZEB2,SAT1,SH3BGRL3,LCP1,FKBP5,HCLS1,NAMPT,EMP3,TYMP,MMP19,ACTR2,SLA,AIF1,FYB1,C3AR1,FPR1,GLIPR1,DSE,KCTD12,ETS2,WIPF1,ZNF331,METRNL,DAZAP2,TBXAS1,ACSL1,TLR2,TLN1,ZDHHC20,MCL1,IRAK3,LAPTM5,LCP2,HIF1A,COTL1,TNFRSF1B,EHBP1L1,NR4A2,PREX1,MAFB,SKAP2,RGS2,EMILIN2,MAT2A,IVNS1ABP,CCR1,TPP1	EPCAM,HOPX,NKX2-1,MAL2,SFTA2,FOLR1,MALL,LIMCH1,CLDN7,SLC34A2,SPINT2,EFEMP1,SFTPB,GPRC5A,AQP4,MUC1,PEBP4,TSPAN13,MSMO1,ADGRF5,NAPSA,KRT18,CLDN4,LMO3,KRT19,MYO1B,CA2,CLDN18,SLC25A4,SFTPC,PLS3,ADIRF,PERP,ERG28,S100A14,CADM1,C16orf89,LMO7,CDH1,MPZL2,SDR16C5,ABCA3,F3,SUSD2,CXADR,ID1,KRT8,C4BPA,IRX2,SFTPD
ENPEP	ENSG00000138792	prostate	mixed_cell_types	1	4	2980	0.13	4	0.3	SEMG1,CD24,SEMG2,LAPTM4A,AKR1B1,NUCB2,SSR4,FDX1,SERPINA5,CD81,PATE4,PRPS2,PIP,SLC26A3,FAM3D,GSTM3,GSTP1,ECHS1,FADS2,RNASE1,CDO1,DNAJC15,AQP2,CD9,MFSD2A,UQCRH,TWF1,DUSP4,CYP4F8,CYB5A,CA2,CALM1,COX17,NDUFC2,NDRG2,PRDX6,FAM107B,TESC,PTGS2,PGC,ABCG2,RBBP7,DBI,NDUFB2,UQCR10,SEC61G,TMED10,SSR3,METRN,SEC61B	BTG1,FOS,JUN,DNAJB1,CXCR4,CLEC2B,IFI16,PPP1R15A,ARHGDIB,EGR1,PTPRC,RESF1,JUNB,ZFP36L2,HLA-E,CCL5,CYTIP,FOSB,ATF3,HSPA1B,PIK3R1,AHNAK,UTRN,NFKBIZ,PARP8,GMFG,CD48,LDHB,EMP2,GADD45B,IER2,ETS1,ARL4C,MARCKS,SRGN,MACF1,GIMAP7,CCNL1,SOCS3,FOXP1,ANXA1,HSPA1A,SPRY1,IRF1,BTG2,SYNE2,ETS2,PMAIP1,SLC38A2,GBP2
ENPEP	ENSG00000138792	tongue	suprabasal_keratinocytes	3	2	1535	0.13	2	0.1	LYPD3,TSPO,PTGR1,ITM2B,SFN,TMEM40,DBI,TALDO1,HSPB1,GSTP1,TUBA4A,GBP6,CLDN4,KLK11,UBC,FGFBP1,S100A11,LGALS7,RNH1,TRIM29,IL1RN,ROMO1,PERP,DYNLL1,SDC1,NAGK,MGST2,LAD1,PKP1,TIMM8B,NDUFC1,NMU,DSTN,CLTB,EIF6,PPDPF,CYB5A,SSR4,ADH7,JUP,DSC2,TUBA1C,EDF1,TECR,NFE2L2,TUBB4B,TACSTD2,COA3,TMEM147,FABP5	IFITM3,HLA-F,CXCR4,FXYD5,ARHGDIB,MT1E,IFITM1,MT2A,SRGN,TIMP1,VIM,EMP3,LAPTM5,CD53,SAMSN1,PTPRC,GMFG,CDH3,CD37,CYTIP,WIPF1,SOCS3,CD3D,RGS1,PHLDA1,CD52,DST,ZFP36L2,CD2,IL32,IL7R,MYADM,BST2,CD48,LGALS1,IKZF1,IL1R2,TNFRSF1B,STMN1,HCST,CD3E,EVI2A,ERF,GPSM3,RUNX3,IGFBP4,CD69,ALOX5AP,ARPC1B,CD7
ENPEP	ENSG00000138792	esophagus	squamous_epithelial_cells	5	1	851	0.12	1	0.2	PERP,HSPB1,S100A11,GSTP1,CALML3,FABP5,TXN,TACSTD2,TSPO,SFN,YWHAZ,C19orf33,ATP5F1E,S100A16,RHCG,PITX1,SERF2,DSG3,DBI,DSC2,PPDPF,KRT13,S100A14,TPT1,CD24,LYPD3,COX4I1,ANXA1,DSP,AQP3,DYNLL1,TRIM29,COX6A1,COX7C,UBA52,S100A2,ACTG1,SPINK5,CD9,COX6B1,PGD,KRT4,EEF1B2,RAB25,NACA,ACTB,S100A10,TMSB10,COX5B,CSTA	VIM,LGALS1,SPARCL1,IFITM3,SERPING1,IFITM1,FBLN1,MFAP4,DCN,IFITM2,TIMP3,ADH1B,IGFBP4,MMP2,LUM,SERPINF1,C1S,CCDC80,PLAC9,IGFBP5,RARRES2,MGP,A2M,SPARC,SFRP2,COL6A2,PCOLCE,COL1A2,GNG11,COL1A1,SOD3,COL6A1,OLFML3,LHFPL6,CAVIN3,CFD,C1R,MT2A,TCF21,ADAMTS1,CYBRD1,GPNMB,GEM,TIMP2,PODN,SELENOM,TMEM176B,DPT,CTSK,FHL1
ENPEP	ENSG00000138792	fallopian_tube	t-cells	20	2	1731	0.12	2	0.4	B2M,HLA-B,PTPRC,CXCR4,BTG1,IL32,CD48,HLA-A,CCL5,CYTIP,CD3E,CLEC2B,HCST,RUNX3,STK17B,CD2,CD3D,CD69,HLA-C,TRBC2,TRAC,CD52,ARHGDIB,STK4,STK17A,LEPROTL1,LCP1,HSP90AA1,GZMM,CORO1A,RHOH,IL7R,BCL11B,FYB1,CD3G,CD96,TAGAP,CDC42SE2,TMSB4X,CD37,LCK,KLRB1,DNAJB1,HLA-F,WIPF1,G3BP2,TRBC1,RAC2,CACYBP,IL2RG	IFITM3,CEBPD,CD63,RARRES2,IGFBP7,YBX3,BEX3,S100A13,RBP1,CNN3,LAPTM4A,CD81,EMP2,SERPING1,IGFBP4,SPARCL1,GSTP1,CD9,GAS6,RAB13,RBPMS,PDLIM4,CAVIN1,LGALS3,TCEAL9,PDLIM1,CALD1,DSTN,CST3,CD151,TCEAL4,MDK,TMEM98,TUBB6,FCGRT,LGALS3BP,HES4,ALDH2,ALDH1A1,ANXA5,TNFRSF12A,CRIP2,TPM4,TJP1,ANXA2,CSRP1,MFGE8,CKB,PTMS,APP
ENPEP	ENSG00000138792	ovary	ovarian_stromal_cells	2	5	4080	0.12	5	0.2	CD81,JUND,TPT1,NR2F2,NACA,SELENOP,GNAS,NSA2,VIM,TIMP2,HSP90AB1,BRI3,NPM1,H3-3B,PWWP3B,NUCKS1,RACK1,DCN,OGN,LUC7L3,ITM2B,C12orf57,H1-10,RESF1,EIF4B,CDKN1C,PNISR,SET,ZRANB2,ST13,SLC40A1,ARX,ACTG1,MARCKS,BOD1L1,PDGFRA,CIRBP,FAU,EEF2,UBA52,RHOBTB3,PABPC1,KANSL1,SAT2,MZT2B,SRRM2,JUN,PEG3,FTL,DDX17	CD9,HSPB1,BCAM,TAGLN,TIMP3,TINAGL1,MT2A,PLAC9,NOTCH3,PLN,CRIP1,RGS5,MCAM,IGFBP7,IFITM1,ACTA2,NDUFA4L2,PDLIM1,HLA-C,MT1E,GUCY1A1,CRIP2,ESAM,NRGN,COX4I2,RERGL,MYL9,GJA4,B2M,HIGD1B,PGF,RAPGEF5,BGN,TBX2,A2M,RRAD,TPPP3,MGP,ITGA7,MT1M,RCSD1,IFI27,PHLDA1,SPARCL1,RASGRP2,HLA-B,NES,HRC,CCND1,EPAS1
ENPEP	ENSG00000138792	prostate	basal_prostatic_cells	2	3	2408	0.12	3	0.5	LRRC75A,PKD1L2,PHKG1,SERPINA3,ACSL6,CYP4F8,FADS2,ABCC8,SLC28A3,ARC,FREM1,IGKC,ATP6V1G3,PLA1A,LIPG,IGHG3,PRLR,IL20,SFRP5,PATE2,IGLV3-1,IGHV4-34,SLC41A2,IGKV4-1,IGHG2,MUC6,DAAM2,JCHAIN,GSTT2,FREY1,ALDH18A1,PGC,ERC2,ARMH2,ACSBG2,RSPH10B,CTAGE15,MGAT4C,APOB,CADM3,CDH19,OR4K17,ABTB2,DRICH1,MMP24,KCNJ5,ABCA13,DRC1,SAXO1,GRM3	BTG1,MYL12A,ARHGDIB,TPT1,RACK1,CXCR4,TMSB4X,RAC1,HSP90AA1,CLEC2B,HLA-A,CCNI,HLA-E,B2M,ARPC2,PTPRC,DNAJA1,JAK1,IFITM3,SRGN,EIF1,CALM2,TMSB10,SELENOW,GPX1,NPM1,ID2,DEK,YBX1,PPIA,GNAI2,OAZ1,LDHB,UBA52,SLC25A3,PNRC1,IFITM2,CLIC1,CAST,TSC22D1,IFI16,CCL5,HLA-B,HINT1,GIMAP7,FTH1,SEPTIN7,NAP1L1,FCGRT,EEF1B2
ENPEP	ENSG00000138792	bronchus	club_cells	6	2	1794	0.11	2	0.4	KLF6,SGK1,NCOA7,ATP12A,GLUL,CD55,DUSP1,CYBA,ELF3,ZFP36,NR4A1,MSLN,CXCL8,CLDN4,INSR,ZFP36L1,KLK11,SCGB1A1,NAMPT,TACC2,RHOV,PRSS22,HMGCS1,ZG16B,TRIR,PMAIP1,SCGB3A1,RDH10,ATP1B1,ZC3H12A,GDA,LMO4,ABHD5,NFKBIZ,CCNL1,EMP2,JUNB,CXCL1,HLA-DQB1,VNN1,MED24,COX6A1,RAB5IF,EREG,DUSP5,MZT2A,TNFAIP3,IER2,SOX4,KLK10	IGFBP7,LGALS1,VIM,MT2A,TMEM190,DNAAF1,AGR3,TUBA1A,CAPS,CCDC17,LRRIQ1,C20orf85,TPPP3,PIFO,CAPSL,CDHR3,EFHC1,C9orf24,MMP10,CFAP157,WDR54,MORN2,CLEC2B,CRIP1,NQO1,SNTN,VWA3A,RSPH1,DTHD1,DNALI1,FAM166B,CIBAR2,ZMYND10,CFAP276,DNAH11,CETN2,CAPN13,MMP2,RRAD,CFAP90,HOATZ,RP1,DKK3,CFAP144,NME5,DYNLL1,KRT15,CFAP126,PRR29,NEK5
ENPEP	ENSG00000138792	skin	endothelial_cells	4	2	1895	0.11	2	0.4	TM4SF1,IFI27,SPARCL1,ADGRL4,HLA-E,MCTP1,IFITM3,PLVAP,LMCD1,PECAM1,SDCBP,EMCN,IFITM2,ESAM,MYCT1,AQP1,TSC22D1,ARRDC3,NEDD9,SPRY1,ARHGAP29,ACKR1,CD93,RAMP2,STOM,ECSCR,PDLIM1,NPDC1,TCF4,BCAM,HLA-B,ICAM1,A2M,B2M,GNG11,SOCS3,GASK1B,CALCRL,CRIP2,TMSB10,ADAMTS9,CCL14,CD34,ZNF385D,CLDN5,ETS2,TSPAN7,ADIRF,SOX17,EVA1C	CEBPB,COL6A2,SOD3,CD44,CXCL14,LGALS1,CCDC80,DCN,PLAC9,CFD,SERPINF1,MFAP4,AXL,GPNMB,C1S,EMP3,COL6A1,LUM,AEBP1,TPPP3,FBLN1,THBS2,VCAN,SDC2,SFRP2,PCOLCE,MMP2,CTSK,IGFBP5,TWIST2,C1R,COL1A2,CFH,TWIST1,CLEC11A,CRABP2,COL3A1,LRP1,APOE,EMX2,COL6A3,PDGFRB,LSP1,CRYAB,GEM,BGN,CYBA,TGFBI,MXRA8,PRRX1
ENPEP	ENSG00000138792	skin	langerhans_cells	5	2	1776	0.11	2	0.7	HLA-DRA,CD74,HLA-DQB1,HLA-DPA1,FTH1,TYROBP,SRGN,INSIG1,HLA-DPB1,TMSB4X,GPR183,HLA-DQA1,CMTM6,FCER1G,CSF2RA,HLA-DMA,SERPINB9,GPAT3,LST1,HLA-DRB1,REL,CTSZ,CST3,IL1R2,CXCL8,CD83,NAMPT,EMP3,AIF1,PLAUR,GNA13,BID,CYBA,STK4,LGALS2,SPI1,FCER1A,HLA-DRB5,NINJ1,SAT1,ATP13A3,CST7,CFLAR,NFKB1,LITAF,LPAR6,LYZ,COTL1,TRAF1,CD44	ADIRF,COL6A2,IGFBP7,CAV1,SOD3,CALD1,DSTN,ARID5B,CNN3,CAVIN1,COL6A1,MFAP4,SERPING1,GPNMB,NBL1,CFH,C1S,SELENOM,CFD,C1R,MGP,TIMP3,TPPP3,PCOLCE,CTTN,GJA1,CXCL12,NFIA,ZFP36L2,CLU,PLPP3,DCN,IFITM1,LUM,MYC,S100A13,IFITM3,APOE,NFIB,MFGE8,COL6A3,CAV2,SPTBN1,LIMA1,CCDC80,GNG12,NNMT,AEBP1,GSN,CCN1
ENPEP	ENSG00000138792	tongue	basal_keratinocytes	7	1	946	0.11	1	0	HMGB1,PTMA,H2AZ1,TUBA1B,DEK,HNRNPA1,PTTG1,CENPW,H2AZ2,ANP32B,NUCKS1,BIRC5,STMN1,MAD2L1,CKS1B,SRSF3,TUBB,RAN,CBX3,MZT2B,SNRPB,PBK,HMGB2,HNRNPR,SMC2,HMGN1,NUDT1,PHGDH,SNRPF,HNRNPA3,DTYMK,YBX1,RBMX,PTGES3,CALM2,NPM1,SNRPD1,SET,NAP1L1,SNRPD2,HNRNPA2B1,CCT5,UQCRC1,PARK7,SLC25A5,ENO1,LSM3,SUMO2,FBL,HINT1	CSTA,S100A8,SLPI,SBSN,SULT2B1,CD24,KRT4,CSTB,SERPINB3,CLIC3,S100A9,GPX3,IVL,KRT13,SPRR1B,TM7SF2,GDPD3,RHCG,TGM1,MUC15,SPRR1A,PTPRC,SMIM5,VIM,FAM3B,CYSRT1,CYTIP,GPR15LG,DMKN,TYROBP,A2ML1,KRTDAP,GMFG,MAL,SPRR3,CDA,ENDOU,LAPTM5,HCLS1,KRT6C,SCEL,THEM5,AIF1,CD52,HCST,CST6,LCP1,RDH12,KLK12,SRGN
ENPEP	ENSG00000138792	breast	breast_glandular_cells	11	2	1905	0.1	2	0.3	CITED4,ROPN1B,RSPO1,NDRG2,PPP1R1B,KRT15,PIK3C2G,ROPN1,SH3YL1,OBP2B,AQP5,CCL28,PHGDH,EPCAM,EPHB3,KCNN4,FAM3D,RASL10A,ELF5,ALKAL2,PDCD4,CRABP1,IRX1,TPD52L1,ATP13A5,TMEM238,S100A1,PYGB,SOX10,MYEOV,PODXL2,EHF,C2orf88,DTNB,COBL,FAM3B,NT5DC2,LRRC26,KRT19,PLPP2,PYROXD2,SFRP1,PKP3,TTYH1,ACTR3B,MELTF,RAB25,HOMER2,SNORC,SLC13A2	TMSB4X,SRGN,PTPRC,CCL5,CD99,LGALS1,S100A4,TGFB1,GMFG,EMP3,TSC22D3,CD52,IFITM2,CLEC2B,CD3E,CD37,CD3D,IGFBP4,TRBC2,HSD17B11,TRAC,HSPB1,LAPTM5,LHFPL6,CORO1A,VIM,SERPING1,LSP1,MEF2C,HLA-E,GNAI2,TCF4,CREM,FYN,CD74,TIMP2,CD2,HOPX,GSN,ITM2A,GZMA,CAVIN3,LCP1,TAGAP,CD69,CD48,VAMP5,PLAC9,CST7,TNFAIP3
ENPEP	ENSG00000138792	fallopian_tube	secretory_cells	0	6	5817	0.1	6	0.1	C19orf33,MSLN,KRT7,LYPD1,ATP5MC2,NPM1,CIRBP,CLDN4,NACA,IFITM3,BCAM,CLU,EEF1A1,SNRPD2,DAPL1,CLDN3,ELF3,ATF3,RACK1,EEF1B2,TMEM238,IMPDH2,GAS6,TPT1,KRT18,ACTG1,FAU,FBXO21,CD9,HINT1,SPINT2,EPCAM,PSME1,KRT8,COX7C,DMKN,NOP53,KRT19,PPDPF,PRDX6,CLDN7,ALKBH7,ID4,EIF3H,TSTD1,EIF3E,GSTP1,S100A13,COX4I1,TACSTD2	SPARCL1,VIM,LGALS1,CRISPLD2,C11orf96,RAMP1,S100A4,SERPINF1,PHLDA1,TIMP3,CREM,SLC2A3,EMP3,ATP1B3,FBLN1,PRRX1,DCN,HSPB6,PTPRC,SRGN,TIMP2,OLFML3,COL4A2,COL4A1,IGFBP5,OGN,GMFG,ZEB2,COL6A3,RGS2,NID1,F10,C1S,ADAMTS4,ELL2,EBF1,MXRA8,HIC1,OSR2,GEM,ZNF331,SFRP4,TWIST2,LCP1,COL6A2,PLPP3,ACTA2,MFAP4,SOCS2,PTGDS
ENPEP	ENSG00000138792	lung	alveolar_cells_type_2	11	1	994	0.1	1	0.1	SFTPC,SFTPA1,SFTPD,SELENBP1,CTSH,C16orf89,SFTPA2,NAPSA,PIGR,CYB5A,AQP3,PEBP4,EPHX1,SFTPB,LAMP3,NPC2,IRX3,C4BPA,SELENOP,SLC34A2,CRTAC1,NKX2-1,CEBPD,MLPH,C2,DRAM1,CXCL17,C3,TSTD1,MALL,CSF3R,HHIP,SECISBP2L,CACNA2D2,TMEM243,DBI,WSB1,DLC1,NRGN,NTN4,TMEM125,STARD10,ABCA3,BNIP3L,HSD17B6,TSC22D1,TCIM,CD36,SPINT2,ROS1	CYBA,LAPTM5,S100A4,FCER1G,TYROBP,C1orf162,MS4A7,SPI1,VIM,TMSB10,GMFG,AIF1,SLC11A1,CD53,COTL1,LCP1,SH3BGRL3,NCF2,ALOX5AP,CD37,CAPG,LST1,CD52,C1QA,VSIG4,CTSS,GAPDH,SRGN,SLC7A7,PTPRC,GLIPR2,ITGB2,RGS10,MRC1,LGALS9,CYBB,EVI2B,PLAUR,MCEMP1,BCL2A1,FTH1,DOK2,OLR1,S100A11,ANXA2,MS4A4A,PPARG,CCDC88A,GSTO1,MSR1
ENPEP	ENSG00000138792	lung	macrophages	1	3	3078	0.1	3	0.1	MS4A7,TYROBP,FTH1,CXCL16,LAPTM5,CD52,FCER1G,CYBA,CTSS,TMSB4X,SLC11A1,NCF2,HLA-B,CD37,APOC1,SH3BGRL,UBB,ITM2B,CYP27A1,B2M,VIM,ARPC3,HLA-C,FTL,S100A11,SPI1,HLA-DPA1,CAPG,CTSD,ALOX5AP,EVI2B,SARAF,GSTO1,OLR1,BRI3,CD74,TSPO,HEXB,HLA-DRA,LTA4H,MSR1,EVL,GRN,HLA-A,MCEMP1,LGALS3,HLA-DQA1,GPD1,HLA-DRB5,ACP5	IFITM2,IFITM3,SPTBN1,CNN3,EPCAM,HOPX,RNASE1,SFTPB,MAL2,ADGRF5,SFTA2,MUC1,PLS3,LIMCH1,BEX3,PON2,TSPAN13,NKX2-1,NEDD4L,TMEM125,FERMT2,NAPSA,DSTN,DUOX1,CLDN4,LPCAT1,CTTN,SLC34A2,NCKAP1,LMO3,MALL,SCNN1A,GPRC5A,RBPMS,DMKN,ADIRF,SLC25A4,ZFP36,OSMR,BCAM,MYO1B,IRX2,TJP1,ZBTB16,SLC39A8,EFEMP1,SELENOP,YAP1,PEBP4,VEGFA
ENPEP	ENSG00000138792	ovary	ovarian_stromal_cells	0	6	6312	0.1	6	0.7	INHA,POLR2J2,KCNK6,DLK1,RBP2,NTSR2,IL27,STMN2,GNMT,TMED6,FGG,TMPRSS2,KRT14,DEFB1,TMEM255A,NDUFC2-KCTD14,UGT2B11,GP1BA,AMIGO3,DNAAF6,SLC1A3,TSPAN8,CFAP276,SH2D5,TTC9B,PAEP,AADAC,TRH,KY,EPX,GIP,PI3,POF1B,PYDC2,LYPD8,ASDURF,TRIM63,FMR1NB,ASB15,HSFX2,CSF2,ST20-MTHFS,NAT16,PRR35,CYP1A2,OR5B2,HEATR9,KRTAP10-6,NLGN4Y,OR2F1	JUN,PTMA,DDX5,JUNB,GNAS,JUND,CALD1,CD81,TPT1,VIM,TSC22D1,ACTG1,NR2F2,NACA,ACTB,PNRC1,ZFP36,UBC,MYL6,H3-3A,CCNL1,SELENOW,BTG1,ITGB1,TMSB4X,SEPTIN7,HSPA1A,CEBPD,ITM2B,GADD45B,FTL,FOS,IGFBP7,NUCKS1,TPM2,H3-3B,EIF1,EEF1A1,DSTN,TMSB10,SOCS3,CD63,HSP90AA1,CIRBP,HSPA1B,RHOB,HNRNPA2B1,CEBPB,STAT3,C12orf57
ENPEP	ENSG00000138792	salivary_gland	mucus_glandular_cells	5	2	1932	0.1	2	1.1	SEMA3E,GPM6A,KCNJ3,GREM1,FAM184B,MUC19,TTBK1,KRTAP5-2,ERN2,PTPRQ,IGLV3-9,GDAP1L1,HAPLN4,OR10K2,C1orf105,MYF5,DEFB4A,CACNG2,CNGA4,GP9,PABPC1L2A,DEFA3,IGKV1D-17,IGFBP1,KRTAP4-9,CGB7,CACNA1B,LPAR4,MMP20,BTBD16,NEUROD1,SPEM1,MYF6,OR2M4,ASCL4,LCN1,OR5AS1,FGF5,XKR3,OR8D4,FOXD4L3,CCDC33,SERPINA6,IHH,LMNTD1,RXFP4,FGF23,TMEM262,ZIC1,RLBP1	B2M,BTG1,FAU,TSC22D3,EEF1B2,HLA-C,HLA-E,UBA52,TOMM7,HLA-B,JUND,EEF1A1,JUNB,DDX5,ZFP36L2,TPT1,HLA-A,RACK1,ATP5F1E,COX4I1,EIF1,NOP53,FKBP5,OAZ1,FOS,NACA,DUSP1,CXCR4,SEPTIN7,C12orf57,JAK1,PTMA,TMA7,COX7C,SRSF7,JUN,EEF2,EEF1D,RBM39,HNRNPA2B1,SRSF5,EIF4A2,BTF3,SON,SLC25A6,PNISR,KLF2,UQCRB,ANAPC16,CIRBP
ENPEP	ENSG00000138792	salivary_gland	serous_glandular_cells	10	1	1025	0.1	1	0.1	DHRS7,HTN3,LPO,SRPRA,PPP1R1B,TMED10,LRPAP1,SLC31A2,SPINT2,DPP4,AZGP1,PDIA3,STATH,P4HB,NOP53,SH3YL1,TPD52L1,ALDH1L1,PIGR,KCNN4,CANX,MCFD2,NDUFA4,NOSTRIN,TMEM59,HDLBP,TMED3,SEC11C,SPCS3,XBP1,NDRG2,SFRP1,ELAPOR1,NDUFB9,HM13,NUCB2,FAM3D,RRBP1,MZT2B,SLC25A6,SSR3,DNER,HNRNPA1,EPRS1,TSPAN13,PHPT1,HTN1,CALML5,NDUFB7,TESC	SRGN,DDX3Y,RGS1,EMP1,TYROBP,TACC1,VIM,PRDM1,S100A4,IL7R,SLA,PLAUR,SAMSN1,WEE1,CELF2,CD2,IFI16,CLEC2B,MS4A7,F2R,ETS1,IRAK3,GLUL,PTPRC,TGFB1,DEFB1,HSPB1,CREB5,TNFAIP3,VTCN1,SLC2A3,ATP2B4,C11orf96,CCND2,FCGR3A,ALOX5AP,C3AR1,IFITM2,FXYD5,APBB1IP,FCER1G,AIF1,NCKAP1L,IGSF6,EMB,ANKRD36C,ZEB2,PTGER4,BCL11B,LRP1
ENPEP	ENSG00000138792	skin	macrophages	9	1	961	0.1	1	1.1	RNASE1,C1QA,FTL,LGMN,AIF1,C1QC,TYROBP,SELENOP,CTSZ,FOLR2,C1QB,HMOX1,MMP9,F13A1,STAB1,CXCL8,FPR3,LILRB5,RGL1,GPR183,MS4A4A,CD36,CTSL,C5AR1,CD163,MRC1,ARL4C,CTSC,MS4A6A,FCER1G,CD14,MS4A7,CTSB,MPEG1,FGL2,EMB,CXCL3,CCL13,PLEK,CYBB,BCAT1,CCR1,RBM47,SLC40A1,BLVRB,CD4,MAFB,DAB2,DUSP6,CTSS	COL6A2,SOD3,ADIRF,SELENOM,CALD1,CXCL14,IGFBP7,PLAC9,DCN,CAV1,CCDC80,CAVIN1,CEBPD,GSN,DSTN,MFAP4,C1R,MGP,NNMT,ARID5B,TIMP3,CNN3,C1S,EIF3E,VIM,LAPTM4A,FSTL1,COL6A1,CFD,RACK1,EEF1A1,B2M,EEF2,VCAN,PTMA,ID3,LDHA,FBLN1,ZFP36L2,MAP1B,CD9,MMP2,CFH,CLU,LUM,MFGE8,PCOLCE,PLPP3,AEBP1,SLC25A6
ENPEP	ENSG00000138792	fallopian_tube	lymphatic_endothelial_cells	13	2	2268	0.09	4	0.3	GNG11,TFPI,HLA-E,CAVIN2,PPFIBP1,TFF3,MMRN1,CCL21,KANK3,ELK3,ECSCR,FXYD6,GYPC,TBX1,SPTBN1,IGFBP7,CD59,NR2F1,TGFBR2,RAB11A,APP,MTUS1,UTRN,CALCRL,TIMP3,NRP2,ARHGAP29,GPM6A,CLDN5,GNAI2,ATP5F1E,LMO2,STMN1,PRSS23,PGM5,S100A10,SLC24A1,LAYN,APOLD1,GNAS,CAV1,PROX1,COLEC12,PPP1R2,NNMT,SHC1,ADD3,FSCN1,HLA-A,PDPN	LGALS3BP,SPARCL1,CKB,RNASET2,RAMP1,SPINT2,IFITM1,EPCAM,CSRP1,ELF3,CLDN7,CLDN3,EMP3,C19orf33,EMX2,TPM1,MSLN,RGS10,ESR1,LONRF2,SERPINF1,WFDC2,KRT19,CLDN4,ID4,CLEC11A,FOLR1,ASS1,MYOF,FBLN1,IGFBP2,ATP1B1,CNN2,LRP1,LITAF,KRT8,LDHB,CDC42EP4,PHGDH,GSTP1,DAPL1,MUC1,TACSTD2,SOD3,C3,KRT7,QPRT,PRRX1,DCN,TTYH1
ENPEP	ENSG00000138792	ovary	ovarian_stromal_cells	1	5	5365	0.09	5	0.4	HSPA1B,DNAJB1,HSPE1,HSP90AA1,HSPA1A,HSPH1,HSPA6,HSPB1,SERPINH1,LUM,CSTA,ABCA8,SERPINE2,FHL2,DEPP1,TMSB10,CITED2,HS3ST1,OLFML3,COLEC11,MDK,DHRS2,HSPD1,SPRR2F,H2BC8,DCN,SERPINE1,CPXM1,HMOX1,GSTM5,CTSK,NPC2,KLHDC8A,MMP2,FTL,ARMC9,TCF21,FNIP1,ACTG1,TENT5A,CRYGD,GATD3,TIMM10,MFAP2,H2BC21,TUBB,DNAJA4,SLC25A17,FBLN1,CCDC80	CD81,ADIRF,JUND,GNAS,PPP1R14A,CD9,TINAGL1,TIMP3,BCAM,KLF2,PLAC9,C11orf96,MT2A,NOTCH3,MCAM,IFITM3,PLN,DSTN,RRAS,RGS5,PDLIM1,CRIP1,B2M,CAV1,GUCY1A1,RRAD,MT1E,NDUFA4L2,ID4,CRIP2,IGFBP7,TBX2,MYL6,A2M,NRGN,H1-10,SOD3,NES,PMEPA1,HLA-B,GAS6,CD46,FILIP1,ESAM,ADAMTS1,ITGB1,RERGL,BOD1L1,MYH11,CAV2
ENPEP	ENSG00000138792	thymus	t-cells	4	2	2297	0.09	2	0.1	CCL5,DUSP2,PARP8,GZMA,GZMK,CST7,CXCR4,HCST,IL7R,CTSW,RUNX3,CD2,TNFAIP3,GZMM,FYN,SYTL3,CD3E,HOPX,CD69,CD8A,ALOX5AP,ZFP36L2,NKG7,CD96,BTG1,IL32,PTPRC,PTGER2,SRGN,ETS1,STAT4,SKAP1,CD8B,LCK,CCL4,KLRG1,KLRB1,ID2,MATK,EMB,KLRD1,GNG2,CD3G,MYBL1,SH2D1A,CD247,IL10RA,PTGER4,PRF1,HLA-F	MEF2C,CLIC4,TCF4,SPARCL1,TNS2,IFITM3,CAVIN1,YBX3,TIMP3,APP,HSPG2,HLA-DRA,IGFBP7,LAMB2,CNN3,EMP2,COX7A1,GAS6,CD74,EHD2,LTBR,MARCKS,GNG11,PKIG,SWAP70,CST3,RBPMS,NFIB,PDLIM1,LHFPL6,PMP22,LAMC1,LAPTM4A,EPHX1,S100A13,PLAC9,CD151,GSN,CD79A,ASPH,SASH1,MFGE8,RHOB,SEPTIN10,IGFBP4,ARHGAP24,OSMR,TIMP2,COL6A2,MGLL
ENPEP	ENSG00000138792	salivary_gland	macrophages	8	1	1296	0.08	1	0.1	CD74,HLA-DPA1,HLA-DRA,HLA-DRB1,TYROBP,HLA-DPB1,GPX1,PLXDC2,C1QA,RGS1,KCTD12,HCLS1,C1QC,CD163,MS4A7,LAPTM5,SLC1A3,HLA-DQA1,HLA-DRB5,C1QB,FCER1G,CSF1R,FYB1,AIF1,FCGR3A,RGS10,LST1,C3AR1,HLA-DMA,C1orf162,APBB1IP,ITGB2,CLEC7A,MS4A6A,FCGR2A,BHLHE41,HLA-DQB1,SGK1,ALOX5AP,VSIG4,IFNGR1,IL18,FGL2,FXYD5,GPR34,SORL1,RNASET2,SRGN,TMSB4X,GNAI2	MGST1,PDLIM1,CNN3,CD79A,KRT8,PERP,S100A13,TM4SF1,NFIB,CLDN4,TSHZ2,TACSTD2,CCL28,MS4A1,BANK1,EGFR,KRT19,KRT18,KRT7,ELF3,CLU,WEE1,EPCAM,IFITM3,PLPP2,DCN,S100A16,ITGB4,C1S,DSP,OSMR,C1R,CCN1,ALDH1A3,EBF1,SPARCL1,F3,TJP1,FMO2,CALD1,MDK,SLPI,COL6A3,DEFB1,SDC4,LAMC1,WFDC2,RBPMS,NNMT,CXADR
ENPEP	ENSG00000138792	skin	basal_keratinocytes	7	1	1313	0.08	1	0.2	DST,KRT14,COL17A1,ITGB1,KRT5,CXADR,S100A2,LIMA1,TNFRSF12A,DAAM1,ERRFI1,NDFIP2,SFN,SERPINB5,SERPINB2,SLC38A2,MPZL2,PMAIP1,POSTN,ITGA6,SLC2A1,ITGA2,C19orf33,PKM,HOPX,EIF4E,PERP,SYT8,S100A11,PHLDB2,LAMB3,TACSTD2,DSC3,FGFBP1,KIAA1217,CAV2,EIF5B,KLF5,FHL2,SRPK2,METAP2,RTN4,PPP1R14C,VAPA,KTN1,SPINT2,EIF4G2,GNAI1,PRNP,RSL24D1	S100A4,CST3,DCN,CCDC80,PLAC9,LGALS1,CFD,VIM,COL6A2,LUM,MFAP4,CXCL12,IGFBP7,ADIRF,NNMT,IFITM2,C1S,SERPINF1,S100A6,VCAN,SRGN,SOD3,CFH,PCOLCE,CD74,IGFBP4,COL1A2,SFRP2,MGP,FSTL1,HLA-DRA,HLA-DPA1,SERPING1,PLPP3,FGL2,CTSK,COL3A1,TYROBP,DAB2,TIMP2,HLA-DRB1,HLA-DMA,FBLN1,COL1A1,INSIG1,IGFBP5,TNFAIP6,FBLN2,HAS2,HSPA1B
ENPEP	ENSG00000138792	tongue	basal_keratinocytes	4	1	1259	0.08	1	0.1	SFRP1,KRT15,COL17A1,ATP1B3,NAP1L1,TKT,LAMB3,SLC7A5,SLC7A1,ITGB1,DEGS1,BOC,SLC3A2,NOP53,C12orf57,DST,PDLIM1,SLC25A6,LSP1,CAVIN1,CLSTN1,CXCL14,FBL,RACK1,SLC1A3,CTDSPL,ADH5,NFIC,ITGB4,EEF1D,KRT14,FOS,NFIB,KTN1,NPM1,GPX4,PRXL2A,KRT5,ABCC3,FTH1,LY6E,LIMA1,EEF1A1,NINJ1,FJX1,IMPDH2,TP53AIP1,COL7A1,PARK7,KRTCAP3	S100A8,SPRR1B,TMSB4X,S100A9,GPR15LG,CD24,CLDN4,LYPD3,CSTA,KRT13,KRT6A,SLPI,PRDM1,SPRR2A,SBSN,FAM3B,A2ML1,LGALS7B,PDZK1IP1,RHCG,TMPRSS11D,SRGN,SCEL,TM7SF2,CXCR4,NDUFA4L2,BICDL2,KRT6C,DSC2,GPX3,METRNL,IVL,CSTB,MAL2,CWH43,CDKN2B,MUC15,VIM,SULT2B1,SERPINB1,ANXA1,ASPG,TMEM40,DMKN,APOBEC3A,LAPTM5,CXCL17,S100A11,SDCBP2,SORT1
ENPEP	ENSG00000138792	adipose_tissue	t-cells	2	5	7279	0.07	5	0.3	CXCR4,IL7R,ETS1,PTPRC,RNF19A,CD2,SARAF,MAF,LEPROTL1,CREM,CNOT6L,ALOX5AP,SRGN,PRDM1,TUBA4A,EZR,GZMK,ZFP36L2,CRYBG1,EML4,HLA-B,STK4,PDCD4,RHOH,FAM177A1,STK17A,BCL11B,B2M,ARHGDIB,ITK,PDE4B,CD3E,CDC42SE2,DUSP2,IPCEF1,SMAP2,BTG1,CCL5,ZNF331,PBX4,STK17B,DDX24,RGS1,FAM107B,PTGER4,CD6,NIBAN1,PBXIP1,TP53BP2,IQGAP2	CD63,IFITM3,CFD,COL6A2,GSN,DCN,SERPING1,YBX3,LGALS3,FCGRT,SERPINF1,C1S,LRP1,C1R,LAPTM4A,CALD1,S100A13,PSAP,TIMP3,PMP22,COL6A1,FBLN2,NOVA1,RHOB,PLAC9,SELENOP,SOD3,CEBPD,LHFPL6,TIMP2,TCF4,MGST1,TSPAN4,CCDC80,S100A6,C3,GPNMB,CCN5,TFPI,FBLN1,COL6A3,GPC3,MXRA8,PCOLCE,PRRX1,MFAP4,CD81,MMP2,NFIB,KLF4
ENPEP	ENSG00000138792	breast	t-cells	15	1	1460	0.07	1	0.4	NKG7,CST7,GNLY,CTSW,GZMA,HCST,CCL5,KLRD1,GZMH,CD7,GZMM,GZMB,CD247,PRF1,HOPX,KLRF1,FGFBP2,PLAC8,MATK,PTPRC,KLRB1,RAC2,NCR3,PYHIN1,EFHD2,CORO1A,GNG2,SAMD3,DOK2,TRDC,BIN2,LCP1,CLIC3,CD53,APOBEC3G,ITGB2,C12orf75,LIMD2,TRBC1,XCL2,KLRC2,TGFB1,TBC1D10C,TBX21,TRGC1,SPON2,SYTL3,SPN,METRNL,MYOM2	MARCKS,LAPTM4A,SELENOP,FCGRT,CD59,NFIA,APP,S100A13,RAC1,ADIRF,HES1,NFIB,YBX3,KLF4,TCEAL9,ITM2B,GSN,HSPB1,CD151,PPIC,CD9,LGALS3BP,S100A16,CNN3,DSTN,TMEM14C,CAVIN1,TSC22D1,GPX4,CST3,IFNGR2,SELENOM,SOX4,ENAH,IFITM3,GPX1,TSPAN13,RAB13,NPDC1,EMP2,SERPING1,BEX3,TPM1,IGFBP4,LGALS3,ARHGAP29,NENF,OSBPL1A,BRI3,ANXA2
ENPEP	ENSG00000138792	fallopian_tube	t-cells	8	2	2720	0.07	2	0.4	IL7R,CXCR4,CD3E,ARHGDIB,PTPRC,CD2,KLRB1,B2M,TSC22D3,CD3D,SPOCK2,LEPROTL1,CD52,IL32,CRYBG1,TRBC2,ETS1,CD96,SARAF,TRAC,STK4,CD53,CNOT6L,S100A4,CD37,HCST,SRGN,BCL11B,CD3G,CD48,SMAP2,CYTIP,PARP8,STK17B,SYTL3,RORA,GPR171,STAT4,FYN,CD7,OXNAD1,SH2D2A,CD247,PPP2R5C,PTPN22,LCP1,ITK,PTGER4,RGS1,IL2RG	CD63,IFITM3,YBX3,CD81,LAPTM4A,CEBPD,NR4A1,IGFBP7,RARRES2,EGR1,S100A13,BEX3,CNN3,GSTP1,RBP1,PTMS,TCEAL9,SERPING1,FCGRT,LGALS3,TPM4,EMP2,DDAH2,TSC22D1,KLF10,IGFBP4,RBPMS,RAB13,MYL6,CD151,CD9,ALDH2,GAS6,SPARCL1,RAC1,NFIC,PRDX6,ALDH1A1,HES4,HSPB1,TCEAL4,PDLIM1,CRIP2,MFGE8,CDKN1A,PBX1,DSTN,MAFF,PDLIM4,ANXA5
ENPEP	ENSG00000138792	salivary_gland	b-cells	6	1	1512	0.07	1	0.2	CD37,CD79A,CXCR4,BTG1,CD52,CD79B,FCMR,TNFRSF13C,MS4A1,AFF3,CD74,HLA-DQB1,LAPTM5,BANK1,HLA-DRA,TCL1A,IGHD,RALGPS2,SMAP2,MARCHF1,FCER2,IRF8,RCSD1,CD22,POU2F2,PAX5,BLK,P2RX5,LIMD2,FCRL1,PRKCB,VPREB3,BCL11A,LY9,RIPOR2,HLA-DMB,IGHM,NIBAN3,SP110,STAG3,ANKRD44,CD48,TNFAIP8,RHOH,RNASE6,P2RY10,HVCN1,HLA-DPB1,ISG20,STK4	NFIA,CD63,JUN,CEBPD,CST3,FOSB,DSTN,NAMPT,EGR1,CTSL,PTMS,ZFP36,ATF3,RRBP1,DDX3Y,DNAJB1,HSPA1B,NFIC,PSAP,ITM2B,FOS,IER2,H2AJ,ANXA5,CEBPB,MTUS1,S100A11,NFKBIA,ID2,FNDC3B,PDK4,GLUL,HSP90AA1,ACTN1,HDLBP,NIBAN1,PAM,HSPA1A,MEIS2,CD81,IER3,CPD,BRI3,LIMA1,SELENOW,NFIX,ITGB1,GNAQ,NR4A1,CANX
ENPEP	ENSG00000138792	salivary_gland	t-cells	7	1	1447	0.07	1	0.2	IL7R,CD3E,TCF7,BCL11B,CXCR4,LEPROTL1,CCR7,CD48,CD3G,GIMAP7,LEF1,ARL4C,HCST,BTG1,CD52,PIK3IP1,SPOCK2,TRBC2,FXYD5,CD3D,CD69,FYB1,SELL,PTPRC,ETS1,GPSM3,MAL,GIMAP4,GMFG,TXK,GYPC,IKZF1,GIMAP1,NOSIP,LCK,RIPOR2,LTB,ATM,SLC2A3,CAMK4,TRBC1,CYTIP,MCUB,STK4,LDHB,KLF2,CD247,TRABD2A,ACAP1,LIMD2	CD63,NAMPT,CEBPD,CST3,YBX3,PSAP,EGR1,GRN,NFIA,DSTN,ATF3,RRBP1,HSPA1B,CTSL,DDX3Y,RHOB,MEIS2,PDK4,SMIM14,RHOBTB3,METTL7A,NFIX,HSPA1A,EHF,CTSB,SCARB2,CTSZ,ACSL1,CD151,IER3,ZFHX3,UACA,NR4A1,HDLBP,RBM47,MAOA,SAT1,PTMS,CD81,FOXC1,CTNNA1,KLF10,MTUS1,AZGP1,LAMP2,PBX1,NFIB,NAPRT,CD9,S100A11
ENPEP	ENSG00000138792	tongue	basal_keratinocytes	0	2	2855	0.07	2	0.1	LRRC75A,C1orf56,IGKC,TIMP1,TPSB2,LGALS7B,TPSAB1,IFITM3,IGHA1,SPRR2B,SPRR2E,FCER1G,MARCO,RNASE1,S100A6,IFITM1,PHKG1,TYROBP,MT1E,VSIG4,RNASE2,FXYD5,SPRR2D,CD14,MT1G,CYBA,SPP1,AIF1,H2AC14,DEFB4A,LGALS1,SPRR2A,PI3,S100A4,MT2A,TMIGD3,RETN,PDZK1IP1,ISG15,HMOX1,S100A7,C4orf48,EMP3,MZB1,MYL9,CCL2,CFAP251,SERPINA1,ARHGDIB,CRIP1	SRRM1,DDX3Y,EIF1AY,ANKRD11,BTG2,HSP90AB1,SRRM2,BPTF,GOLGA4,EIF3A,AHNAK,LGALS7,FOS,JUN,PRRC2C,GOLGB1,NFE2L2,CCND1,DSP,SCAF11,CSNK1A1,CCNI,SF1,PNISR,FUS,KTN1,HSP90AA1,USP9Y,BRD4,DNTTIP2,DDX17,NAP1L1,ATRX,ZNF292,SLK,LDLR,APPL1,PTN,HSP90B1,TPR,SERBP1,CAST,DDX24,ASH1L,WNK1,KPNB1,EPRS1,KMT2C,CLINT1,PSMD1
ENPEP	ENSG00000138792	prostate	mixed_cell_types	5	1	1693	0.06	1	0.6	ARL14EPL,IGKV1-17,SFTPB,TMEM238L,TMEM213,BPIFA2,KRT14,FAM90A1,IGKV3-15,ERICH6B,ACSM2A,NTSR1,SPIC,SCGB2A2,NAT8,IGHV1-46,GNG13,IGLV2-18,HMX2,KCNV1,CSAG1,FABP1,MAP6D1,ACTRT2,HTR3C,HORMAD1,IGHG2,ENSG00000285043,SPINK7,ADGB,LRRC71,PNOC,LYZL4,AQP10,C20orf203,FOXI1,CABS1,DNAH12,NPY5R,MS4A18,UBD,GSTT4,ENSG00000285253,SLC22A9,COX6A2,SPC25,GABRA2,GPRC6A,DSCAM,DSG4	BTG1,HSP90AA1,TXNIP,HSP90AB1,ITM2B,PTMA,DDX5,TPT1,TSC22D3,EIF1,HMGB1,N4BP2L2,HNRNPA2B1,SRSF7,DNAJA1,FAU,PNRC1,SON,B2M,MYL12A,HSPA8,ACTB,UBA52,SARAF,HSPD1,HLA-C,CST3,TOMM7,EEF1A1,DUSP1,TMSB4X,GNAS,DDX17,RACK1,CFL1,ATP5F1E,DNAJB1,RBM39,SRRM2,H3-3B,SEPTIN7,TMBIM6,ARGLU1,SRP14,HLA-E,NCL,COX7C,BTF3,CCNI,ACTG1
ENPEP	ENSG00000138792	skeletal_muscle	t-cells	5	1	1674	0.06	2	0.8	CXCR4,CD52,CCL5,PTPRC,NKG7,HCST,IL32,CD3D,CST7,CD3E,CD48,GZMA,B2M,CD2,GNLY,TRBC2,DUSP2,ACAP1,ARL4C,PPP2R5C,ARHGDIB,TRBC1,STK4,GZMH,TRAC,CD3G,CD69,IKZF1,RAC2,BCL11B,GZMM,CORO1A,CD53,RUNX3,FYB1,CD37,CTSW,IL7R,GZMB,IL2RG,LCK,HOPX,LCP1,CYTIP,SLA,GMFG,SYTL3,FGFBP2,LAPTM5,BIN2	IFITM3,SPARCL1,TIMP3,CALD1,SERPING1,DCN,GSN,EMP2,CEBPD,CD63,LAPTM4A,S100A13,PMP22,COL6A2,NFIB,APP,EGR1,CFD,HSPG2,LHFPL6,CAVIN1,FBLN2,PLAC9,CST3,KLF4,LRP1,LTBP4,SPTBN1,EPB41L2,COL6A1,FILIP1L,ADIRF,NFIA,DST,CYBRD1,CAVIN3,TIMP2,FERMT2,LAMB2,CNN3,MFGE8,C1S,ANXA2,MAP1B,LAMC1,PDGFRL,CD59,MFAP4,FBLN1,PSAP
ENPEP	ENSG00000138792	breast	breast_glandular_cells	1	2	3920	0.05	3	0.1	ANKRD30A,AZGP1,GATA3,FOXA1,AFF3,XBP1,MAL2,ERBB4,TRPS1,EFHD1,ELOVL5,ACADSB,SLC39A6,FTO,LYPD6B,VAV3,AR,MYB,RAB27B,SPDEF,TFAP2B,ALCAM,AGR3,GPR160,TBX3,TFAP2A,MLPH,STC2,PLAT,DSP,SPINT2,PRLR,REEP6,MYO6,IRX3,RASEF,GALNT6,C3orf14,STARD10,PTHLH,SLC38A1,TBC1D9,ELAPOR1,GSTM3,TMC5,SRARP,SMIM22,GALNT7,SMIM14,PKIB	S100A4,LGALS1,SRGN,GMFG,IFI16,VSIR,VIM,ITM2A,GSN,MEF2C,CAVIN1,RGCC,CLEC2B,CD74,HLA-DMA,SGK1,GYPC,CAV2,HLA-E,VAMP5,ETS1,TIMP3,TCF4,TGFBR2,PLAC9,DPYSL2,GIMAP1,LHFPL6,CD37,LSP1,GIMAP4,SPARCL1,DAB2,PSMB9,PTPRC,FHL1,FXYD5,SERPINF1,TIMP2,GNG11,LAPTM5,COL6A2,CD36,EMP3,CARD16,A2M,COL15A1,FYN,HLA-DRB1,CAV1
ENPEP	ENSG00000138792	breast	t-cells	10	1	2194	0.05	1	0.6	KLRB1,IL7R,CD3D,CD52,CD7,CCL5,CRIP1,LEPROTL1,BCL11B,SYTL3,KLRC1,CREM,PTPRC,TRAT1,STAT4,SPINK2,GPR65,TRBC2,PDCD1,P2RY10,PDE4D,CD2,SPOCK2,GPR183,CXCR3,CCR7,PDE3B,CLEC2D,CST7,CXCR6,CXCR4,GRAP2,FXYD2,IL21R,SH2D2A,SH2D1A,GPR171,CD28,EMB,PAGE5,CD70,PBX4,TRAV6,FXYD7,CD8B,CD96,SNAI3,B3GALT2,CAMK4,SLA	HSP90AA1,FOS,CD63,LAPTM4A,DDX5,ITM2B,MARCKS,JUN,HNRNPA2B1,HSP90AB1,UBC,CD81,SELENOP,TPT1,EIF1,CIRBP,RAC1,NFIA,FCGRT,EIF4A2,PSAP,SRSF3,DNAJB1,DUSP1,ACTG1,PPP1R10,ACTB,TMSB10,TMEM59,JUNB,ZFP36L1,YBX1,CALM2,YWHAE,TMBIM6,UBB,HSPA1B,CD59,EIF5,WSB1,RTN4,PTMA,YBX3,HNRNPA1,H3-3B,IER2,DSTN,BRD2,PPP1R15A,H3-3A
ENPEP	ENSG00000138792	fallopian_tube	macrophages	16	1	1905	0.05	1	0.1	TYROBP,LAPTM5,SRGN,AIF1,MS4A6A,C1QA,MS4A7,FCER1G,FTH1,CSF1R,CTSS,CD74,FTL,GRN,CD163,HCLS1,C1QB,C1orf162,FCGR2A,ITGB2,GPX1,C1QC,C5AR1,NPC2,CD53,HLA-DRA,FCGRT,MS4A4A,CTSZ,MCL1,ARRB2,TGFBI,MSR1,GGTA1,PSAP,HLA-DMA,TBXAS1,CYBB,MRC1,CTSB,HLA-DPA1,RNASE6,CXCL16,THEMIS2,CD4,HLA-DMB,FGL2,RASGEF1B,MFSD1,CD83	IGFBP7,CRIP2,BCAM,CNN3,EPCAM,CLU,S100A16,DMKN,KRT18,ASS1,C19orf33,KRT8,ELF3,KRT19,WFDC2,CLDN4,CLDN3,KRT7,NPDC1,ISYNA1,S100A13,MSLN,TNFRSF12A,FHL2,CAV2,TM4SF1,PDLIM1,PERP,CLDN7,ID4,DAPL1,FAM107A,LAPTM4B,PDLIM4,CAVIN1,RARRES2,BEX3,RAB25,ADIRF,MUC1,TJP1,AR,ARHGAP29,FOLR1,TMEM238,LYPD1,TTYH1,ANXA3,DSP,PDZK1IP1
ENPEP	ENSG00000138792	tongue	basal_keratinocytes	2	1	1894	0.05	1	0.4	MYOZ2,MRLN,IGLV4-69,STRIT1,DEFB4B,IGHV3-73,OR6Q1,YIPF7,LRIT2,OR6Y1,OR10A3,CROCC2,SLC22A2,MYL2,TRAV26-2,LMOD2,PLET1,MSTN,DNMT3L,ENSG00000249773,SSTR3,IL25,NXPE2,ASB15,KRTAP12-1,FGA,NPIPB7,CRP,ANGPTL8,ACTA1,ATP4A,DRICH1,HSPB3,GRIA4,CELA2A,OR4F17,ARL5C,ZSCAN10,IGHV3-49,ZPBP,KLHDC7A,KCNQ2,PLAAT5,SCGB2A2,KERA,ALB,DMRT3,IGF2BP1,FGB,FAM9B	FAU,JUND,EEF1D,RACK1,UBA52,NACA,TOMM7,JUNB,TPT1,COX4I1,EEF1A1,PPIA,EIF1,PFN1,SRP14,ATP5F1E,COX7C,TMSB10,MZT2B,SLC25A6,NOP53,COX6A1,TMA7,BTF3,CLIC1,GAPDH,HINT1,COX6B1,ELOB,GPX4,C12orf57,CHCHD2,MYL6,OAZ1,HLA-A,ATP5F1D,GNAS,CFL1,SNRPD2,EIF3K,ATP5MG,UQCRH,NDUFB11,SOD1,SON,EDF1,ATP5ME,HSP90AB1,EEF1B2,NDUFB7
ENPEP	ENSG00000138792	adipose_tissue	t-cells	1	4	10011	0.04	4	0.2	IL7R,CXCR4,CD2,CD3E,LEPROTL1,STK4,SARAF,RCAN3,ETS1,FYB1,CD52,BCL11B,CD3D,FAM107B,ITK,CD40LG,SPOCK2,ARHGDIB,CNOT6L,PTGER4,CD48,CRYBG1,EZR,RORA,TRBC2,CD69,ZFP36L2,RHOH,PTPRC,B2M,BTG1,CD96,TRAT1,CD3G,TNFSF8,RGCC,CD28,SC5D,AP3M2,ARHGAP15,ZNF831,RNF19A,EML4,LTB,FXYD5,CDC14A,PARP8,IL32,GPR171,SMCHD1	CD63,IFITM3,CFD,COL6A2,GSN,DCN,SERPING1,LAPTM4A,CD81,SERPINF1,C1S,PSAP,LRP1,FCGRT,C1R,CALD1,S100A13,CEBPD,TIMP2,TIMP3,PMP22,COL6A1,FBLN2,NOVA1,RHOB,YBX3,PLAC9,SELENOP,LGALS3,SOD3,LHFPL6,TCF4,MGST1,CCDC80,TSPAN4,C3,GPNMB,GSTP1,CCN5,DPYSL2,JUN,TFPI,PCOLCE,FBLN1,COL6A3,GPC3,MXRA8,PRRX1,MFAP4,KLF4
ENPEP	ENSG00000138792	breast	breast_glandular_cells	4	1	2778	0.04	1	0	PERP,DSTN,CALM2,TMED2,NFIB,APP,EHF,CIRBP,PABPC1,SFRP1,PTMA,ELF3,HNRNPA1,CD59,KRT19,CCL28,CD24,CD9,MGST1,CHPT1,ST13,KRT8,EIF3E,GABRP,KRT18,VAPA,HMGN1,SPTSSA,PPP1CB,KIT,CCNI,YWHAE,TMEM123,TACSTD2,SDC4,ATP5MJ,TM4SF1,EEF1A1,NAP1L1,EIF4A2,SET,ATP1A1,NDRG2,PPDPF,COX7C,PLPP2,TSC22D1,CMPK1,EIF4B,BARX2	SRGN,PTPRC,GMFG,CCL5,S100A4,CD3E,LAPTM5,CD52,CLEC2B,CD2,CD37,GIMAP4,TRAC,CST7,GIMAP1,TCF4,CD3D,GZMA,CORO1A,CD36,CD53,GNG11,LHFPL6,APBB1IP,CD48,FYN,EGFL7,A2M,COL15A1,GIMAP7,LSP1,CD69,SPARCL1,TBC1D10C,EBF1,ITGA4,CXCL12,PECAM1,PLAC9,CLEC14A,ADGRL4,EMCN,LDB2,IFI27,VWF,MFNG,FHL1,CD3G,CTSW,ZEB2
ENPEP	ENSG00000138792	breast	breast_glandular_cells	9	1	2284	0.04	1	0.1	SFRP1,COX7C,TOMM7,COX4I1,TIMM13,SMIM22,SLC25A6,NDUFB1,ATP5MJ,UQCRH,RACK1,HINT1,UQCR11,UQCRQ,TMEM258,NAP1L1,UBA52,SNRPD2,FBL,PTRHD1,LSM5,SOX4,ATP5MG,C4orf48,TSTD1,ATP5ME,SYCE1L,MZT2B,EEF1D,SMDT1,FAU,EIF3E,ATP5MC2,ROMO1,NHP2,SET,POLR2I,ANAPC11,NPM3,EIF2S3,ERGIC3,DNPH1,BTF3,CUTA,COX7A2,NDUFB11,KIT,SNRPE,NTRK2,COMMD6	SRGN,S100A4,PTPRC,TGFB1,CCL5,GMFG,CD3D,CD3E,CLEC2B,CD2,CD52,TUBB4B,SRSF7,VIM,CORO1A,TSC22D3,TRAC,TRBC2,CD69,GIMAP1,GIMAP4,CD3G,FYN,CD37,VSIR,GSN,ETS1,TBC1D10C,HLA-E,TAGAP,IFI16,GZMA,LAPTM5,APBB1IP,CD53,CD48,ID3,TRBC1,LSP1,CD36,GNG11,CST7,CD247,MEF2C,GIMAP7,HLA-DRB1,HOPX,EGFL7,IFI27,MFNG
ENPEP	ENSG00000138792	prostate	basal_prostatic_cells	3	1	2264	0.04	1	0	EGR1,KRT5,PERP,S100A14,ATF3,F3,SELENOP,FOS,ITGB1,KRT19,PDLIM1,PPP1R15A,CCNL1,YBX3,PAWR,SPATS2L,HCAR3,IER2,SLC16A12,CLDN1,ANXA1,HCAR2,BTG2,MUC15,NFE2L2,LIMA1,RETREG1,SOCS3,ZFP36,PNRC1,MPZL2,FGFR2,WEE1,EFEMP1,SCPEP1,FOSB,C16orf74,FLRT3,TACSTD2,SCARA3,LAMB3,DDX5,PLS3,KRT17,ETS2,CLDN4,NFKBIA,KIAA1217,RAP2B,JUNB	LCP1,PTPRC,CXCR4,IKZF1,GIMAP7,FYB1,APBB1IP,HCLS1,CD53,GIMAP4,SRGN,HLA-DPB1,EVI2B,GMFG,SLA,A2M,AIF1,CD2,GUCY1A1,MS4A6A,TYROBP,C1QB,HLA-DQB1,CD3G,C1QA,CD37,LST1,ELAPOR1,C1QC,LAPTM5,NIBAN1,SLC45A3,KLK3,ACP3,HLA-DPA1,CPM,KLK2,ZEB2,CD48,AFF3,RGS1,CPE,ALOX15B,KLK4,HLA-DRA,CORO1A,SLC2A3,VSIG4,PRDM1,RGS2
ENPEP	ENSG00000138792	salivary_gland	b-cells	3	1	2396	0.04	1	0.1	CD37,CD52,CD79A,CXCR4,BANK1,CD74,TNFRSF13C,HLA-DRA,MS4A1,BLK,BTG1,SMAP2,HLA-DQB1,LAPTM5,CD79B,HLA-DPB1,RALGPS2,KLF2,CD48,IRF8,MARCHF1,RIPOR2,LTB,CD22,P2RX5,VPREB3,FCMR,HLA-DPA1,LY86,POU2F2,PRKCB,TP53INP1,LY9,SEL1L3,SP110,SCIMP,PAX5,ADAM28,HLA-B,MEF2C,HLA-DQA1,SWAP70,BCL11A,HVCN1,GPR183,AIM2,HLA-C,HLA-DMB,EVI2B,CYBA	NFIA,CD63,NAMPT,JUN,CEBPD,YBX3,CTSL,DSTN,ITM2B,CST3,ATF3,GABARAPL1,FOS,PTMS,ZFP36,DNAJB1,CPD,DDX3Y,FOSB,NFIC,CEBPB,BRI3,HSPA1B,EGR1,PSAP,ID2,MEIS2,GLUL,NFIX,SCARB2,MTUS1,PDK4,ACTN1,S100A11,LIMA1,IER3,HSPA1A,RHOBTB3,SPATS2L,AAK1,EHF,H2AJ,MAOA,LAMP2,KLF10,PAM,IER2,SLC38A2,PBX1,OGFRL1
ENPEP	ENSG00000138792	breast	t-cells	2	1	3428	0.03	1	0.1	CCL5,CD3E,CD3D,CXCR4,PTPRC,UBE2S,JUNB,HCST,CD8A,TRAC,TRBC2,CD69,STK17A,CD2,CTSW,TSC22D3,DUSP2,ACAP1,CD7,CD3G,CD52,HOPX,LCK,TNFAIP3,TGFB1,CD8B,ZNF331,STK4,ODC1,NR4A2,PTPN22,RUNX3,RAC2,CST7,SRSF7,IL32,GZMM,SRGN,STK17B,TAGAP,YPEL5,TUBA4A,BTG1,EVL,PPP2R5C,SOCS1,CORO1A,TRBC1,SAMSN1,TBC1D10C	MARCKS,SELENOP,LAPTM4A,FCGRT,CD59,NFIA,RAC1,S100A13,DSTN,APP,CD63,PSAP,CD151,GSN,ADIRF,KLF4,TCEAL9,NFIB,CNN3,HES1,S100A16,HSBP1,ATOX1,LGALS3BP,PPIC,CTTN,MGST2,IFITM3,SERPING1,TSPAN13,CST3,TSC22D1,ENAH,CAVIN1,IFNGR2,ARHGAP29,PTMS,YBX3,CDK2AP1,SNX3,BRI3,TPM1,RAB13,SERF2,ANXA2,GPX4,BEX3,EPHX1,NPDC1,HSPB1
ENPEP	ENSG00000138792	lung	macrophages	2	1	3001	0.03	1	0	TMSB4X,FCER1G,VIM,MS4A7,TYROBP,CYBA,LAPTM5,ALOX5AP,S100A11,FTH1,CXCL16,MCEMP1,HLA-B,CD74,C1QA,B2M,HLA-DRB5,TSPO,ARPC3,GRN,CD52,GSTO1,HLA-DRA,HLA-DPA1,MGST3,CTSS,PYCARD,S100A4,HLA-C,CEBPB,NCF2,SLC11A1,SPI1,GMFG,HLA-DPB1,VSIG4,GLIPR2,CD37,LTA4H,PPARG,C1orf162,CD81,MRC1,ALDH2,FCGRT,OAZ1,ITM2B,UBB,HLA-DQB1,OLR1	CNN3,IFITM2,SPTBN1,EPCAM,HOPX,SFTPB,ADGRF5,MAL2,MUC1,SFTA2,RNASE1,LIMCH1,PLS3,ZBTB16,TSPAN13,CTTN,FERMT2,NKX2-1,NCKAP1,TMEM125,NAPSA,CLDN4,DUOX1,NEDD4L,LPCAT1,SLC34A2,LMO3,MALL,SCNN1A,RBPMS,BCAM,ADIRF,DSTN,GPRC5A,SLC25A4,DMKN,IL1R1,OSMR,IRX2,MYO1B,IFITM3,PEBP4,CADM1,YAP1,ID1,TJP1,SLC39A8,AQP1,PAWR,EFEMP1
ENPEP	ENSG00000138792	thymus	t-cells	0	1	3806	0.03	1	0	SARAF,CD3E,TCF7,ITK,LEF1,ZAP70,CD7,LEPROTL1,LCK,SPOCK2,CAMK4,IL7R,PTGER4,IKZF1,CD6,FXYD5,ACAP1,CCND3,EVL,PTPRCAP,BTG1,ZFP36L2,ARL4C,PIK3IP1,FYB1,CD5,TSC22D3,CD69,RASGRP2,INPP4B,CD3D,ARHGDIB,TNFSF8,JAK3,TMC8,GPSM3,ETS1,MAL,SELL,NCK2,ARHGAP45,CCNH,RGS14,SEMA4D,LCP2,CCR7,OXNAD1,ARHGEF1,DENND2D,CDKN1B	YBX3,MEF2C,CLIC4,TCF4,SPARCL1,TNS2,SWAP70,CD74,PTMS,CAVIN1,TIMP3,HLA-DRA,HSPG2,IGFBP7,LAMB2,EMP2,IFITM3,LGALS3,CEBPD,PDLIM1,CTNNA1,HLA-DPA1,HLA-DRB1,GAS6,CD63,COX7A1,CNN3,EHD2,LTBR,LAPTM4A,EGR1,GNG11,CST3,CD81,CD151,CD79A,MARCKS,NFIB,LEPROT,CCDC50,PMP22,RBPMS,PKIG,LAMC1,S100A13,LHFPL6,HLA-DQA2,EPHX1,MGLL,PLAC9
ENPEP	ENSG00000138792	breast	t-cells	0	1	4621	0.02	1	0.1	CD3D,CD2,CD52,CD3E,ACAP1,PTPRC,TRAC,LCK,CD3G,TRBC2,TBC1D10C,CORO1A,BCL11B,RAC2,IL32,STK4,TRAF3IP3,TRBC1,CD69,HCST,LTB,CD37,IL7R,CD247,CD48,CCL5,EVL,STK17A,SIT1,SPOCK2,CD6,SAMSN1,SEPTIN1,SKAP1,CD96,GZMA,TGFB1,TAGAP,LCP1,TNFAIP3,KLRB1,CD40LG,ICAM3,GZMM,PSTPIP1,STK17B,IKZF1,IL2RG,TSC22D3,GPSM3	MARCKS,LAPTM4A,CD63,SELENOP,NFIA,FCGRT,CD59,RAC1,PTMS,PSAP,DSTN,YBX3,S100A13,GSN,ADIRF,CD151,CNN3,TCEAL9,KLF4,ANXA2,GSTP1,HES1,IFITM3,PPIC,HSBP1,SNX3,CD81,CAVIN1,TSC22D1,CST3,NFIB,SERPING1,MGST2,APP,TSPAN13,POLR2L,DPYSL2,ATP5ME,ARHGAP29,LEPROT,CYSTM1,ENAH,C1orf21,S100A16,ATOX1,EPHX1,PMP22,EMP2,EGR1,YWHAE
ENPEP	ENSG00000138792	adipose_tissue	b-cells	18	0	735	0	0	0	CD74,CD37,TNFRSF13C,MS4A1,BANK1,CD79A,EEF1B2,LAPTM5,FAU,BTG1,SMAP2,EEF1A1,RALGPS2,PRDM2,EZR,LYN,LTB,CD52,MEF2C,BCL11A,BLK,PRKCB,NOP53,ISG20,GNG7,HLA-DRA,ADAM28,TLE1,LY9,AFF3,IGHD,RHOH,LIMD2,TNFRSF13B,PTMA,IRF8,NFKBID,TMEM243,FCRL1,TP53INP1,CD83,PTPN1,SYNGR2,ARHGAP24,MARCHF1,NACA,BIRC3,COBLL1,P2RX5,CD79B	IFITM3,CALD1,C1R,PMP22,DCN,PDGFRL,OLFML3,LHFPL6,SERPING1,CFD,C1S,PCOLCE,PRRX1,CEBPD,COX7A1,COL6A2,LRP1,SELENOP,CCN5,ECM1,COL1A2,ISLR,COL6A1,LAMB2,ANGPTL2,SERPINF1,FBLN2,PLAC9,CST3,HTRA1,PDGFRA,EFEMP1,MRC2,CCDC80,MFAP4,FSTL1,NFIB,THY1,GPNMB,FBLN1,NNMT,TSPAN4,IGFBP6,LGALS3BP,SPARC,GSN,OGN,SASH1,GPX3,C3
ENPEP	ENSG00000138792	adipose_tissue	dendritic_cells	20	0	167	0	0	0	CD74,SEC61B,IRF4,RNASET2,PPP1R14B,ITM2C,CYBA,NPC2,RRBP1,FYTTD1,CORO1C,CXCR3,GPR183,TAMALIN,EZR,CTSB,C12orf75,GPX1,THEMIS2,ALOX5AP,DSTN,ANKRD11,SEL1L3,RNF149,SLC15A4,HERPUD1,DDX24,GZMB,PLD4,PABPC1,RUBCN,IRF2BP2,CXCR4,AKAP13,BCL2L11,P2RY6,IL3RA,HSP90B1,PRKCB,N4BP2L1,JCHAIN,CD2AP,PTMA,HLA-DRA,TPT1,SSR4,PMEPA1,APP,IRF8,SLC7A5	CFD,DCN,COL6A2,FBLN2,NOVA1,C1S,C1R,LGALS3BP,SOD3,CCDC80,C3,PCOLCE,COL6A3,MXRA8,COL6A1,PRRX1,CXCL12,OLFML3,JUN,ADH1B,PDGFRL,COL1A2,CAVIN1,PLPP3,MGP,FBLN1,GPX3,HTRA1,CCN5,LAMB2,MMP2,PLAC9,LUM,CALD1,PDGFRA,APOD,ABCA8,PRELP,LRP1,IGFBP4,MRC2,NTRK2,PODN,CPE,LAMA4,MFAP4,EFEMP1,CFH,ISLR,ECM1
ENPEP	ENSG00000138792	adipose_tissue	macrophages	10	0	2669	0	0	0	HLA-DRA,CD74,HLA-DPB1,HLA-DPA1,TPT1,FTH1,HLA-DMA,TYROBP,SRGN,HLA-DRB1,HLA-DQB1,UBA52,HLA-DQA1,FAU,EIF1,YBX1,LAPTM5,ATP5F1E,EEF1A1,TMSB10,H3-3A,PTMA,CXCL16,CLEC10A,OAZ1,GPX1,FCER1G,GPR183,EEF1B2,CYBA,TAMALIN,NACA,C1orf162,CST3,ARPC3,RACK1,SLC25A6,FCER1A,BTF3,COX4I1,CLIC1,LST1,STX11,AIF1,RILPL2,SAT1,TAGLN2,VIM,CTSS,HLA-DMB	CFD,COL6A2,DCN,C1S,C1R,TIMP3,COL6A1,CALD1,NOVA1,GSN,PLAC9,SOD3,SERPING1,ITM2A,CCDC80,CCN5,C3,FBLN2,GPC3,FBLN1,MXRA8,COL6A3,FBLN5,PRRX1,MMP2,MFAP4,AEBP1,S100A13,NFIB,CXCL12,ADH1B,COL1A2,MGP,PDGFRL,PLPP3,PCOLCE,LUM,OLFML3,LAMC1,EBF1,HSPG2,TNXB,CAVIN1,APOD,PDGFRA,PRELP,ABCA8,HTRA1,SPARC,NFIA
ENPEP	ENSG00000138792	adipose_tissue	macrophages	9	0	2888	0	0	0	LAPTM5,FTH1,SRGN,SAT1,TYROBP,CTSS,FCER1G,C5AR1,TPT1,OAZ1,AIF1,FCN1,NFKBIA,PABPC1,LST1,CD74,UBA52,H3-3A,MS4A6A,PLAUR,HLA-DRA,LYZ,ETS2,FCGR2A,COTL1,BCL2A1,SAMSN1,CXCL8,NAMPT,PNRC1,IER3,SDCBP,HLA-DMA,CEBPB,VAPA,KDM6B,ZEB2,CLEC7A,RILPL2,IRAK3,TLR2,APLP2,AP1S2,GPX1,MS4A7,CD163,RAB31,TNFAIP3,SLC25A6,ELL2	DCN,COL6A2,CFD,C1S,C1R,GSN,CALD1,FBLN2,COL6A1,NOVA1,PLAC9,SOD3,CCDC80,CCN5,C3,SERPING1,GPC3,FBLN1,COL6A3,PCOLCE,MXRA8,S100A13,MMP2,SERPINF1,MFAP4,ITM2A,FBLN5,PRRX1,AEBP1,NFIB,OLFML3,CXCL12,COL1A2,PDGFRL,MGP,ADH1B,SELENOM,LUM,TIMP3,IGFBP4,LAMC1,EBF1,PLPP3,TNXB,PDGFRA,HSPG2,APOD,HTRA1,ABCA8,PRELP
ENPEP	ENSG00000138792	adipose_tissue	monocytes	17	0	889	0	0	0	TYROBP,FTH1,LAPTM5,COTL1,SAT1,CTSS,FCER1G,LST1,ASAH1,OAZ1,AIF1,SERPINA1,H3-3A,ARPC3,NAP1L1,C5AR1,MS4A7,PSAP,HLA-E,YBX1,FTL,SAMSN1,SLC25A6,TPM3,LILRA5,IFITM2,NAMPT,CMTM6,RNF144B,LILRB2,NACA,LYN,GNAI2,SRGN,S100A11,TKT,CYTIP,PABPC1,SERP1,ACTB,B2M,IRAK3,CFL1,CLEC7A,EEF1A1,FPR1,CYBA,CD37,UBA52,UQCRB	COL6A2,DCN,GSN,C1S,C1R,SERPING1,CFD,TIMP3,CALD1,COL6A1,FBLN2,SERPINF1,NOVA1,SOD3,PLAC9,CCDC80,CCN5,IGFBP4,GPC3,PRRX1,COL6A3,NFIB,MMP2,AEBP1,FBLN1,CXCL12,OLFML3,S100A13,FBLN5,PDGFRL,COL1A2,MGP,ADH1B,MXRA8,LUM,LAMC1,CAVIN1,HTRA1,EBF1,GPNMB,ITM2A,PCOLCE,PDGFRA,PLPP3,SSPN,APOD,ABCA8,PRELP,TNXB,HSPG2
ENPEP	ENSG00000138792	adipose_tissue	nk-cells	14	0	1302	0	0	0	CD7,NKG7,CTSW,SRGN,KLRD1,KLRC1,REL,FAM177A1,MATK,KLRB1,GZMK,TYROBP,XCL2,HCST,B3GNT7,CEMIP2,IFITM2,ADGRE5,BHLHE40,CMC1,CDC42SE1,TNFRSF18,HOPX,XCL1,FOSL2,IL2RB,MAP3K8,DUSP2,NFKB1,MCTP2,BTG1,GPR65,RUNX3,TXK,EFHD2,STAT4,C1orf56,IL2RG,ICAM3,TGFB1,GZMA,PLAC8,TAMALIN,AREG,TNFSF14,RHOF,SLFN13,ALOX5AP,SYTL3,IKZF1	CFD,COL6A2,DCN,GSN,SERPING1,SERPINF1,C1S,LRP1,C1R,CALD1,TIMP3,COL6A1,PMP22,FCGRT,FBLN2,NOVA1,PLAC9,SOD3,SELENOP,LHFPL6,MGST1,CCDC80,C3,CCN5,GPNMB,GPC3,FBLN1,COL6A3,PRRX1,RHOB,NFIB,LGALS3BP,MFAP4,TIMP2,MMP2,FBLN5,CXCL12,S100A13,MXRA8,COL1A2,ADH1B,MGP,PDGFRL,OLFML3,CYBRD1,EPHX1,EBF1,GPX3,PLPP3,LUM
ENPEP	ENSG00000138792	adipose_tissue	nk-cells	4	0	5823	0	0	0	NKG7,GNLY,KLRD1,GZMB,CST7,CD247,PRF1,FGFBP2,CD7,FCGR3A,CTSW,KLRF1,GZMM,HLA-C,CCL5,PLAC8,SYTL3,GZMH,ABHD17A,SPON2,PPP2R5C,CMC1,EFHD2,CLIC3,S1PR5,METRNL,SH2D2A,PYHIN1,AKNA,MYOM2,RUNX3,GZMA,SLA2,HSH2D,HOPX,KLRB1,ADGRG1,CEP78,CEMIP2,GPR65,HAVCR2,LAIR2,IL2RB,BIN2,LITAF,ISG20,SAMD3,TXK,ARL4C,HLA-A	VIM,S100A10,LGALS3,CFD,FOS,GSN,DCN,S100A11,SERPING1,ZFP36,S100A6,COL6A2,FCGRT,TIMP2,SERPINF1,C1S,LRP1,ANXA5,ITM2B,C1R,ANXA2,CALD1,LMNA,S100A13,TIMP3,JUN,COL6A1,PMP22,FBLN2,DUSP1,NOVA1,IFITM3,LAPTM4A,PLAC9,RHOB,SELENOP,SOD3,LGALS3BP,LHFPL6,MGST1,CD63,KLF4,YBX3,CCDC80,JUNB,C3,FOSB,GPNMB,JUND,CCN5
ENPEP	ENSG00000138792	adipose_tissue	schwann_cells	19	0	337	0	0	0	CD74,HLA-DPA1,HLA-DRA,HLA-DPB1,FAU,UBA52,HLA-B,CPVL,EEF1B2,C1orf162,HLA-DMA,HLA-DQA1,SLC25A6,ATP5F1E,SNX3,C1orf54,NACA,EEF1A1,HLA-DRB1,BTF3,RGS10,TMSB10,CXCL16,COX7C,B2M,TPT1,HLA-A,ATP5MG,ARPC3,ACTG1,RACK1,HLA-DQB1,HLA-C,NAP1L1,H3-3A,CST3,ACTB,GPX1,COX4I1,TMSB4X,VIM,PABPC1,ATP5MC2,MYL6,FTH1,CPNE3,OAZ1,LSP1,TAGLN2,CLEC9A	CFD,DCN,COL6A2,C1S,CALD1,C1R,TIMP3,LRP1,NOVA1,SOD3,PMP22,PLAC9,CCN5,CCDC80,FBLN1,GSN,MXRA8,FBLN5,MFAP4,NFIB,MMP2,GPC3,COL6A3,AEBP1,OLFML3,GPNMB,CXCL12,C3,SERPING1,ADH1B,PDGFRL,COL1A2,CAVIN1,MGP,SELENOP,LUM,COL6A1,NFIA,PRRX1,PDGFRA,APOD,ABCA8,PRELP,NTRK2,CD34,PODN,CPE,TNXB,LAMA4,SPARC
ENPEP	ENSG00000138792	adipose_tissue	t-cells	11	0	2144	0	0	0	KLRB1,IL7R,RORA,GZMK,SPOCK2,CXCR4,PPP2R5C,GPR65,ERN1,HLA-C,CD3E,PTPRC,MGAT4A,DUSP2,KLRG1,HLA-B,ARL4C,MYBL1,CCL5,PARP8,GTF3C1,PRF1,NCR3,ETS1,NKG7,CD7,RUNX3,TLE1,CST7,EEF1A1,PDE4D,CD48,STAT4,LYAR,SYNE2,HCST,LTB,G3BP2,TRGC2,CTSW,TGFB1,CD3D,BTG1,EML4,B2M,GPR171,CNOT6L,TOB1,ALOX5AP,CD8A	CFD,GSN,DCN,IFITM3,SERPING1,COL6A2,C1S,SERPINF1,LRP1,C1R,TIMP2,CALD1,TIMP3,PMP22,S100A13,FBLN2,COL6A1,NOVA1,PLAC9,RHOB,SELENOP,SOD3,LHFPL6,TCF4,FCGRT,MGST1,CCDC80,C3,GPNMB,CCN5,TFPI,FBLN1,KLF4,MXRA8,GPC3,COL6A3,CD63,MFAP4,MMP2,PRRX1,NFIB,TSPAN4,FBLN5,CXCL12,EPHX1,AEBP1,OLFML3,PCOLCE,LAPTM4A,ADH1B
ENPEP	ENSG00000138792	adipose_tissue	t-cells	16	0	1157	0	0	0	IL32,BATF,CTLA4,TIGIT,B2M,CD3D,BTG3,UGP2,PRDM1,HPGD,CARD16,FYB1,CD52,HLA-A,TBC1D4,RCAN3,ICOS,TRAC,CD3E,CD27,ARHGDIB,TRBC2,IKZF2,STAM,GBP5,ICAM3,STK17B,CTSC,SPOCK2,SKAP1,RTKN2,SLAMF1,PBXIP1,TRBC1,IPCEF1,TNFRSF9,ETS1,GBP2,CDKN1B,TOX,STK4,DUSP4,TNFRSF18,USP15,HLA-B,PMAIP1,SAMSN1,PHTF2,NSD3,RAC2	IFITM3,CFD,COL6A2,GSN,DCN,SERPING1,C1S,SERPINF1,LRP1,C1R,CEBPD,CALD1,TIMP3,FBLN2,PMP22,COL6A1,NOVA1,S100A13,PLAC9,SOD3,LHFPL6,SELENOP,FCGRT,RHOB,CCDC80,MGST1,GPNMB,C3,CCN5,TFPI,FBLN1,GPC3,MXRA8,FBLN5,IGFBP4,GLUL,PRRX1,COL6A3,NFIB,MMP2,MFAP4,AEBP1,EPHX1,CYBRD1,CXCL12,OLFML3,JUN,ADH1B,PDGFRL,COL1A2
ENPEP	ENSG00000138792	adipose_tissue	t-cells	21	0	152	0	0	0	STMN1,B2M,HLA-C,MZT2B,HLA-A,CXCR4,CLIC1,H2AZ2,COX8A,PTMA,HMGB1,RAC2,HMGN2,HLA-B,HMGB2,CD3E,PFN1,COX6C,MYL12B,TUBA1B,PPDPF,SEPTIN7,CRIP1,CALM1,DEK,GAPDH,MAZ,GZMA,RBM8A,CENPF,H3-3B,ARHGDIB,SH3BGRL3,CALM2,CFL1,UBB,UBALD2,BUB3,CKS2,ACTB,NUCKS1,UBE2S,TUBB,CALM3,ATP5MG,CKS1B,TUBB4B,SYNE2,MZT2A,HSPA8	CFD,DCN,GSN,C1S,C1R,CALD1,TIMP3,SERPING1,PLAC9,SOD3,COL6A1,MGST1,SERPINF1,C3,GPNMB,CCN5,CCDC80,FBLN1,GPC3,MXRA8,COL6A2,PRRX1,MFAP4,NFIB,MMP2,NOVA1,SELENOP,CYBRD1,CXCL12,OLFML3,ADH1B,PDGFRL,COL1A2,MGP,EBF1,GPX3,PLTP,HSPG2,LUM,LAMC1,HTRA1,LAMB2,TNXB,PDGFRA,TMEM176B,SSPN,ABCA8,PRELP,SPARC,APOD
ENPEP	ENSG00000138792	adipose_tissue	t-cells	3	0	7200	0	0	0	CCL5,GZMK,CD8A,DUSP2,PTPRC,TUBA4A,CXCR4,PPP2R5C,RUNX3,CST7,CD8B,CD3E,CNOT6L,CD7,ETS1,HLA-B,ITGA4,CEMIP2,CRTAM,BCL11B,LEPROTL1,GZMM,RNF19A,CD3D,RHOH,PIK3R1,SH2D1A,HLA-A,PARP8,PTPN22,ARHGDIB,HCST,CALM1,ISG20,EZR,TRGC2,EML4,SLA,AKNA,SYTL3,RBM38,SRSF7,SRSF2,CREM,FYN,NKG7,TGFB1,STK17A,LYAR,CD69	IFITM3,CFD,GSN,COL6A2,DCN,SERPING1,CD63,SERPINF1,C1S,LRP1,FCGRT,LAPTM4A,PSAP,C1R,CEBPD,ITM2B,CALD1,S100A13,TIMP3,TIMP2,PMP22,COL6A1,LGALS3,FBLN2,NOVA1,PLAC9,SELENOP,RHOB,SOD3,LHFPL6,TCF4,MGST1,LGALS3BP,CCDC80,C3,GPNMB,JUN,TSPAN4,KLF4,CCN5,TFPI,FBLN1,COL6A3,GPC3,MXRA8,PCOLCE,FBLN5,MFAP4,PRRX1,MMP2
ENPEP	ENSG00000138792	adipose_tissue	t-cells	7	0	3989	0	0	0	NKG7,GZMH,CCL5,GZMB,GNLY,CST7,KLRD1,FGFBP2,HLA-C,PPP2R5C,PRF1,CD3G,CD8A,HLA-B,SYTL3,PTPRC,CD3D,B2M,CTSW,CD3E,ISG20,GZMM,AKNA,SAMD3,FCGR3A,HLA-E,ADGRG1,TRGC2,CNOT6L,RUNX3,ABHD17A,ZEB2,HLA-A,GTF3C1,CD247,SLA2,ITGA4,S1PR5,PYHIN1,RASGRP1,TUBA4A,CALM1,PTPN22,SH2D2A,BIN2,CD7,HLA-F,IQGAP2,HCST,TRBC1	CFD,IFITM3,GSN,DCN,SERPING1,LGALS3,SERPINF1,C1S,LRP1,COL6A2,TIMP2,C1R,CEBPD,FCGRT,CALD1,FOS,S100A13,VIM,TIMP3,COL6A1,PMP22,NOVA1,CD63,PLAC9,FBLN2,SOD3,SELENOP,RHOB,LHFPL6,MGST1,LGALS3BP,CCDC80,TCF4,KLF4,C3,JUN,GPNMB,ANXA2,CCN5,LAPTM4A,TSPAN4,TFPI,FBLN1,COL6A3,GPC3,MXRA8,IGFBP4,PRRX1,MFAP4,MMP2
ENPEP	ENSG00000138792	bone_marrow	b-cells	3	0	491	0	0	0	CD74,HLA-DRA,CD37,CD79A,MS4A1,BANK1,CD79B,AFF3,HLA-DRB1,RALGPS2,HLA-DQA1,MEF2C,NIBAN3,HLA-DQB1,VPREB3,FCRL1,ADAM28,HVCN1,HLA-DPA1,CD52,SWAP70,STX7,SYPL1,MARCHF1,BIRC3,HLA-DPB1,PAX5,CD22,IRF8,BCL11A,CD24,FCMR,FCRLA,SNX2,SPIB,BLK,ARHGAP24,GAPT,CD40,TNFRSF13C,TCF4,EBF1,FCER2,HLA-DOB,FCRL2,METTL8,POU2F2,TCL1A,RUBCNL,ALOX5	IL32,CD3E,IFITM1,HCST,CTSW,GIMAP4,CCL5,GZMA,CST7,FYB1,GZMM,GIMAP7,CD3D,CD2,NKG7,CD7,S100A4,CD3G,ID2,PLAAT4,LCK,B2M,MYL12A,LCP2,ZAP70,ANXA1,GIMAP1,KLRG1,KLRD1,CD247,CD8A,SRGN,TRBC1,TC2N,ITK,PRKCH,IFITM2,HLA-A,SH2D2A,FYN,PRF1,PFN1,MYBL1,GZMH,KLRB1,SYTL3,STAT4,ITGB2,MYL6,SH3BGRL3
ENPEP	ENSG00000138792	bone_marrow	b-cells	9	0	44	0	0	0	HLA-DRA,CD74,FAU,HLA-DPA1,HLA-DRB1,HLA-DPB1,HLA-DQB1,PTPRC,HLA-DQA1,CIRBP,EEF1D,TXNIP,PNRC1,LAPTM5,CD37,BANK1,MS4A1,SUMO2,BTG1,HLA-E,HLA-C,SNX2,EEF1A1,LSP1,MEF2C,SMCHD1,HLA-B,B2M,RAC2,TPT1,IKZF3,H3-3B,UBC,EEF1B2,PTPRCAP,HLA-DRB5,SYPL1,COX4I1,HLA-DMA,PNISR,HLA-A,PTMA,ATP6V1G1,SCAF11,STK17A,EIF3F,JAK1,CAP1,RIPOR2,EEF2	CD28,CMTR2,TIMM50,DDX19A,TRIM37,NSG1,IL18RAP,DDIT3,SVIL,POLR1E,CHKB,DDX49,PEMT,DNMT3A,DCP1B,HECTD3,MGME1,CORO7,MOB1B,PLCB1,TRAPPC14,GNAQ,MID1IP1,CPLANE1,EPG5,UBALD1,PIAS4,PRKCA,DCAF17,SLC25A53,GPD2,PCGF3,NOC4L,MTHFD1,PGM2,ELAC1,SLC25A22,ACTN1,APOBR,DLAT,SUSD1,TIMM21,LGALS3,NSUN4,NAGA,CHST14,FOCAD,PLBD2,IGFBP7,CPT2
ENPEP	ENSG00000138792	bone_marrow	erythroid_cells	7	0	118	0	0	0	YBX3,BSG,SNCA,CAT,EIF2AK1,HBA1,HMBS,FECH,HBA2,UROD,SEC62,SLC25A39,HBB,GYPC,NFE2,FAM210B,MPP1,TRIM58,NUDT4,BLVRB,H1-0,GCLC,STOM,NARF,SLC40A1,TOP1,SLC25A37,BNIP3L,MINPP1,TRAK2,AHSP,CPOX,PRDX6,SPTA1,NCOA4,SNX3,ALAS2,H3-3A,USP15,FBXO7,ANK1,SLC4A1,RHAG,RAD23A,TFDP2,MOB1B,HBD,CISD2,TFRC,UBB	IFITM1,GPR171,KLRB1,CCL5,GPR65,TCF7,GZMM,FCRL6,MYBL1,MAML2,GZMA,KLRD1,CD69,BTG1,TRGV9,CD48,TRGC1,SLAMF1,PARP8,CLIC3,IL7R,CCL4,GIMAP4,PCED1B,VPREB3,TRAV29DV5,IL18RAP,PRDM1,KLRC1,COL6A2,TRBV4-2,NXPE3,PDCD1,LTB,ANK3,HCST,PLK3,GBP5,PITPNM1,NCF1,NFKB2,TMEM273,ARHGAP24,SOCS1,NUAK2,KLRF1,FCGR3A,CCR7,CD22,KLHDC7B
ENPEP	ENSG00000138792	bone_marrow	macrophages	5	0	184	0	0	0	TYROBP,AIF1,CYBB,MPEG1,OAZ1,FCER1G,CTSS,PSAP,SPI1,SAT1,COTL1,TYMP,CST3,GABARAP,S100A11,SRGN,RAC1,CEBPD,FTL,NPC2,CD302,FTH1,CEBPB,FCN1,LST1,FKBP1A,IFI30,SH3BGRL3,PPT1,GRN,SERF2,APLP2,ZEB2,RHOA,VMP1,SERPINA1,VSIR,CSTA,C1orf162,TSPO,BRI3,TMEM167A,ATP5F1E,FGL2,PYCARD,CLEC12A,CTSD,RAB31,STXBP2,CSF1R	IL32,PTPRCAP,CD3E,CCL5,CD3D,TRBC2,GZMM,CD69,KLRB1,SKAP1,TRAC,KLRG1,ETS1,CD3G,PYHIN1,LTB,FCMR,CTSW,TRAT1,GZMK,S1PR5,CD5,SCML4,CD8B,SPOCK2,SAMD3,GZMH,CST7,IL7R,BCL11B,CD2,ITM2A,TCF7,NKG7,CD8A,RHOH,SIT1,LIME1,SYNE2,RORA,PRKCH,LCK,CD96,SEPTIN1,GZMA,TC2N,CD247,PRF1,F2R,LEF1
ENPEP	ENSG00000138792	bone_marrow	plasma_cells	8	0	45	0	0	0	LMAN1,PRDX4,SPCS3,PPIB,SPCS2,SEC14L1,CYBA,SERP1,SSR3,SSR4,TMED10,P4HB,SDF2L1,POU2AF1,PDIA6,MYDGF,SEC11C,HSP90B1,ERGIC3,TRAM1,B2M,FKBP11,NDUFB11,MZB1,HM13,HLA-C,XBP1,GAS6,SEC61B,ITM2C,ERLEC1,KDELR2,SEC62,TMBIM6,UBE2J1,BTG2,NDUFA1,SEC61G,SPCS1,PDIA4,RRBP1,TXNDC15,ROMO1,TMEM258,CISD2,KDELR1,OSTC,UQCR11,DERL1,DDOST	INPP4B,PTGER2,SATB1,TNFRSF1A,IL7R,CISH,LTB,CD244,SESN3,MS4A1,MCOLN2,ABHD13,PLEKHA1,AFF3,TXK,TGIF1,CD40LG,TESPA1,CD28,APBB1,CCR7,ZNF737,KLRC2,TYROBP,PSTPIP2,SORBS3,MAL,SPNS3,ITGAM,CD4,SERINC5,STMN3,BBS2,GPR18,ZNF83,DPP4,NSG1,TRAV29DV5,LTA,SVIL,DPEP2,TRBV4-2,TNFAIP8L2,FYCO1,CIITA,FCRL1,CSF1,LY86,EIF4E3,ARL15
ENPEP	ENSG00000138792	bone_marrow	t-cells	0	0	967	0	0	0	CCL5,CD8A,GZMK,CD69,DUSP2,CD8B,IL32,KLRG1,GZMA,RGS1,GPR174,CST7,CD3D,FYN,CD3E,GZMM,HCST,KLRK1,SH2D1A,PIK3R1,CMC1,STK17A,PLAAT4,CTSW,TIGIT,TRGV8,CXCR4,PTPRC,TRGC2,EOMES,CD2,TRBC1,AOAH,CXCR6,THEMIS,TC2N,PRKCH,DTHD1,TRAC,TRAV29DV5,CD3G,TRBV4-2,LCK,CD96,ID2,XCL2,XCL1,PYHIN1,TRGV9,CRTAM	CD52,MEF2C,GNLY,CD79B,BANK1,SELL,RALGPS2,AFF3,CD79A,LTB,KLF2,HLA-DRA,MS4A1,CD55,IFNGR2,MARCHF1,TCF4,SYK,LYN,TYROBP,POU2F2,ITGB1,TXK,FGFBP2,C1orf162,TPT1,FCER1G,NIBAN3,RIPOR2,EEF1B2,MTSS1,VPREB3,SWAP70,BCL11A,ADAM28,GZMB,LEF1,NCF4,CD37,ALOX5,CD40LG,CXXC5,PLAC8,FCRL1,LY86,CCR7,FGD2,EEF1G,CD74,FTH1
ENPEP	ENSG00000138792	bone_marrow	t-cells	1	0	641	0	0	0	IL7R,LTB,CD40LG,IL32,TTC39C,CD52,SPOCK2,FLT3LG,DPP4,CD28,RCAN3,SLAMF1,TRAT1,CD2,CD3E,INPP4B,ARHGAP15,TC2N,KLRB1,GPR183,CD5,TMEM123,GSTK1,S100A4,CD3D,MAL,TNFRSF4,CAMK4,TNFRSF25,AQP3,CD6,NOSIP,CD4,ANXA1,CXCR3,CD3G,EEF1A1,TNFSF8,RORA,LEPROTL1,SARAF,BCL11B,HNRNPLL,FXYD5,ETS1,CDC14A,GIMAP1,CCR6,LDHB,PLSCR3	NKG7,CST7,KLRD1,ZEB2,AOAH,CD74,GZMB,HLA-DRB1,HLA-DQA1,FGFBP2,HLA-DRA,FCGR3A,MEF2C,CCL5,LYN,HLA-DRB5,HLA-DPB1,GZMH,HLA-DPA1,PRF1,PLCG2,CMC1,MS4A1,GNLY,KLRF1,HLA-DQB1,CX3CR1,BANK1,FGR,TYROBP,LAT2,HLA-DMA,PLEK,RALGPS2,TTC38,CD79A,ADGRG1,SYK,STARD3NL,CCL4,MARCHF1,TCF4,ABI3,GZMA,CTSW,ADAM28,CYRIA,PDLIM1,FCRL6,SWAP70
ENPEP	ENSG00000138792	bone_marrow	t-cells	4	0	296	0	0	0	LEF1,TCF7,CCR7,SELL,MAL,RCAN3,LDHB,SARAF,CAMK4,ITGA6,ABLIM1,ARMH1,PIK3IP1,EEF1B2,NOSIP,IL6ST,OXNAD1,LEPROTL1,EEF1A1,TRABD2A,PCED1B,TPT1,IL7R,TMEM123,DGKA,BEX3,SERINC5,SATB1,BACH2,NELL2,ITK,FLT3LG,ACTN1,TRAT1,SULT1B1,PABPC1,LINS1,LDLRAP1,EEF1D,CD28,PDK1,CD55,NACA,PDE3B,MCUB,BCL11B,ADTRP,CD248,SUSD3,FKBP5	GZMA,CST7,NKG7,CCL5,GZMH,SRGN,CD74,PLEK,HLA-DRB1,PRF1,CLIC1,ZEB2,HOPX,S100A4,GZMB,KLRD1,HLA-DQA1,GNLY,HLA-DPA1,FGFBP2,HLA-DQB1,LGALS1,HLA-DPB1,MAP3K8,HLA-DRA,CD99,HLA-DRB5,CTSW,F2R,FCGR3A,AOAH,S1PR5,RHOC,EFHD2,LYN,CX3CR1,KLRG1,SH3BGRL3,DUSP2,PFN1,MS4A1,CYBA,KLRB1,TGFBR3,KLRF1,B2M,HLA-DMA,BANK1,DTHD1,TYROBP
ENPEP	ENSG00000138792	bone_marrow	t-cells	6	0	142	0	0	0	GZMH,SH3BGRL3,S100A4,CD52,ITGB1,TRBV7-2,NKG7,IFITM1,B2M,IL32,ANXA1,LGALS1,CD2,S100A10,CD6,CD3D,FGFBP2,IFITM2,CD99,GZMB,EMP3,PRF1,MYL12B,MYL12A,C12orf75,S100A6,CX3CR1,TRAV16,FLNA,CD3G,ZNF683,APOBEC3G,EFHD2,GZMA,ARL4C,PFN1,CRIP1,CCL5,CD40LG,AHNAK,CISD3,CD5,S100A11,CD3E,HLA-C,TGFBR3,ZYX,BIN1,ANXA6,HLA-B	MEF2C,MS4A1,CD74,HLA-DRA,BANK1,RALGPS2,AFF3,TXK,TYROBP,CCR7,CXXC5,SYK,MARCHF1,TCF4,CD79A,SELL,MAL,GCA,ADAM28,SPINT2,NIBAN3,FCER1G,VPREB3,CYSLTR1,BCL11A,FGD2,APP,SLC35E3,HLA-DOA,TBCCD1,CD40,FCRL1,METTL7A,PIK3AP1,LY86,HERC5,ZNF880,IFNGR2,SCIMP,SH2D1B,HHEX,FAM117B,BAP1,GAPT,AIF1,PAX5,FCRLA,UBE2E2,ID3,CYBB
ENPEP	ENSG00000138792	brain	oligodendrocyte_precursor_cells	42	0	286	0	0	0	PTPRZ1,PCDH15,VCAN,LHFPL3,ZBTB20,PDGFRA,TNR,OLIG1,EPN2,SOX6,CHST11,SEMA5A,DOCK1,NCKAP5,MEGF11,STK32A,COL9A1,PLPPR1,KAT2B,APOD,LUZP2,CCDC50,SPATA6,PTN,CHD7,NKAIN3,ATP10B,KCNH8,SCD5,ZNF462,KANK1,RFTN2,ZCCHC24,SMOC1,PREX2,HIP1,FERMT1,MAML2,BCAN,BCHE,SULF2,HTRA1,QKI,PLLP,OLIG2,CALCRL,XYLT1,RIN2,PARD3,PRRX1	CHRM3,KCNQ5,RBFOX1,DLGAP2,NKAIN2,NRXN3,ADGRL2,FMN1,RYR2,LINGO2,SYT1,CACNA1B,TENM2,GABRB2,CNTNAP2,SRRM4,GABBR2,PTPRR,GABRA1,DCLK1,GABRA4,ROBO2,BCL11A,KCNC2,PHACTR1,RBFOX3,KCNH1,OLFM3,MGAT4C,SV2B,MTUS2,GABRG2,ST6GALNAC5,KALRN,RASGRF1,GRIN2A,HCN1,PCLO,HTR1E,KHDRBS2,EPHA7,LDB2,AGBL4,RASGRF2,CAMK2A,ELAVL2,CFAP221,PRKCB,ARHGAP26,EPHA4
ENPEP	ENSG00000138792	brain	oligodendrocytes	37	0	542	0	0	0	PLP1,CTNNA3,MBP,QKI,ENPP2,DOCK5,ST18,PIP4K2A,NCKAP5,SLC44A1,RNF220,BCAS1,DOCK10,FRMD4B,TMEM144,C10orf90,UGT8,PHLPP1,PLEKHH1,PTGDS,ZBTB20,LPAR1,KCNH8,CERCAM,COL4A5,CNP,CARNS1,GLDN,MOG,CREB5,FAM107B,PDE4B,TMEM165,DAAM2,DOCK1,CLDN11,SELENOP,PLD1,CLDND1,SHROOM4,ABCA8,SCD,FA2H,ANLN,USP54,SLCO1A2,MOBP,TF,GPR37,PXK	NRG3,FGF14,GRIN2B,CSMD1,DLGAP1,MYT1L,CCSER1,RIMS2,SYT1,LRFN5,CNTN1,MEF2C,GABBR2,KCNMA1,NEBL,CACNA1C,FRMD4A,FGF12,KCNJ3,PLCB1,GABRB2,ATRNL1,KCNQ5,SLC4A10,NALF1,ATP8A2,NRCAM,MTUS2,GABRB3,ATP2B2,OPCML,GALNT17,CACNA1B,KIAA1549L,SLC2A13,KSR2,GRM5,SYN2,LRRTM4,OSBPL6,MAP2,RBFOX1,PTPRG,DLGAP2,RBFOX3,HCN1,SYT16,NOL4,UNC80,CACNB2
ENPEP	ENSG00000138792	breast	breast_glandular_cells	17	0	1139	0	0	0	ANKRD30A,AGR3,XBP1,ELF3,KRT18,TNFRSF12A,STC2,BATF,HMGN1,MORF4L2,VMP1,MAL2,NEDD4L,AFF3,ESR1,KRT8,RUNX1,RERG,WFDC2,TRAF4,ERBB4,MIF,HNRNPA0,CD164,AZGP1,CHMP4B,NECTIN2,TMED2,TRPS1,MYO6,RNF223,PRLR,PPDPF,GATA3,DNAJB9,RNF11,MAFF,TSPAN13,AR,S100A14,FOXA1,DSTN,RASEF,CHPT1,TCEAL3,TBX3,ATF3,HSPB8,SUB1,SLC39A6	S100A4,SRGN,CCL5,GMFG,PTPRC,CLEC2B,VIM,CD3D,CD37,CD74,IFI16,VSIR,TRAC,CD3E,TAGAP,TRBC2,MEF2C,CD2,CORO1A,GIMAP4,HLA-DMA,LAPTM5,ITM2A,CD69,RGCC,CD52,GIMAP1,GYPC,LCK,PSMB9,GSN,APBB1IP,LSP1,GZMA,CD48,SPARCL1,LHFPL6,HOPX,LBH,A2M,HLA-DRB1,PLAC9,VAMP5,CD53,TCF4,CD36,GNG11,CAV1,SERPINF1,IFI27
ENPEP	ENSG00000138792	breast	breast_glandular_cells	21	0	470	0	0	0	ANKRD30A,IL6ST,SLC39A6,RABEP1,TMED2,MYB,RUNX1,AR,FOXA1,INPP4B,GPR160,HMGN1,TAT,SLC44A1,PKIB,SRARP,XBP1,SLC38A1,PBX1,ZBTB18,SMIM14,WWP1,PERP,CYP4X1,RBM47,PTP4A2,STC2,EVA1B,ERBB3,MGST1,VMP1,EFHD1,MYO6,SGK3,CD164,CCDC170,APLP2,ELOVL5,THSD4,SPIN1,INHBB,REEP6,H1-0,TACSTD2,PDZK1,SMIM22,SUB1,TBC1D9,RERG,GLRA3	SRGN,LCK,CD3G,TRAC,PTPRC,CCL5,GIMAP1,CD52,TBC1D10C,CD69,CLEC2B,CORO1A,CD3D,TRAF3IP3,CD247,CD2,CD37,GZMA,CD3E,MFNG,ITM2A,CD7,FYN,CYTIP,LAPTM5,BIN2,CD36,WAS,GMFG,ST8SIA4,HLA-DRB1,IFI16,S100A4,CD96,TRBC1,IFI27,CD53,PSTPIP1,ABI3,EGFL7,GIMAP4,VWF,GNG11,GIMAP7,TGFBR2,MEF2C,LDB2,RNASE1,SAMSN1,OASL
ENPEP	ENSG00000138792	breast	endothelial_cells	22	0	221	0	0	0	CCL21,TFF3,TFPI,CD9,MMRN1,ECSCR,EFEMP1,PRSS23,PDPN,SMAD1,CLDN5,CAVIN2,SLC24A1,MAF,AKAP12,PTPRE,PPFIBP1,GYPC,LYVE1,CHRDL1,LAYN,LOX,GPM6A,PROX1,FXYD6,RELN,VPS35L,TBX1,EFNA5,GNG11,DOCK5,IGFBP7,HYAL2,PARD6G,KANK3,NR2F1,PKHD1L1,NRP2,POLR2L,OAF,HOMER3,RAB11A,MYZAP,MPP7,CD59,LAPTM5,ELK3,IGF1,RASGRP3,SNCA	RAC2,EMP3,CD3G,TAGAP,ARHGAP45,APBB1IP,FMNL1,CXCR4,SYTL1,LRP1,RGS10,TRAF4,ARHGAP15,IKZF1,IL7R,CYTIP,GPR65,BIN2,EVI2B,CXCL12,CD3E,DGKD,PTPRG,CD96,RASSF5,DEF6,HLA-DRB1,DOK2,IL2RG,DCN,SRGN,SYTL3,EFHD1,SPECC1,DDHD1,AXL,MATK,KITLG,SORT1,PLEKHA2,ARHGDIB,HLA-DRA,SMIM22,CD6,CD83,CEBPA,ERBB2,CD8B,HLA-DMA,SIT1
ENPEP	ENSG00000138792	breast	macrophages	18	0	1012	0	0	0	JUNB,FUS,RSRP1,DDX5,UBE2S,JUND,TUBB4B,CYBA,UBC,SRSF7,CD74,TMSB4X,PTPRC,PPP1R10,H3-3B,TGFB1,DNAJA1,AIF1,NR4A2,TYROBP,RGS10,HSP90AA1,BTG1,NEU1,FYB1,SRGN,BRD2,CD37,PPP1R15A,FCER1G,SFPQ,CD83,HLA-B,IER5L,WSB1,GADD45B,IER5,TPT1,DUSP1,HNRNPA2B1,SRSF2,EIF5,EIF1,NFKBIA,LST1,CALM1,DDX3X,HLA-DRB1,SRSF5,SAT1	ADIRF,PPIC,NFIB,CAVIN1,CNN3,ARHGAP29,COX7A1,MGST1,S100A16,CRIP2,TM4SF1,MDK,APP,IGFBP4,PBX1,ENAH,SPARCL1,RAMP2,KIAA1217,S100A13,PLAC9,GNG11,SMIM22,IFI27,EMP1,CAV1,CCN1,CD59,CAVIN3,PDLIM1,DSG2,EFNA1,TSPAN13,CD36,FSTL1,PALMD,CDC42EP5,CAV2,EGFL7,NPDC1,CD34,EMCN,ADGRL4,HSPG2,DSTN,TPM1,CALD1,TJP1,BCAM,LDB2
ENPEP	ENSG00000138792	breast	macrophages	3	0	2849	0	0	0	TYROBP,AIF1,CD74,FCER1G,LST1,C1QA,MS4A7,HLA-DPA1,HLA-DPB1,HLA-DRA,CLEC7A,MS4A6A,HLA-DRB1,SPI1,HLA-DQA1,CYBA,C1QC,HLA-DQB1,RGS10,CD83,LTC4S,HLA-DMA,LY86,C1QB,MNDA,HLA-DMB,CYBB,IGSF6,FCGR2A,MAFB,RNASET2,TREM2,FCGR3A,NPC2,SAT1,IFI30,PLXDC2,CD37,PLD4,CTSS,LAPTM5,OLR1,CX3CR1,FYB1,TBXAS1,ADAP2,MEF2A,LAT2,ARRB2,ADAM28	DSTN,CD59,ADIRF,PPIC,IL32,NFIB,S100A16,S100A13,APP,CNN3,ARHGAP29,CAVIN1,ITM2A,ENAH,IGFBP4,CRIP2,NPDC1,SPTBN1,PPDPF,NFIA,CTTN,MGST1,TSPAN13,TSC22D1,COX7A1,TPM1,OCIAD2,FERMT2,LHFPL6,CALD1,PDLIM1,RBPMS,TIMP3,PLPP3,CD151,CD3E,PBX1,NBL1,CAV2,BCAM,TINAGL1,LY6E,IFITM3,NCKAP1,CPE,TUSC3,ACTN4,C1orf21,TJP1,MDK
ENPEP	ENSG00000138792	breast	t-cells	24	0	53	0	0	0	HBB,HBA2,HBA1,SLC25A37,SNCA,ALAS2,HBM,IL7R,TRAT1,GYPC,HBD,AHSP,MYL4,HBQ1,SLC25A39,TNFSF8,TRBC2,KRT1,GMPR,TRIM58,SLC38A5,PTPRC,RIPOR3,PDE3B,TRAV6,SPINK2,OSBP2,CD40LG,ABCC4,GBP5,IL18R1,DGKA,JAKMIP2,IL18RAP,LAT,CD3D,TCAP,ZAP70,CCDC184,CRIP1,P2RY10,R3HDM4,ACSL6,GPR82,CCR2,CCR7,GZMK,PLAC8,HBG1,CTSG	HADHA,TCEA1,PGRMC1,KDELR1,PHF14,CCDC47,ZNF106,VASP,RBBP7,SMC3,RPN2,NFIC,MDM4,TMED4,PPP2CA,IGBP1,HDLBP,NARF,CDKN2AIP,SCOC,HECTD1,SUCLG1,SNW1,WDR45B,MRPL32,RO60,TMC6,TMEM126B,AAMP,SNX2,CDIPT,PSMD7,MOCS2,CMC1,TSPYL1,RGL2,CNIH4,MMADHC,MAP3K13,COPRS,LIMA1,TFDP2,MSRB2,PPP1R35,TIPRL,HERC1,CAPRIN1,ALDH9A1,SPRY1,SUCLG2
ENPEP	ENSG00000138792	bronchus	basal_respiratory_cells	0	0	3223	0	0	0	CXCL1,CCL20,S100A9,COX7B,CSTA,NDUFA1,CXCL8,UQCRB,ID2,COX7C,COX7A2,SDR16C5,ID3,CSTB,SERPINB4,TSPO,COX5B,CXCL3,COX6C,TSC22D1,ATP5MK,TNFAIP2,SLC25A5,CXCL2,FTH1,ATP5ME,SERPINB3,IFNGR1,SERPINB7,CYCS,COX4I1,ATP12A,S100A8,SAT1,PI3,ATP5PF,SERPINB1,UQCRH,UQCR10,TPT1,IL32,SLIRP,FAM3D,NFKBIA,CSF3,ATP5MJ,COX6B1,NDUFA6,ID1,ATP5MF	CD24,CCDC80,CTSH,EFEMP1,PSCA,TUBA1A,AGR3,EFHC1,CAPS,CCN2,IGFBP7,DNAAF1,TMEM190,CCDC17,MUC1,SCPEP1,UPK1B,TPPP3,BPIFB1,PIFO,CDHR3,RSPH1,GSN,CFAP157,DST,C20orf85,CAPSL,VSTM2L,C9orf24,SERPINB2,RAMP1,CCDC78,ITGB1,CST6,CAPN2,CFAP90,ZMYND10,PIERCE1,CDS1,APOD,LRRIQ1,BCAM,TNFRSF12A,SLC2A1,DNALI1,TUBA4B,ADM,PRR29,SNTN,PSAP
ENPEP	ENSG00000138792	bronchus	basal_respiratory_cells	3	0	2400	0	0	0	SERPINF1,ENO1,NFKBIA,GAPDH,BTF3,NPM1,MIF,KRT17,PLP2,FHL2,VIM,MT2A,COMMD6,S100A10,RACK1,PTMA,FOS,BST2,EEF1A1,TXNDC17,LGALS1,EIF3E,RSL24D1,PDLIM1,PGK1,LDHB,HNRNPA1,MMP10,ANXA2,TNFRSF12A,LDHA,SNCA,EEF1D,PFN1,TIMP1,SERPINE2,TMSB10,ARPC2,CD44,NACA,SFN,CXCL2,H3-3B,SEC61G,VDAC2,IER3,CD99,IFITM2,EFEMP1,MT1X	MUC4,SLC44A4,CYP4B1,ELF3,TSPAN1,MUC1,PIGR,TMC5,C3,PSCA,CLDN4,MUC16,ALDH1A1,DHRS9,BPIFB1,WFDC2,ADGRF1,CP,RAB11FIP1,MGST1,CCDC17,AGR3,CYBA,TMEM190,ERN2,HLA-DRB1,UPK1B,GSN,SLPI,KRT7,CD74,SLC6A14,CAPS,CLDN7,LCN2,TPPP3,CLDN3,TJP3,CXCL17,CCDC80,RDH10,SYTL2,C20orf85,DNAAF1,SMIM22,KRT23,CDHR3,CCDC78,PLAC8,SCGB1A1
ENPEP	ENSG00000138792	bronchus	basal_respiratory_cells	5	0	1960	0	0	0	BCAM,JUNB,TINAGL1,DST,FLNA,LOXL4,PDPN,FOS,SERPINF1,C1R,TPM2,SGK1,TSC22D1,ITGB1,JUN,ETS2,DLL1,SERINC2,RASD1,CLDN1,KLF10,MYC,FGFBP1,ERRFI1,GJB2,PPP1R12B,CAV1,ELN,LAMB3,FBXO2,EMP3,CHI3L1,WNT4,IGFBP3,CDH3,GPC3,ZBTB16,KLF6,HCAR3,TREM2,TNFRSF21,CAVIN3,ZFP36,RBBP8,CDH6,EFNB1,EGR2,IGFBP6,EFEMP1,PRNP	TSPAN1,SAT1,SERPINB3,LGALS3,MUC16,PIGR,SLC44A4,ELF3,CXCL17,MUC4,CSTB,CLDN7,DHRS9,TMC5,TM4SF1,SLC6A14,CLDN4,MUC1,WFDC2,S100P,MDK,PSCA,S100A9,LCN2,TXN,GSTP1,FAM3D,CLDN10,SLPI,GSN,KRT7,GABRP,DYNLT1,EPHX1,CYP4B1,SAA2,SERPINB1,BPIFB1,RAB11FIP1,CTSC,LIPH,TNFSF10,HNMT,AGR2,ANXA1,CIB1,ARPC3,GDF15,DNAAF1,VMO1
ENPEP	ENSG00000138792	bronchus	basal_respiratory_cells	9	0	1374	0	0	0	BCAM,DST,FGFBP1,CTSH,ITGB1,KRT5,EFEMP1,CAV1,KRT15,APP,ATP1B3,S100A10,S100A2,PKM,SPINK5,IGFBP6,LOXL4,SCPEP1,ACTG1,SLC38A2,JUNB,SYPL1,PLP2,SFN,S100A14,TKT,ENO1,TACSTD2,PDLIM1,PLD3,FOS,LGALS7,COL17A1,APLP2,CAV2,JUN,PRNP,PSAP,GJB2,SERPINB5,SLC3A2,GRN,HSPB1,KRT19,PDIA6,IL20RB,SPON2,NDFIP2,BSG,CCN1	SAT1,CXCL1,TNFAIP2,SAA1,WFDC2,CSTB,SLPI,PIGR,LCN2,SAA2,CXCL17,CCL20,CLDN4,TSPAN1,LIPH,CXCL8,C3,SLC44A4,MUC4,EIF1AY,SLC6A14,CLDN7,HLA-DRB1,TMC5,PRSS22,CXCL3,S100A9,CD55,PDZK1IP1,IL32,BIRC3,S100P,HLA-DRA,KRT7,SLC34A2,ATP12A,CSF3,CFB,C15orf48,PI3,CD74,MUC1,SERPINB1,ZG16B,KYNU,CP,MYH14,ANKRD36C,MUC16,PSCA
ENPEP	ENSG00000138792	bronchus	club_cells	11	0	1249	0	0	0	ERO1A,CSTB,EIF1,UBC,IGFBP5,S100P,GDF15,LGALS3,FTH1,CXCL8,IGFBP3,S100A6,LDHA,GPRC5A,NDRG1,MIF,PRSS22,HLA-A,C4orf3,SDCBP2,CLEC2B,SLC6A8,PGK1,TMEM45A,HILPDA,CLDN4,ANKRD37,RNF114,BHLHE40,SLC2A1,KDELR2,MSLN,EIF4EBP1,TM4SF1,ANXA1,CXCL1,FTL,ACTG1,KRT8,UPP1,CA12,BNIP3L,BZW1,FA2H,PPDPF,LMAN1,BIK,CTTN,NUPR1,GAPDH	IGFBP7,TUBA1A,CCDC17,TMEM190,HMGN3,TPPP3,SCPEP1,CFAP157,EFHC1,DDX5,TUBB4B,ALDH3A1,CYP4B1,C20orf85,CAPS,DST,CDHR3,C9orf24,PIFO,RSPH1,BCAM,EFEMP1,CAPSL,SYT8,DYNC2H1,CCDC78,LRRIQ1,CST6,CFAP90,DYNLL1,CDHR4,AGR3,MORN2,PSENEN,CBR1,CETN2,RABL2B,PSCA,PRR29,PRDX5,DTHD1,DNAAF1,ECRG4,SNTN,LGALS7,ZBBX,DNALI1,ZMYND10,PSME2,PIERCE1
ENPEP	ENSG00000138792	bronchus	ionocytes	2	0	2866	0	0	0	MSLN,HEPACAM2,TMPRSS11E,FOXI1,CFTR,CLNK,KIT,ASCL3,BSND,ADRA2B,PDE1C,CLCNKB,ANKRD36C,STAP1,LIPH,CLCNKA,RCAN2,SLC14A1,TMEM61,FCGBP,DMRT2,LIF,DDX4,NEURL1,PLCG2,RASD1,ATP6V0D2,STAC2,SLC35F3,HCK,RET,AZGP1,IL37,SOSTDC1,ATP2A3,USHBP1,ST18,TEX101,TBX10,TFCP2L1,TMEM213,IGF1,CSGALNACT1,TNFRSF4,FAT3,SFTPB,KCNH1,RASL12,RARRES2,ATP6V1G3	S100A11,ANXA2,EEF1A1,TACSTD2,ITM2B,SCPEP1,KRT19,TMSB10,UBC,PKM,LAPTM4A,PERP,RACK1,PFN1,MYL6,GAPDH,PRDX5,ACTG1,BTF3,S100A10,ARPC2,HINT1,TPT1,ACTB,HSPB1,FAU,EIF1,MYL12B,TMEM59,GPX4,NACA,NPM1,PDLIM1,TMBIM6,TSPO,GSTP1,PRDX1,EIF3E,PTMA,ELOB,MGST3,SUMO2,ENO1,SERF2,HSP90B1,B2M,UBA52,COX6A1,COX4I1,MORF4L1
ENPEP	ENSG00000138792	colon	distal_enterocytes	3	0	660	0	0	0	SH2D6,TRPM5,ALOX5,HCK,PLCG2,IRAG2,BMX,HTR3E,COL27A1,SH2D7,AZGP1,PIK3CG,TAS1R3,CAMP,CHAT,PTGS1,GNG13,OGDHL,TAMALIN,POU2F3,ITPRID1,IGSF21,PAK3,HTR3C,CD300LF,CSMD1,DKK3,PTPRT,B4GALNT4,PLCB2,KLK13,PDE1C,RGS13,ST18,PLEKHG7,ALOX12B,GLP1R,CDH26,ADAMTS18,NPR1,PTCHD1,CCL23,HPGDS,CMA1,ATP8A2,KLK11,PLAC9,FAT3,CTSG,FABP4	ELF3,BTG1,CLDN4,RRBP1,B2M,HLA-B,ACTN4,HLA-A,RSRP1,JUND,MYL6,COX6A1,COX5B,SERF2,TMBIM6,EIF1,EDF1,PPP1R15A,LMNA,CLDN3,UBC,COX6B1,HLA-E,KLF6,YWHAZ,HLA-C,ACADVL,CHCHD10,CCNL1,UQCR11,COX4I1,COX7A2,ACTB,LRRFIP1,JUN,CDC42EP5,UBL5,IFRD1,UBB,SQSTM1,TPT1,SH3BGRL3,MCL1,DSP,CD63,CLDN7,ST14,EPCAM,HSP90B1,NDUFB7
ENPEP	ENSG00000138792	colon	distal_enterocytes	9	0	76	0	0	0	LYPD8,SELENOP,CIDEC,C12orf75,MS4A12,GUCA2A,C2orf88,HSPB3,RBP2,PRDX6,FTH1,C3orf85,HPGD,PLAC8,CDA,ALDOB,H1-2,SSUH2,TMIGD1,CCL14,KRTAP13-2,PPP1R14A,CELA3B,LAMA1,SEPTIN12,PLAAT4,SMPDL3A,CD68,NPIPB2,DNAJB7,ACY1,NEURL3,CA4,ZNF20,PIWIL2,SMIM31,C11orf86,GCNT4,ENSG00000257184,C8G,ARG1,HGD,KRT14,CIB3,ABCG2,NPIPA2,ABCA9,CNTFR,SULT1A2,UBD	TMSB10,IFRD1,STARD10,ELF3,JUN,KMT2E,KLF6,FOSB,SPAG9,HSP90B1,ZFP36L2,PDXDC1,DSP,PPP1R15A,RRBP1,BRD2,HSPA5,LMNA,LDLR,SRRM2,GCC2,EGR1,CYBA,NOP53,SYNGR2,DDX5,ATP2A2,CCNL1,CSKMT,NDUFV3,RAB11FIP1,ERN2,HSPA1B,NR4A1,TMED3,ARHGEF16,HSPE1,BAZ1A,FOS,QTRT1,MUC5B,CLCN3,HSPH1,SRSF7,XBP1,TRA2B,MUC4,HES1,EEF1D,TRABD
ENPEP	ENSG00000138792	colon	paneth_cells	10	0	55	0	0	0	CA4,OTOP2,BEST4,LYPD8,MT1G,FRMD1,GSN,MT1H,GUCA2A,CDK18,MDK,CARD16,CA7,OTOP3,CTSE,SPIB,HES4,MT1X,SDCBP2,TMEM176A,MT2A,NEURL1,MSLN,SAMD9L,DMBT1,MAB21L4,MT1F,TMEM176B,CKB,MYOM1,ST3GAL4,SCIN,TRIM15,EXD3,CDHR2,TMSB10,FABP3,PCSK1N,TM4SF5,ADCY5,HID1,MYO15B,MEIS1,MT1M,CEACAM3,ADRA2A,ATG16L2,SAMHD1,TMC6,GPRC5C	MCU,PEX26,KNOP1,LRRC47,DCTN5,CBY1,MRPL39,NR1H3,GGH,SMU1,FBXL6,PLA2G12A,BRAT1,CLYBL,CCNT2,RNF115,RNASEH2B,HCFC1,WDR70,NUP37,DKC1,KAT6A,CASD1,IPO5,BPHL,NUAK2,RICTOR,KIF2A,PGAP2,CDCA7,STRN,LRRC26,PM20D2,NFX1,MOAP1,LMNB1,PCGF3,KCTD3,DNAAF2,STEAP3,FGFR4,LYRM1,INTS14,IMPACT,POLR1F,ELP2,RRM1,CASP4,TNRC18,ADNP2
ENPEP	ENSG00000138792	esophagus	b-cells	11	0	175	0	0	0	CD74,CXCR4,CD37,HLA-DRA,MS4A1,CD52,CD69,CD83,BTG1,CD79A,HLA-DQA1,LAPTM5,HLA-DPA1,MEF2C,STK4,CD53,SMCHD1,HLA-DQB1,TSC22D3,HLA-DRB1,LTB,PTPRC,BANK1,HLA-DPB1,IRF8,PTPRCAP,RCSD1,COTL1,SMAP2,VPREB3,CORO1A,TAGAP,POU2F2,HLA-DRB5,ADAM28,STK17B,CYTIP,RHOH,TNF,LCP1,LYN,PRKCB,CD79B,SP140,ARHGDIB,RAC2,FCMR,CD48,GPR183,PDE4B	ITM2B,S100A6,DSTN,YBX3,LGALS3,MGST1,SPARCL1,KLF4,IER3,CD9,EGR1,EPHX1,ANXA1,IFITM3,GSTP1,HSPB1,NFIC,TSPO,CALD1,RND3,TACSTD2,ETS2,PTMS,GSN,CST3,TXNDC17,ANXA2,S100A11,SFN,S100A13,S100A2,S100A10,SERPING1,NUPR1,PERP,GAPDH,PTN,SOX15,NFIA,FABP5,TXN,KLF5,DSG3,AQP3,EMP2,CBR3,JAG1,TM4SF1,C19orf33,KRT15
ENPEP	ENSG00000138792	esophagus	basal_squamous_epithelial_cells	2	0	1387	0	0	0	KRT15,DST,KRT19,IL1R2,ATF3,THSD4,FHL2,COL17A1,ZFP36L2,ETS2,CXCL14,NCOA7,SYT8,BTF3,TGIF1,RACK1,KRT14,NACA,TNS4,SLC7A5,EIF3E,SLC3A2,TSLP,EEF1D,LAMB3,RHOB,MYC,GAPDH,PNRC1,AOPEP,KRT18,TP53AIP1,TSC22D1,CXCL2,SOX15,SOX2,TP63,PABPC1,NPM1,ATP1B3,KRT8,HSPA2,HCAR3,VMP1,RSL1D1,SLC7A1,IL18,SINHCAF,POLR1D,ALDH3A2	VIM,SPARCL1,CST3,LGALS1,SERPING1,GSN,FBLN1,MFAP4,PLAC9,ADH1B,SOD3,TIMP3,S100A4,TMSB4X,COL6A2,DCN,COL1A2,C1S,CXCL12,TIMP2,MMP2,LUM,IGFBP4,IGFBP5,A2M,TFPI,MGP,GNG11,SERPINF1,FN1,SLC2A3,RARRES2,PMP22,PDGFRA,COL6A1,SFRP2,LHFPL6,CCDC80,GPX3,ABCA8,OLFML3,PSAP,COL6A3,SPARC,PCOLCE,TMEM176A,TMEM176B,HSPB6,IFITM2,CFD
ENPEP	ENSG00000138792	esophagus	endothelial_cells	13	0	86	0	0	0	TFF3,TFPI,HLA-E,CAVIN2,GNG11,CLDN5,MMRN1,CCL21,ECSCR,PROX1,LYVE1,CRIP2,SMAD1,IGFBP7,SNCG,EGFL7,FLT4,PPFIBP1,FXYD6,AKAP12,GPM6A,GMFG,GNAS,SELENOW,NRP2,GIMAP7,KANK3,LMO2,GIMAP1,PECAM1,PKHD1L1,PTPRE,SHC1,FGL2,APP,SH3BGRL2,VIM,SCNN1B,GYPC,LDB2,RAMP2,PLIN5,DLL4,ARL6IP1,EDNRB,SCN3B,MTUS1,RASGRP3,CD36,ST6GALNAC3	SFN,S100A2,CD44,TACSTD2,SOX15,FXYD3,FBLN1,CBR3,SPINT2,C19orf33,KLF5,SERPINB5,DSG3,KRT15,FABP5,PITX1,DAPL1,LRP1,COL1A2,PERP,AQP3,KRT5,CNN2,MAST4,LY6D,CALML3,DSC3,CLDN7,DCN,SOX2,KRT19,SERPINF1,GSTP1,CKS2,S100A14,IRF6,EMP3,LUM,CRABP2,ELF3,SYTL1,DSC2,CA12,FOSL1,PHLDA2,CAPG,S100A11,SOX9,LSP1,ABRACL
ENPEP	ENSG00000138792	esophagus	endothelial_cells	3	0	1148	0	0	0	CD74,IFITM2,AQP1,IFITM1,PLVAP,IFI27,HLA-DRB1,RAMP2,CRIP2,NPDC1,CCL14,HLA-B,IFITM3,HLA-DRB5,ACKR1,SOCS3,PECAM1,HLA-E,EMCN,EGFL7,ADGRL4,KLF2,B2M,ENG,HLA-DRA,RAMP3,ID1,TGFBR2,ESAM,EPAS1,ID3,GNG11,CYYR1,BCAM,CD93,LIFR,VWF,S1PR1,CLDN5,CALCRL,SLC2A3,ECSCR,GIMAP4,SOX18,GATA2,LMCD1,CLEC14A,FLT1,FXYD5,IL3RA	MGST1,FTH1,ANXA1,GSTP1,TACSTD2,KLF5,S100A2,SFN,NUPR1,PERP,DSG3,MAFB,PTN,SOX15,FXYD3,RND3,FBLN1,PITX1,CBR1,SPINT2,AQP3,KRT15,S100A4,TRIM29,CD44,FABP5,SERPINB5,DBI,CHCHD10,LGALS3BP,MFAP4,KLF6,PPDPF,ATP5MC3,DCN,DAPL1,KRT5,HSPB1,ADH1B,C19orf33,PPIA,EHF,S100A11,SOD3,COL1A2,CST3,TXN,COL6A2,COX7C,LY6D
ENPEP	ENSG00000138792	esophagus	plasma_cells	12	0	118	0	0	0	JCHAIN,SSR4,MZB1,CYBA,SRGN,XBP1,DERL3,TSC22D3,CD79A,TNFRSF17,POU2AF1,SPCS2,PRDM1,UBE2J1,SEC11C,TENT5C,B2M,FKBP11,FKBP2,IGHA2,HERPUD1,PIM2,PRDX4,SDF2L1,HLA-C,SPCS1,RRBP1,HSPA1B,TRAM1,ISG20,ITM2C,IGKC,ANKRD28,IGLL5,SSR3,CD27,CYTIP,SPCS3,SLAMF7,PDIA6,MEF2C,SELENOK,SEC62,DNAJB9,SERP1,IGHA1,RABAC1,HSP90B1,MANF,RGS1	ANXA1,TACSTD2,MGST1,FABP5,S100A11,DSG3,PERP,S100A2,TRIM29,KLF4,SELENOP,NBL1,PLAC9,PPIC,SERPING1,YBX3,ARL4D,CST3,CALD1,EMP2,PITX1,LY6D,LPP,CLDN7,LDAF1,CALML3,DSP,TNFRSF1A,S100A14,LYPD3,SEPTIN10,PTGR1,S100A6,SFN,S100A16,DSC2,NCKAP1,CA12,FN1,GSN,RHOV,DCN,EPAS1,KRT13,RAB25,CLDN4,TAX1BP3,MID1IP1,PKP1,ADH1B
ENPEP	ENSG00000138792	esophagus	schwann_cells	14	0	48	0	0	0	S100B,PLP1,CRYAB,GPM6B,PMP22,MATN2,CDH19,LGI4,SPARC,SAMHD1,TUBA1A,CLU,NRXN1,SCN7A,PRNP,TMEM176B,PCSK2,L1CAM,IGFBP7,ANK3,SEMA3B,TMEM176A,MPZ,NCAM1,NDRG2,CHL1,GPR155,FXYD1,RGCC,COL28A1,SORBS2,GFRA3,CADM2,MAL,CLIC4,RASSF4,NRXN3,RETREG1,VWA1,VIM,AK5,CADM1,TTYH1,ANK2,DOCK5,STARD13,SLC44A2,PDK4,CHADL,COL21A1	EEF1A1,TPT1,NOP53,MGST1,MICOS10,EPHX1,POLR1D,IFITM1,BAG3,UXT,RACK1,SFN,ANP32B,TLE4,PERP,S100A2,FABP5,SVIL,CAMLG,FBLN1,LRRFIP1,TRAPPC5,SPINT2,CMPK1,SNRPB,PITX1,TRIM29,KRT15,FAM162A,ATP1B3,EBPL,PTMA,SERPINB5,EEF1B2,ADM,EFNA1,AQP3,NBL1,LPAR6,PMAIP1,PPIC,CSRP2,HIF1A,TACSTD2,EIF4E,CREG1,EIF3I,ARID5B,DCN,DAPL1
ENPEP	ENSG00000138792	esophagus	squamous_epithelial_cells	10	0	341	0	0	0	FABP5,HSPB1,SFN,MT1X,KLF6,ZFP36,ANXA1,PPIA,HSPA1B,S100A2,S100A11,FOS,DNAJB1,COX7C,TXN,RHOB,MIF,IER3,TACSTD2,KRT15,COX6A1,KRT5,DAPL1,DSG3,SOX15,COX5B,PTMA,AQP3,JUN,NACA,COX6B1,HSPA1A,NME2,COX7B,NFKBIA,TMA7,NDUFS5,UBB,GSTP1,UQCR10,BHLHE40,PRDX1,MYC,RHOV,ATP5MF,EFNA1,BAG3,ZNF296,TUBB4B,ATP5ME	VIM,LGALS1,SERPING1,SPARCL1,IFITM2,PLAC9,FBLN1,MFAP4,DCN,COL1A2,CST3,COL6A2,IGFBP4,ADH1B,TIMP2,GSN,SOD3,TIMP3,C1S,MMP2,LUM,SERPINF1,MGP,IGFBP5,GNG11,LHFPL6,CYBRD1,RARRES2,SELENOM,PMP22,TMEM176A,IFITM3,SFRP2,FN1,IFITM1,CXCL12,ABCA6,A2M,COL6A1,PDGFRA,COL6A3,GPX3,CCDC80,FHL1,HTRA1,CFD,IGFBP7,FBLN2,PCOLCE,S100A4
ENPEP	ENSG00000138792	esophagus	t-cells	8	0	453	0	0	0	CXCR4,IL32,CD52,CCL5,CD3E,CD69,SRGN,TMSB4X,CD3D,PTPRC,DUSP2,HCST,CD7,ALOX5AP,CCL4,ARHGDIB,PTPRCAP,IL7R,BTG1,RAC2,CORO1A,CD2,GZMA,CYTIP,CD3G,CD8A,TSC22D3,FYB1,NKG7,LCP1,KLRB1,SAMSN1,ZFP36L2,CTSW,RUNX3,TAGAP,STK17B,SYTL3,CST7,LAPTM5,RGS1,CD96,GZMB,CD37,IKZF1,RHOH,GZMM,STK4,DOK2,ACAP1	CEBPD,KLF4,JUN,MARCKS,IFITM3,YBX3,MAFB,EEF1A1,FOS,ITM2B,IER3,CST3,SPARCL1,CD9,LAPTM4A,MGST1,NFIA,ID3,ETS2,S100A6,EGR1,NME2,GSTP1,HSPB1,RHOB,LGALS3,FTL,APP,RACK1,MYC,TPT1,TACSTD2,SOX4,SELENOP,GSN,EPHX1,BEX3,CALD1,NACA,RND3,JAG1,KLF5,ZFP36L1,BTF3,SFN,PRDX1,RAC1,SERPING1,FTH1,S100A2
ENPEP	ENSG00000138792	eye	bipolar_cells	1	0	1379	0	0	0	CAMK2B,CADPS,TMEM215,KCNMA1,TRPM1,GRM6,ANK3,SLC24A4,ASIC4,PLXDC1,KCNH2,DLG2,EFR3A,PRDM8,MAP7,SYNE1,MAP4,DST,LRTM1,DOK6,NETO1,SLC23A2,SLC38A1,CA10,SYT1,TRNP1,GABRA1,SLC1A7,NEUROD4,SLC17A7,NOVA1,RGS16,CCDC136,ATP2B1,AGAP1,CLSTN3,GRIA2,MLLT6,GABRR2,ZNF385B,IGSF21,FSTL5,KHDRBS3,CELF3,GNAO1,CCDC88A,NAPB,BCAT1,MAPT,CACNA1G	EPB41L2,MFGE8,NR2E3,PDE6A,VIM,FTH1,CRABP1,APOE,RLBP1,GLUL,CLU,FRZB,DKK3,CNGB1,RARRES2,MPP4,FABP7,CA2,DAPL1,CASZ1,SLC16A1,WIF1,GPX3,ZMYND19,MT1F,RGR,TF,PPEF2,BASP1,RHOC,NDRG2,GPM6B,SORBS2,MT1E,TSC22D4,TRDN,RAX,SYNE2,PAX6,CRYAB,SELENOP,CRYM,PTGDS,CDC42EP4,DBI,PTN,METRN,SAG,ENO1,SLC1A3
ENPEP	ENSG00000138792	eye	bipolar_cells	11	0	78	0	0	0	CALM1,TRPM1,CADPS,CCDC136,VDAC1,GRM6,TRNP1,GNB3,CAMK2B,PCP4,VAMP2,ITM2C,SNAP25,TAX1BP1,SYNE1,PRKCA,ISL1,DRD4,SERPINI1,UBB,ITM2B,TMSB4X,H3-3B,LRTM1,EIF1,GNAO1,PCP2,APLP2,ZBTB20,GNG13,OSBPL9,PRDX2,CADM1,CIRBP,PLCD4,CXCL14,HSP90AB1,NIF3L1,HMGN3,COX5B,CALY,CA10,AANAT,LPGAT1,FSTL5,NME1,SARAF,NDUFA4,STX3,EFR3A	VIM,CRABP1,BASP1,APOE,RARRES2,FABP7,CLU,PAX6,RLBP1,NDRG2,GLUL,DKK3,MT1F,WIF1,MARCKSL1,TRDN,RHOC,CDC42EP4,FRZB,RAX,SELENOP,CNKSR2,STAC2,SLC1A3,TF,GPX3,PHYHD1,RGR,MSI1,PTGDS,OAF,CSRP2,CD9,PGM2,LITAF,COL9A2,LIX1,EPHB6,PRSS35,UBE2Q2,KIFC3,SPOCK1,DIPK1C,GABRG3,F3,ABHD12B,CRYAB,KDR,AGT,EYS
ENPEP	ENSG00000138792	eye	bipolar_cells	3	0	776	0	0	0	NOVA1,NPHS1,CACNA1A,SNTG1,MAP7,CLN6,TNR,NRN1,SLC4A3,PRPH,ADGRB1,KIRREL2,KCNK3,KIF5C,CHN2,STMN2,LHX1,BACH2,ONECUT2,MACC1,NETO1,CARMIL2,NEFL,RCOR2,C1QTNF7,GFRA2,CNTNAP5,PKD2L1,AJAP1,KCNH6,KCP,SLC24A3,SCRT1,HS3ST3A1,SHISA8,TACR3,DOCK10,CCNF,BRINP3,SLC29A4,KCNG2,TPPP,DRD2,PTPRH,CC2D2B,CDH8,JPH4,POLR2J2,KLB,LHX4	EPB41L2,VIM,CRABP1,ACTG1,FTH1,GLUL,MFGE8,RLBP1,APOE,RTN4,CLU,FRZB,CALM2,H3-3B,NR2E3,AHI1,GPM6B,DAPL1,CA2,ITM2B,ENO1,RARRES2,DKK3,FABP7,RGR,WIF1,DBI,TSC22D4,MT1F,GPX3,PTMA,TTYH1,GAPDH,TF,TRDN,MT1E,CRYAB,METRN,GPR37,CIRBP,PEBP1,PPA1,SORBS2,RHOC,CRYM,PTGDS,ADD1,NDRG2,SLC16A1,MPP4
ENPEP	ENSG00000138792	eye	cone_photoreceptor_cells	10	0	114	0	0	0	CC2D2A,MPP4,PROM1,NEDD4L,RAB41,SLC6A6,AHI1,SLC4A7,AKAP9,MLXIP,NTM,FSD1L,SNX29,DPYSL3,RUFY3,CAMK1D,DST,RGS9,PRELID2,DDB1,FSTL5,ANKRD33B,CEP164,CEP104,MAP2,DZIP3,RORA,RHOT2,AAK1,CASZ1,SYT1,CDHR1,CHD9,ADCY1,SLC12A5,USP32,IMPG2,ADGRV1,HEG1,SRRM3,SRRM4,KCNB1,KIF2A,EVL,NPTX1,FRMD4B,SLC17A7,MACF1,AGAP1,MSI2	GRID2,DKK3,LSAMP,LRP1,LIX1,SLC1A3,LHX2,CDC42EP4,SLITRK2,CAV2,GSTM5,KDR,B3GAT1,TMEM37,RLBP1,TMEM47,CLRN1,DDR1,SELENOP,PTPRG,ATP2B4,AKAP12,TOX3,PRELP,DIO2,CA14,NRXN2,HKDC1,GSTA4,TNIK,ABCA8,SH3BGRL,GULP1,JPH4,LGALS3,TMEM176A,CFI,CP,CSRP1,NDRG1,CRYM,CNTN4,ZFP36L2,MNDA,SORCS2,EFEMP1,TMEM98,SOX8,FRZB,WIF1
ENPEP	ENSG00000138792	eye	horizontal_cells	5	0	487	0	0	0	JPH4,CACNA1A,TCF25,GRIA4,NRXN1,MYT1L,CELF4,SRGAP3,GRIA2,TFAP2B,PNISR,KIF5C,LUC7L3,NRXN2,GAS6,PWWP3A,ZEB2,KCNC1,SRRM3,PAX6,CHD5,CACNB4,ATP1B1,FRRS1L,NOVA1,CABP1,ARID1B,NRIP3,SV2A,MAPK10,SRCIN1,RBFOX2,PTPRF,CACNA1D,PCLO,GRIA3,PEG3,PRKCB,SLC4A8,NFASC,GPI,TFAP2A,SHISA8,MAGI1,GOLGA8A,PLXNA2,STXBP5,AAK1,IGLON5,ZDHHC14	VIM,APOE,RLBP1,FRZB,CRABP1,CLU,FABP7,GPM6B,TTYH1,DAPL1,CA2,WIF1,TRDN,GPX3,TF,MT1F,SELENOP,EPB41L2,MFGE8,RARRES2,RHOC,CRYAB,RGR,PTGDS,RAX,SORBS2,CNN3,NDRG2,GPR37,CD9,GLUL,F3,HES1,PRSS35,MT1E,MT1X,CD63,SOX2,ESPN,KDR,COL9A2,OAF,PDE6A,CRYM,SLC17A7,FTH1,MT2A,MT1M,SLC16A1,MT1G
ENPEP	ENSG00000138792	eye	muller_glia_cells	2	0	1357	0	0	0	FTH1,CRABP1,FTL,TPT1,FABP7,DAPL1,EEF1A1,VIM,MT1F,RLBP1,NACA,DBI,GPX3,METRN,TOMM7,MT1X,APOE,MT2A,RHOC,TSC22D4,MT3,EEF1D,ADIRF,GAPDH,MT1E,CRYAB,RARRES2,PARK7,S100A13,CDK2AP1,MT1M,ATP5F1E,UBA52,SRP9,NENF,CA2,SNRPG,SERF2,NDRG2,ACTG1,DSTN,SKP1,FAU,RHEB,COMMD6,ELOB,PEBP1,UBL5,DYNLRB1,CRYM	AHI1,NTM,DDX17,AAK1,LENG8,YPEL2,SRRM4,N4BP2L2,KANSL1,NR2E3,SYP,LUC7L3,POLR2J3,SYT1,RIMS2,AKAP9,PNISR,EPB41,RIC3,NKTR,CADM2,ANK3,SCAPER,SRRM3,ANK2,SLC4A7,KDM5B,ARID1B,CHD9,SLC6A6,MFGE8,SLC17A7,OSBP2,WSB1,SORBS2,STAT3,CADPS,CASZ1,MYO9A,SLC1A2,TSC2,PPEF2,ATP6V0A1,SF1,MPP4,PDE6A,HSP90AA1,ZMYND19,DENND2B,ACAP3
ENPEP	ENSG00000138792	eye	muller_glia_cells	6	0	437	0	0	0	CLU,GLUL,VIM,RTN4,WIF1,FRZB,GPM6B,CRABP1,RGR,APOE,ITM2B,GAPDH,ACTG1,CALM2,CD81,PEBP1,CKB,CD63,PTMA,GPR37,SLC1A3,H3-3B,RLBP1,TTYH1,DKK3,BASP1,ENO1,SPP1,PPA1,TRDN,SRP14,CALM1,RARRES2,UBC,GPM6A,ASAH1,PCSK2,SLC2A1,SELENOP,PTGDS,PSAP,CADM1,ACTB,TMBIM6,TECR,TUBB2B,MT1E,ASPH,GNAS,HTRA1	SRRM4,NR2E3,PPEF2,RBP3,SLC17A7,PDE6A,NTM,CNGB1,MPP4,SEZ6L2,YPEL2,ABCA4,EPB41,SAG,CRB2,OTX2,GRM6,SLC1A2,UNC119,DDC,JPH4,ZNF385B,MAK,SLC6A6,TMEM215,CACNA1G,ATP1A3,SRRM3,KIAA1614,GRIA2,DRD4,TRMT9B,CLSPN,PRDM8,GPC6,IGF1,RHO,CADPS,CAMK2B,ROM1,GRK1,RP1,RDH8,KIF5C,AIPL1,SYP,MCF2L2,USH2A,ZMYND19,DNM1
ENPEP	ENSG00000138792	eye	muller_glia_cells	7	0	432	0	0	0	RTN4,GPM6B,VIM,GLUL,FRZB,ITM2B,ACTG1,WIF1,TF,SPP1,GPR37,RGR,CD81,TRDN,DKK3,CLU,RLBP1,JUN,ACTB,TTYH1,APOE,DUSP1,GAPDH,ATP1A1,DDX5,SLC1A3,H3-3B,HES1,CALM2,TMBIM6,PSAP,BASP1,CRABP1,PCSK2,CKB,ASPH,JUND,BTG1,PEBP1,TMEM59,CRYM,CD63,GPM6A,PRSS35,ENO1,PPA1,EIF1,CA2,CDC42EP4,SRP14	SRRM4,SLC17A7,PPFIA2,NR2E3,SLC24A4,DSCAML1,SRRM3,ZNF385B,PDE6A,GRM6,CAMK2B,CNGB1,RPGRIP1,RBP3,GRIA2,NTM,TMEM215,GPC6,JPH4,TRPM1,DDC,USH2A,MCF2L2,RD3L,PPEF2,UNC119,DRD4,ATP8A1,ROM1,CABP5,OTX2,DOK6,ST18,CELF3,NRL,RHO,PDE6G,PRDM8,MPP4,CACNA1G,SAG,YPEL2,SHANK1,UNC13C,GABRR2,AIPL1,KCNH2,KCNA5,GNAT1,IGSF9
ENPEP	ENSG00000138792	eye	rod_photoreceptor_cells	0	0	3275	0	0	0	AHI1,NR2E3,NTM,YPEL2,PPEF2,MFGE8,SCAPER,MYO9A,ZMYND19,MPP4,OSBP2,CASZ1,KDM5B,PDE6A,LRRIQ1,LENG8,PDE6B,USH2A,SLC4A7,RALGPS2,DENND2B,SPTBN5,ZFYVE26,RGS9,BCO2,ABCA4,GRM1,CNGB1,EXOC4,DNAH2,SLC6A6,HAPLN3,MAK,IGSF9,IGF2BP2,CSPP1,KIFC3,AAK1,ARHGAP10,EYS,SYNE3,GLB1L2,DISC1,TPM1,RPGRIP1,SRRM3,SH3TC2,COL25A1,ELF3,ERN1	CALM2,H3-3B,CIRBP,SRP14,FTH1,PEBP1,GAPDH,TOMM7,ACTG1,ITM2B,EIF1,EID1,PTMA,NACA,PARK7,RTN4,CHCHD2,VIM,SKP1,NUCKS1,CRABP1,SUMO2,GPX4,GABARAPL2,CD63,FAU,GPM6A,TERF2IP,TSPAN3,EEF2,PSAP,BEX1,UBB,TPI1,GLUL,SOD1,MGARP,APOE,EEF1A1,BEX3,CALM1,TMBIM6,RLBP1,ATP5MC2,UBL5,SIX3,COX7C,FTL,CLU,GNAS
ENPEP	ENSG00000138792	eye	rod_photoreceptor_cells	4	0	539	0	0	0	NR2E3,AHI1,CNGB1,ZMYND19,EPB41L2,PDE6A,YPEL2,MFGE8,SLC4A7,NTM,SYNE2,MPP4,RIMS2,SLC6A6,PPEF2,OSBP2,RP1,PDE6B,CASZ1,RGS9,MOK,TPM1,CHD9,GNB1,AKAP9,DDC,FAM161A,HMGN1,LENG8,DMD,CRX,DDB1,MAK,SAG,SCAPER,KDM5B,RALGPS2,ADD1,GNAT1,ZNF326,PRPH2,UNC119,ABCA4,AIPL1,AAK1,CNGA1,ROM1,PDC,KCNB1,MAP2	CRABP1,RLBP1,VIM,GLUL,RARRES2,CLU,FRZB,DKK3,ITM2B,DAPL1,APOE,GPR37,SIX3,WIF1,GPX3,RGR,FABP7,MT1F,TF,GPM6A,METRN,BASP1,PTGDS,TRDN,PCSK2,CRYAB,CA2,SELENOP,MARCKS,CDC42EP4,APP,CD81,CRYM,LITAF,GNAS,MGARP,NDRG2,GPM6B,MAPT,PTN,CNN3,TSC22D4,MT1X,SIX6,MARCKSL1,MT1E,SLC1A3,AKAP12,TUBB2B,SPOCK1
ENPEP	ENSG00000138792	eye	rod_photoreceptor_cells	8	0	347	0	0	0	RHO,ROM1,CNGA1,IMPG1,RBP3,GNAT1,NRL,PDE6G,CPE,SAG,AIPL1,RTBDN,UNC119,GNGT1,RP1,PDE6A,LAPTM4B,RCVRN,GNB1,KCNV2,CLUL1,RDH12,APLP2,ELOVL4,PRCD,CNGB1,PRPH2,PDC,ENO2,ABCA4,SLC24A1,PLPP2,REEP6,GUCA1B,COX6A1,IMPG2,ATP1A3,TULP1,PLEKHB1,KCNJ14,MFGE8,HMGN1,PCBP4,YBX3,CABP4,TFPI2,RS1,VOPP1,HSP90AA1,CDHR1	VIM,APOE,GLUL,RLBP1,CRABP1,CLU,GPM6A,FRZB,TSC22D4,METRN,RARRES2,DKK3,TRDN,GPR37,DST,PAX6,MGARP,APP,MAPT,WIF1,RGR,CDK2AP1,SIX3,TF,BASP1,TUBB2B,CNN3,PCSK2,ITM2B,GPX3,PTGDS,MT1F,FABP7,TCF4,CA2,NTRK2,GPM6B,SELENOP,CAMK2B,CRYM,NFIA,HES1,DAPL1,ACTB,CDC42EP4,CRYAB,SLC1A3,NOVA1,GRID2,MARCKSL1
ENPEP	ENSG00000138792	fallopian_tube	macrophages	14	0	2024	0	0	0	SRGN,LAPTM5,CTSS,TYROBP,NAMPT,AIF1,TNFRSF1B,FCN1,MCL1,FTH1,C5AR1,SAMSN1,FCER1G,FTL,CD44,COTL1,BCL2A1,LST1,LCP1,PSAP,SERPINA1,ZEB2,ACSL1,CYBB,PLEK,ATP2B1,SAT1,TYMP,AQP9,HLA-B,BASP1,SH3BGRL3,OAZ1,PTPRE,PLAUR,UPP1,MPEG1,NLRP3,HIF1A,BTG1,GMFG,ITGB2,CLEC7A,PABPC1,CD300E,CD53,PTPRC,EHD1,GPCPD1,LCP2	RARRES2,IGFBP7,PTMS,CNN3,RBP1,S100A13,BEX3,CD81,IGFBP4,SPARCL1,EMP2,C12orf57,DSTN,PDLIM1,CALD1,MDK,RBPMS,CRIP2,PEBP1,TNFRSF12A,GAS6,TCEAL4,PDLIM4,SELENOM,CAVIN1,TMEM98,TSC22D1,PBX1,CAV2,CD9,PAWR,CD59,BCAM,TPM1,NPDC1,RAMP1,NPM1,CKB,CSRP1,MFGE8,S100A16,SLC25A4,NBL1,LMNA,DMKN,IGFBP2,CAV1,NR2F2,EPCAM,CFL2
ENPEP	ENSG00000138792	fallopian_tube	neutrophils	21	0	902	0	0	0	S100A9,CSF3R,FPR1,FCGR3B,MNDA,ALOX5AP,S100A8,GCA,BASP1,CXCR2,VNN2,RNF149,S100P,S100A12,CMTM2,SRGN,NAMPT,SELL,IL1R2,RIPOR2,AQP9,PROK2,SERPINA1,ACSL1,MXD1,FPR2,SLC25A37,TREM1,NCF2,LST1,RUBCNL,MME,ADGRG3,EVI2B,SLA,LRRK2,CXCR1,MMP9,LILRB3,CYP4F3,SLC11A1,TMEM154,CLEC4E,BCL2A1,SAMSN1,PLXNC1,MBOAT7,KCNJ15,RGL4,LCP1	PTMA,EIF1,HNRNPA1,CD81,CD63,JUND,HSP90AB1,TPT1,PPIA,YBX1,UBC,EEF1A1,BTF3,FAU,JUNB,NACA,UBA52,SRSF7,RACK1,TOMM7,EEF2,LAPTM4A,C12orf57,IFITM3,NPM1,LMNA,EID1,SRP14,DDX5,MZT2B,PTMS,EEF1B2,NOP53,COX6C,NCL,YBX3,EDF1,SLC25A6,EIF3E,EIF3F,GNAS,SKP1,NDUFA4,CHCHD2,HSPA8,EIF4A2,COX7C,RAN,NR4A1,PRDX1
ENPEP	ENSG00000138792	fallopian_tube	t-cells	22	0	670	0	0	0	IL7R,CXCR4,BTG1,PTPRC,SYTL3,KLRB1,CD2,LEPROTL1,CD3E,CD7,CYTIP,TENT5C,IL32,ARHGDIB,CD3D,BATF,TRBC2,ICOS,CD48,SPOCK2,SOCS1,GPR183,TRBC1,RUNX3,CNOT6L,CD69,CLEC2B,CREM,STAT4,LCK,CORO1A,CD247,IKZF1,STK17B,SH2D2A,GNG2,IL2RB,GPR171,PPP2R5C,CST7,PTPN22,DDIT4,TRAC,RNF125,P2RY10,SARAF,SAMSN1,H4C3,LIMD2,GPR65	IFITM3,SPARCL1,IGFBP7,CD63,ACTG1,CD81,CALD1,IGFBP4,CST3,EGR1,HSPB1,ATF3,MDK,LGALS1,GSN,S100A6,ACTB,CEBPD,YBX3,MYL6,PTMS,GSTP1,TPM1,ITM2B,C11orf96,CD9,TSC22D1,DSTN,CLU,CRIP2,NFIB,CSRP1,NR4A1,PBX1,KLF4,ANXA2,CAV1,CCN1,SELENOP,TIMP1,SERPING1,UBC,TCF4,TCEAL4,PSAP,ADAMTS1,GAS6,FOS,CD74,MFGE8
ENPEP	ENSG00000138792	fallopian_tube	t-cells	9	0	2601	0	0	0	CCL5,CXCR4,PTPRC,CST7,CD7,CD3E,ARHGDIB,LEPROTL1,HCST,SYTL3,BTG1,TSC22D3,IL32,CD8A,CNOT6L,ETS1,PTPN22,PARP8,TRBC2,KLRD1,CD3D,STK4,RUNX3,CD96,CTSW,PIK3R1,STK17B,LCP1,GZMM,CD2,CYTIP,B2M,SH2D2A,NKG7,METRNL,CD53,CD8B,OXNAD1,CD52,GZMA,EMB,RGS1,STAT4,CEMIP2,CRYBG1,DUSP2,GZMK,GZMH,CD3G,PRF1	IFITM3,CEBPD,CD63,LAPTM4A,CD81,YBX3,IGFBP7,RARRES2,EGR1,S100A13,BEX3,TPM4,CNN3,PTMS,RBP1,NR4A1,MYL6,S100A6,EEF1A1,SERPING1,ITM2B,GSTP1,ACTB,TCEAL9,LGALS3,EMP2,NACA,IGFBP4,JUNB,LMNA,ANXA2,NFIC,RAB13,FOS,FCGRT,ACTG1,KLF10,APP,ATF3,RACK1,LGALS3BP,RAC1,SPARCL1,GAS6,TSC22D1,CDKN1A,S100A11,CD151,HES4,ALDH1A1
ENPEP	ENSG00000138792	liver	b-cells	16	0	181	0	0	0	CD79A,CD79B,MS4A1,HLA-DRA,CD37,CXCR4,CD74,CD52,HLA-DQB1,VPREB3,BIRC3,ARHGAP24,HLA-DQA1,IGHD,AFF3,P2RX5,CD22,TNFRSF13C,BANK1,FCMR,LTB,BTG1,IRF8,CD69,TSC22D3,BCL11A,SPIB,NOP53,TCL1A,SELL,KLF2,TXNIP,FCRLA,MARCHF1,ADAM28,CD19,STX7,HLA-DRB1,RALGPS2,STAG3,POU2F2,HVCN1,YBX3,HLA-DRB5,HLA-DMB,LAPTM5,HLA-DPA1,FCRL2,TCTN1,HLA-DOB	STOM,SELENOP,APOC3,ID2,IFITM3,UQCRQ,CLU,ALB,APOC1,MT2A,SERPING1,APOA2,TF,AAK1,GIMAP7,MGST1,ABHD2,MAT1A,TTR,CTSD,ADH1B,AZGP1,CST3,HSD17B6,ANG,KNG1,TAT,GATM,C1S,CPS1,CYP2E1,DUSP6,APOB,SERPINF2,FABP1,TMBIM6,RBP4,SULT1A1,MFSD2A,FGB,RARRES2,MT1X,SERPINC1,SERPINA4,HNMT,PLG,VTN,NFIA,ACOX1,APOA1
ENPEP	ENSG00000138792	liver	cholangiocytes	17	0	96	0	0	0	ANXA4,DSTN,KRT8,DEFB1,KRT18,KRT7,SH3YL1,FXYD2,SKP1,SPATS2L,TSTD1,FGGY,CD24,CTSH,S100A14,CLDN7,CA2,ATP1B1,CHST4,CLU,S100A10,CALM2,PERP,SNRPN,SPINT2,SERPINA5,CD59,KRTCAP3,PPDPF,TACSTD2,LGALS4,APP,TPM1,TESC,RAC1,LAPTM4A,AQP1,GC,CLDN10,EPCAM,ANXA5,HOMER2,AKAP9,SOX9,S100A11,AKAP7,SQSTM1,HSP90AA1,PLPP2,GTF3C6	SRGN,LCP1,AQP9,ZEB2,CYP2E1,APOC3,WIPF1,CST7,PRAP1,SLA,ABCB4,PLAC8,SLC25A47,RAC2,FGL2,MBL2,IKZF1,CSTA,APOC1,SULT2A1,TF,CDA,ICAM2,C9,SERPINC1,FGR,UPB1,CPN2,RCSD1,CCL5,FCGR2B,MT1G,MPEG1,MASP2,PRF1,AGXT,SLC27A2,CD52,CPS1,HP,GIMAP6,FGB,SKAP1,ABCB11,IL2RG,TBC1D10C,CDO1,WAS,BASP1,CD2
ENPEP	ENSG00000138792	liver	erythroid_cells	19	0	51	0	0	0	AHSP,HBB,HBA1,SMIM1,GYPC,HBM,HBD,CA1,HEMGN,HBA2,BLVRB,KLF1,PRDX2,YBX3,SLC25A39,MYL4,ALAS2,SNCA,CA2,SLC25A37,TFDP1,UBB,GYPB,SLC4A1,FKBP8,RHAG,RGCC,FBXO7,UROD,HBQ1,BSG,TUBA1B,MGST3,HMBS,GLRX5,CPOX,OAT,RAD23A,RBX1,FAM210B,HMGB2,YBX1,TESC,RFESD,CALM3,DEK,TFRC,UBAC1,SLC2A1,DMTN	ETS2,CST3,APOC3,MAT1A,APOA2,AKR1A1,APOC1,LAMP2,LITAF,F12,CNDP2,MSRB1,STARD10,FN1,EHHADH,CYP4A11,IL13RA1,CYP4F3,CFI,HNMT,BHMT2,TTR,PRXL2A,PROS1,C4BPB,GIMAP4,C6,SPTBN1,RBP4,SHISA5,RBM47,ALB,SLC2A2,C8G,ROCK1,A1CF,GLYAT,ALDOB,RBP5,CARD16,SEC23A,CYP2E1,ANG,NFE2L1,CTSH,SERPINC1,CLU,ABCA1,ANXA11,IL1RAP
ENPEP	ENSG00000138792	liver	kupffer_cells	10	0	564	0	0	0	S100A6,S100A4,VCAN,TYROBP,MNDA,LYZ,S100A9,FCN1,TSPO,AIF1,CTSS,CSTA,S100A8,SH3BGRL3,S100A11,FOS,LGALS1,LST1,COTL1,NAMPT,C1orf162,SRGN,LAPTM5,TKT,ANXA1,FCER1G,ZEB2,CFD,RNASE6,DUSP1,CLEC7A,CSF3R,CYBB,S100A10,PYCARD,OAZ1,CYBA,RNASE2,EVI2B,TMSB10,ACTB,EMP3,GCA,GPX1,CXCL8,MPEG1,S100A12,VSIR,LTA4H,H3-3A	APOC3,TF,ALB,MAT1A,APOC1,PLG,ITIH3,CPS1,APOA2,TAT,SERPING1,ADH1B,HSD17B6,SELENOP,C9,CP,SOD1,MT1X,CPB2,CYP2E1,KNG1,BAAT,TTR,APOB,AZGP1,SERPINC1,CYP8B1,C1S,ATF5,LEAP2,GATM,FABP1,UQCRQ,MT1G,FGB,ACSM2B,ALDOB,RARRES2,VTN,F9,AADAC,RBP4,AGT,MT1E,PEBP1,HMGCS2,SULT2A1,C1R,SERPINF2,ANG
ENPEP	ENSG00000138792	liver	t-cells	13	0	474	0	0	0	CD7,BTG1,KLRD1,KLRF1,CMC1,KLRB1,HCST,H3-3B,FCER1G,CD160,CD247,GZMK,NKG7,TSC22D3,CST7,SRGN,ACAP1,ALOX5AP,TXK,STK17A,GZMA,KLRC1,IL2RB,CORO1A,MAPK1,TMIGD2,PRF1,CCL5,XCL2,GIMAP7,RAC2,FYN,EVL,EIF3G,IFITM1,GSTP1,CXCR4,TYROBP,CTSW,GZMM,MATK,HLA-A,PIP4K2A,CD69,TXNIP,EOMES,ZFP36L2,TRBC1,LSP1,TRAF3IP3	CST3,SELENOP,APOC3,ALB,TF,APOC1,CLU,MAT1A,APOA2,TAT,PLG,HSD17B6,MT2A,CPS1,CHCHD10,MGST1,ADH1B,SERPING1,GATM,MT1X,ITIH3,UQCRQ,TTR,CYP2E1,FABP1,ACSM2B,ATF5,CPB2,CP,ANG,SULT2A1,LEAP2,APOB,IFITM3,AZGP1,ALDOB,CYP8B1,C1S,RARRES2,FGB,SERPINC1,RBP4,IL13RA1,MT1G,VTN,KNG1,MT1E,ACSL1,SLCO2B1,C9
ENPEP	ENSG00000138792	liver	t-cells	14	0	413	0	0	0	GNLY,FGFBP2,KLRD1,PRF1,KLRF1,NKG7,CST7,GZMB,GZMA,CD7,HCST,CCL5,CD247,HOPX,SPON2,CTSW,PLAC8,BIN2,BTG1,FCGR3A,GZMH,TXNIP,CCL4,PYHIN1,CXCR4,ARL4C,GZMM,MYO1F,ITGB2,GPR65,TRAF3IP3,TSC22D3,CLIC3,GIMAP7,RAC2,CD53,ZAP70,KLF2,RAP1B,FCER1G,EVL,IL2RG,EFHD2,CORO1A,JUN,ADGRG1,IFITM1,PLEK,CX3CR1,TBC1D10C	SELENOP,CST3,APOC3,UQCRQ,ALB,TF,CLU,APOC1,MAT1A,APOA2,CHCHD10,MT2A,HSD17B6,CPS1,IFITM3,TAT,PLG,MGST1,CP,ATP5ME,CPB2,ATF5,ADH1B,RHOB,PEBP1,C9,TTR,KNG1,CYP2E1,APOB,LEAP2,SERPING1,MT1X,AZGP1,ITIH3,ANG,FABP1,NDUFA4,VTN,ALDOB,SOD1,GATM,RARRES2,FGB,CYP8B1,F9,FTH1,GPX1,SERPINC1,TMBIM6
ENPEP	ENSG00000138792	lung	alveolar_cells_type_1	6	0	1295	0	0	0	ANKRD1,PLCXD2,ZBED2,CLIC5,AGER,FRMD3,CTNND2,PALM2AKAP2,PTPN21,FAM167A,GGTLC1,ITLN2,SH3GL3,CST6,TM4SF4,GGTLC3,RIMKLA,RBP2,GGTLC2,ANXA8,OTOG,SBSPON,TNNC2,GBA3,LYPD1,CRYAB,ANGPTL7,MMP23B,SYNPO,OR2K2,ENSG00000283599,PGAM4,PHOX2B,POTEC,CACNG4,HELT,TTLL2,HOXB9,SPRR2E,NR0B1,GUCA1ANB,PLCZ1,KCNH7,KIF1A,CLEC2L,GALNT13,HBQ1,CSN3,TRIM58,ZPLD1	DDX5,TPT1,HLA-E,EEF1A1,SRSF5,JUNB,DUSP1,BTG1,PABPC1,ITM2B,EIF1,TXNIP,MCL1,NACA,JUND,HLA-A,TSC22D3,H3-3A,OAZ1,CD44,FOS,ARPC3,ARPC2,ARHGDIB,SERF2,RHOB,BRI3,GNAI2,ASAH1,B2M,UBA52,CD81,RTN4,HLA-B,SARAF,CEBPB,N4BP2L2,HLA-C,LDHB,SEC11A,PNISR,SDCBP,GPX4,SRRM2,FAU,RACK1,GPX1,CD63,DDX17,H3-3B
ENPEP	ENSG00000138792	lung	alveolar_cells_type_2	17	0	532	0	0	0	S100A12,KCNJ3,ARG1,LPAR4,CXCR1,FCGR3B,ADAMTS18,AMY1C,ADGRG3,IGHG1,COQ8A,OLFM4,CYP2E1,EBI3,ABCB5,CKM,CA1,PLA2G2D,IGHG4,NXPE1,MYOT,ACTA1,LMOD2,IGHV2-70D,CSN1S1,MYF6,IGLV1-47,ACTN3,CLEC2L,DEFA3,SLC25A48,TMEM272,ENSG00000269711,GCM1,PGAM2,OTOR,SLN,PTPRCAP,HOXC8,CDH17,IGKV3-11,FAM178B,PGLYRP1,SETSIP,TEX19,COL2A1,MYL1,LRRC74A,PAGE2B,KCTD8	CEBPB,N4BP2L2,RAC1,KLF2,SLC11A1,EVL,GSN,PABPC1,HLA-B,SVIL,MS4A7,HLA-E,EIF5,RAB11FIP1,DDX5,SRRM2,MCL1,CXCL16,RTN4,LRRFIP1,LMNA,SFPQ,LTA4H,OLR1,RGCC,TGOLN2,BTG1,TGM2,CELF1,ITM2B,TXNIP,SF1,RNF213,DNAJA1,TCF7L2,SARAF,CD44,POLR2J3,GPD1,CCDC88A,HSPA1B,HSPH1,CTSC,APLP2,RNF149,PNPLA6,ABHD2,FBP1,KLF4,DDX17
ENPEP	ENSG00000138792	lung	b-cells	20	0	313	0	0	0	CXCR4,CD79A,MS4A1,TNFRSF13C,CD48,VPREB3,BANK1,IGHM,FCMR,CD37,LY9,BLK,ADAM28,LIMD2,ACAP1,TNFRSF13B,CD79B,SELL,RALGPS2,POU2F2,PRKCB,CD22,SPIB,LTB,TRAF3IP3,FCRLA,P2RX5,CORO1A,P2RY10,HLA-DOB,PAX5,CD27,AIM2,CD19,BCL11A,FCRL5,TLR10,IGHD,BCAS4,GNG7,RCSD1,SIT1,POU2AF1,TMEM156,FCRL1,FCER2,NIBAN3,RHOH,TCL1A,CCR7	S100A11,ANXA1,TKT,BRI3,APLP2,CD63,ANXA5,S100A6,CD9,ANXA2,CEBPB,ASAH1,RAC1,LGALS3BP,LGALS3,S100A10,STOM,LMNA,TSPO,FTH1,CD81,ELOB,MGST3,CXCL16,FNDC3B,CSTB,SPATS2L,HSPB1,RTN4,FTL,CD151,ALDH2,CTBP2,CD59,GPX4,LTBR,IFITM3,SVIL,YBX1,TXN,SLC11A1,RAB13,ACTN1,ITM2B,ETS2,ATP1B1,CTSD,LTA4H,PDXK,ATP1B3
ENPEP	ENSG00000138792	lung	ciliated_cells	26	0	123	0	0	0	GATM,GP2,CTRC,CEL,CPA2,SPINK1,CTRB1,PNLIPRP1,PNLIP,PNLIPRP2,REG1A,KLK1,ALB,PRSS2,CPB1,CLPS,CTRB2,AMY2A,SERPINI2,CPA1,SYCN,AMY2B,CELA2B,PLA2G1B,AQP8,ERP27,PRSS1,CELA3A,LGALS2,PDIA2,PRSS3,CTRL,CLDN10,CELA3B,CELA2A,RBPJL,RBP1,RARRES2,GPHA2,CD24,SLC39A5,SLC4A4,REG3G,DPEP1,SERPINA5,BHLHA15,AKR7A3,RAMP1,ARHGDIG,CLPSL1	DDX5,TMSB10,B2M,ACTB,JUNB,HLA-A,ARPC2,OAZ1,CFL1,MYL6,TMSB4X,MSN,DUSP1,BRI3,ANXA1,S100A11,RAB5C,ARPC3,PFN1,LMNA,GPX4,GPX1,CD63,S100A6,MYL12A,UBC,PRDX1,TMEM165,EIF1,PKM,ZFP36,ASAH1,JUND,SAT1,HLA-C,HLA-E,CD9,ATP5F1E,SERF2,CEBPB,CLIC1,HLA-B,ARPC1B,DNAJA1,BNIP2,TSC22D3,YBX1,YWHAB,FXYD5,PSMB9
ENPEP	ENSG00000138792	lung	club_cells	19	0	432	0	0	0	KLK11,PLPP2,ELF3,SPINT2,CYP4B1,TSPAN8,EPHX1,WFDC2,CHST9,PRSS23,HES4,SCGB1A1,MDK,EHF,PERP,SERPINF1,ST6GALNAC1,TOB1,STARD10,CRACR2B,NR4A1,TMEM59,KRT19,ELAPOR1,TSPAN1,CYP2J2,CDC42EP5,NHERF2,TNFSF10,SCGB3A1,SLC44A4,CXCL1,STEAP4,EID1,ALDH1A1,TMEM205,PIGR,XBP1,FAM3D,RHOV,TOX3,SOX2,PLEKHS1,INSR,FOXN3,SRGAP3,HES1,SLPI,PLEKHA5,GSTA1	ABCA3,LAMP3,CLDN18,NAPSA,LRRK2,SLC39A8,AQP1,SFTPA1,SFTPC,HHIP,COL8A1,LRP2,BCAT1,TTN,DLC1,SFTPD,C14orf132,ALOX15B,LGI3,EDNRB,GKN2,ZNF385B,WIF1,LPCAT1,CACNA2D2,CLIC2,SCN1A,SYNE1,TMEM163,SYT15B,PHACTR1,CSF3R,PEBP4,PLA2G1B,SFTPA2,SLC22A31,SCIMP,CD163,AGER,IL1RL1,CADM1,HSD17B6,SERPINA1,P3H2,EFR3B,FGF7,SFTA2,RASGRF1,DPYSL2,STAB1
ENPEP	ENSG00000138792	lung	endothelial_cells	21	0	300	0	0	0	CLEC14A,EFNB2,CALCRL,PTPRB,TFPI,PALMD,TMEM100,SOCS3,FAM107A,RAMP2,NOTCH4,EPAS1,GJA5,IGFBP7,GIMAP7,SRPX,S1PR1,EMP1,LRRC32,SEC14L1,MGP,GFOD1,PECAM1,VWF,GNG11,TCF4,A2M,ZFP36,TMTC1,GIMAP8,ECE1,VAMP5,CDH5,EGFL7,PRSS23,TNFSF10,IFITM3,MMRN2,TM4SF1,ENG,SMAD6,TSPAN7,CD93,SLCO2A1,HEY1,NPDC1,CLDN5,ADGRL4,GPX3,CYYR1	ASAH1,LGALS3BP,CD44,FTH1,CXCL16,CD74,TYROBP,FCER1G,CAPG,CTSS,CSTB,RBM47,PTPRC,MS4A7,FTL,C1orf162,HLA-DRA,CYBA,LCP1,SPINT2,CD37,SLC11A1,CD53,GPX4,SPI1,HLA-DPA1,CTSD,NCF2,ALOX5AP,HLA-DRB5,HLA-DPB1,LTA4H,APBB1IP,HLA-DMA,FABP5,HLA-DQB1,LAPTM5,ITGB2,EVI2B,ATP1B1,S100A4,CD52,LGALS3,CELF2,SERPINA1,C1QA,IL18,AIF1,CYBB,VSIG4
ENPEP	ENSG00000138792	lung	endothelial_cells	25	0	140	0	0	0	IGFBP7,PPFIBP1,GNG11,MMRN1,TFF3,APP,PROX1,NR2F1,TBX1,NR2F2,KANK3,CLDN5,CALD1,CCL21,EGFL7,DIPK2B,TFPI,FSCN1,PGM5,SMAD1,SEMA3A,MARCKSL1,FLT4,TSPAN5,CAVIN2,CALCRL,AKAP12,TM4SF18,PARD6G,SEMA6A,KBTBD11,RELN,PKHD1L1,RAMP2,SEMA3D,PDPN,TIE1,LDB2,MARCKS,RASIP1,ECSCR,HOMER3,IGFBP4,SULF2,SCN3B,TCF4,PROCR,HOXD8,LAYN,NRP2	LGALS3BP,CXCL16,STAT6,CD74,FGD4,IL18,TYROBP,CD44,FCER1G,ATP1B1,CD37,HLA-DRA,FTL,ASAH1,VAMP8,MS4A7,CSTB,HLA-DPA1,HLA-DPB1,RAC2,CPM,RGCC,SYK,HLA-DQB1,HLA-DRB5,CAPG,CD52,SERPINA1,FTH1,MYO1F,HLA-DQA2,CTSS,S100A4,CTSC,CYBA,C1QA,GPX4,AIF1,HLA-DQA1,C1orf162,HLA-DMA,ARHGDIB,FBP1,LST1,MS4A4A,CORO2A,SPI1,MCEMP1,HLA-DRB1,VSIG4
ENPEP	ENSG00000138792	lung	endothelial_cells	5	0	1452	0	0	0	FCN3,GNG11,NHERF2,NES,EPAS1,RAMP2,IL1RL1,FAM107A,JCAD,CLDN5,VAMP5,RAMP3,GPR4,LDB2,ZEB1,COX7A1,ERG,CALCRL,IFI27,SPARCL1,RFLNB,HSPA12B,BAALC,KDR,S1PR1,BCL6B,C1orf115,RASIP1,LRRC32,PRX,ETS1,PODXL,FAM167B,NOSTRIN,ADGRL2,CYYR1,TMEM204,SPARC,PDGFB,VWF,TMEM100,HECW2,ECSCR,MYZAP,DIPK2B,RGS5,EMCN,CDH5,ROBO4,S100A3	EEF1A1,JUND,H3-3B,EIF1,DDX5,ASAH1,OAZ1,PABPC1,TMBIM6,TPT1,VAMP8,APLP2,NACA,TKT,SERF2,ARPC2,FAU,PEBP1,GNAS,H3-3A,GPX4,UBA52,BRI3,SERP1,RACK1,MCL1,EIF4A2,SLC25A6,ERP29,COX4I1,CD44,ARPC3,CD63,DUSP1,CCNI,ATP5MG,ATP5MC2,UQCRB,ATP6V1G1,ATP6V0E1,BTG1,SAT1,CFL1,UBC,UBB,LRRFIP1,CST3,RNH1,ARL6IP5,CD9
ENPEP	ENSG00000138792	lung	endothelial_cells	7	0	1227	0	0	0	ESAM,SOCS3,CLDN5,GNG11,CLEC14A,EGFL7,CDH5,PECAM1,SPARC,CALCRL,ZFP36,IL1RL1,ACVRL1,RAMP2,S1PR1,ICAM2,PODXL,ADGRL2,ROBO4,SLCO2A1,SEC14L1,TCF4,HYAL2,FCN3,NOTCH4,EPAS1,VAMP5,EMP1,TFPI,RASIP1,LRRC32,KDR,TAMALIN,ITGA1,ADGRG1,FAM107A,SH3BP5,SLCO4A1,LDB2,CD93,BTNL9,IFI27,PDGFB,PCDH17,ARHGAP29,ETS1,RAMP3,NHERF2,FLT1,GIMAP7	ASAH1,GPX4,VAMP8,LGALS3BP,CHCHD10,CD44,TKT,SPINT2,OAZ1,CXCL16,LTA4H,LGALS3,CYBA,CSTB,S100A11,FTH1,RBM47,CTSS,CD9,PEBP1,CAT,FABP5,CAPG,FCER1G,ATP1B1,FTL,TYROBP,CD37,CD74,DBI,RUNX1,APLP2,TALDO1,HLA-DRA,MS4A7,C1orf162,PYCARD,LAPTM5,HNMT,SPI1,COMT,MGST3,PTPN6,ERP29,SLC11A1,HLA-DMA,CTSC,HLA-DPB1,CEBPB,BRI3
ENPEP	ENSG00000138792	lung	granulocytes	14	0	624	0	0	0	HPGDS,RHEX,TPSAB1,TPSB2,VWA5A,MS4A2,CPA3,LTC4S,GATA2,KIT,SLC18A2,RGS13,MAOB,SIGLEC6,SAMSN1,TESC,CST7,FCER1A,SLC45A3,CALB2,ARHGEF6,SRGN,HDC,GRAP2,NTM,CD69,PTGS1,RHOH,RAC2,ZNF331,RGS1,RGS10,SKAP1,TESPA1,CTTNBP2,ARL4C,TMEM233,SOCS1,LAPTM4A,ZNRF1,GCSAML,GPR65,STXBP6,ITM2A,RGS2,HS6ST1,TMEM154,ATP6V0A2,KCNH2,KLRG1	BRI3,LGALS3BP,ANXA2,RHOB,TKT,S100A11,PDLIM1,CD74,FABP5,LTA4H,S100A10,ALDH2,HLA-B,TMSB10,FCGRT,APLP2,HLA-DPA1,HLA-DMA,HLA-DRA,HLA-C,CTSS,ACTN1,STOM,MYL6,MGST3,ANXA5,HLA-DPB1,SVIL,RBM47,ACTG1,TMSB4X,SERF2,HLA-DRB5,MS4A7,TNFRSF1A,SLC11A1,GRN,ABHD5,HBEGF,RAB31,CD81,GSTP1,MACROH2A1,FLNA,FTL,NCF2,HLA-DQB1,HLA-DRB1,CTSH,ITGB1
ENPEP	ENSG00000138792	lung	macrophages	12	0	869	0	0	0	CD74,HLA-DPA1,HLA-DPB1,FCGRT,LAPTM5,HLA-DRA,DAB2,HLA-DRB5,C1QC,C3AR1,SRGN,FCER1G,AIF1,HLA-DMA,RGS10,VIM,GNAI2,TMSB4X,GPX1,TYROBP,SLCO2B1,FCGR2A,CTSB,FPR3,ARHGAP18,GRN,MRC1,HLA-DRB1,CYBA,CD14,CLEC7A,CST3,C5AR1,RNF130,MS4A6A,CTSC,B2M,HLA-DQA1,MS4A4A,PSAP,LRP1,TYMP,GLUL,LYZ,TMEM176B,HLA-DQB1,ZEB2,SGK1,LCP1,ARRB2	CNN3,HOPX,EPCAM,SFTPB,SFTA2,MUC1,MAL2,ADGRF5,NKX2-1,NAPSA,DUOX1,TMEM125,SPTBN1,CLDN4,LIMCH1,PLS3,SLC34A2,NCKAP1,GPRC5A,LMO3,MALL,RBPMS,SCNN1A,CTTN,DMKN,ADIRF,PEBP4,IRX2,DSTN,LPCAT1,EFEMP1,SUSD2,OSMR,RAB25,MYO1B,AQP1,FOLR1,IFITM2,TJP1,DUOXA1,PTPRF,KRT18,TSPAN13,YAP1,LMO7,ABCA3,SDC1,C19orf33,SHROOM3,ELF3
ENPEP	ENSG00000138792	lung	macrophages	13	0	636	0	0	0	FCER1G,VIM,TMSB4X,ARPC3,B2M,S100A11,TYROBP,CYBA,ITM2B,CD37,LAPTM5,CXCL16,HLA-DPA1,HLA-C,HLA-B,GSTO1,FTH1,MS4A7,CD74,OAZ1,TSPO,HLA-DRA,ALOX5AP,CD81,TMSB10,HLA-DPB1,FTL,CD52,UBB,HLA-DRB5,MGST3,GRN,SARAF,PYCARD,C1orf162,FCGRT,GMFG,NACA,CTSD,BRI3,LITAF,C1QA,SPI1,CLIC1,ATP6V1F,CAPG,CTSS,EEF1A1,HLA-DQB1,RAC1	EPCAM,HOPX,SFTPB,SFTA2,MAL2,MUC1,NKX2-1,NAPSA,SCNN1A,SLC34A2,DUOX1,RNASE1,CLDN4,PLS3,GPRC5A,TSPAN13,LMO3,LIMCH1,IRX2,ADGRF5,TMEM125,MALL,MYO1B,SLC39A8,RBPMS,BCAM,CNN3,SUSD2,DMKN,OSMR,LPCAT1,LMO7,DUOXA1,SLC22A31,RAB25,YAP1,SFTPD,PRSS8,ABCA3,C1orf116,ELF3,KRT18,PTPRF,SDR16C5,AQP4,TACC2,SELENBP1,C19orf33,KRT8,NEDD4L
ENPEP	ENSG00000138792	lung	macrophages	15	0	555	0	0	0	FCN1,TNFRSF1B,CD48,VSIR,AIF1,COTL1,CORO1A,FGL2,NAMPT,FYB1,PRKCB,MPEG1,SRGN,CD300E,POU2F2,VCAN,PTPRC,C19orf38,LIMD2,LILRB2,S100A8,AOAH,AP1S2,FPR1,C5AR1,LST1,CTSS,LILRA5,SLC2A3,MYO1G,S100A9,RGS2,TNFSF13B,ITGB2,MYO1F,MXD1,ASGR1,SMAP2,ITGA4,CD14,CDA,GMFG,S100A4,LILRA2,GLIPR1,MNDA,VNN2,TMEM176B,CYTIP,NUP214	CD9,PEBP1,LGALS3BP,CD81,PDLIM1,PTMS,CD59,PLAAT3,JUN,PPIC,FABP5,STOM,ATP1B1,UBB,TXN,VEGFB,PHLDA3,MYO6,PRDX1,MACC1,S100A13,TSPAN3,DSTN,LDHB,CLDN7,MLPH,CYB5A,SPATS2L,EPCAM,CNN3,PRXL2A,ALOX5AP,APOC1,SFTPB,ALCAM,EPAS1,TSC22D1,ADGRF5,DHCR24,SFTA2,MUC1,MGST1,HSP90AB1,HOPX,DLC1,PPDPF,CTTN,LMNA,NCKAP1,FOLR1
ENPEP	ENSG00000138792	lung	macrophages	22	0	297	0	0	0	HLA-DRA,HLA-DRB5,CD74,HLA-DPA1,HLA-DQB1,HLA-DQA1,HLA-DMA,HLA-DPB1,HLA-DRB1,MS4A6A,HLA-DMB,HLA-DQA2,RGS10,JAML,SRGN,FMNL1,GLIPR1,AIF1,LST1,CSF2RA,GPR183,ARHGDIB,CKLF,CMTM6,FGL2,YWHAH,OGFRL1,CD86,CYTIP,METRNL,ITGB2,PKIB,FCGR2B,ARF6,CLEC10A,SAMSN1,CLEC7A,FCER1A,CPVL,SGK1,PLEKHO1,CD83,CSF1R,COTL1,GPSM3,STK4,TMSB4X,CD4,GNA13,RNASE6	HOPX,MAL2,SCNN1A,TMEM125,DUOX1,EPCAM,IRX2,CLDN4,CTTN,DMKN,GPRC5A,MAOA,MALL,RAB25,CRB3,EFEMP1,MYO1B,DDAH1,C19orf33,SDR16C5,MUC1,ADIRF,EHD2,AQP4,RBPMS,SFTPB,CAVIN2,DSTN,GSTA4,NAPSA,PKP3,NPNT,CLDN18,TJP1,SFTA2,BCAM,KRT18,ALPL,ITGA3,LRP6,CDH1,SGCE,CTSE,KRT19,ID4,EVA1A,NCKAP1,KRT7,YAP1,F3
ENPEP	ENSG00000138792	lung	t-cells	10	0	1132	0	0	0	CD3E,CD3D,CXCR4,TRAC,CD48,CD2,ACAP1,CCL5,CD3G,TRBC2,LCK,IL32,BTG1,CD7,CORO1A,IL7R,BCL11B,CD96,ZFP36L2,CLEC2D,CD69,TRBC1,GZMM,ITM2A,CD8A,FYN,SKAP1,RUNX3,CYTIP,PIK3IP1,CD247,TRAF3IP3,IKZF1,PRDM1,GPR171,CD27,P2RY10,SYTL3,ITK,PTPN7,TRAT1,ETS1,KLRB1,OXNAD1,RHOH,CST7,KLRD1,GZMA,ARL4C,CD8B	BRI3,APLP2,RAC1,ASAH1,MYL6,TKT,RTN4,CD63,YBX1,CST3,OAZ1,ANXA5,TMBIM6,VAMP8,SERF2,CD9,GPX1,CLTA,YBX3,PRDX1,S100A11,GPX4,RHOB,ANXA2,CD81,LGALS3BP,LAPTM4A,PDLIM1,UBB,RHOA,ACTB,ATP6V0B,HSPB1,S100A6,CD151,PEBP1,FKBP1A,PSMA7,GNAS,POMP,ANXA4,RNH1,NDUFA4,DYNLL1,ELOB,ALDH2,COMT,TALDO1,EIF1,ACTG1
ENPEP	ENSG00000138792	lung	t-cells	16	0	546	0	0	0	NKG7,CST7,KLRD1,CCL5,GZMA,GNLY,PRF1,GZMB,CD247,FGFBP2,CD48,GZMH,GZMM,CTSW,CD3E,TRBC1,IL32,ARL4C,LCK,KLRB1,CD2,CORO1A,CD3D,KLRF1,TRBC2,KLRG1,APOBEC3G,C12orf75,RUNX3,CD7,ACAP1,GIMAP7,CXCR4,CD3G,TRAF3IP3,FYN,SKAP1,ZAP70,GNG2,LIMD2,PTPN7,PYHIN1,TRDC,NCR3,SAMD3,CYTIP,SPON2,CLEC2D,FCRL6,CCL4	BRI3,APLP2,ASAH1,TKT,CST3,CD63,GPX1,ANXA5,CD9,S100A11,YBX1,PRDX1,LMNA,GPX4,YBX3,TPT1,RAC1,MYL6,ANXA2,LGALS3BP,OAZ1,SAT1,S100A6,PEBP1,GNAS,RTN4,HSPB1,SPINT2,TMEM14C,ALDH2,FABP5,FTH1,LGALS3,RBM47,SERF2,CD151,RAB13,EEF1A1,CD74,TXN,RAB32,LTA4H,S100A10,DUSP1,ATP5F1E,RHOB,CD59,TALDO1,CSTB,MGST3
ENPEP	ENSG00000138792	lymph_node	b-cells	0	0	2283	0	0	0	CD74,HLA-DRA,CD79A,HERPUD1,HLA-DRB1,CD83,CD37,BANK1,EZR,PPP1R15A,HLA-DQA1,HLA-DPA1,HLA-DQB1,MS4A1,HLA-DPB1,MEF2C,LYN,SAT1,PTMA,HLA-DRB5,ARHGAP24,TCF4,NR4A1,EEF2,VPREB3,FAU,BTG1,LY9,SP140,NR4A2,SMIM14,NFKBID,POU2F2,SWAP70,YWHAZ,CYBA,FTL,CD52,TNFRSF13B,RALGPS2,CXCR5,HSP90AB1,REL,CDKN1A,H3-3A,TNF,BCL2A1,CKS2,FCRL2,MARCKS	CD3E,IL7R,CD3D,IL32,BCL11B,FYB1,IFITM1,CD2,CD3G,CD7,LEF1,ITK,GIMAP7,GIMAP4,CD247,LEPROTL1,ID2,TC2N,SARAF,PDE3B,AAK1,TRBC1,TRAT1,PRKCH,CD96,TCF7,ZAP70,ICOS,GZMM,KLRB1,TNFAIP3,PTGER4,GIMAP1,CCL5,CD8A,LCP2,CD8B,CD6,SATB1,FYN,INPP4B,LCK,CD28,NELL2,SRGN,SLFN5,SH2D1A,RGCC,IL6ST,ITM2A
ENPEP	ENSG00000138792	lymph_node	b-cells	1	0	2025	0	0	0	CD74,HLA-DRA,HLA-DRB1,TCL1A,CD37,FCER2,CD79A,BTG1,CD83,IGHD,HLA-DRB5,MS4A1,HLA-DPA1,HLA-DQA1,YBX3,HLA-DQB1,AFF3,MEF2C,HVCN1,HLA-DMA,HLA-DPB1,LYN,CD72,BACH2,BCL11A,HERPUD1,LAPTM5,TSPAN13,CHI3L2,NIBAN3,PDE4B,IRF8,TXNIP,CD79B,FCRL1,ADAM28,PAX5,SNX2,CD55,CD22,HHEX,HLA-DMB,VPREB3,RUBCNL,CXCR4,SWAP70,RALGPS2,RHOH,COL19A1,ARRDC2	IL7R,CD3E,B2M,SRGN,CD3D,BCL11B,FYB1,IFITM1,IL32,HLA-A,HLA-B,HLA-C,CD2,CD3G,LEF1,CAMK4,CD7,LDHB,TC2N,TNFAIP3,TCF7,GPR183,CD247,GIMAP7,LEPROTL1,ITK,SARAF,GIMAP4,CD96,HCST,LCP2,PRKCH,ID2,EEF1A1,MGAT4A,RGCC,VIM,TRBC1,S100A6,CD6,RORA,GZMM,TRAT1,ICOS,AAK1,TPT1,S100A4,INPP4B,SYTL3,LIME1
ENPEP	ENSG00000138792	lymph_node	b-cells	4	0	876	0	0	0	GADD45B,ID3,JUN,IER2,RCSD1,CSKMT,RHOB,FOSB,TUBB4B,CD37,CD74,DDIT3,POLR2A,HEXIM1,HLA-DRA,SNAI1,H2AX,TNF,DDIT4,BANK1,CD79B,H2BC11,FOS,PLK2,AFF3,SRSF7,H2BC18,HLA-DPA1,VPREB3,STX7,MS4A1,CD24,DUSP1,RALGPS2,NR4A1,H2BC8,KHDRBS2,TUBA1A,DRAM2,HLA-DQB1,FCRL1,H2AC17,MEF2C,ALOX5,FTL,FCRLA,GADD45G,LYL1,CD19,NEU1	CD3E,IL7R,SRGN,CD3D,BCL11B,IL32,IFITM1,FYB1,CD2,SARAF,LEF1,LEPROTL1,B2M,CD7,TNFAIP3,TC2N,CD3G,PTGER4,ZFP36L2,H2AZ1,CD6,INPP4B,HLA-A,GIMAP7,GZMM,ITK,ICOS,CYTIP,AAK1,GPR183,TCF7,TRAT1,GIMAP4,TRBC1,CD247,CAMK4,CREM,PRKCH,NR4A2,FYN,CD96,LDHB,HSPA8,HCST,PNRC1,CD8B,FAAH2,CCL5,RGCC,KLRB1
ENPEP	ENSG00000138792	lymph_node	t-cells	2	0	1926	0	0	0	SRGN,CD3E,IL7R,CD2,IL32,CD3D,IFITM1,B2M,BCL11B,CCL5,FYN,TNFAIP3,FYB1,KLRB1,PPP2R5C,HLA-A,SARAF,HCST,PTPRC,TTC39C,CD3G,GZMK,TC2N,CD7,ICOS,CD96,CD6,ITM2A,RORA,PIK3R1,PRKCH,LEPROTL1,GZMM,KLF6,CD247,INPP4B,CLDND1,PTGER4,ANXA1,CST7,PRDM1,DNAJB1,ID2,SH2D1A,ITM2B,TRAT1,PLAAT4,LCP2,GPR183,TRBC1	HLA-DRA,CD74,CD79A,HLA-DRB1,MS4A1,CD37,MEF2C,CD83,BANK1,HLA-DQA1,HLA-DQB1,HLA-DRB5,HLA-DPA1,LYN,VPREB3,CD79B,HERPUD1,HLA-DMA,HLA-DPB1,BCL11A,ADAM28,RALGPS2,SWAP70,TCF4,CD19,AFF3,IRF8,FCER2,MARCHF1,RUBCNL,BLNK,NIBAN3,ARHGAP24,HLA-DMB,PAX5,FCRL1,HVCN1,IGHD,TSPAN13,SMIM14,ID3,CD22,FCRLA,SPIB,TCL1A,CYBB,PDLIM1,LY86,HHEX,BLK
ENPEP	ENSG00000138792	lymph_node	t-cells	3	0	1520	0	0	0	LEF1,SARAF,CD3E,IL7R,BCL11B,SELL,IFITM1,LEPROTL1,FYB1,LDHB,TCF7,CAMK4,GIMAP7,CD3D,RGCC,CD3G,KLF2,CD7,PDE3B,NDFIP1,NOSIP,RGS10,GIMAP4,SATB1,ITK,TMSB10,C12orf57,TC2N,IL6ST,CD8B,ETS1,NELL2,PRMT2,AAK1,CD6,IL32,GIMAP1,LCK,CCR7,TXK,TRABD2A,RCAN3,CD247,BEX3,IKZF1,ACTN1,AIF1,LDHA,OXNAD1,SRGN	HLA-DRA,CD74,CD79A,HLA-DRB1,CD83,CD37,MS4A1,MEF2C,HLA-DQA1,BANK1,HLA-DPA1,HLA-DQB1,HLA-DRB5,LYN,HERPUD1,HLA-DMA,VPREB3,HLA-DPB1,ADAM28,AFF3,CD79B,BCL11A,SWAP70,TCF4,CD19,RALGPS2,MARCHF1,IRF8,FCER2,NIBAN3,HLA-DMB,PAX5,PLEKHG1,BLNK,PLCG2,RUBCNL,CXCR5,TSPAN13,SAT1,CD22,ARHGAP24,TCL1A,FCRL1,EZR,TNF,FCRLA,IGHD,HVCN1,CD24,SPIB
ENPEP	ENSG00000138792	lymph_node	t-cells	5	0	316	0	0	0	GADD45B,ID2,IL7R,FOS,POLR2A,SRSF7,JUN,ERN1,CD3E,KLRB1,HEXIM1,CSKMT,PIK3IP1,FOSB,DDIT4,LDHB,H3C1,IL32,GIMAP4,H3C10,RBL2,IER2,NOSIP,TBCC,H2BC11,H2AC17,LCK,ZAP70,LYAR,GIMAP7,GADD45G,KLRG1,TTC39C,TNFRSF25,OXNAD1,CD3D,ANXA2R,TCF7,SCML4,AAK1,C12orf57,LAT,CCL5,CD96,TBC1D10C,TC2N,FYB1,CD247,S100A4,SGK1	HLA-DRA,CD74,HLA-DRB1,CD79A,MEF2C,MS4A1,HLA-DQA1,HLA-DQB1,HLA-DRB5,CD37,VPREB3,ADAM28,HLA-DPB1,HLA-DPA1,HERPUD1,BANK1,TCF4,MARCHF1,CD83,LYN,HLA-DMA,FCER2,CD22,CD19,CD79B,FCRLA,CD24,SWAP70,PLEKHG1,LY86,PAX5,BCL11A,H2AZ1,BLNK,ZNF296,BTG1,EBF1,PLCG2,LYL1,ALOX5,CXCR4,IGHD,HLA-DMB,LAT2,HVCN1,COBLL1,RUBCNL,GAPT,RASGEF1B,TCL1A
ENPEP	ENSG00000138792	ovary	lymphatic_endothelial_cells	16	0	73	0	0	0	TFPI,MMRN1,ANXA2,GNG11,TFF3,FABP4,CLDN5,ARL4A,S100A10,FABP5,CAVIN2,ITGB4,ECSCR,ARHGAP29,TIE1,SMAD1,MRC1,RAMP2,TM4SF1,LMO2,GIMAP4,MGST2,RELN,EGFL7,TGFBR2,PTPRE,TNXB,MARCKS,RAB11A,HYAL2,LAPTM5,CD9,POLR2L,PKHD1L1,FLT4,ERG,PDPN,APOD,FXYD5,GMFG,PPFIBP1,TBX1,C6orf141,CHRDL1,CCND1,SCN3B,B2M,ELK3,ROBO4,DYSF	LRRC17,EPS8,RNF5,JUNB,MSI2,CDH11,ALDH6A1,ANTXR1,HNRNPH2,ECM2,N4BP2L1,EDNRA,SPECC1,IRS2,BASP1,GOSR1,MAG,CCDC3,ANGPTL1,C8orf82,IDS,SLC25A17,VEGFB,LMOD1,GULP1,LLPH,SUCLG2,TIPARP,QPRT,MYH11,PBX3,BAG2,RCN3,SCD5,VASN,RGS2,HSD17B14,FBLN1,SNAI2,GMPR,CPM,ERRFI1,IRF2BPL,ADAMTS5,HNRNPA1L3,RPP25,ID4,CD22,SART1,SLC16A9
ENPEP	ENSG00000138792	pancreas	ductal_cells	0	0	767	0	0	0	CFTR,APP,PLPP2,VNN1,CLDN3,SAT1,SYNE2,DEFB1,MMP7,PSAP,ZBTB20,TNFSF10,TRPV6,DDR1,PDLIM3,ACADVL,AGT,SERINC2,IGFBP7,C1S,ATP1A1,HLA-A,EPCAM,TACC1,DCDC2,TACSTD2,CARHSP1,LAMP2,SPINT1,ANXA4,PROM1,COL18A1,TSHZ2,TSPAN6,CFB,NAMPT,ELF3,CD47,TCEAL9,DDAH2,EIF1AY,C1R,SERPING1,SLC4A4,SLC43A3,APLP2,VTCN1,PERP,PLSCR1,CD9	F3,C19orf33,MECOM,SPINK1,EFHD2,MGST1,IGFBP2,FXYD3,BCL2L15,RNASE1,SMIM31,SEMA3C,DPEP1,CTRB2,CLTB,CXCL17,VSIG2,BCAT1,CAVIN3,SLC38A5,LYZ,FBXO2,IL18,ATP2A3,NHERF2,IFI27,PARM1,MYEOV,THBS1,ANXA10,FERMT1,RAB3B,CEL,KCNK3,ADIRF,FUT2,NT5E,ANPEP,AZGP1,LAMC2,ECM1,SFN,GSTA1,MUC1,MXRA5,CAPN8,RFLNA,LAMA3,KIF1A,SLC9B2
ENPEP	ENSG00000138792	pancreas	ductal_cells	12	0	173	0	0	0	PMEPA1,CLDN1,COL18A1,HES4,TMEM132A,TSPAN14,CCND1,VWA1,HSPG2,CDH2,PIEZO1,CDH1,MSN,MYH9,FBLIM1,PAWR,PTMS,GAS6,EPHA2,JUP,MYH14,ITGB1,LIF,FLNA,TSPAN2,PXN,CORO1C,BICC1,PTTG1IP,TTYH3,CEBPB,AMOTL2,DUSP1,POLR2J3,GNAS,KRT80,COL4A2,ST14,FLNB,NDUFS5,YWHAG,PDGFB,NBL1,AFDN,MFSD12,C4orf48,KRT8,SIRPA,RAC1,TES	DUOX2,DUOXA2,ANKRD36C,LCN2,LYZ,ANXA10,PIGR,DDX3Y,SPINK1,HLA-DRB1,CXCL17,SMIM31,CLDN18,SPP1,REG1A,ARL14,PRSS2,NRP2,MMP1,NRG4,CTRC,CLU,S100P,HLA-DMA,TFF1,HABP2,CAVIN3,PLA2G1B,KDM5D,UBD,CPA2,CP,AMBP,PRSS1,GCNT3,HTR3A,HLA-DRA,FOS,CPA6,CRP,ANPEP,CEACAM7,MUC20,SLC39A5,SDR16C5,SYCN,PLIN2,CLPS,C1R,GJC3
ENPEP	ENSG00000138792	pancreas	ductal_cells	13	0	114	0	0	0	C19orf33,S100A6,CEACAM6,TRIM54,CCND1,RBM3,EPS8L3,S100A16,KRT19,NHERF2,LGALS4,MISP,HMGA1,MSLN,SMAGP,TMC5,LY6E,LGALS3,FHL2,ONECUT2,SERPINB1,EZR,MGLL,CHMP2B,ADGRF1,PLS1,NAPRT,CBLC,CIRBP,PSMB1,EIF6,HS3ST1,GOLM1,CYSTM1,S100A14,TSN,GALE,BAG1,GIPC1,TXNDC17,TUBB4B,TSPAN3,C6orf132,MPZL2,SEC11C,PRXL2B,CAST,PSMG3,MPC1,MRPL20	C3,IGFBP7,SELENOM,SNX10,TCIM,IGFBP2,EIF1AY,PLEKHB1,C4orf48,PDLIM3,KIF3C,DPYSL3,CTRB2,IL32,USP9Y,KCNK3,FADS3,CEL,PLOD2,THBS1,NPC2,AVEN,KLK1,DDX3Y,LGALS1,H2AC6,FTH1,ACSM3,VIM,LAMP1,ASAP3,MARCKS,EVA1A,CNPY4,ITGA5,PTMS,TUBA1A,VAT1,PRSS2,LTB,RASSF4,MRAS,RNASE1,PHLDB1,CPA2,NEURL1,JCAD,LIMD2,FBXO2,PROX1
ENPEP	ENSG00000138792	pancreas	ductal_cells	2	0	742	0	0	0	SERPING1,SPP1,ANXA4,FXYD2,C1S,CFTR,C1R,ONECUT1,CLDN10,ATP1A1,CD74,SLC4A4,HABP2,MUC20,JUN,IER2,ELF3,C3,HLA-DMA,FOS,CFI,SEMA6A,SERPINA5,EGR1,TUSC3,SERPINA1,CEACAM7,VNN1,SERPINA6,TSPAN8,CFB,CLU,HLA-DRB1,VNN2,SELENOP,NAMPT,AMBP,PDGFD,CRP,CHI3L1,ZNF292,AGT,TRPV6,PROX1,RHOB,NDRG2,KIF12,LRG1,CCNL1,AKAP7	EFHD2,S100A6,CLTB,MUC1,JPT1,SH3BGRL3,RBM3,ACTB,ITGA2,F3,MECOM,C19orf33,CNN2,MGLL,TPM3,S100A10,MSN,PDLIM7,TUBA1C,EIF6,GPRC5A,FAM177A1,PFN1,TMSB10,TSPO,C6orf132,LAMC2,ARHGDIA,KRT7,RNASE1,SLC7A1,ATF4,FLNB,PRELID1,CFL1,BCL2L15,MYH9,MISP,DEF8,ACTG1,HEBP2,CAP1,SEMA7A,MGST1,FLNA,ISG20,EHD1,EDF1,MICAL2,PPP1R14B
ENPEP	ENSG00000138792	pancreas	ductal_cells	6	0	316	0	0	0	DCDC2,ENO1,HMGA1,NCL,ADK,HSP90AB1,CMTM7,C12orf75,BUD23,CCND1,KRT18,GYPC,TFPI2,NHP2,PRMT1,HNRNPDL,RBM3,MRPL3,HNRNPM,HSPA9,EBNA1BP2,ARHGAP29,GNL3,CIRBP,KIF9,POLD2,NOL7,DKC1,C1QBP,KRT80,NME1,HNRNPR,LY6E,PSMB7,HNRNPD,MRTO4,MYO1B,WWTR1,WDR43,IMP4,IMPDH2,SURF2,ACTN4,CTNNAL1,IFT57,SVIL,CMSS1,GTF3A,PAICS,SNRPF	C15orf48,UBD,MUC1,SPINK1,MECOM,RNASE1,MMP14,SERF2,IGFBP2,CST3,NNMT,FXYD3,BCAT1,MXRA5,PAM,SELENOM,SKIL,F3,SLC16A3,BCL2L15,IL32,PIGR,TPT1,GPR160,NPC2,BHLHE40,DPEP1,PLAAT3,CTRB2,ITGB4,AZGP1,MGST1,ATP10B,THBS1,BRI3,CXCL17,ITGAV,RARRES2,FTH1,TMSB10,CAVIN3,CTSE,SMIM31,KCNK3,DPYSL3,USP9Y,LYZ,RAC1,AK4,C3
ENPEP	ENSG00000138792	pancreas	endothelial_cells	17	0	21	0	0	0	ENG,PLVAP,EMP1,ECSCR,PTPRB,EGFL7,GNG11,TCF4,FLT1,ZEB1,PECAM1,ERG,KDR,CDH5,CD93,CALCRL,FMNL3,PTPRE,CLEC14A,CRIP2,PODXL,PARVB,MAP3K11,ADGRL4,ANGPT2,COL4A2,SEC14L1,EMCN,PRSS23,TIE1,FAM43A,ITGA5,FKBP1A,F2RL3,STING1,TMEM204,MEF2A,ANGPTL2,GRK5,RAMP2,ADCY4,NOTCH4,GPR4,ACVRL1,NRN1,CLEC2B,FLI1,GMFG,HSPG2,SOX17	CPD,NECTIN4,RAB20,PGPEP1,NBEAL2,KLF5,SLC44A3,KDM2A,CYP3A5,IMPA2,KDF1,ZNF33B,TCAIM,EPSTI1,ABR,C1orf116,GRB7,ATP11B,MEIS1,FOXA2,GGT1,SHB,ESRP1,BLZF1,TRIM69,ZNF827,EPB41L5,PTPRH,PARD6B,HOOK1,CITED4,MISP,MAP3K1,KCNK1,GPRC5A,PALS2,ATG4D,SERPINA4,ALCAM,C19orf33,RNF185,TOM1L2,MFSD3,TUFT1,CCDC88B,ARMT1,TJP3,DDAH1,BCL2L15,CARMIL1
ENPEP	ENSG00000138792	pancreas	exocrine_glandular_cells	1	0	744	0	0	0	IGFBP2,ADGRG1,BRI3,ECE1,DAG1,PHETA1,PACS1,IL32,KIF1A,DPEP1,THBS1,TRIM47,RNASE1,ITGB6,TPGS1,NENF,FAM89B,UBE2H,SELENOM,GRAMD1A,ATP2C1,TMEM87B,MYH9,SKIL,RAC1,VWA1,MARCKS,FBXO2,C4orf48,SDC4,MECOM,MUC1,SERF2,KCNK3,CDH1,HSPB1,RAB11FIP1,TAPBP,NDUFS5,SLCO2A1,YBX3,ITGAV,PLXNB2,ADAM9,KHDRBS3,GSTM3,PPP1CB,TLE5,MZT2B,SELENOW	IFITM2,MALL,LY6E,CFTR,SERPING1,TSPAN8,NRP1,VTCN1,FXYD2,SCNN1A,CRIP2,VNN1,S100A16,PLPP2,EVA1C,AGT,SPP1,CD74,HMGA1,TMC5,S100A14,LAMA3,ANXA1,GCNT3,NTRK2,VSIG2,HSD17B2,MAML2,SGCE,THSD4,APOBEC3C,DEFB1,GYPC,HLA-DRB1,SLPI,VNN2,GOLM1,CAPS,SLCO3A1,DAB2,SEMA6A,NT5E,TTYH1,TSHZ2,TFF1,MUC20,HNMT,CLDN3,RFLNA,SORL1
ENPEP	ENSG00000138792	pancreas	exocrine_glandular_cells	10	0	180	0	0	0	ANKRD36C,PLIN4,GOLGA8B,KLRD1,GOLGA8A,ANKDD1A,SUMO4,TMEM269,MCOLN3,FPGT-TNNI3K,PPFIA4,CFAP70,NYAP2,FAM153A,ANKRD62,PCDHGA5,UBQLNL,PCDHA10,AVIL,TSPOAP1,GRIK2,MPC1L,SKOR1,CDH7,APELA,ENSG00000249240,CTAGE6,FLG2,DRD3,PDILT,KLHL33,SPANXN1,GLP1R,TECTA,DCC,PRLH,DPYSL5,CYP46A1,CYP2D7,CARMIL3,ZGRF1,PYHIN1,SH2D1A,ITGA2B,PLD4,TUBB8,ENSG00000288684,CCDC39,DBX2,CYP2C8	H3-3A,TMSB4X,TPT1,SRP14,COX4I1,COX6B1,PTMA,COX6C,NDUFB4,COX7C,COX6A1,TMSB10,S100A11,ELOB,SEM1,ATP5MG,ATP5F1E,CD63,B2M,NDUFA1,CHMP2A,COX7A2,CDC42,UQCRB,UBL5,SAP18,ROMO1,PRDX5,UQCR11,GNG5,COX5B,TMEM258,PPDPF,FAU,COX7B,CD59,SERF2,TMBIM6,NDUFA13,MYL6,PPIA,UBA52,HLA-C,TMA7,ATP5MJ,ATP5IF1,UBC,ITM2B,SUMO2,TMEM50A
ENPEP	ENSG00000138792	pancreas	exocrine_glandular_cells	11	0	176	0	0	0	CTRB2,PLA2G1B,CPA2,PRSS1,SPINK1,CD24,SLC44A4,ARHGDIB,CEL,DPEP1,FXYD3,CLPS,CELA3A,C12orf57,NOP53,RBM3,LGALS3,FBXO2,EEF1D,CTRC,FAM3B,REG1A,KLK11,CTRB1,AKR1C3,PRSS2,TESC,MAST4,CHMP2A,ALKBH7,PGM1,TSPAN1,RARRES2,RDX,EIF4EBP1,H2AJ,SERPINI2,ASL,BAG1,FAU,JTB,CTSE,BCL2L15,TFPI,UFC1,TPT1,TOMM7,ZDHHC12,ECI2,CISD3	CFTR,TUSC3,TUBA1A,COL18A1,IGFBP7,CLDN3,GYPC,PMEPA1,SERPINA1,PFKP,SIRPA,NPNT,TRPV6,LY6E,MMP7,GJA1,FXYD2,SEMA6A,SPP1,BICC1,EIF1AY,SOD3,NTRK2,DCDC2,ITGB1,FSTL1,VNN2,CADM1,KYNU,PHLDA1,QPCT,KLC3,USP9Y,AKAP12,SPHK1,TTYH1,CHI3L1,CALD1,ALDH1A3,DAB2,SLC34A2,RND3,HES4,DPYSL2,DEFB1,DST,C3,MMP14,CRIM1,DDX3Y
ENPEP	ENSG00000138792	pancreas	exocrine_glandular_cells	5	0	334	0	0	0	SPINK1,LGALS2,RARRES2,REG1A,OLFM4,C3,SHC2,DNAJC12,GSTA1,BCAT1,ALDOB,NOP53,GSTA2,TC2N,ANPEP,CTRB2,AOX1,KLK1,CTRL,REG3A,ATP10B,HPN,NIBAN1,SLC25A37,MXRA5,SERPINA4,A1CF,SLC43A1,TRIB2,CTRC,XBP1,DUOXA2,ACHE,EIF4B,GJB1,SYCN,REG1B,TCEA3,CYB5A,GATM,C2CD4B,MAN1A1,CEBPD,PRSS2,CATSPERB,SLC39A5,ARRDC3,ALDH1A1,FGL1,ANKRD36C	TINAGL1,S100A16,LAMC2,LY6E,CCND1,S100A6,ITGB1,CTSE,PMEPA1,HMGA1,LBH,HSPG2,S100A10,KRT19,CAMK2N1,SDC1,C19orf33,BICC1,S100A14,CAV2,FERMT1,MYEOV,EPHA2,ANXA1,SCNN1A,RHOF,NRP1,NBL1,SEMA3C,MGLL,CD59,IGFBP7,SPHK1,SEMA7A,LAMA3,SEC14L2,FHL2,LGALS4,SLC2A1,EFNB2,APLP2,PRSS23,ANXA2,COL18A1,C12orf75,NHERF2,NT5E,VSIG2,GNAI2,PDLIM4
ENPEP	ENSG00000138792	pancreas	exocrine_glandular_cells	9	0	189	0	0	0	CEL,PRSS2,PRSS1,CELA3A,CTRB1,CTRB2,CELA3B,KLK1,CLPS,SPINK1,CTRC,REG1A,PNLIPRP1,SYCN,PLA2G1B,CPA2,REG1B,CTRL,PDIA2,ATF4,ANKRD36C,GP2,ANPEP,CELA2A,CPA1,NOP53,CPB1,EEF2,CPM,BCAT1,RAMP1,MTUS1,MUC1,TMEM97,GSTA1,TPRN,TRIB2,SLC7A2,PRSS3,ALDH1A1,TC2N,SCAMP5,AMY2A,EEF1B2,UGDH,CA12,PNLIP,SERPINI2,KCNK3,XBP1	TINAGL1,LGALS3BP,CYBA,IFI27L2,TUBA1A,SERPING1,MMP7,IGFBP7,VNN1,BICC1,PFKP,CRIP2,CFTR,CALM2,SLC16A3,HLA-A,PERP,GGT1,S100A16,LBH,S100A14,PROM1,TIMP2,EIF1AY,COL18A1,GYPC,KRT19,APLP2,HLA-B,VSIR,MAML2,PMEPA1,SLC49A3,SERPINB9,ADAMTS9,CCDC9B,FSTL1,WFDC2,TSHZ2,FXYD2,TRIM16,LMTK3,ANXA1,USP9Y,SGCE,QPCT,ANXA4,CMTM3,C1S,SPP1
ENPEP	ENSG00000138792	pancreas	macrophages	16	0	38	0	0	0	FCER1G,SLC11A1,TYROBP,LCP1,GMFG,LAPTM5,ARRB2,LAIR1,PLEK,SLA,FAM20C,BCL2A1,PTPRE,CCR1,CCL3,AIF1,RAB31,MS4A7,SAMSN1,MAFB,CD48,EVI2B,PILRA,S100A9,GPSM3,PLEKHO2,SLC7A7,SEMA6B,EVI2A,CD53,HCK,CXCL8,FMNL1,LILRB2,LST1,MCEMP1,PTPRC,HCST,NINJ1,DOCK8,MYO1F,LCP2,CYBA,CD163,CYBB,EPB41L3,TBXAS1,TNFRSF1B,CLEC7A,SLCO2B1	EPCAM,PRSS8,CDC42EP1,ERBB3,IFITM3,DST,PATJ,SEZ6L2,MAGI1,TMEM54,ERBB2,SH2D3A,SLC44A4,KRT19,CTNNAL1,CAV2,CLDN7,PLPP2,C12orf75,SH2D4A,TM4SF1,ABLIM1,PTK2,NFIA,SYNPO,DAB2IP,CDC42BPA,ATP1B1,TNFSF10,PBX1,MALL,S100A16,FAM3B,DMKN,BDH2,LCN2,MAP7,TJP1,PPP1R13L,HIP1R,KRT8,ATP8B1,KRT18,TACSTD2,GNA11,HNF1B,CLDN4,SCTR,KIAA1217,SLC37A3
ENPEP	ENSG00000138792	pancreas	mixed_cell_types	15	0	64	0	0	0	TFF1,LYZ,C19orf33,ANXA10,SMIM31,S100A6,S100P,MMP1,CXCL17,HLA-DRB5,IFI27,PIGR,CLDN18,TFF2,KLK10,VSIG2,SLPI,RGS5,SDR16C5,TMEM45B,MSLN,CD55,PSCA,CEACAM6,PI3,ANXA1,MIA,IL1R2,HPGD,S100A2,ADIRF,SPRR1B,FXYD3,DEFB4A,TFF3,SERPINB7,KLK11,CEACAM5,CD79A,MUC5B,S100A10,ALDH3A1,MUC17,ENSG00000284797,CYSTM1,LGALS4,SERPINB4,AMN,TRIM54,PHGR1	PNISR,H3-3B,CCDC12,KLF6,CCNL1,ZFP36L1,PRPF38B,KDM5B,SOX4,NKTR,MIDN,UBC,AFF4,JUNB,PHIP,BHLHE40,IST1,ELF1,TMEM51,HNRNPA0,KANSL1,ZFAND5,DHX36,TMEM87A,ZC3H13,SRSF5,PNRC1,SNRNP200,IER2,NRBP1,CLDN4,YY1,SETD5,NIPBL,HNRNPF,TGIF1,WAC,CDC42EP1,DDX17,NFIC,ANKRD12,RSRP1,MLXIP,ODF2L,SCAF11,HECTD1,JUN,MAST4,ASH1L,STAG2
ENPEP	ENSG00000138792	pancreas	mixed_cell_types	3	0	447	0	0	0	C19orf33,GPRC5A,S100A6,LAMC2,ITGB4,F3,MGLL,C6orf132,EFHD2,CLDN18,AHNAK,LAMB3,TMC5,MYEOV,GALNT3,ITGA2,MYOF,CST3,LAMA3,CCDC68,LMO7,CLTB,SDCBP2,GALNT5,BMAL2,EZR,HMGA1,NHERF2,SMIM31,RAB3B,PLEC,CAMK2N1,TSPAN1,SFN,ZNF185,DSG2,FLNB,NT5E,LYZ,TSPO,JPT1,USP53,GJB3,S100A16,TFF1,VSIG2,KCNK1,ANXA3,TM4SF1,INO80C	FLRT2,C1S,CFTR,SERPING1,ANXA4,CFB,TUSC3,C1R,GGT1,EPHX1,C3,FTH1,CLDN3,ONECUT1,KIF12,LYPD1,COL18A1,IGFBP7,CERS4,GAMT,FGFR1,GYPC,SNX10,RHOBTB3,PSAP,SCD5,ACADVL,BEX3,NEU1,DEFB1,AGT,BEX4,CCL2,SLC4A4,MMP7,TSHZ2,ATP1A1,SERPINA5,ID2,SCTR,TNS1,FXYD2,IGFBP2,TRPV6,SELENOM,GJA1,TCIM,SPP1,SGCE,GATM
ENPEP	ENSG00000138792	pancreas	mixed_cell_types	4	0	407	0	0	0	PMEPA1,S100A6,LAMC2,FERMT1,C19orf33,CAMK2N1,CST3,LAMA3,SEC14L2,CTSE,INAVA,SKIL,MYEOV,CLTB,VSIG2,ITGB4,LAMB3,DAAM1,RFLNA,ITGB6,SMIM14,ITGA2,F3,MGLL,LBH,S100A10,MIDN,JUP,NT5E,MBOAT2,CDH1,CDKN2B,JUNB,RUNX1,FLNB,SEMA7A,DSG2,TXNIP,SLC22A3,CAPG,CTNNA1,ITGA3,MISP,SDCBP2,BHLHE40,SLPI,LGALS3,TMSB10,GPRC5A,EFHD2	ACADVL,CFTR,SERPING1,C1S,TUSC3,TRPV6,EPHX1,CFB,FLRT2,CLDN3,ANXA4,C3,CYB5A,GAMT,ONECUT1,SNX10,ATP1A1,GYPC,C1R,BEX4,GGT1,SPTSSA,IGFBP7,TSHZ2,SLC4A4,FTH1,ID2,SCD5,CERS4,DEFB1,NEU1,GMNN,HIGD2A,TTLL7,GATM,PSAP,PEBP1,SPP1,BCAT1,BEX3,TACC1,FXYD2,PDLIM3,SQSTM1,GJA1,NME4,IGFBP2,COL18A1,EIF1AY,IFITM3
ENPEP	ENSG00000138792	pancreas	mixed_immune_cells	14	0	105	0	0	0	SAMSN1,LSP1,CSF2RA,LAMP3,TYROBP,TXN,BIRC3,FNBP1,REL,ID2,CD86,MYO1G,CCL22,CCR7,TYMP,ALDH2,CYTIP,STK4,SRGN,CST7,CD74,GPX4,GPR183,NRP2,IL4I1,FSCN1,GRINA,SMAP2,KYNU,GPX1,CD83,DAPP1,LGALS1,PTPN1,HLA-DPA1,ARHGAP45,CCDC88A,HLA-DRB1,EBI3,RFTN1,PNRC1,NUB1,ISCU,BASP1,HCK,TMSB4X,LYST,CD70,HLA-DRA,NIBAN1	SMIM22,EPCAM,ITGB1,CLDN7,CDC42EP1,IFITM3,TACSTD2,JUP,TNFRSF12A,SPTBN1,ELF3,LSR,PERP,CXADR,DSP,CDH1,CLDN4,KRT8,NCKAP1,S100A13,CD24,PRSS8,LMNA,SOX4,CD151,GOLM1,PMEPA1,PTPRF,PDZK1IP1,CD63,TM4SF1,PATJ,CTTN,CAPN2,TMEM98,RBP1,DUOX2,NIBAN2,TCEAL9,STARD10,RAB25,AP1M2,KRT19,ATP1A1,CAV2,ITGA2,TC2N,TMEM54,PLPP2,TMBIM1
ENPEP	ENSG00000138792	pancreas	pancreatic_endocrine_cells	7	0	270	0	0	0	PCSK1N,INS,NEUROD1,VGF,SCG3,PAX6,CHGB,PTPRN,SLC30A8,SCGN,GNLY,ISL1,NKG7,IAPP,KLRB1,CD247,SEPTIN3,CHGA,PCSK1,BEX1,LMO1,SCG2,C1orf127,KLRD1,NKX2-2,FGFBP2,ABCC8,GNG4,CD7,CPLX2,TCEAL2,CD3E,TMEM196,CCL5,SNAP25,DHRS2,TSPAN7,UCN3,RFX6,PLCXD3,KCNJ6,TUNAR,CFC1,GJD2,MRLN,TRDC,SYT4,ST18,C22orf42,KLRF1	KLF6,ZFP36L1,MCL1,H3-3B,SOX4,RRBP1,VMP1,ELF3,CDC42EP1,LRRFIP1,NECTIN2,SRSF5,PCBP1,MACF1,CD44,PRSS8,ABCC3,MIDN,SLC25A37,DSG2,DST,ACTN4,DDX5,YWHAZ,MARCKSL1,ZFAND5,TACSTD2,JUND,LPP,SON,APLP2,IER2,PET100,PRRC2C,ATP1A1,KTN1,DUOX2,KLF3,DYNC1H1,MVP,TPT1,RAB11FIP1,ITGB1,PNISR,SVIL,UBC,TES,PMEPA1,CIB1,TMEM165
ENPEP	ENSG00000138792	pbmc	b-cells	8	0	228	0	0	0	CD74,CD37,CD79A,HLA-DRA,CD79B,IGHM,HLA-DQB1,MS4A1,HLA-DPB1,HLA-DPA1,BANK1,HLA-DRB1,IGHD,HLA-DQA1,CD22,TCL1A,BIRC3,HLA-DMB,HVCN1,CD52,HLA-DQA2,TCTN1,AFF3,MARCHF1,HLA-DMA,LAPTM5,ADAM28,BCL11A,SNX2,RALGPS2,STX7,CXCR4,VPREB3,FCER2,CD40,LTB,MEF2C,SWAP70,PLPP5,IGKC,PAX5,P2RX5,FCMR,HLA-DOB,ORAI2,ARHGAP24,PLEKHF2,NIBAN3,ISG20,IL4R	FYB1,GIMAP4,GIMAP7,S100A4,SRGN,S100A6,TYROBP,HCST,BCL11B,SAMHD1,CD3G,CD3E,TRAC,GIMAP1,AAK1,ANXA1,LYZ,ID2,S100A11,CD7,VCAN,IL32,GZMM,CSTA,S100A9,FCN1,FCER1G,IL7R,CD2,MNDA,CD3D,NKG7,S100A8,CD247,TRBC1,FGL2,SPN,S100A12,AIF1,MS4A6A,LGALS1,GZMA,RNF130,SLFN5,FTL,S100A10,SERPINA1,CST7,LGALS3,CREB5
ENPEP	ENSG00000138792	pbmc	dendritic_cells	10	0	38	0	0	0	CD74,ALOX5AP,PLAC8,LILRA4,IRF8,HLA-DPA1,ITM2C,NPC2,PLD4,HERPUD1,SPCS1,HLA-DRA,JCHAIN,SEC61B,TCF4,ERP29,IRF7,CYBA,HLA-DPB1,STMN1,SRP14,PPIB,C12orf75,RNASET2,MZB1,SELENOS,APP,UGCG,SPIB,CCDC50,SERPINF1,HSP90B1,SSR4,TXN,RNASE6,TMED10,SRGN,BCL11A,DERL3,IL3RA,TAGLN2,GZMB,GAPT,GPX1,VAMP8,HLA-DMA,FCER1G,UCP2,SAMHD1,ERN1	PIK3IP1,FGL2,CD27,DOK2,TRBC1,LYZ,SYNE2,CAPN2,APOL6,AGTRAP,MYC,CEBPD,S100A9,SAMD3,ACTN1,ITM2A,S100A8,MNDA,PYHIN1,TRAT1,CD6,ITGAM,VCAN,FCN1,IFITM1,C21orf91,S100A12,CCL5,TNFAIP2,SH2D1A,HSPA1A,SFXN1,NLRP1,IRAK3,AOAH,GBP5,KLRB1,PLAAT4,YBX3,STX11,PTGER2,SLC2A3,RBP7,HOPX,BCL11B,FCGR2A,NKG7,CD96,S1PR1,APBA2
ENPEP	ENSG00000138792	pbmc	macrophages	0	0	1350	0	0	0	LYZ,CTSS,VCAN,MNDA,S100A9,S100A8,FTL,CSTA,TYROBP,S100A6,CYBB,FCN1,FGL2,S100A12,MS4A6A,CD36,LGALS1,TYMP,AP1S2,TKT,APLP2,CSF3R,NUP214,RGS2,PSAP,KCTD12,MPEG1,GCA,RNF130,NCF2,LRRK2,CD302,TNFSF13B,CD14,GPX1,CLEC7A,ATP5MJ,CTSD,LST1,CFD,CD93,CREB5,VMP1,S100A4,SERPINA1,CLEC12A,DUSP6,TSPO,LGALS3,SRGN	CD3E,CD3D,ETS1,TRAC,EVL,NOP53,C12orf57,LCK,CD2,CD7,CD3G,ACAP1,LTB,BCL11B,IL7R,IL32,TRBC2,GZMM,CLEC2D,CD247,LBH,EEF1B2,TRAF3IP3,TLE5,LDHB,IL2RG,CD27,CCR7,PIK3IP1,HLA-A,TCF7,TSTD1,FCMR,BIN1,HSPA8,TRBC1,CCL5,STK17A,ARL4C,ISG20,BTG1,SLFN5,RHOH,NOSIP,NPM1,PLAAT4,RORA,OCIAD2,KLF2,SPOCK2
ENPEP	ENSG00000138792	pbmc	monocytes	6	0	289	0	0	0	TYROBP,OAZ1,COTL1,CYBA,ARPC3,ACTB,YBX1,S100A4,FTH1,SERF2,S100A6,LST1,S100A11,ATP5F1E,AIF1,EIF1,ARPC2,SLC25A6,TYMP,PRELID1,FKBP1A,FCER1G,NPC2,FTL,SPI1,SH3BGRL3,H3-3A,TMSB4X,FGL2,CTSS,PYCARD,TPI1,TSPO,CST3,TPM3,RAC1,PFN1,GSTP1,ARPC1B,SEC11A,SERP1,RHOA,CFL1,COX8A,ANXA5,ITGB2,TMSB10,AP2S1,PTP4A2,CALM2	IL7R,CD3G,TRAC,CD3E,CD3D,LBH,ETS1,IL32,CD7,TRBC1,NKG7,CLEC2D,GZMM,KLRB1,LCK,TRBC2,FCMR,CD27,TRAT1,RORA,CCR7,BCL11B,CD8B,CCL5,SAMD3,LEF1,SYNE2,GZMA,CD247,CAMK4,RHOH,KLRD1,EPHX2,TXK,HOPX,NCR3,CD40LG,SHISAL2A,ITM2A,CD69,PIK3IP1,MAL,PRF1,IKZF3,AQP3,SPOCK2,SH2D1A,CD28,TCF7,FBLN5
ENPEP	ENSG00000138792	pbmc	platelets	9	0	123	0	0	0	GNG11,TUBB1,CAVIN2,PF4,CLU,TAGLN2,NRGN,PPBP,H2AC6,SPARC,TUBA4A,CALM3,GPX1,CTSA,PGRMC1,TREML1,OAZ1,TPM4,FERMT3,MAP3K7CL,TPM1,ODC1,CMTM5,MMD,RUFY1,TLN1,ACRBP,GP9,SNCA,PDLIM1,MARCHF2,NCOA4,ITGA2B,GRAP2,BEX3,ITGB3,F13A1,CD9,RGS18,LIMS1,YWHAH,TUBA1C,MAX,RSU1,RNF11,TSC22D1,PRDX6,GMPR,NT5C3A,LAMTOR1	EEF1D,NACA,COX7C,PTPRC,EEF2,TPT1,EEF1A1,UBA52,TMSB10,TRAF3IP3,CYBA,BTF3,CD52,IKZF1,KLF2,EEF1B2,ZFP36L2,TOMM7,FAU,S100A4,RACK1,RSL24D1,S100A6,SLC25A6,ITGB2,UQCRB,EIF3H,EIF3F,ATM,EIF3K,EIF4B,UBXN1,HCST,LCP1,PNRC1,AAK1,PNISR,LITAF,RSL1D1,CORO1A,ATP5MC2,HINT1,SNRPG,HNRNPA1,DDX46,TRAC,HSP90AB1,POLR2L,EIF3E,ACAP1
ENPEP	ENSG00000138792	pbmc	t-cells	1	0	1207	0	0	0	LDHB,CCR7,BCL11B,PIK3IP1,TCF7,NPM1,SARAF,LEF1,NOSIP,EEF1B2,LTB,C12orf57,RCAN3,MAL,CD3E,TRAT1,NOP53,TRAC,CD27,BTG1,TSHZ2,EIF3E,IL7R,TRABD2A,TOMM7,CD3D,ETS1,GIMAP7,SH3YL1,CD3G,EPHX2,FHIT,MYC,CAMK4,FOXP1,TRAF3IP3,TRBC1,TPT1,EEF1A1,IKZF1,CD40LG,FLT3LG,PRKCA,SRSF5,LDLRAP1,SUSD3,TRBC2,CHMP7,OXNAD1,EVL	S100A4,CYBA,TYROBP,SRGN,S100A6,CTSS,MYO1F,LYZ,LGALS1,MNDA,OAZ1,FTL,SH3BGRL3,FCER1G,LCP1,CYBB,FGL2,CSTA,ZEB2,VCAN,TYMP,FCN1,EFHD2,ACTB,S100A9,GSTP1,FGR,S100A11,CLIC1,NKG7,FTH1,S100A8,PSAP,ANXA2,GPX1,AP1S2,H3-3A,ARPC3,CCL5,COTL1,MS4A6A,MARCHF1,GLIPR1,MEF2C,MPEG1,LST1,LGALS3,CEBPD,GAPDH,CD36
ENPEP	ENSG00000138792	pbmc	t-cells	2	0	554	0	0	0	CCL5,GZMK,KLRB1,GZMA,IL32,LYAR,KLRG1,NKG7,CST7,HCST,TRGC2,SYNE2,IL7R,HLA-B,HLA-A,RORA,TRGC1,ARL4C,DUSP2,CMC1,GZMM,B2M,CD2,MATK,CD3D,CTSW,CCL4,CD3E,TRDC,CALM1,HLA-C,SH2D1A,PPP2R5C,PRF1,SAMD3,MYO1F,ZFP36L2,PLAAT4,CD3G,GPR65,ERN1,CHST12,EOMES,PYHIN1,NCR3,SLC4A10,APOBEC3G,ODF2L,GPR171,KLRD1	LYZ,CTSS,MNDA,CYBB,CSTA,FTL,VCAN,FCN1,S100A9,LGALS1,FGL2,S100A8,AP1S2,GPX1,AIF1,MARCHF1,MS4A6A,KCTD12,MPEG1,TKT,PSAP,NCF2,FTH1,TYROBP,MEF2C,CD36,S100A12,TYMP,NPC2,FCER1G,C1orf162,CLEC7A,LY86,CSF3R,LST1,DUSP6,LRRK2,SERPINA1,CREB5,COTL1,CCR7,GRN,IGSF6,CD302,RNF130,CFD,CST3,SAT1,CD14,SLC7A7
ENPEP	ENSG00000138792	pbmc	t-cells	3	0	466	0	0	0	CD8B,EEF1B2,EEF1A1,NPM1,CD8A,LDHB,BTG1,CCR7,PIK3IP1,RACK1,SARAF,NOP53,TPT1,CD3E,CD3D,BCL11B,LEF1,FAU,NACA,NOSIP,CD3G,TRAC,TCF7,C12orf57,CD27,EEF1D,NUCB2,TOMM7,CD7,EIF3E,EEF2,TRABD2A,NELL2,PRMT2,LBH,UQCRB,RCAN3,ACAP1,LEPROTL1,SLFN5,FOXP1,TRAF3IP3,IL7R,HNRNPA1,ATM,GYPC,EVL,COX7C,SH3YL1,LCK	TYROBP,LYZ,CTSS,S100A4,SRGN,MNDA,LGALS1,CYBB,FGL2,S100A11,CSTA,VCAN,FCER1G,S100A6,FCN1,S100A9,S100A8,MYO1F,TYMP,ZEB2,FTL,MEF2C,NKG7,PSAP,MS4A6A,ANXA2,FTH1,CD36,LST1,MARCHF1,KCTD12,CLEC7A,CYBA,S100A12,NCF2,LYN,GZMA,CST7,LRRK2,EFHD2,LGALS3,MPEG1,CEBPD,FGR,RAB31,SERPINA1,LY86,RGS2,ANXA5,CD302
ENPEP	ENSG00000138792	pbmc	t-cells	5	0	344	0	0	0	TRAC,B2M,LTB,CD2,HLA-A,CD3D,IL32,FXYD5,LDHB,IL7R,KLF2,CD52,HINT1,LCK,GPR183,HLA-B,CD3E,EVL,ITGB1,OPTN,SLFN5,AQP3,ACAP1,TRAF3IP3,HSPA8,TPT1,GSTK1,CD3G,ETS1,EEF1A1,RACK1,TLE5,SYNE2,NOP53,GIMAP7,PCSK7,ARHGAP15,HLA-E,RORA,PPDPF,TRADD,TRBC2,MYL12A,SOD1,BCL11B,EMP3,ITM2A,IL2RG,CALM1,TRAT1	TYROBP,LYZ,MNDA,CYBB,CTSS,VCAN,FCER1G,CSTA,S100A9,FCN1,ZEB2,FGL2,S100A8,FTL,MARCHF1,MPEG1,AIF1,S100A12,CSF3R,MS4A6A,LST1,CD302,FGR,CD36,CD93,CFD,RNF130,PSAP,MEF2C,DUSP6,IGSF6,KCTD12,NCF2,CREB5,KLRD1,SERPINA1,CLEC12A,CST3,TGFBI,CALHM6,LRRK2,PLEK,LY86,CEBPD,CYRIA,HCK,PLBD1,CD14,PLXDC2,SCIMP
ENPEP	ENSG00000138792	pbmc	t-cells	7	0	271	0	0	0	CCL5,NKG7,GZMH,CST7,CD8A,KLRG1,CD8B,B2M,KLRD1,GNLY,IL32,HCST,FGFBP2,GZMA,TRAC,GZMM,CTSW,CD52,HLA-B,CD3D,C12orf75,GZMB,PRF1,HLA-A,CCL4,TRBC2,HLA-C,PATL2,HOPX,CD3G,LYAR,CD99,APOBEC3G,SAMD3,MYO1F,DSTN,CD2,PPP2R5C,RORA,TRGC1,PFN1,FCRL6,ID2,MATK,PLAAT4,PYHIN1,ITGB1,CALM1,YWHAQ,CLEC2D	LYZ,CTSS,MNDA,FCN1,VCAN,CSTA,CYBB,CCR7,S100A9,FTL,S100A8,KCTD12,FCER1G,CSF3R,AIF1,MEF2C,LST1,JAML,CLEC12A,S100A12,AP1S2,MS4A6A,MAL,RCAN3,GPX1,SERPINA1,CD36,MPEG1,PSAP,LRRK2,SMCO4,NCF2,CD14,TYROBP,PABPC1,FTH1,ACTN1,SPI1,ALDH2,TKT,IGSF6,CFD,TYMP,MARCHF1,NPC2,FGL2,CLEC7A,GCA,CREB5,CST3
ENPEP	ENSG00000138792	placenta	t-cells	17	0	483	0	0	0	PTPRC,CD3E,IL2RG,CD52,ACAP1,TRBC2,CXCR4,RAC2,TBC1D10C,CD247,GZMM,TRAC,LTB,CD48,KLRB1,CST7,IL32,LIMD2,RHOH,IL7R,CD3D,CCL5,SELL,GIMAP7,NKG7,CD2,CYTIP,TRBC1,TRAF3IP3,CD37,CD3G,LCK,PRF1,IKZF1,HCST,KLRD1,CD69,ZFP36L2,CORO1A,ARHGAP15,SPOCK2,EVL,HLA-A,ZAP70,FCMR,CD7,ETS1,BCL11B,KLRF1,GZMK	TCEAL9,MGST3,ANXA5,IFI6,TUSC3,XAGE3,BSG,PERP,VGLL1,S100A11,PHLDA2,PEG3,SPINT2,ANXA2,APLP2,SPINT1,TFAP2A,SERPINF1,FBLN1,SLC2A1,PAGE4,RAB1A,TINAGL1,CNN3,MAGED1,BEX3,PRDX5,RRBP1,ALDH7A1,QPRT,DSP,EFEMP1,VWA1,LGALS3,BCAM,CLDN4,PEG10,CSRP2,APP,IDH1,ITIH5,GSTA4,DSTN,PKIB,KRT18,EGFR,CTSL,LRP1,TDRP,LRPAP1
ENPEP	ENSG00000138792	prostate	club_cells	9	0	432	0	0	0	ELF3,CTSH,LIMA1,GNPTAB,AKAP9,CAST,TCEA3,CXADR,CD47,IQGAP1,GALNT3,KRT19,LAMP1,CDC42EP5,KRT8,AGR2,SELENBP1,PLPP2,DSP,CD46,SYNE2,SELENOW,KLF5,BAG1,SPINT2,TAX1BP1,SRRM2,EHF,TNFSF10,CFD,APLP2,EMP2,SH2D4A,RBM39,PRRC2C,SRSF10,UBXN4,YPEL3,FARP1,TMEM238,GOLGA4,PBX1,EFHD2,LGALS3,GOLGB1,TSC22D1,ARID5B,ARID1B,ATP8B1,ASS1	AKR1B1,PRPS2,SEMG1,SERPINA5,FDX1,CDO1,PGC,GSTM3,PATE4,ABCG2,SEMG2,FADS2,AQP2,CA2,CYP4F8,SPINK13,CCL5,MUC6,ENPP3,GRXCR1,PIP,TMEM114,ANXA13,TBC1D10C,MFSD2A,PTPRC,CHEK1,RNASE1,GNG2,ACSL6,IL1RL1,JAML,TMEM100,SNAP25,APBB1IP,PNMT,SLCO2A1,GRAP,OLFML3,KIF26B,PTGS2,BIN2,PGLYRP2,TMEM273,CALHM6,GPR174,KRT24,CCL4,SASH3,TNFSF8
ENPEP	ENSG00000138792	prostate	endothelial_cells	11	0	351	0	0	0	HBA2,HBA1,HBB,CFAP95,HBQ1,SNCA,TRIM58,HBM,HBD,ALAS2,SLC4A1,GYPC,STC1,TNFRSF11B,SLC25A37,BPIFA1,NRXN1,GYPB,TFF3,DUOXA2,RUNDC3A,NFE2,ATP12A,EPB42,KRT1,GATA1,MYL4,SOX10,TAL1,GYPE,IL19,SFRP5,SPTB,RUNDC3B,EME1,IQCJ-SCHIP1,CCNA2,C2orf72,H2BC13,AHSP,RAD9B,PHOSPHO1,FAM131B,STK32A,PIGR,H2BC10,TNC,STAR,WDR62,CA1	TMSB4X,TPT1,EEF1A1,EIF1,GAPDH,FAU,MYL6,CST3,ITM2B,HSP90AB1,NACA,CD81,H3-3B,DBI,GSTP1,S100A11,CALM1,SLC25A6,SRP14,CHCHD2,FTH1,TXNIP,UQCRB,UBC,PRDX6,NDUFA4,CD63,TOMM7,RACK1,GPX4,HINT1,CCNI,ACTG1,HSPE1,TSTD1,CYBA,MYL12B,COX6B1,SERF2,DDIT4,GADD45B,PRDX1,HERPUD1,MZT2B,KRT18,EEF1D,B2M,NDUFS5,CEBPD,PEBP1
ENPEP	ENSG00000138792	prostate	macrophages	6	0	992	0	0	0	TYROBP,HLA-DRA,CD74,HLA-DPA1,AIF1,HLA-DPB1,HCLS1,C1QA,MS4A6A,GPX1,RGS10,C1QB,HLA-DMA,KCTD12,HLA-DRB1,LST1,C1QC,IL18,RNASE6,SMAP2,HLA-DQB1,TBXAS1,CSF1R,FCGRT,EVI2B,ARHGDIB,CD53,FGL2,HLA-DQA2,C1orf162,CYBA,HLA-DQA1,RNASET2,CNPY3,VSIR,LY86,HLA-DMB,PLXDC2,C3AR1,RGS1,COTL1,SRGN,IFNGR1,FYB1,LAPTM5,VSIG4,IL13RA1,PTPRC,GPSM3,ITGB2	TBX3,CD24,PRPS2,MAOA,GSTP1,NPDC1,EHF,SEMG1,CLU,PIP,BEX3,FBXO32,CYB5A,FDX1,SEMG2,ADIRF,TSTD1,KRT18,NFIB,PATE4,GNG11,CRIP2,FAM3D,DSTN,PPP1R1B,GSTM3,ID1,LAPTM4A,KRT8,CRYAB,GATA2,WFDC2,AR,TPD52L1,EPCAM,SMIM22,TPM1,ABCG2,ELF5,SELENOM,CDO1,TCEAL4,CKB,PDK4,NUPR2,CD9,SERPINA5,TWF1,AGR2,C1orf21
ENPEP	ENSG00000138792	prostate	mixed_cell_types	0	0	3436	0	0	0	AKR1B1,FDX1,PATE4,PRPS2,CDO1,GSTM3,ECHS1,CD24,TWF1,GSTP1,CA2,CALM1,PRDX6,TRMT6,RBBP7,PEX2,DNAJC15,SH3BGRL,ELF5,EIF4EBP1,APIP,COX17,TESC,MT1E,FBXO32,CYB5A,FAM107B,GRXCR1,AP3S1,SEC61G,UQCRH,PPA1,NDRG2,SEC61B,PRDX2,NUPR2,CHCHD2,MIF,FKBP1A,DCXR,DUSP4,MRPL40,TPD52L1,NDUFAB1,MT2A,DBI,SDSL,ANXA13,SUCLG1,DUSP15	BTG1,HLA-E,FOS,JUN,DNAJB1,APLP2,CLEC2B,N4BP2L2,IFI16,CXCR4,RESF1,PPP1R15A,ARHGDIB,EGR1,UTRN,JUNB,ZFP36L2,HSPA1B,MACF1,PTPRC,SLC38A2,PIK3R1,KTN1,ITGB1,CCNL1,AHNAK,HLA-A,EMP2,PNISR,GADD45B,LDHB,FOSB,CCL5,FOXP1,HSPA1A,CYTIP,ATF3,SAT1,CLK1,ARID1B,IER2,SYNE2,NFKBIZ,CD48,MCL1,SRGN,ARL4C,CEBPD,MARCKS,ZFP36
ENPEP	ENSG00000138792	prostate	prostatic_glandular_cells	14	0	109	0	0	0	KLK4,NKX3-1,SPDEF,HOXB13,MSMB,HOMER2,IFT57,KLK2,ARG2,NEFH,GNG4,RCAN3,TMEM141,CENPX,GNMT,NANS,NME4,FOXA1,PMEPA1,AMD1,TSPAN8,MEAF6,GMPR,GNPNAT1,ALDH1A3,PRAC1,H2AJ,PPDPF,PHGDH,C3orf14,TRGC1,BASP1,OAZ3,TPD52,MYBPC1,ENHO,COPRS,ACADL,GSTZ1,MYL5,MESP1,ANXA3,H1-0,GMNN,CREB3L4,ZG16B,CDC42EP5,SYCE1L,KLK3,PHPT1	TMSB4X,AKR1B1,PRPS2,PATE4,CDO1,CD81,SEMG2,SEMG1,ABCG2,HOXB7,ELF5,ALDH1A1,LAPTM4A,DUSP4,EMX2,GSTP1,SERPINB1,FDX1,HOXB2,PIP,GNG11,CHEK1,HOXB6,SH3BP5,POU3F3,DNAJC15,CLU,PLA2G4A,SORT1,AQP2,PDK4,PTGS2,CA2,FADS2,CYP4F8,PTGES,SLCO2A1,PDE4DIP,GSTM3,SMC6,GRXCR1,TMEM100,IFI27L2,PTDSS1,FAM3D,WWC3,FAM110C,RBP1,RASL10B,ANXA13
ENPEP	ENSG00000138792	prostate	prostatic_glandular_cells	8	0	552	0	0	0	AZGP1,KLK3,SLC44A4,RDH11,ELAPOR1,STEAP2,KLK2,SLC45A3,TMPRSS2,SLC39A6,ACP3,GALNT7,MIA3,ATP2C1,CPE,FLNB,CD151,CDH1,KIF5C,ARFGEF3,CD46,SLC30A4,KLK4,PMEPA1,DSP,ERGIC1,FOLH1,APLP2,HOMER2,NFIA,SLC22A17,DHRS7,CREB3L4,SCARB2,IL1R1,SLC12A2,AMD1,GOLGB1,PDIA3,SLC25A37,SYT7,BCAM,MLPH,ZKSCAN1,HOXB13,ZNF532,PDE11A,DSG2,ARGLU1,RERE	SEMG2,PRPS2,TMSB4X,FDX1,AKR1B1,PATE4,SEMG1,DUSP4,ABCG2,EMX2,CDO1,HOXB6,MFSD2A,HOXB7,CHEK1,CLU,ALDH1A1,SH3BP5,RNASE1,SERPINA5,CYP4F8,PDK4,CA2,AQP2,GSTP1,FAM3D,BST2,DNAJC15,LAPTM4A,SLC26A3,GSTM3,SPINK13,FAM110C,PIP,SERPINB1,ANXA13,PNMT,POU3F3,SERPINA1,PIK3C2G,KRT7,PGC,GNG11,HOXD3,MUC6,LPL,LMO3,TMEM100,PDLIM1,ELF5
ENPEP	ENSG00000138792	prostate	t-cells	13	0	271	0	0	0	CCL5,CXCR4,CYTIP,CD48,BTG1,CD3E,CD69,KLRD1,DNAJB1,PTPRC,CD2,CD3D,SYTL3,HSPA1B,CD52,TRBC2,IL32,HCST,DOK2,SRGN,CD8A,TRAC,CCL4,HSP90AA1,CD7,LCP1,GZMA,CD3G,CD247,IL7R,FYN,GPR171,TRBC1,ACAP1,LYAR,CLEC2B,EVI2A,HSPA1A,PPP2R5C,STK17B,CD96,STK17A,LEPROTL1,PARP8,CST7,HSPA6,IL2RG,CACYBP,STK4,OXNAD1	KRT19,LRP1,NAB2,DCBLD2,KLF4,CNTLN,CLDN4,EGR1,EMP2,MARVELD3,HSPG2,SOCS3,S100A6,MARCKS,ITPRIPL2,HCAR3,S100A14,TACSTD2,ATF3,GSN,TSKU,GNA15,TIMP3,KRT17,NWD1,ZNF608,MAGI3,TINAGL1,FHIP1A,LHFPL6,HLA-DRA,LRRK2,FBXO17,FILIP1L,RBP7,CIBAR1,CLDN1,EPHA4,ZFP36L1,CX3CL1,ELF3,HLA-DPB1,DOCK4,HLA-DRB1,SLITRK6,COL23A1,KRT5,HCAR2,HLA-DPA1,STON1
ENPEP	ENSG00000138792	prostate	t-cells	4	0	1862	0	0	0	BTG1,CCL5,CXCR4,PTPRC,CYTIP,CD3E,CD48,CD2,CD3D,CD3G,CD69,IL32,IL7R,KLRD1,TRBC2,HCST,PARP8,RESF1,LCP1,CD7,ARHGDIB,IKZF1,CD52,SYTL3,TRAC,CD8A,STK4,DNAJB1,ACAP1,CD96,SRGN,CD53,RUNX3,CD247,GMFG,CLEC2B,CD8B,BCL11B,RAC2,LCK,FYN,STK17B,FYB1,HSPA1B,KLRB1,GIMAP7,ARL4C,CD37,HSP90AA1,CELF2	GSTP1,CD24,AKR1B1,TCEAL4,FDX1,PRPS2,MAOA,CD9,NDRG2,LAPTM4A,ECHS1,PRDX6,CYB5A,CD81,TBX3,CST3,PATE4,ADI1,PRDX1,TWF1,GSTM3,DBI,FKBP1A,BEX3,SEMG1,UQCRH,SEMG2,DNAJC15,PRDX2,EHF,GAPDH,RBBP7,CDO1,ALDH2,DCXR,TCEAL9,ATOX1,HSD17B4,NDUFB2,ABCG2,FAM3D,COX17,SLC25A6,TPD52L1,SPTSSA,BLVRB,NDUFC2,MIF,YWHAE,UQCRQ
ENPEP	ENSG00000138792	rectum	intestinal_goblet_cells	6	0	179	0	0	0	MUC2,FCGBP,TFF3,ZG16,FFAR4,BCAS1,REP15,SERPINA1,RAB27A,CD177,S100P,TPSG1,TBX10,GSN,SYTL2,CEACAM5,CDC42EP3,MLPH,SCNN1A,NPDC1,TSPAN1,TPM1,ENTPD8,SH3BGRL3,MUC1,FRMD3,ATOH1,SPDEF,BEST2,CAPN9,IFI27,ST3GAL4,GPR153,LYPD8,KRT20,DHRS9,SLC39A11,MGLL,TFF1,SMIM14,DPYSL2,PLAC8,FAM177B,CAPN8,MB,CEACAM6,HSPA2,KLK1,SCGB2A1,ST6GALNAC1	RACK1,TXN,FCGRT,NACA,EEF1B2,EEF1A1,EIF3L,GPX2,NOP53,HNRNPA1,LEFTY1,EIF3E,SLC25A6,ADH1C,CYBA,PRDX5,EEF2,PEBP1,PABPC1,YBX1,CES2,NPM1,HES1,GAPDH,CYC1,FAU,DNPH1,SLC25A3,SELENBP1,LGALS2,TSPAN8,HINT1,C1QBP,FBL,IMPDH2,LDHB,MLEC,APEX1,RARRES2,PKM,PHB2,TRABD2A,HSPD1,EIF3F,B3GNT7,TUFM,SUCLG1,EIF3K,ATP5F1B,FABP5
ENPEP	ENSG00000138792	rectum	mixed_immune_cells	8	0	92	0	0	0	CD52,CD48,EVL,CYTIP,MEF2C,ARHGDIB,RGS2,GYPC,CD37,CD53,TRAF3IP3,PPP1R18,GMFG,TRAC,PTPRC,SRGN,LAPTM5,ACAP1,LSP1,BST2,BTG1,CD79A,CCDC69,STK17B,SEPTIN6,GPSM3,CD74,STK17A,RAC2,CXCR4,HLA-DMA,PTPN7,HCLS1,CD79B,RHOH,WIPF1,LIMD2,HCST,WAS,LAT2,CD27,SASH3,EVI2B,TBC1D10C,IKZF1,LCK,ALOX5AP,RGS1,ARHGAP30,RUNX3	SMIM22,FAM3D,KRT18,LGALS4,EPCAM,S100A6,CLDN3,ELF3,AGR3,CLDN4,PRAC1,C19orf33,APP,STARD10,TCEA3,KRT8,S100A10,AGR2,S100A14,LGALS3,CLDN7,IFI27,C15orf48,KLF5,TPM1,LGALS3BP,PPP1R1B,TSPAN8,MT1E,CD9,MGST1,CDX2,SLC44A4,ANXA2,SPINK1,TMEM98,CDX1,CDH1,CAMK2N1,KLF4,DSP,STAP2,ERBB3,PTPRF,PPIC,ST6GALNAC1,ATP8B1,VIL1,HMGCS2,TMEM54
ENPEP	ENSG00000138792	salivary_gland	macrophages	11	0	894	0	0	0	CTSS,TYROBP,CD163,ZEB2,MS4A6A,SRGN,ITGB2,VSIG4,KCTD12,FCER1G,AIF1,LAPTM5,CYBB,MS4A7,ARPC5,CSF1R,C5AR1,PSAP,ARRB2,C1orf162,SPI1,MACROH2A1,FCGR2A,GNAI2,HCLS1,EVI2B,SDCBP,MAFB,C1QA,C3AR1,GPX1,TNFRSF1B,MPEG1,ASAH1,MS4A4A,C1QC,STAB1,RNASE6,NCF2,PTPRC,CPVL,C1QB,TPP1,FCGRT,TBXAS1,HLA-B,EMILIN2,IRAK3,SAMHD1,MAF	MEIS2,AZGP1,PIGR,FOXC1,TCIM,NFIB,TPD52L1,SFRP1,CCL28,KRT18,PALMD,SELENOM,SPINT2,PPDPF,EHF,DSTN,CLDN3,HTN3,MGP,ABLIM1,NDRG2,PIP,PHGDH,STATH,MS4A1,NUCB2,GMDS,HTN1,SLPI,FAM3D,CRYAB,CALML5,EPCAM,PITX1,COBL,NFIX,C5orf46,SPTBN1,PRH2,BACE2,S100A1,S100A13,TSTD1,ARHGAP29,PDZK1IP1,CNN3,LPO,ARFGEF3,PRB3,SEC11C
ENPEP	ENSG00000138792	salivary_gland	mixed_immune_cells	21	0	165	0	0	0	CXCR4,PTPRC,B2M,LAPTM5,CD37,HLA-C,CD52,RIPOR2,HLA-B,SMAP2,ARHGDIB,GPSM3,CD48,EEF1B2,SRSF5,HLA-E,TSC22D3,CD79A,BTG1,ICAM3,HLA-A,LIMD2,CORO1A,CD53,FXYD5,STK17B,FAU,STK4,SLC38A1,FCMR,PRKCB,GMFG,STK17A,TNFAIP8,MS4A1,POU2F2,SRSF7,SP110,SEPTIN7,ARL4C,JAK1,BANK1,CYBA,SF1,CD79B,SEPTIN6,PTPN6,RAC2,MYCBP2,ISG20	DDX3Y,YAP1,AZGP1,TMEM45A,NFIB,ARHGAP29,TMC4,ATP9A,TSPAN12,HTN3,PRB3,EHF,KIAA1217,ARFGEF3,CHDH,ELF3,PRB4,TCIM,DCBLD2,PRH2,CCDC149,FRMD6,TPD52L1,UTY,CLDN4,TFAP2A,PRKAA2,LGALS3,MUC15,LAMA4,PLPP2,MEIS2,ESRP1,HTN1,CD9,KRT8,PIP,RHOD,ATP2B2,PDK4,STAP2,B3GNT5,PERP,NCKAP1,ITGB8,SERTAD4,MGP,SFRP1,ACSS3,FIGN
ENPEP	ENSG00000138792	salivary_gland	serous_glandular_cells	0	0	3573	0	0	0	PDE4D,CHRM3,PRB3,PRH2,SLC13A5,ETV1,AMY2B,HTN3,LPO,PRH1,PLCB4,PIK3C2G,PRB4,PLIN5,HTN1,DNER,PLCB1,BLM,ELAPOR1,GGTA1,TCIM,NUDT4,NAMPT,PLA2R1,TRPV6,TPD52L1,KCNMA1,DPP4,DNASE2B,ARFGEF3,NDRG2,PRUNE2,MUCL1,CD44,AMY1B,NUCB2,NFIA,AGFG2,PAIP2B,COBL,CRACR2B,FAM107A,PRB2,KIF21A,SRGAP1,CA6,PRKACB,NOSTRIN,ARHGAP29,PAX9	HLA-B,BTG1,IFI16,HLA-A,CXCR4,CD37,FXYD5,TMSB4X,CD52,CYBA,SMAP2,LAPTM5,VIM,AHNAK,GNAI2,PTPRC,ARID5B,HLA-C,TACC1,SWAP70,GLUL,CELF2,S100A6,CD74,B2M,HLA-DRA,CD48,TNFAIP8,APLP2,S100A4,EMP3,ARHGDIB,GYPC,CD79A,HLA-F,MGST1,SRGN,LSP1,S100A10,EVI2B,ADAM28,MEF2C,GLIPR1,CD53,SAMHD1,C3,HLA-DQB1,SLC2A3,TMSB10,POU2F2
ENPEP	ENSG00000138792	salivary_gland	serous_glandular_cells	1	0	3236	0	0	0	IL7R,CD2,KLRD1,CD3E,CD8A,CD69,CD3G,ETS1,PARP8,BCL11B,CD3D,CYTIP,SCML4,RUNX3,CD96,IKZF3,CD8B,TSC22D3,ACAP1,HCST,KLRC1,FYN,RESF1,BTG1,TSPYL2,SYTL3,EMB,CD247,GPR171,LCK,IKZF1,SLA,ITK,PTPRC,ARL4C,IL32,CD7,CTSW,CD226,CXCR4,PTGER4,OXNAD1,PTPN22,PRDM1,AKNA,SLAMF6,SOCS1,CLEC2D,THEMIS,TXK	NAMPT,PSAP,EGR1,YBX3,NR4A1,CD81,FTH1,FCGRT,GRN,EEF1A1,CEBPD,LAPTM4A,CD63,CST3,IER2,RHOB,SAT1,CTSZ,ATF3,NPC2,RTN4,TCF4,RACK1,GPX4,EEF2,SLC25A6,ZFHX3,ITM2B,BRI3,RAC1,CTSL,CTSB,CD74,SMIM14,IER3,GPX1,RHOBTB3,PRDX1,TPT1,ANXA5,UACA,NFIC,DSTN,SWAP70,UBA52,UBC,HLA-DRA,IFITM3,FOS,FTL
ENPEP	ENSG00000138792	salivary_gland	serous_glandular_cells	14	0	737	0	0	0	AZGP1,SLPI,TCN1,EHF,CCL28,CALML5,MGP,DHRS7,MEIS2,VAMP8,SSR4,FOLR1,LRRC26,GRN,WFDC2,PIGR,TMEM59,KCNMA1,LGALS3BP,PIP,GMDS,SIX1,STATH,TF,RTN3,PLCB1,FOXC1,BARX2,MXI1,TMBIM6,CD63,POLR2L,PALMD,PHGDH,HIP1R,DPP7,LRPAP1,ELF5,ITM2B,CHPT1,GNPTAB,FGGY,GJC3,ANGPT1,ITM2C,KLK11,TPD52L1,CST3,TMPRSS2,CHID1	CD37,CD52,VIM,CD79A,CXCR4,MS4A1,DCN,GPR183,LAPTM5,CORO1A,COL6A3,CD53,ADH1B,CFD,LTB,SERPINF1,FXYD5,SERPING1,EMP1,FBLN2,APOD,TACC1,PTPRC,TIMP3,PRRX1,POU2F2,C1S,PMP22,PID1,GYPC,HLA-DQB1,RAC2,CYBRD1,RCSD1,EMP3,LAMA2,SPOCK1,CD79B,NID1,STK17A,TNFAIP3,VPREB3,IGFBP5,GGT5,ZEB1,MMP2,C1R,BLK,C11orf96,SCARA5
ENPEP	ENSG00000138792	salivary_gland	serous_glandular_cells	16	0	501	0	0	0	IFITM2,SRGN,S100A9,CSF3R,FPR1,FCGR3B,IL1R2,SERPINA1,NAMPT,S100A8,RIPOR2,BASP1,MNDA,CXCR2,VNN2,MXD1,G0S2,GCA,AQP9,FCER1G,S100P,RGS2,IRAK3,RNF149,SLC11A1,SORL1,PTPRC,BCL2A1,TREM1,RGS18,S100A12,SAMSN1,CLEC4E,EVI2B,LILRB3,CST7,NCF2,CR1,MYO1F,CMTM2,PROK2,SELL,MCEMP1,HRH2,TYROBP,CXCR1,ALOX5AP,LCP1,FPR2,CDA	PTMA,TMSB10,CD81,CD74,ARID5B,HLA-DRA,CD79A,ANXA2,LMNA,C3,HSPA8,NAP1L1,ITGB1,SSB,HSP90AB1,FAU,RACK1,TMSB4X,HLA-DQB1,HNRNPA1,ACTG1,DDX5,AHNAK,MGST1,CD9,PPIA,MEF2C,MIF,NPM1,HLA-DPA1,SOD1,BANK1,SRSF7,HLA-DPB1,SQSTM1,GPX4,PDLIM1,HLA-DRB1,CFAP97,HSPB1,VIM,SRRM2,PRDX1,UBC,CD63,NCL,S100A10,CD79B,SWAP70,NOP53
ENPEP	ENSG00000138792	salivary_gland	serous_glandular_cells	2	0	2962	0	0	0	PRB4,SPRR2A,AMY1B,SPRR2E,KLK1,LY6D,FXYD4,SPRR2F,PRB3,SBSN,GPR15LG,SPRR1B,FADS6,SPRR2D,EDDM3B,SPRR1A,RD3L,BSPH1,CYP2C18,CFAP47,OR6B1,HTR3E,KRT76,KRTAP16-1,INHBC,KRT3,CPLX3,TMEFF1,NDST4,MUC5AC,LRIT3,FXYD2,VTN,SLC4A9,HOXA11,ERVFRD-1,DMP1,GFRA3,AMY2B,AMY1C,CRYBA2,SH2D4B,TMPRSS11A,SHISAL2B,PROKR1,BCAN,AMY1A,RBFOX1,OPRPN,CSMD1	BTG1,B2M,HLA-E,HLA-B,DDX5,TSC22D3,JUND,HLA-A,HLA-C,ZFP36L2,SRSF5,RBM39,FUS,JAK1,SF1,JUNB,ARGLU1,CXCR4,N4BP2L2,DDX17,SON,CCNL1,SEPTIN7,FOS,HNRNPA2B1,DDX3X,FOSB,MCL1,SRSF7,TMSB4X,ELF1,HNRNPU,PNISR,SMAP2,PNRC1,AKAP13,STAT3,PRRC2C,STK4,TLN1,TNRC6B,PTMA,PPP1R15A,DDX24,JUN,IFI16,ANKRD11,MBNL1,YWHAZ,SP100
ENPEP	ENSG00000138792	salivary_gland	smooth_muscle_cells	20	0	173	0	0	0	MYLK,ACTA2,TPM2,TAGLN,TPM1,MYL9,CALD1,MYH11,DST,CSRP1,FLNA,MAP1B,TGFB1I1,PPP1R14A,KRT5,CNN1,NEXN,ACTG2,TCEAL4,STAC2,ACTN1,MSRB3,CST3,DMD,PPP1R12A,LGALS1,WIF1,KCNMB1,LAMA3,PPP1R12B,TNS1,PTMS,ITGB1,FBXO2,SYNM,KRT17,PALLD,CCN2,LMOD1,FGFR1,DSTN,ACTB,ECRG4,FERMT2,SORBS1,BGN,CPE,COL17A1,FHL2,ZFYVE21	HLA-DRA,IRF8,CD79A,MS4A1,ARHGAP15,CYBB,FLI1,BLK,CYTH4,CHST11,P2RX5,DAPP1,C3,CD22,THEMIS2,SPI1,CIITA,HLA-DQB1,CXCR4,CD74,SERPINB8,SRGN,CDCP1,GAS7,VPREB3,HLA-DOA,HHEX,HLA-DPA1,BANK1,SH2B3,PHACTR1,CXCL8,MNDA,FCER2,PIK3CG,CD86,CARD11,EMILIN2,HLA-DMB,HLA-DRB1,IRAG2,LAPTM5,LTB,TNFRSF13C,FCGR2B,EMP1,DEFB1,PCOLCE,CD180,VTCN1
ENPEP	ENSG00000138792	salivary_gland	t-cells	23	0	106	0	0	0	IL7R,ETS1,SYTL3,PTPRC,CD8A,CD3E,CD2,FYN,PARP8,ARL4C,CD3G,TNFAIP3,KLRD1,IL32,CXCR4,GPR171,CD96,CYTIP,CNOT6L,TSPYL2,SAMSN1,TSC22D3,CD3D,PRF1,ARHGAP9,EMB,PRDM1,SRGN,GPRIN3,RORA,CD7,ITK,GZMB,SLA,BTG1,CLEC2D,CD69,CRYBG1,PTGER4,ICOS,LEPROTL1,LCK,CRTAM,RNF125,RUNX3,IL2RG,BCL11B,STAT4,IL2RB,GNG2	SRGAP1,CST3,MGST2,SASH1,UQCC5,HEBP1,ARL16,AZGP1,TNS3,COBL,BCKDK,FMNL2,CD302,HTN3,NFYB,DEPTOR,MARCHF1,AMY2B,SIX1,CD79A,ST3GAL6,GAA,PRH2,TBC1D16,PRB3,IMPACT,NDRG2,ATP9A,ANAPC15,ANG,SMARCA1,TSPAN33,PDK4,GGT6,CD74,UBE2E2,PPP2R3A,NOSTRIN,ELAPOR1,DEF8,PPP1R3B,HTN1,DNER,YIF1B,SPR,ETV1,TM2D2,OGFOD3,GPRC5B,CARMIL1
ENPEP	ENSG00000138792	skeletal_muscle	endothelial_cells	10	0	1160	0	0	0	VWF,BTNL9,ADGRF5,A2M,MGLL,EGFL7,FLT1,SEC14L1,F8,CAV1,AFDN,EMCN,CDH5,PTPRB,HLA-B,RNASE1,BST2,IFI27,ANXA3,NOTCH4,HLA-E,CLEC14A,ITGA1,HLA-A,ENG,STOM,SOX18,EPAS1,SYNE2,NRP1,TMEM88,CD36,TCF15,CAV2,ARHGAP29,FABP5,CD93,GIMAP7,PECAM1,XAF1,FABP4,SPARCL1,GNG11,PODXL,UACA,CLDN5,PHACTR2,HLA-C,GPIHBP1,ADGRL4	S100A4,CST3,CCDC80,CD44,CPE,CFD,FBLN1,COL1A2,RARRES2,SERPINF1,LSP1,DCN,COL6A2,IGFBP6,C1S,C1R,SDC2,LUM,COL3A1,TPPP3,MMP2,OGN,COL6A1,MFAP5,TIMP1,CEBPB,MEDAG,COL14A1,DPT,PCOLCE,MAP1B,SOD3,F10,VCAN,COL5A2,MFAP4,FSTL1,PLAC9,CILP,NNMT,IGFBP5,ECM1,IGF1,SPON2,CD248,CRISPLD2,MXRA8,SCARA5,PDGFRL,GAS7
ENPEP	ENSG00000138792	skeletal_muscle	fibroblasts	18	0	108	0	0	0	COL6A2,COL1A2,LTBP3,COL6A1,COL5A2,LTBP2,COL1A1,COL3A1,COL14A1,LRP1,COL6A3,ASPN,ANGPTL1,MMP2,MXRA8,THBS4,SMOC2,SPARC,COL5A1,MXRA5,RRBP1,PLEKHH2,FBLN2,SSPN,COL15A1,SERPINF1,CD81,FBLN1,LUM,NBL1,LAMA2,CDH11,SFRP4,DKK3,FIBIN,SRRM2,HSPA1B,COL12A1,MXRA7,MGP,ITGB5,FAP,ADAMTSL2,PNISR,BGN,SPON2,MEOX2,SGCE,EMILIN1,LGALS3BP	MT1A,CXCL2,APOLD1,HIF3A,GIMAP7,ESAM,ICAM2,RGS5,MEF2C,EMCN,RBP1,PTPRB,TUBB2B,RNASE1,GUCY1A2,CD93,KANK3,CDH5,BCAM,S1PR1,NPR1,FRMD3,CA4,MT1M,PIK3R3,PODXL,SYNGR2,HIGD1B,PTPRC,RET,MCF2L,TSTD1,ADGRG1,CADM2,RASIP1,PRKCH,DLK1,CYYR1,DOCK8,EFNB2,COX4I2,VAMP8,CNKSR3,RCSD1,TIE1,OCIAD2,SOX7,MYF5,TESC,TSPAN15
ENPEP	ENSG00000138792	skeletal_muscle	fibroblasts	19	0	34	0	0	0	DCN,GNAS,ZBTB20,COL6A3,CD63,ABCA8,JUND,TPT1,ALDH1A1,COL6A2,PMP22,VIM,TCF4,LGALS1,FOS,ITM2B,SRRM2,IGFBP5,NFIB,TMEM59,EGFR,CST3,ZFP36L2,LAPTM4A,S100A6,RTN4,EIF1,APOE,DDX5,PEBP1,NFIA,LAMC1,NAV1,HSP90AB1,S100A4,CCDC80,GAS1,SERPING1,NUCKS1,ARL6IP5,PSAP,EIF4A2,COL6A1,SMARCA5,CAST,SMOC2,SPRY1,CD164,TOMM7,DST	FXYD5,DDX3Y,EPAS1,FLT1,ADGRF5,NHERF2,TINAGL1,PPP1R14A,ESAM,GPIHBP1,PTPRB,CD93,GIMAP4,CDH5,S1PR1,IFI44L,FAM118A,CA4,HIGD1B,BTNL9,PTPRC,GIMAP1,TSPAN18,HCST,GCA,EIF1AY,LRRC32,ADGRG1,HLA-DRB1,DUSP14,CYYR1,ADGRL4,COX4I2,FAM89A,NRN1,TYROBP,RCSD1,IMPDH1,TIE1,STK10,SNCG,SOX7,LAPTM5,TESC,GPSM3,ICAM3,EFNB1,MYCT1,HDHD5,MTIF2
ENPEP	ENSG00000138792	skeletal_muscle	macrophages	14	0	857	0	0	0	TYROBP,FCER1G,SRGN,FTH1,SAT1,FTL,LYZ,CYBA,CSTA,AIF1,CTSS,OAZ1,COTL1,LST1,SAMSN1,FCN1,STXBP2,PLAUR,LAPTM5,TSPO,GMFG,S100A8,H3-3A,C1orf162,SERP1,BCL2A1,RILPL2,AREG,TKT,CLEC7A,MNDA,S100A9,SERPINA1,CD37,ARPC3,EVI2B,TNFSF13B,SLC11A1,CD48,SERPINB1,C5AR1,TYMP,AP1S2,NCF2,LCP1,ITGB2,GPSM3,CREM,MS4A6A,S100A12	SPARCL1,EMP2,S100A13,SELENOM,CALD1,SERPING1,COL6A2,CD59,SPTBN1,CFD,ADIRF,ITM2A,FERMT2,COL6A1,HSPG2,MFAP4,LTBP4,LAMB2,LHFPL6,SELENOP,DCN,C1orf21,GSN,PTMS,NFIB,TCF4,NFIA,CAVIN1,ARID5B,FBLN2,CTSF,SOD3,JUN,C1S,PLAC9,CXCL12,GPX3,NNMT,TGFBR3,SERPINF1,SSPN,EGFR,ABLIM1,IGFBP5,HTRA1,CLEC14A,DST,RHOBTB3,FGFR1,COL6A3
ENPEP	ENSG00000138792	skin	b-cells	15	0	268	0	0	0	HLA-DPA1,CD74,C1orf54,HLA-DRA,HLA-DPB1,HLA-DQB1,LGALS2,CSF2RA,HLA-DMA,HLA-DQA1,ATP5F1E,WDFY4,FNBP1,TMSB4X,BASP1,ID2,HLA-DRB1,DNASE1L3,STK4,CTSZ,CLEC7A,CST3,SPI1,SGK1,SUB1,CMTM6,RUBCNL,LCP1,DAPP1,ATP5MG,LSP1,CD83,EVI2B,SNX3,TMSB10,NAP1L1,UCP2,RGS10,RAB11FIP1,LAPTM5,CYBA,COTL1,IRF8,CFLAR,GNA13,CXCL16,S100B,LY86,HLA-B,EDEM1	FBLN5,ECM2,ADIRF,SOD3,COL5A1,IFITM3,LAPTM4B,XG,AMOTL1,EGFR,BCAR1,PTGFR,CAV1,PPL,LRRN4CL,GJA1,CAVIN1,GPRC5A,CLEC3B,TBX18,SPARC,ADAM33,CAMK1,PERP,SFN,BMP4,CREB3L1,CALD1,SELENOP,HES1,COL3A1,LOX,DSEL,PLPP3,NT5E,LAMP1,IGFBP5,CXCL14,SERPINB5,DSP,HTRA3,IGFBP7,OLFM1,HOXC6,TUSC3,SMAD1,COL1A1,NTN4,DSC3,S100A14
ENPEP	ENSG00000138792	skin	endothelial_cells	12	0	451	0	0	0	TFPI,CCL21,MMRN1,ECSCR,CAVIN2,TFF3,ARL4A,GNG11,PPFIBP1,PROX1,CLDN5,CD59,ATP5F1E,RAB11A,SNCG,RASGRP3,EGFL7,FOXP1,RAMP2,RELN,LYVE1,NHERF2,ELK3,PKHD1L1,SCN3B,CNN3,ARHGAP29,TSHZ2,HYAL2,GYPC,CRIP2,HLA-E,PTPRE,CYB5R3,MTUS1,NRP2,MGST2,SPTBN1,MARCKSL1,DKK3,IGFBP7,TGFBR2,ADIRF,EFEMP1,CLU,APP,SDCBP,FXYD6,TM4SF18,LMO2	CXCL14,CD44,EMP3,QPCT,CFD,CEBPB,DCN,SFRP2,GPNMB,FBLN1,COL1A2,HLA-DRA,CD74,HLA-DRB1,SPARC,TYROBP,COL3A1,SOD3,SRGN,BASP1,HLA-DQB1,MMP2,SFN,HLA-DPA1,RGS10,THBS2,CXCL12,RND3,COL1A1,EMX2,OLFM2,HLA-DPB1,MFAP5,VCAN,CD52,PTN,OSR2,AXL,AIF1,SEMA3C,CRABP2,GSN,ZEB2,IL10RA,PCOLCE,SERPINF1,IL1R2,CD248,TFAP2C,SERPINB5
ENPEP	ENSG00000138792	skin	granulocytes	16	0	205	0	0	0	HPGD,TPSB2,TPSAB1,HPGDS,CTSG,GATA2,IL1RL1,CPA3,RGS13,VWA5A,MS4A2,LAPTM5,SLC18A2,HDC,ANXA1,RHEX,KIT,GLUL,CMA1,RAC2,HBB,HBA2,RHOH,ACOT7,RAB27B,LTC4S,SHISA2,CD69,GCSAML,ACSL4,CALB2,AKR1B1,CTNNBL1,SOCS1,GPR65,HEY1,SGK1,HBA1,LEO1,DDIT4,CPM,ENPP3,CAVIN2,ARHGAP18,TPSD1,PAG1,CD82,LAT2,SELENOK,SVOPL	DLGAP4,CTSA,YTHDF3,CFD,ISOC2,IL13RA1,ACTG1,TUSC1,SLPI,CRIP1,SLMAP,ARHGAP21,EVA1B,CD74,INSIG2,NUPR1,PLAAT4,SBF2,PAWR,CERCAM,DSTN,MPZL2,RMND5A,EEF1A1,AMOTL2,SFN,AMOTL1,AZI2,PTPN14,DST,TAF4B,TICAM1,SMIM20,DYNC2I1,JMY,FLNB,RAC1,TCOF1,ACTB,AKR1C1,EAF1,HLA-DRA,PTPN13,DDX21,SEH1L,PON2,CXCL8,FAM118A,SNX27,HLA-DPB1
ENPEP	ENSG00000138792	small_intestine	mixed_immune_cells	12	0	26	0	0	0	CCL5,SRGN,HCST,CD7,RGS1,GZMA,FCER1G,TSC22D3,CD3E,TYROBP,NKG7,EVL,CD247,TMSB4X,TMIGD2,HOPX,ACAP1,IFITM2,CD69,TRAC,CYTIP,PTPRC,GPR65,KLRB1,KLRD1,CD53,CD160,CD37,CKLF,LAT2,CLEC2B,TRDC,RAC2,SPRY1,ARHGDIB,TRBC2,SYTL3,AREG,SPON2,OXNAD1,GZMB,TRBC1,SAMSN1,ABI3,GNLY,CST7,PRF1,CORO1A,CELF2,STK4	PHGR1,FAM3B,REEP6,S100A6,KRT8,CLDN15,TM4SF5,NBL1,SMIM22,SLC22A18,ALDOB,PRAP1,TXNDC17,NUCB1,LGALS2,USH1C,ANPEP,CLDN3,KRT19,C19orf33,CES2,MT1G,HLA-DRA,PRSS8,MT1E,CYB5A,TMEM54,MT2A,CLDN4,MYH14,DHRS11,MUC13,IFI27,TMEM120A,FABP1,LGALS4,HOOK2,GPA33,LGALS3,DHRS4L2,NDRG1,ASL,NEDD4L,MCRIP2,TNNC2,CD74,DDC,HLA-DQB1,DPEP1,CST3
ENPEP	ENSG00000138792	spleen	b-cells	0	0	1126	0	0	0	CD74,CD37,HLA-DRA,CD79A,HLA-DRB1,HLA-DQA1,BANK1,MS4A1,CD83,HLA-DQB1,HLA-DPA1,AFF3,CD52,VPREB3,ADAM28,BCL11A,SYPL1,SNX2,NIBAN3,HLA-DPB1,RALGPS2,BTG1,RUBCNL,MEF2C,PAX5,HLA-DRB5,SWAP70,FCER2,CD22,HLA-DMA,LY9,FCMR,CD19,SMIM14,RCSD1,HVCN1,TNFRSF13C,CD40,ARHGAP24,FCRL1,BLK,EBF1,SPIB,CR2,CD79B,TCL1A,CD72,FCRLA,PARP15,PLEKHG1	CD3E,IL32,SRGN,CD3D,IFITM1,FYB1,HCST,CD7,CD2,CST7,TNFAIP3,GZMM,CCL5,ANXA1,LEPROTL1,IL7R,GIMAP4,NKG7,CTSW,BCL11B,PLAAT4,CD3G,S100A4,B2M,SYTL3,TRBC1,KLRB1,GZMA,GIMAP7,PRKCH,CD247,FYN,HLA-A,PIK3R1,CD8A,ITK,LCP2,LCK,ZAP70,SH2D2A,SARAF,AAK1,S100A6,S100A10,SH2D1A,KLRD1,CD96,ID2,TRAT1,CD8B
ENPEP	ENSG00000138792	spleen	b-cells	8	0	54	0	0	0	PABPC1,ATP5MC2,FAU,BTF3,CSNK1A1,TALDO1,NAP1L1,SLC25A3,PCBP2,GDI2,HINT1,EEF1A1,EIF3E,EEF1G,YBX1,PEBP1,SERBP1,RACK1,FTH1,EIF3A,NACA,CLTA,ANP32B,LSM7,PTMA,NME2,CAPZA2,SELENOH,H3-3A,BRK1,SREK1,HNRNPA1,CCNI,CDC37,HMGN1,TPT1,ATP5MJ,EEF2,SUMO2,TBCA,EIF6,SRP9,COX6B1,FKBP1A,PPIA,MACROH2A1,SLC25A6,PAK2,TCEA1,COMMD6	KLRK1,NKG7,CCL5,SYNE1,GZMB,RGL4,KCNA3,FCGR3A,DTHD1,S1PR5,TGFBR3,ZNF831,SHISAL2A,LPAR6,ZBP1,TRGC2,PPP2R2B,VNN2,TRIM37,CD8A,FGFBP2,JCHAIN,MZB1,AP4B1,CCR6,HELB,ITPR3,NRF1,ANK3,TNFRSF17,TRGV9,FAM43A,CD40LG,CLK2,MR1,GNLY,RGS3,TRGV8,C5AR1,TRBV4-2,TTC39B,NUGGC,DMXL2,PCYOX1,TRAV29DV5,IFFO1,GZMH,TMIGD2,CBX7,COL6A2
ENPEP	ENSG00000138792	spleen	macrophages	3	0	396	0	0	0	NAMPT,FCER1G,CTSS,TYROBP,CYBB,FTH1,LYZ,TYMP,IL1B,PLAUR,S100A11,SERPINA1,SRGN,FTL,MPEG1,LST1,C5AR1,TIMP1,ASAH1,PSAP,CST3,SAT1,CSTA,FCN1,AIF1,TPP1,MNDA,IFI30,CTSD,SPI1,CLEC7A,CTSB,DMXL2,APLP2,BCL2A1,CD302,FGL2,COTL1,PPT1,S100A6,CEBPB,PTPRE,BRI3,MS4A6A,GASK1B,MAFB,SH3BGRL3,GABARAP,SDCBP,VCAN	CD3E,IFITM1,IL32,PTPRCAP,CD69,RHOH,CD3D,SEPTIN1,TRBC2,LBH,CCL5,TSC22D3,GZMM,CST7,FCMR,CD7,SLC38A1,LCK,CTSW,CD2,ETS1,LTB,IL7R,SKAP1,C12orf57,ZFP36L2,CD3G,NKG7,KLRB1,OCIAD2,CD79A,GZMA,TSTD1,CD247,ZAP70,TRBC1,SYTL3,SH2D2A,ITK,TENT5C,TC2N,TUBA4A,RORA,SPOCK2,RAC2,CD6,CD8A,SYNE2,EEF1B2,ACAP1
ENPEP	ENSG00000138792	spleen	plasma_cells	4	0	369	0	0	0	MZB1,SSR4,CYBA,ITM2C,SPCS3,PRDX4,CD38,B2M,SPCS2,RABAC1,TRAM1,XBP1,SPCS1,TMEM59,TMED2,SEC11C,MYDGF,HLA-C,ERLEC1,LMAN1,SSR3,TENT5C,SERP1,PPIB,TMED10,SEC61B,UBE2J1,FKBP11,OST4,ERGIC3,LMAN2,SELENOS,COX7A2,FKBP2,KDELR2,TMBIM6,NDUFB11,OSTC,SEC62,SEC61G,RPN2,DDOST,UQCRQ,DAD1,TPT1,NDUFA1,UFM1,HM13,SERF2,SEC14L1	LTB,ANXA1,CD83,IFITM2,CD69,IL32,AFF3,TRIM22,SLC2A3,IL7R,MS4A1,IFITM1,KLRB1,GPR18,MARCHF1,ZEB2,FCER1G,TYROBP,TUBA1A,GIMAP7,CD3E,CD3D,BCL2A1,SATB1,SPOCK2,GIMAP4,GZMM,CCR7,FYB1,CD247,CTSW,CST7,TTC39C,TGIF1,CD7,RNF130,GBP2,GAPT,CD6,CD2,C1orf162,TRAT1,FGR,LY86,ICOS,LGALS9,KLRF1,NCR3,AIF1,TAMALIN
ENPEP	ENSG00000138792	spleen	t-cells	1	0	848	0	0	0	CCL5,CST7,CD8A,DUSP2,GZMA,NKG7,CD3E,IL32,GZMK,GZMM,PIK3R1,CTSW,HCST,FYN,CD3D,KLRG1,PLAAT4,CD8B,SH2D1A,SYTL3,PTPRC,KLRD1,CMC1,GPR174,KLRK1,TRBC1,GZMH,DTHD1,CD2,IFITM1,CCL4,ID2,PTPN22,CD3G,LCK,RGS1,AOAH,LAG3,SH2D2A,TIGIT,PRKCH,TRGC2,PYHIN1,CLEC2B,TRBV4-2,EOMES,NR4A2,TRGV8,ALOX5AP,CEMIP2	CD79A,MEF2C,HLA-DRA,CD52,EEF1B2,BANK1,RALGPS2,CD55,IFNGR2,CD74,EEF1A1,TPT1,LYN,CD83,TCF4,LTB,MS4A1,BCL11A,CD79B,EEF1G,FAU,ADAM28,SELL,RACK1,VPREB3,POU2F2,FTH1,NACA,EEF2,CD37,BTF3,SWAP70,GNG7,AFF3,SYK,MARCHF1,BLNK,RUBCNL,CD19,FTL,CTSH,LY86,MARCKS,HERPUD1,CYBB,PABPC1,PAX5,BASP1,COBLL1,UBE2E2
ENPEP	ENSG00000138792	spleen	t-cells	2	0	775	0	0	0	IL7R,IL32,CD3E,CD3D,ICOS,TRAT1,CD2,LTB,IFITM1,ANXA1,BCL11B,INPP4B,CD28,SPOCK2,CD40LG,TTC39C,FAAH2,GIMAP7,JUNB,CD3G,TC2N,MAL,TCF7,CD6,ITK,CD5,FYB1,GPR183,LEPROTL1,SARAF,CAMK4,GIMAP4,RCAN3,AP3M2,RGCC,S100A4,DUSP16,KLRB1,FLT3LG,ITM2A,CCR6,CMTM8,CTLA4,CD4,PBXIP1,CORO1B,SLC2A3,SOCS1,CRYBG1,LCK	CD74,CD79A,HLA-DRA,MEF2C,HLA-DQA1,HLA-DRB1,LYN,NKG7,HLA-DQB1,HLA-DPA1,HLA-DMA,CD83,BANK1,ZEB2,HLA-DRB5,MS4A1,TCF4,HERPUD1,CST7,CYBA,PLCG2,CCL5,ADAM28,PLEK,HLA-DPB1,KLRD1,CCL4,BCL11A,VPREB3,CYRIA,SWAP70,PIK3AP1,RALGPS2,LAT2,CD79B,MARCHF1,SYK,FTL,CD8A,RUBCNL,CD19,BLNK,CYBB,FCER1G,TYROBP,SAT1,COBLL1,GZMA,NIBAN3,AOAH
ENPEP	ENSG00000138792	spleen	t-cells	5	0	364	0	0	0	NKG7,CST7,GZMB,PRF1,GNLY,CD247,KLRD1,FGFBP2,CTSW,KLRF1,GNG2,GZMA,GZMH,FCGR3A,TYROBP,S1PR5,SPON2,EFHD2,HOPX,CCL5,CCL4,CLIC3,HCST,SYTL3,SH2D1B,SH2D2A,IFITM1,IRF1,BHLHE40,TRBC1,IFITM2,CD7,NFKBIA,IER2,KLRC2,PYHIN1,ITGB2,FCER1G,CD69,ZC3H12A,ADGRG1,C1orf21,GPR65,ZEB2,LITAF,PLAAT4,NFKBIZ,AOAH,KLRB1,TNFAIP3	LTB,CD79A,MEF2C,GPR183,HLA-DRA,BANK1,EEF1B2,MS4A1,EEF1A1,CD74,RALGPS2,PDE4B,TPT1,CCR7,TCF4,IFNGR2,HLA-DQA1,VPREB3,BCL11A,AFF3,MARCHF1,SPINT2,EEF1G,COBLL1,CTSH,NCF4,CD27,HERPUD1,FAU,RACK1,PAX5,BTK,BLNK,UBE2E2,FTL,PABPC1,CD19,NCF1,CHCHD10,HLA-DQB1,BASP1,SAT1,IFI30,NIBAN3,CYBB,FCER2,YBX3,MARCKS,LY96,HLA-DRB1
ENPEP	ENSG00000138792	spleen	t-cells	6	0	355	0	0	0	LEF1,SARAF,LEPROTL1,SELL,CD8B,TCF7,CD3E,IFITM1,ABLIM1,KLF2,NOSIP,CD55,SATB1,CCR7,PDE3B,NELL2,NDFIP1,BCL11B,CAMK4,GIMAP7,TOB1,RGCC,CD7,CD3D,RGS10,PRMT2,TRABD2A,IL7R,FLT3LG,RCAN3,OXNAD1,ACTN1,ITK,BEX3,EEF1A1,MAL,ARMH1,BACH2,CD3G,SPOCK2,ETS1,TXK,SC5D,PABPC1,RETREG1,CD248,GIMAP1,RASA3,LYPD3,S100B	CD74,HLA-DRA,HLA-DQA1,HLA-DRB1,CD83,MEF2C,CST7,CD79A,LYN,HLA-DQB1,HLA-DPA1,GZMA,NKG7,BANK1,HLA-DRB5,ZEB2,KLRB1,MS4A1,HLA-DMA,HERPUD1,CCL5,TCF4,CYBA,PLEK,CCL4,PLCG2,SAT1,SWAP70,BCL11A,ADAM28,MAP3K8,SKAP2,HLA-DPB1,LGALS1,VPREB3,CYRIA,TENT5C,CD79B,MARCHF1,B2M,CD19,GZMH,CCDC50,NCF4,CTSH,TYROBP,LAT2,RGS1,SYK,MARCKS
ENPEP	ENSG00000138792	spleen	t-cells	7	0	205	0	0	0	IL7R,TNFAIP3,IL32,GPR65,S100A4,KLRB1,NFKBIA,CD3E,NFKBIZ,RORA,DUSP2,STAT4,CD69,CD7,TTC39C,CD3D,PARP8,PTGER4,CCL5,PHLDA1,SLC4A10,CTSW,ZC3H12A,SYTL3,ANXA1,CD2,CD8A,KLRG1,PBX4,SH2D2A,NCR3,HLA-A,ADGRE5,ALOX5AP,SPOCK2,IRF1,HCST,FYN,EML4,GZMK,S100A6,IFITM2,GADD45B,CST7,CD96,DDIT4,MYBL1,GNG2,GZMM,NFKB1	CD79A,HLA-DRA,CD74,HLA-DQA1,MEF2C,BANK1,MS4A1,HLA-DRB1,TCF4,VPREB3,RALGPS2,MARCHF1,HLA-DQB1,CD19,RUBCNL,COBLL1,MARCKS,FCER1G,NIBAN3,PAX5,PDLIM1,SYK,SPI1,FTL,BCL11A,CYBB,IFI30,FCRL5,FCER2,GNG7,TSPAN13,RNASE6,ADAM28,RBM47,CD22,POU2AF1,CLIC4,CD38,MZB1,BASP1,IFNGR2,HLA-DRB5,ARHGAP24,PALM2AKAP2,HLA-DPA1,LAT2,DOK3,TBC1D9,FGD2,UBE2J1
ENPEP	ENSG00000138792	stomach	b-cells	0	0	1127	0	0	0	CD74,HLA-DRA,CD37,HLA-DRB1,HLA-DPA1,MS4A1,HLA-DQB1,HLA-DQA1,HLA-DPB1,BANK1,HLA-DRB5,CD83,VPREB3,CD79A,LY9,LAPTM5,TNFRSF13C,ADAM28,RALGPS2,BTG1,LYN,RCSD1,AFF3,CD19,SWAP70,CXCR4,FCMR,IRF8,HLA-DMA,SMIM14,MEF2C,FCRLA,MARCHF1,TCF4,CCR7,CHPT1,ARHGAP24,RUBCNL,EZR,GPR183,SESN3,SNX2,NIBAN3,SYPL1,HLA-DMB,SPIB,KLF2,BCL11A,CD55,BLK	IL32,CD3E,CCL5,CD3D,TNFAIP3,CD7,IL7R,CD3G,HCST,GZMM,FYN,S100A4,CD2,CD96,VIM,ID2,CTSW,FYB1,CST7,KLRB1,LEPROTL1,ZFP36,SH3BGRL3,ANKRD28,CD247,GAPDH,LCK,SRGN,PRKCH,ALOX5AP,OXNAD1,SYTL3,PFN1,NKG7,KLRD1,IFITM1,CD8A,MYL6,ANXA1,RORA,TRBC1,ITK,ZAP70,PIK3R1,GPR171,SH2D2A,ABRACL,B2M,GSTP1,LCP2
ENPEP	ENSG00000138792	stomach	gastric_mucus-secreting_cells	6	0	430	0	0	0	MUC5AC,ELF3,SULT1C2,CYP3A5,PSCA,MLPH,CAPN8,VSIG2,ANKRD36C,GALE,KLF5,ABCC3,ACADVL,CA2,MUC1,PLXNB2,SEMA3B,RASEF,ERN2,SLC44A4,SYTL2,VILL,INF2,CRACR2B,ITGB4,IFI27,KLF4,STARD10,SMIM22,LIPH,SLC9A1,ANXA10,MICALL2,BCAS1,TSPAN1,KRT19,FOXA3,VMP1,EPS8L2,KRT8,LLGL2,TMC5,C19orf33,FAM83E,RNASE1,MYRF,B4GALNT3,CLDN18,FHL2,BLVRB	PTPRC,CD52,TSC22D3,ARHGDIB,SRGN,CORO1A,LSP1,CXCR4,CD3E,PTPRCAP,LAPTM5,HCLS1,CD37,CCL5,RGS1,CD3D,TAGAP,BTG1,CD53,WIPF1,IL7R,VIM,CD69,RAC2,EVL,CD7,GLIPR1,LCP1,GMFG,CYTIP,S100A4,CELF2,CD96,GNG2,RHOH,HCST,SYTL3,GYPC,IL32,SEPTIN1,SAMSN1,LIMD2,LEPROTL1,TRBC2,LCK,CLEC2B,GPR65,CD3G,PDE4B,STK4
ENPEP	ENSG00000138792	stomach	macrophages	8	0	101	0	0	0	NAMPT,TYROBP,S100A4,S100A6,FTH1,SAT1,S100A11,CYBB,CTSS,FCER1G,SRGN,AIF1,PLAUR,SH3BGRL3,CTSD,FCN1,CD14,C5AR1,FPR1,APLP2,LYZ,CTSB,SPI1,CD302,OAZ1,TMEM176B,CLEC12A,LGALS1,HIF1A,PYCARD,FGL2,CD93,SERPINA1,CST3,S100A8,FTL,TYMP,PTPRE,VCAN,SLC11A1,CEBPB,FGR,IFNGR2,CSTA,RNF130,TMSB10,ITGB2,IRAK3,UPP1,TREM1	IL7R,CD247,KLRD1,ZAP70,LCK,P2RY10,CD3E,TRBC2,CD7,TPD52,CTSW,CD8A,BCL11B,PTPRCAP,HOPX,SLA2,SELENOM,KLRK1,TRAT1,GZMM,PPP1R16B,CCL5,ETS1,MATK,TENT5C,GZMB,ITM2A,CD96,SKAP1,KLRB1,GPR171,FKBP11,RORA,TRGV9,CD3G,TC2N,CXCR6,TRAC,SCML4,CD3D,PRF1,SIT1,LY9,DNAJC9,KLRC1,KLF12,IKZF3,TRDV2,TNFRSF13C,SLC10A3
ENPEP	ENSG00000138792	stomach	t-cells	1	0	1071	0	0	0	CD8A,CCL5,ANXA1,CD8B,IL32,GZMB,IFITM1,PRF1,CXCR4,KLRC1,NKG7,S100A4,TNFAIP3,CTSW,GZMH,CST7,IFITM2,CD3E,IL7R,STAT4,HCST,CCL4,CD2,MYL12A,PARP8,VIM,ARL4C,GNG2,LEPROTL1,PTPRC,ZNF683,SAMSN1,SYTL3,RUNX3,ADGRE5,KLRD1,KLRK1,CD3D,GATA3,HLA-A,CD52,MYBL1,SH2D2A,PTGER4,LCP1,ID2,CRIP1,ARHGDIB,PDCD1,RGCC	CD74,HLA-DRA,MEF2C,ADAM28,CD79A,RALGPS2,HLA-DQA1,MS4A1,TCF4,TRDV2,HLA-DQB1,BANK1,VPREB3,LYN,KLF2,JCHAIN,HLA-DRB1,FTL,SSR4,POU2AF1,CD19,TNFRSF13C,HERPUD1,IFNGR2,COBLL1,GNG7,NR4A1,HLA-DPA1,PRDX4,TMIGD2,LY96,CTSH,BLNK,LY9,TNFRSF13B,SMIM14,RRBP1,UBE2J1,FCRL5,TP53INP1,TRIB1,HLA-DRB5,SWAP70,MZB1,XBP1,AFF3,LAYN,DERL3,CLIC4,SPCS1
ENPEP	ENSG00000138792	stomach	t-cells	2	0	852	0	0	0	CD7,TRGV9,TRDV2,KLRC2,CCL5,KIR2DL4,ACTB,CD3E,CD3D,CD96,CD247,TMSB4X,AREG,CFL1,FYN,GZMA,NR3C1,TMIGD2,ALOX5AP,SH3BGRL3,PFN1,HCST,PIK3R1,KLRD1,CD3G,COTL1,EVL,GZMM,ITGAE,ARHGDIB,SYTL3,GAPDH,HOPX,TRBC1,CD160,SIRPG,IL32,ZEB2,ARPC2,GPR171,PRKCH,LDLRAD4,CTSW,ARPC1B,ATP8B4,CORO1A,ENTPD1,TRAC,PGK1,ECI2	CD74,KLF2,HLA-DRA,MEF2C,CD79A,AHNAK,RALGPS2,HLA-DQB1,MS4A1,HLA-DRB1,HLA-DQA1,CD83,TCF4,BANK1,GPR183,VPREB3,PDE4B,JUN,CTSH,HLA-DRB5,JCHAIN,ANXA1,CD82,COBLL1,POU2AF1,CD19,LGALS3,YBX3,CCR7,EMP3,SSR4,CYRIA,IFNGR2,LMNA,CD79B,SMIM14,SAT1,LY96,FCRL5,MARCKS,TRIB1,BLNK,IER2,TNFRSF13B,ST6GAL1,XBP1,GNG7,NR4A1,CD27,HERPUD1
ENPEP	ENSG00000138792	stomach	t-cells	3	0	747	0	0	0	ICOS,CD28,LTB,SPOCK2,CD2,IL7R,GIMAP7,ITK,PBXIP1,BCL11B,DNAJB1,CD40LG,TNFAIP3,ANXA1,TTC39C,JUNB,GIMAP4,FXYD5,CCR4,INPP4B,CD5,KLRB1,TC2N,MAF,FYB1,ZNF831,TCF7,SLC2A3,GPR183,TNFSF8,CD69,CD4,CD6,SH2D1A,AP3M2,LEF1,CCR6,FAAH2,ARL4C,SATB1,DUSP16,TNIK,HSPA8,TBC1D4,SLAMF1,MCUB,ITM2A,RORA,TNFRSF25,FBLN7	CD74,HLA-DRA,HLA-DRB1,CD79A,MEF2C,GSTP1,CYBA,HLA-DPA1,LYN,KIR2DL4,ADAM28,TRGV9,RALGPS2,HERPUD1,TRDV2,CD63,KLRD1,KLRC2,HLA-DRB5,HLA-DQA1,GZMA,GZMB,VPREB3,HLA-DPB1,BANK1,TCF4,HLA-DQB1,MS4A1,SSR4,LGALS1,CD55,JCHAIN,GNG7,CAPG,CD19,ITM2C,RRBP1,SEL1L3,COBLL1,POU2AF1,PRDX4,UBE2J1,PDIA6,FTL,FKBP2,SELENOS,RABAC1,ITGAE,CALR,PDLIM1
ENPEP	ENSG00000138792	stomach	t-cells	4	0	624	0	0	0	ALOX5AP,ACTB,IL32,CD3E,S100A4,NR3C1,MGAT4A,PFN1,TMIGD2,COTL1,ARHGDIB,SH3BGRL3,BATF,IL7R,CD6,EVL,HCST,RORA,ITK,CFL1,TRAT1,GPR171,FYN,CAPG,FYB1,CD96,CORO1A,LCK,PTPRC,CD3G,OSTF1,CD3D,CHN1,CD2,TIFA,CCNH,TRBV7-9,ZEB2,FKBP5,ITGAE,LEPROTL1,TMSB4X,ARPC1B,CXCR6,CRTAM,SH3KBP1,WDR1,CD7,MBNL1,YWHAQ	CD74,KLF2,HLA-DRA,MEF2C,CD79A,CD55,RALGPS2,MS4A1,TCF4,VPREB3,TRDV2,BANK1,CD83,GNG7,SAT1,JCHAIN,NPC2,CD19,ADAM28,SSR4,POU2AF1,FOSB,HLA-DRB1,NR4A1,HLA-DQA1,IRF8,HLA-DQB1,IFNGR2,LMNA,TENT5C,XBP1,IER2,BLNK,HERPUD1,JUN,FCRL5,CHPT1,PRDX4,TNFRSF13B,JUNB,RRBP1,TRIB1,COBLL1,SYK,SQSTM1,CYRIA,MZB1,MARCKS,CD27,DERL3
ENPEP	ENSG00000138792	testis	late_spermatids	11	0	315	0	0	0	SPEM2,TSPAN16,SPATA3,C3orf22,PCP2,BPIFA3,REEP6,MOSPD3,C10orf62,GSG1,DNAJC4,MORN3,CXCL16,GLUL,UBL4B,RANGAP1,CCNY,SPEM1,SPATA18,CLPB,SMKR1,PROCA1,NDUFA13,C12orf54,TPPP2,C16orf82,NUPR2,ODF3B,MAP1LC3A,LRRD1,HIP1,CCDC197,ENSG00000187186,DCUN1D1,ACAP1,OAZ3,TSPAN1,SLFNL1,ETNK2,LPIN1,AKAP1,ODF3L2,TENT5C,RNF138,STARD10,CARHSP1,CCDC196,LRRC51,MICOS13,FSCN3	BTF3,ATP5MG,SRP14,SEC61B,DDX5,COX7C,UQCRB,PSMA7,CFL1,NACA,EIF3E,COMMD6,TOMM7,NDUFA4,ATP5PD,HNRNPA1,ARPC3,NPM1,NDUFA2,SEC62,WSB1,PPIA,NPC2,ARPC2,ITM2B,PNRC1,PSMB1,NDUFS5,OST4,NDUFB1,RAC1,RBIS,TMEM59,ATP5F1E,ZFAND5,TPT1,CNBP,HNRNPC,ELOC,SON,CDC42,FTH1,H3-3A,TMEM258,LSM3,C11orf58,COX6C,FUS,OAZ2,ATP5MK
ENPEP	ENSG00000138792	testis	late_spermatids	13	0	270	0	0	0	ZNF91,PSPH,CNN1,GARIN5A,CCDC188,C10orf82,GNG2,TEX37,SPATA19,CBY2,TEX35,GARIN1B,FNDC8,FAM205C,SH3RF2,ODF3B,CCDC179,SBDS,SMIM6,BANF2,SPACA9,CBY3,TSKS,IQCF1,TNP1,RAB21,CCDC196,FAM229A,ATAD1,SPATA24,PRKAR2A,DNAJB8,FBXO39,KIF2B,CEP112,HMGB4,TNP2,PCP2,TIMD4,C12orf54,GPI,C20orf141,GSTK1,NPIPB6,CLPB,TRIM36,ACP1,BAG1,SPEM1,ARMC12	SRP14,NPM1,SEC62,ITM2B,FTH1,PNRC1,NPC2,LUC7L3,PNISR,CHCHD2,PTMA,CNBP,VAPA,SON,UBL5,CST3,HNRNPK,C11orf58,EID1,SUB1,NKTR,RBM17,PPIG,ARPC3,SNRPB2,SF3B6,RHOA,SNRPG,COX8A,RAC1,SIVA1,ACTB,VAMP2,APLP2,ATP5F1E,CD63,ZRANB2,ERH,TMEM50A,ARGLU1,HP1BP3,SEC61B,PSMB2,NDUFB5,PDCD4,MPHOSPH8,SNRNP70,OSTC,MYL12A,DYNC1I2
ENPEP	ENSG00000138792	testis	late_spermatids	15	0	201	0	0	0	CCDC179,TNP1,HMGB4,PRM1,CFAP97D1,GARIN3,NFKBIB,TEX37,RNF151,HEMGN,GTSF1L,SPACA9,GOLM1,C1orf100,AKIRIN1,CCSER2,FAM187B,PRSS58,RAB21,IQCF2,GPRC5B,C10orf82,IRGC,IQCF6,AKAP3,CLXN,C2orf88,TEX29,MISFA,TSKS,C2orf73,NLK,IQCF1,OTUB2,CYLC2,TTLL2,MAPK3,PRM2,FAM229A,EIF4H,PRM3,TMCO2,GARIN5A,P3R3URF,C20orf141,PPP1R2C,ENSG00000250803,TRIM36,MARCHF8,CCDC159	NPM1,SEC62,ITM2B,PTMA,NPC2,VAPA,SNRPG,HNRNPK,CIAO2B,SNRPB2,RHOA,GSTP1,UBL5,SUB1,PNISR,SMIM26,SRP14,PPIG,CST3,RAC1,VAMP2,SIVA1,CD99,TMED2,MYL12A,NKTR,PPIA,CHCHD2,CD63,HNRNPH3,MAGOH,HSPD1,CNBP,SNRPB,DDX24,RBM17,C11orf58,HNRNPA3,PRDX1,SEC61G,APLP2,SPCS2,PARK7,SNRPD1,SMC3,NDUFC1,HSP90AA1,NASP,RAB7A,CBX3
ENPEP	ENSG00000138792	testis	late_spermatids	2	0	475	0	0	0	P3R3URF,PRM2,ACAP1,PRM1,SPEM1,SMIM47,MORN3,DCUN1D1,LELP1,FAM187B,TEX53,C10orf62,PRM3,SH3RF2,TSPAN16,C5orf52,SPATA3,GAPDHS,TEX46,ODF2,PAQR7,GLUL,MICOS13,GSG1,ENSG00000250803,CXCL16,MISFA,NUPR2,RANGAP1,UBL4B,GPX4,PHOSPHO1,ENSG00000187186,OAZ3,TEX44,CCDC200,GUCA1ANB,C16orf78,LEMD1,NDUFA13,CCNY,PROCA1,C9orf24,DGCR6L,GDPD3,CCDC57,SMCP,FSCN3,CLPB,C11orf42	BTF3,NACA,TOMM7,ATP5MG,PSMA7,SEPTIN7,DDX5,TMEM59,SEC61B,COX7C,HNRNPA1,EIF3E,COMMD6,UQCRB,SRSF5,NAP1L1,PPIA,NPC2,ATP5PD,ARPC3,TMEM258,CFL1,OST4,ELOC,DSTN,PSMB1,NPM1,HNRNPC,SYF2,LSM3,PNRC1,H3-3A,TPT1,NDUFA4,SRP14,NDUFB1,RAC1,SUB1,ATP5F1E,COX6C,SRRM1,ITM2B,WSB1,GPBP1,SON,RHOA,EIF5B,SEC62,NDUFA2,EIF3H
ENPEP	ENSG00000138792	testis	late_spermatids	5	0	393	0	0	0	PRM1,TNP1,SPATA24,TEX35,IQCF2,PRM2,SMIM6,IQCF1,ENSG00000250803,LELP1,TIMD4,FNDC8,GUCA1ANB,H1-7,GARIN5A,RABIF,IQCF5,ACP1,SPANXB1,TRIM36,BANF2,MISFA,C10orf82,SPATA19,HMGB4,GNG2,TSSK6,CAPZA3,CCDC179,C20orf141,GAS8,CCDC54,CYLC1,ESS2,DNAJB8,FAM229A,ODF2,SBDS,SPATA32,OAZ3,CBY2,C10orf62,PCP2,RAB21,TPPP2,UBL4B,LEMD1,DNAJC5B,ACTL7A,FAM120B	NPM1,PTMA,RHOA,ITM2B,PPIG,C11orf58,TMED2,PDCD4,SUB1,DDX24,SEC62,SRP14,RAC1,SNRPG,CNBP,RBM17,HMGB1,EWSR1,SIVA1,VAPA,HNRNPH3,CST3,SPCS2,COX7A2L,CHCHD2,IFT25,NKTR,ATP6AP2,RBM25,ITGB1,ACTB,SEC61G,PFN1,HNRNPA3,HSPE1,SNRPE,BANF1,OSTC,LUC7L3,NASP,MYDGF,UBL5,SRSF7,NDUFB5,ARGLU1,SNRPD1,SF3B6,NDUFC1,NCL,HNRNPM
ENPEP	ENSG00000138792	testis	late_spermatids	6	0	361	0	0	0	TSSK6,PRM2,GSG1,C10orf62,OAZ3,GLUL,LELP1,DCUN1D1,CCNY,CXCL16,SPEM2,UBL4B,TSPAN16,PHOSPHO1,PCP2,SMCP,CRISP2,PROCA1,TEX44,TSSK3,C16orf82,TPPP2,NUPR2,SH3RF2,GUCA1ANB,CABS1,C11orf71,PAQR7,SPATA3,REEP6,GAPDHS,TSPAN6,DNAJB8,GPX4,CARHSP1,LEMD1,CCDC91,STPG3,CLPB,DNAJC4,MICOS13,ACAP1,SMIM47,SPEM1,TMEM31,SPATA18,METAP1,FSCN3,C5orf52,ODF3L2	DDX5,BTF3,ATP5MG,SEC61B,EIF3E,HNRNPA1,TOMM7,TMEM59,WSB1,ARPC3,DSTN,OST4,RAC1,SEC62,COX7C,UQCRB,ITM2B,NPM1,NPC2,SRP14,H3-3A,COMMD6,NDUFA4,MRPL18,TMEM258,PSMA7,SUB1,PSMB1,CWC15,PPIA,LSM3,COX6C,SON,XRCC5,SRSF7,SYF2,EIF5B,C11orf58,NACA,DDX24,ARGLU1,RHOA,POLR2F,SF3B6,ACTG1,NDUFA2,SEPTIN7,H2AZ2,CNBP,RBIS
ENPEP	ENSG00000138792	testis	late_spermatids	9	0	341	0	0	0	TNP1,PRM1,IQCF2,ENSG00000250803,TEX37,CCDC179,PRM2,P3R3URF,FAM187B,RAB21,SPATA19,C20orf141,GARIN5A,IQCF1,C10orf82,CCSER2,TEX46,GDPD3,SPATA6,SMIM47,SPATA24,FBL,TEX53,FNDC8,SPEM1,MSMP,TRIM36,CEP295NL,C9orf24,NFKBIB,ACAP1,MISFA,PPP2R2B,CBY2,SPATA33,HMGB4,PRM3,TEX44,UBE2J1,BAG1,SMIM6,IFT172,IQCF5,CEP170,ESS2,ARPP19,FAM120B,CFAP97D1,TEX35,OTUB2	DDX5,SEC61B,SRP14,NPC2,NPM1,ATP5MG,PPIA,COMMD6,DSTN,SEC62,EIF3E,HNRNPA1,ITM2B,UQCRB,WSB1,SUB1,ARPC3,RBM39,RAC1,CHCHD2,PSMB2,RHOA,NACA,SF3B6,ARPC5,UQCRH,SON,HNRNPK,COX6C,HNRNPC,FUS,SNRPB2,LUC7L3,ATP6V0E1,EIF5B,C11orf58,UBL5,SIVA1,SERF2,PTMA,VAPA,ZRANB2,SRSF7,SUMO1,FTH1,CNBP,TALDO1,SNRPF,HP1BP3,MYL12A
ENPEP	ENSG00000138792	testis	macrophages	10	0	338	0	0	0	TYROBP,S100A4,FCER1G,TMSB10,TMSB4X,CD163,CYBA,B2M,GPX1,LAPTM5,S100A6,C1orf162,TPT1,FTH1,FOS,SRGN,ITGB2,CD74,FXYD5,AIF1,EVI2B,HLA-DRA,NPC2,S100A11,TXNIP,PYCARD,C1QA,SAT1,ARPC3,MS4A6A,OAZ1,DUSP1,VAMP8,HCLS1,ARHGDIB,C1QC,TSPO,RNASE6,CLIC1,CTSS,CD14,HLA-DPA1,SH3BGRL3,RHOB,SPI1,FYB1,CTSB,CD53,RGS1,HLA-DPB1	ELOB,ENSG00000187186,HMOX2,UBE2N,NUPR2,ODF2,TCP11,MLF1,UBL4B,C11orf71,PROCA1,SMIM47,STARD10,SPATA33,SMCP,LRRC51,SMKR1,PPM1G,GSG1,GPX4,POLR2I,CRISP2,RNF138,DCUN1D1,CARHSP1,MISFA,DYNLL1,PSORS1C1,CYSTM1,FAM229B,GAPDHS,TSACC,PCYT2,REEP6,COX8C,RGS22,CLPB,MORN2,C10orf62,TPPP2,DGCR6L,ALKBH7,AQP5,LELP1,VRK3,BPIFA3,MPC2,ARPP19,SPEM1,NELFE
ENPEP	ENSG00000138792	testis	peritubular_cells	12	0	309	0	0	0	CALD1,IGFBP7,PTGDS,TIMP3,TCEAL4,TSHZ2,ENG,SMOC2,CD63,PTMS,NR2F2,LTBP4,AEBP1,CPE,SPTBN1,COL6A2,NFIA,ITM2B,LGALS1,AHNAK,F3,TIMP2,TNS1,SPARCL1,C1S,ACTB,TPM1,EID1,PDGFRA,FHL2,C11orf96,PRPS2,BEX3,CD99,SPARC,TPM4,ACTA2,LAMC3,MYL6,MMP2,FBN1,DPEP1,ITGB1,PODN,FXYD6,COL15A1,OSR2,CAVIN1,BGN,MYH11	ENSG00000187186,UBE2N,ODF2,TCP11,NUPR2,MLF1,GPX4,UBL4B,PROCA1,LRRC51,SPATA33,SMIM47,SMCP,C11orf71,CRISP2,RNF138,DCUN1D1,PPM1G,GSG1,MISFA,SMKR1,COX8C,ALKBH7,TSACC,CLPB,PSORS1C1,CARHSP1,DNAJB8,TPPP2,AQP5,FAM229B,ARL4A,CCDC91,MORN2,C10orf62,CCDC169,STARD10,CENPU,GAPDHS,PRM3,C10orf53,CCDC70,ACTRT2,H1-7,TSPAN16,SPEM1,PCYT2,LELP1,TMCO5A,TEX44
ENPEP	ENSG00000138792	testis	spermatocytes	1	0	547	0	0	0	ZCWPW1,SMC1B,SMC3,FMR1NB,SYCP3,TOP2A,DUT,VCX3B,PIGP,SYCE1,SCML1,SDF2L1,BTG3,BCAP31,CCDC73,SYCP2,EIF5B,VPS29,GPBP1,KNL1,RAD51AP2,DNAJC1,HORMAD1,ABCA5,CLSPN,TAF12,GPAA1,HPRT1,DMC1,NASP,CENPH,YEATS4,RHEB,MAJIN,MEIOB,TEX101,DDX24,CFDP1,HELLS,VCX,HMGB2,SNRPB,VRK1,INCA1,GINS2,RBM17,SYCE2,TEX12,PRPF31,PPIG	GPX4,NUPR2,GLUL,C11orf71,UBL4B,CAPZB,PROCA1,CARHSP1,GSG1,MISFA,SMCP,DCUN1D1,GAPDHS,ODF2,CRISP2,SMIM47,LPP,CXCL16,TCP11,C10orf62,UBA52,LELP1,TSACC,TPPP2,AQP5,EEF1D,BPIFA3,ACTRT2,H1-7,MICOS13,PRM2,ACTL7A,SPEM1,SMKR1,DNAJB8,PCP2,TSPAN16,REEP6,TPI1,CCDC70,STARD10,TMCO5A,PRM3,OAZ3,CCDC91,C5orf52,SH3RF2,GUCA1ANB,TEX44,C9orf24
ENPEP	ENSG00000138792	testis	spermatocytes	16	0	171	0	0	0	LRWD1,SYCE3,BBOF1,SNRPC,CCNB2,DYDC1,ISOC2,CFAP210,SHCBP1L,FMC1,ETFRF1,COX6C,LDHC,PA2G4,MNS1,CCDC146,NDUFA8,NKAPL,C1orf56,RSPH6A,PTTG1,MRPL14,PSMG1,CEBPZ,ZPBP,NDUFC1,CCDC110,C15orf61,GKAP1,KIF9,CCDC42,CCDC62,JPT1,DYNLT2,ATP5IF1,ANKLE2,REXO5,C16orf95,SPATA17,C16orf86,PFN4,GOT1,OBSL1,PIH1D2,COX7A2,DBI,RAB11A,DYNLRB2,SEM1,HAGH	S100A11,EEF1D,P3R3URF,MORN3,PRM3,ITM2B,ANXA2,FUNDC2,CST3,GRB10,PFN3,C20orf141,ARPP19,TEX53,TEX37,PCP2,PHF2,PTCH1,ZNF124,OXCT2,C10orf62,CD99,PPP1CB,TPPP2,LASP1,CABS1,GSTP1,FHL1,LSM14B,CMIP,GLUL,TSSK1B,AGPAT2,FNDC8,TEX44,CCDC196,CAPZA3,STPG3,TSPAN16,PRM1,SMIM6,MICAL2,LELP1,S100A10,METAP1,C12orf54,LPP,OAZ3,ACTL9,MATN2
ENPEP	ENSG00000138792	testis	spermatocytes	17	0	153	0	0	0	C5orf58,HORMAD1,NUF2,CKS2,NEK2,RCN2,H2AZ1,CALM2,KRBOX1,EID3,CETN3,SLC25A31,HSP90AA1,GET1,ACTL6A,SYCP3,HENMT1,FAM216A,ERH,SGO2,SEM1,STMN1,ATP5F1E,RFX4,HNRNPA2B1,ROMO1,THOC7,SPATA22,TEX30,SUGP2,ATP6V1G1,SQLE,YEATS4,DZIP3,PSENEN,EIF4A2,ARFGAP3,RBM46,SELENOS,SPINK2,SNRPD1,KRTCAP2,SSNA1,CKLF,C5orf47,PARK7,NUDC,CHIC2,TM2D1,SPDYA	C20orf144,TXNDC8,ENSG00000250803,P3R3URF,GPX1,CCDC54,FHL1,GRID2,CAPZA3,TEX46,HMGB4,CFAP97D1,PRM3,IRGC,MATN2,LKAAEAR1,SGCA,LUZP1,TIMD4,SPANXD,TEX37,PRM1,TLE4,IGFBP7,FHL5,SPACA7,HK1,C9orf24,PBXIP1,GSTP1,IQCF1,CYLC2,TEX33,SMIM47,ACTL7A,TEX53,FANCD2OS,SH3KBP1,ZNF124,CCDC70,IZUMO1,ACTL7B,GSTK1,SLC22A18,TMEM210,REC8,TEX51,TEKT4,C8orf74,GSTT4
ENPEP	ENSG00000138792	thymus	endothelial_cells	16	0	303	0	0	0	PKHD1L1,TFPI,MMRN1,TBX1,APP,CDC42EP5,CD9,FLT4,EGFL7,CYB5R3,KANK3,PPFIBP1,CAVIN2,IGFBP7,ENTREP1,SULF2,RAB11A,SHC1,MGST2,BACE2,GNG11,CNN3,TIE1,RAMP2,TMEM255B,PECAM1,HEBP1,SMAD1,SNCG,ARHGAP29,LAYN,PLPP1,TGM2,PARD6G,LMO2,LDB2,EPHB4,PROX1,NR2F2,CALCRL,HLA-E,TM4SF1,NXN,PTPRE,PLSCR4,EFNA1,RAMP3,GALNT18,DSP,TSPAN5	CD3E,IFITM1,IKZF1,IL7R,RHOH,CD3D,CXCR4,LCK,CYTIP,PTPRC,HCST,CD3G,ITK,FYB1,CORO1A,CD2,CD69,CD53,BCL11B,RAC2,CAMK4,BIN2,SYTL3,FCMR,P2RY10,CD7,APBB1IP,AKNA,TBC1D10C,ACAP1,CD6,SCML4,GPR65,RUNX3,ZAP70,ARHGAP9,TRAT1,CD247,FGD3,TCF7,DENND1C,CCR7,TXK,SLA,PTPRCAP,MAL,RGS10,LCP1,SKAP1,CD48
ENPEP	ENSG00000138792	thymus	plasma_cells	19	0	91	0	0	0	IGLV1-47,FKBP11,TENT5C,CYBA,MZB1,JCHAIN,IGHV1-46,HLA-C,RPN1,PPIB,SPCS2,TXNDC5,SEC11C,POU2AF1,RPN2,ISG20,MYDGF,B2M,LMAN2,SPCS3,UBE2J1,HSP90B1,SRPRA,DDOST,TXNDC11,TMED10,PDIA4,HM13,IGHA1,PRDM1,SEC61B,TMED9,HDLBP,SPCS1,UQCRQ,STT3A,ERGIC3,DNAJB11,SDF2L1,SSR4,SSR3,TRAM1,NDUFB11,CLPTM1L,CD38,TNFRSF17,PIM2,LILRB4,PDIA6,DERL3	LCK,ITK,SPOCK2,BCL11B,CD247,SKAP1,SCML4,PLEKHA1,GIMAP7,TRAT1,LPAR6,NCKAP1,MAL,SCML1,GIMAP1,CD7,GZMM,NDN,ZNF831,CITED4,FYB1,HOXB2,A4GALT,TESPA1,IGFBP4,SPARCL1,CD40LG,GIMAP6,SGCE,CD3G,CAV2,CPNE2,CAMK2N1,PLAC9,CTBP2,CD3D,IFITM3,CD3E,RNF125,GGT7,FXYD1,TUSC1,CDC42EP5,COPZ2,PALM,TIAM1,PLCB2,GRAP2,PLSCR4,STXBP1
ENPEP	ENSG00000138792	thymus	t-cells	1	0	3326	0	0	0	CD48,BCL11B,CXCR4,TRAC,LDHB,CD3D,IL7R,CD3G,BTG1,NOP53,CD3E,PPP2R5C,IKZF1,CD2,RCAN3,FYB1,LEPROTL1,PTPRC,AAK1,ARL4C,STK4,HCST,TOMM7,GIMAP1,EVI2B,TRBC2,SC5D,GPR183,PIK3IP1,ETS1,UBA52,TRBC1,GIMAP7,IPCEF1,TXK,FOXP1,MAL,AP3M2,TCF7,GMFG,CD247,TPT1,IL2RG,PLAC8,CD69,EVI2A,CYTIP,RESF1,SRGN,YPEL5	GABARAP,CD81,YBX3,CD74,ATP6V0C,MEF2C,CYB5R3,IFITM3,CLIC4,ZFP36,TCF4,SPARCL1,TNS2,ACADVL,NME2,HLA-DRA,CAVIN1,VIM,SWAP70,PABPN1,LGALS3,LAPTM4A,TIMP3,CD151,APP,HSPG2,CEBPD,EGR1,PSAP,IGFBP7,EMP2,HLA-DPA1,CTNNA1,PDLIM1,PTMS,LAMB2,GAS6,CNN3,HLA-DRB1,GSTP1,NAPA,EHD2,COX7A1,NR4A1,MARCKS,AHNAK,LTBR,ANXA2,GNG11,RHOB
ENPEP	ENSG00000138792	thymus	t-cells	18	0	144	0	0	0	CD3E,FCMR,FXYD5,SARAF,HLA-A,EVL,PTPRCAP,LCK,B2M,PTPRC,RGS1,SKAP1,ARHGAP9,ARHGEF1,LEPROTL1,ACAP1,CTLA4,ETS1,RAC2,CD52,ZAP70,LIMD2,WIPF1,ARHGDIB,SMAP2,CD53,CD3D,HLA-B,CDKN1B,CD5,CORO1A,CYTIP,FYB1,LAPTM5,CD247,ITGB2,CD27,CSK,LEF1,IKZF2,HLA-C,LCP2,WAS,GMFG,CD37,ICAM3,TENT5C,DGKA,RBM38,HCLS1	MEF2C,SPARCL1,PKIG,CNN3,CAVIN1,TCF4,TIMP3,LAMB2,IGFBP7,GAS6,COX7A1,EHD2,MARCKS,EGR1,PDLIM1,GNG11,CST3,RBPMS,CEBPD,NFIB,PMP22,YBX3,EPHX1,MGLL,LAMC1,S100A13,PTK2,PLAC9,SASH1,A2M,GSN,HSPG2,ARHGAP24,OSMR,BACE2,DLC1,PPIC,PTPRG,SSPN,C1S,ALDH2,MAOA,CD34,PARVA,COL4A2,GOLIM4,LYN,EBF1,GNG7,RAMP2
ENPEP	ENSG00000138792	tongue	basal_keratinocytes	1	0	2154	0	0	0	PRXL2A,DAPL1,CCND1,KRT5,MT1X,LGALS7,TKT,S100A2,ATP5ME,GSTP1,GSTM3,CHCHD10,PTN,RHOV,C1QBP,NFE2L2,NDUFS7,AKR1C3,ATP5MC1,SRM,CA12,TIMM13,F12,ATP5MC3,AKR1B10,EIF3K,SLC25A6,COX5B,CAPNS2,COX4I1,MRPL12,BBOX1,EBPL,RACK1,COX7C,BASP1,ATP5F1D,GCLM,TRIM29,KCNMA1,CYC1,UQCR10,MICOS13,RGS14,BARX2,CYP4F12,LY6D,METAP2,NME1,NDUFAF2	HLA-C,ZFP36L2,CXCR4,IFITM3,ARHGDIB,EMP3,S100A8,S100A9,FXYD5,IFITM1,SRGN,HLA-F,TMSB4X,STMN1,MT2A,SPRR2A,VIM,PDZK1IP1,CTNNAL1,GMFG,IL1R2,CD37,LAPTM5,PTPRC,SLC2A3,SH3KBP1,S100A4,SAMSN1,CYTIP,PHLDA1,CD53,CD52,SBSN,B2M,WIPF1,SPRR1B,HCST,PRDM1,CLIC3,CYBA,CD48,FYN,GPSM3,RGS1,CELF2,TIMP1,FYB1,LFNG,FAM107B,ARPC1B
ENPEP	ENSG00000138792	tongue	basal_keratinocytes	19	0	167	0	0	0	POU2AF1,TNFRSF13B,IGHM,MZB1,IGKC,HBA2,SLAMF7,SPAG4,TNFRSF17,P2RX5,DERL3,CD79A,IGLV3-1,ITM2C,CCR10,PNOC,ZBP1,JCHAIN,SLC17A9,CD79B,CD27,FCRL5,IGLC3,MEI1,IGKV4-1,IGLC2,TXNDC5,GNG7,JSRP1,IRAG2,IGLV6-57,IGLV3-21,IGHG3,FCRL2,SEL1L3,CDK14,IGLL5,DPEP1,CD180,FKBP11,CHST2,HSH2D,DNAAF1,TMEM156,IGHG2,IGHA2,CD38,HLA-DOB,COL4A3,IGHG1	COX5B,GSTP1,IER3,MT1X,NQO1,S100A2,PTN,ELOB,CLTB,PPIA,CAPG,TXNDC17,S100A11,C19orf33,TSPO,FABP5,DBI,SLCO3A1,ECHDC2,COA3,CLCA2,NMU,JUP,LGALS3,MGST2,TXN,SFN,S100A16,TMEM54,NECTIN1,LAD1,ADH7,FASN,TMEM134,PLP2,DAPL1,LY6D,DYNLL1,EPHX1,RAB13,ATP5MK,ATP5PO,PPDPF,RTL8C,LGALS3BP,S100A10,MYL6,TRIM29,ZFYVE21,UQCC3
ENPEP	ENSG00000138792	tongue	basal_keratinocytes	8	0	714	0	0	0	COL17A1,NR4A1,SLC7A5,DST,LAMB3,ATP1B3,KRT15,CXCL14,SLC7A1,ERF,ITGB1,TGIF1,SLC3A2,LIMA1,SINHCAF,VMP1,CAVIN1,TNS4,BOC,ETS2,WEE1,ITGB4,EIF3E,TP63,SLC1A3,ID3,NRP2,IFITM3,TSC22D1,HNRNPA0,PDLIM1,APP,LAPTM4B,NOP53,EIF5,SAT1,EIF4A2,ATF4,CTNNAL1,SLC16A1,NAP1L1,DDX5,REL,MYC,ADH5,FHL2,BTF3,TRAF4,EEF2,FTH1	EIF1AY,LGALS7,KRT13,S100A8,CSTA,MGLL,S100A9,SPRR1B,CLDN4,GBP6,RHCG,LYPD3,CD24,TMEM40,GPX3,SLPI,GPR15LG,PTGR1,LY6D,SBSN,FABP5,IVL,COX7A1,USP9Y,A2ML1,FAM3B,IL1RN,DEFB1,CSTB,SULT2B1,SPINK5,AKR1B10,DDX3Y,THEM5,BARX2,UTY,KRT4,DEGS2,KRT6C,CWH43,KRT6A,AKR1C3,SERPINB1,MUC15,DAPL1,DYNLL1,S100A16,ASPG,S100A11,TXN
ENPEP	ENSG00000138792	tongue	basal_keratinocytes	9	0	698	0	0	0	PERP,MPZL2,NDRG1,LYPD3,DSG3,TACSTD2,SPRR1B,ITPKC,GPR15LG,PKP1,PLIN3,KRT6A,EMP2,CDH1,EHF,DSC2,VMP1,SERPINB5,ITM2B,AQP3,MYCBP2,PGM2,CLDN4,FXYD3,OVOL1,EZR,KLF5,CD55,JUP,CST3,PDZK1IP1,DBI,LAMP2,CXADR,SFN,DENND2C,KLK11,IRF6,RAP2B,ANXA2,CLCA2,TMEM165,S100A8,SPINT2,MAST4,NECTIN1,S100A9,TMBIM6,RTN4,CD47	DDX3Y,EIF1AY,LGALS7,USP9Y,UTY,ZFY,IFITM2,KDM5D,TIMP1,LSP1,VIM,MDGA1,KRT4,LGALS1,GYPC,EMP3,PLAC9,EDN3,CAVIN3,CXCL2,NNMT,SELENOM,CD93,CXCR4,CD320,LAPTM5,NLGN4Y,PRRX1,RNASE2,SLC2A3,PALM,TYROBP,BASP1,RAMP2,TMSB4Y,ALDH1B1,LDHB,UBE2C,SRGN,TSKS,FTH1,CCNB1,CRIP1,LHFPL6,IGFL1,GIMAP7,BGN,H2AC14,SFRP1,TSC22D3
ENPEP	ENSG00000138792	tongue	granulocytes	20	0	64	0	0	0	CD52,FTH1,MS4A2,FCER1G,ALOX5AP,CPA3,RHEX,CD69,VWA5A,LTC4S,CD37,HPGDS,SLC18A2,GATA2,VIM,ZEB2,S100A4,RHOH,SRGN,GPR65,TNFAIP3,RAC2,SOCS1,KIT,SIGLEC6,TYROBP,ARHGAP18,RGS13,IL1RL1,NR4A2,ZNF331,PNMT,GCSAML,TPSB2,RGS1,PALM2AKAP2,KIAA1549,SAMSN1,RGS2,ANKRD28,CD48,TPSAB1,DUSP6,BST2,CLU,CPM,LIF,LAPTM5,LAX1,CTSG	LTBR,TRAP1,SLC25A1,RARG,TKT,SFN,TRAF7,GAPDH,ERI3,PACSIN3,GSTP1,KLC3,GPX2,S100A2,SIPA1L2,HSPB1,HGS,LY6D,ARFIP2,UBAP2L,TYW3,MAEA,GSTA4,S100A14,DPM2,ANXA2,GOT2,CBX1,FASN,GLRX2,SSBP3,MANBAL,PARD6G,RPP25L,ITGA2,PERP,TRIM29,TPD52L2,AP1M2,EXPH5,ATL2,S100A16,LSP1,EPHX2,LUC7L,ENO1,GPR87,RETREG2,TRUB2,PITX1
ENPEP	ENSG00000138792	tongue	macrophages	12	0	480	0	0	0	TYROBP,LAPTM5,CYBA,SRGN,HCLS1,AIF1,GPR183,SMAP2,ITGB2,CD74,TMSB4X,HLA-DRA,HLA-DMA,LST1,HLA-DPA1,SPI1,PTPRC,CD83,EMP3,GLIPR1,RNASE6,FCGR2A,MS4A6A,LCP1,EVI2B,FTH1,CSF1R,HLA-DRB1,HLA-DPB1,CMTM6,ARHGDIB,HLA-DRB5,COTL1,HLA-DQA1,HLA-DMB,LYN,RGS1,FYB1,ARL4C,CSF2RA,FCGR2B,RNF130,CTSS,GMFG,C1orf162,MCL1,CD302,CXCL16,GPX1,CD53	LGALS7,S100A14,NQO1,PITX1,S100A16,LAD1,ALDH3A1,DAPL1,GSTP1,PPDPF,SFN,PTGR1,HSPB1,TMEM54,DEFB1,PRDX2,CRYAB,ETNK2,GBP6,SDC1,TRIM29,KLC3,CLTB,ADH7,CITED4,TUBA4A,LYPD3,RAET1E,KRT13,FGFBP1,FABP5,FAM162A,CAPNS2,PRDX5,PKP3,DSTN,COA3,RAB25,GPX2,BARX2,RHOD,GSTM3,SAMD5,TPD52L1,MGLL,LY6D,EBPL,CSTA,DSG1,DYNLL1
ENPEP	ENSG00000138792	tongue	serous_glandular_cells	16	0	325	0	0	0	HTN3,STATH,HTN1,PRH2,PRH1,PRB3,CA6,AZGP1,ZG16B,PIP,SMR3B,BPIFA2,PRB1,PRB2,PIGR,AQP5,PRR27,PRR4,PRB4,LPO,WFDC2,S100A1,LTF,TESC,MGP,KRT7,DMBT1,SAA1,CLDN3,LYZ,TCN1,C5orf46,CAMP,CLDN10,SAA2,MUCL1,BPIFB1,CHRM3,CCL28,FOLR1,LRRC26,ELAPOR1,AMY2B,HBB,AGR2,BPIFA1,DNASE2B,FDCSP,SMIM22,SPDEF	FAU,JUND,EEF1A1,NACA,BTF3,UBA52,RACK1,TPT1,EIF1,EEF1B2,TOMM7,PPIA,GAPDH,CFL1,DDX5,JUNB,COX7C,TMA7,NPM1,ATP5F1E,OAZ1,H3-3B,ACTG1,COX6C,PFN1,HINT1,H3-3A,LMNA,SUMO2,UQCRH,UQCRB,MYL6,COX4I1,ATP5ME,PTMA,HSP90AB1,SLC25A3,RBM39,MYL12B,UBC,SNRPD2,COX8A,HLA-A,ATP5MC2,COMMD6,ENO1,COX7B,YBX3,COX5B,SERBP1
ENPEP	ENSG00000138792	tongue	suprabasal_keratinocytes	17	0	311	0	0	0	VAX2,KRTAP13-2,IMPG1,TMPRSS12,KRTAP13-1,BRS3,C11orf16,IL12B,ARHGAP40,AMELY,ATP6V1B1,KCNT1,CFAP95,GAL3ST1,SOX11,SERPIND1,NLRP10,TXNDC2,SMIM24,C10orf90,FOXD4L1,CYP4F2,DLK1,COL2A1,P2RX6,FOLR1,BRDT,CATIP,TYR,ANKRD23,SEC16B,DCLK3,AMIGO3,CA14,GAL,TSNAXIP1,TSGA10IP,TEKT2,MIA,FBXO24,ASB12,CDHR4,ACAN,TP53TG5,GYS2,TRIM61,ODF4,GAPDHS,DNASE1L2,PTPRN	HNRNPU,EIF3A,NCL,HSP90AB1,SRRM2,PNN,FUS,HLA-B,SYNE2,HSP90AA1,CSNK1A1,ZFP36L2,KLF5,DDX24,PRPF40A,CHD1,G3BP1,NKTR,PRRC2C,DDX21,SRRM1,SAT1,SET,SLC38A2,PAXBP1,DSC3,BOD1L1,GOLGB1,NCOA7,RBM39,SPEN,TRIP11,RSRP1,TNFAIP3,NUFIP2,DSP,JMJD1C,SFPQ,DEK,B2M,SCAF11,GOLGA4,ARID4B,RORA,NIPBL,UBR5,MED14,LRRFIP1,STAT3,ZMPSTE24
ENPEP	ENSG00000138792	tongue	suprabasal_keratinocytes	5	0	1069	0	0	0	CSTA,CSTB,S100A9,S100A8,CLIC3,CD24,SBSN,KRT4,NUCB2,TGM1,KRT13,A2ML1,SPRR3,RHCG,GPX3,MAL2,SULT2B1,NDUFA4L2,C4orf3,PPDPF,TMEM40,MALL,HEBP2,FAM3B,S100A11,SERPINB6,TMEM154,RAB25,SMIM5,SPINK5,TM7SF2,CNN3,GDPD3,ANXA1,CYSRT1,BICDL2,TMEM79,GJB6,S100A14,IVL,NCCRP1,IL1RN,SLPI,NAGK,EVPL,ENDOU,BNIP3,SCEL,KLK11,S100A10	MT1E,ATP1A1,IFI16,NCOA7,B2M,AKR1C1,ADH5,CYBA,CDH3,KRT5,ARHGDIB,SRGN,ERF,MSN,PSMB9,MT2A,IFITM1,LAPTM4B,EMP3,NR4A1,TGIF1,TRAF4,IFITM3,ATP1B3,SLC1A5,LIMA1,ARPC1B,CXCR4,KRT14,STMN1,HLA-F,TIMP1,PTPRC,CSRP2,RILPL2,THSD4,MYADM,MYC,FHL2,CD52,ITGA6,GMFG,LAPTM5,STK17B,TSC22D1,HACD3,VPS13C,CRIP1,CD37,IRF1
ENPEP	ENSG00000138792	tongue	t-cells	14	0	416	0	0	0	CD3E,CXCR4,BTG1,TSC22D3,IL7R,CD2,ETS1,SRGN,CD48,CD3D,CYTIP,IKZF1,CCL5,CD3G,ZFP36L2,CD69,RUNX3,PTPRC,HCST,STK17B,TXNIP,CD8A,CD96,SYTL3,IL32,PTGER4,TSPYL2,IKZF3,SLA,CD52,ACAP1,LCP1,FYN,CCL4,STK4,RGCC,CD53,RGS1,LCK,TRBC2,KLRD1,CD8B,CD247,PARP8,ARHGDIB,ARL4C,RESF1,RAC2,CTSW,PIK3IP1	GAPDH,PRDX1,C19orf33,GSTP1,CD9,S100A2,DSTN,YBX3,ANXA2,MARCKS,KLF4,ENO1,TKT,ACTG1,IMPA2,PPP1R14B,COMT,ALDH2,ATP1B3,PRDX2,TACSTD2,TRIM29,SERPINB5,KRT5,LDHA,H3-3A,PKM,PPIA,FXYD3,ATP5MC3,CAPNS2,JUP,CLTB,ATP5MC1,CBR1,MT1X,SFN,VDAC2,RAC1,PERP,PRXL2A,ALDH3A2,KLF5,COX8A,TSPO,IER3,AOPEP,SLC25A3,HINT1,EMP2
ENPEP	ENSG00000138792	tongue	t-cells	6	0	1052	0	0	0	CXCR4,BTG1,STK4,PTPRC,CD2,SAMSN1,ACAP1,IL7R,SRGN,CYTIP,FYN,CD3E,HCST,RUNX3,STK17B,ZFP36L2,CD48,SYTL3,IKZF1,TSC22D3,ETS1,CD3D,FYB1,CD3G,ARL4C,CD37,CD53,SLC2A3,CREM,RGS1,LEPROTL1,CD96,PTGER4,CD69,CD52,SPOCK2,PPP2R5C,ITK,CELF2,RHOH,EMB,WIPF1,SARAF,CLEC2D,GLIPR1,TENT5C,SLA,IL32,PIK3IP1,RNF19A	GSTP1,YBX3,CD9,C19orf33,DSTN,PPP1R14B,S100A2,MARCKS,TKT,ATP5ME,SPINT2,PRDX1,COMT,COX5B,SFN,HSPB1,UQCRQ,TRIM29,ALDH2,GPX2,CBR1,EMP2,TIMM13,KRT5,ATP5MC1,CLTB,IMPA2,PRXL2A,IGFBP2,CAPNS2,JUP,FXYD3,PTN,PITX1,EBPL,IER3,TALDO1,EPHX1,TACSTD2,TSPO,ANXA2,PRDX2,MT1X,COX7B,S100A16,PKP1,PERP,RAB13,DBI,KLF5
ENPEP	ENSG00000138792	vascular	endothelial_cells	15	0	237	0	0	0	BTNL8,FCN3,LAMP5,CPNE4,B3GNT3,VTCN1,IGHV3-21,TRBV12-5,IGHV3-7,IGKV4-1,BNIP5,IGLV3-1,JCHAIN,IGLL5,IGLV6-57,PRB3,NLRP7,ENSG00000111780,IGKC,IGHA1,IGHA2,RASSF6,CREB3L3,PLD4,NPTX1,FCRLA,PGLYRP1,FCRL2,TNFRSF17,DERL3,DACH2,PRSS16,AOC1,PNOC,ANXA3,CKMT1B,SMPDL3B,WDR64,CTCFL,MZB1,TEKT2,AIM2,FCRL5,CALHM4,SDC1,CCL15,IL5RA,CTAGE6,CFAP47,POU2AF1	CD81,CST3,ZBTB16,SRRM2,NFIC,ARL6IP5,FKBP5,LAPTM4A,N4BP2L2,NFIA,C12orf57,CRTAP,ATP6AP2,PEBP1,SERPING1,CCNI,MBNL1,ZBTB20,TIMP2,CD63,PPP1CB,ZEB2,EID1,H2AJ,TLN1,ADI1,CALM2,S100A6,SEPTIN7,PABPC1,IQGAP1,RTN4,PIK3R1,HP1BP3,DST,PCYOX1,ROCK1,DDX24,EIF1,ASH1L,SELENOM,SH3BGRL,METTL7A,AFF4,TM9SF3,AKAP13,CAST,EEF2,NDFIP1,KLF9
ENPEP	ENSG00000138792	vascular	endothelial_cells	19	0	48	0	0	0	PKHD1L1,PPFIBP1,MMRN1,KDR,KANK3,PROX1,SMAD1,FXYD6,LMO2,ARL4A,TSPAN5,PARD6G,CAVIN2,FLT4,EPHB4,PTPRE,KBTBD11,NR2F1,DSP,NHERF2,TFF3,TFPI,SHC2,TBX1,RAB11A,AFAP1L1,SEMA6A,DMTN,WFS1,SLC22A23,ELK3,RASGRP3,PPP1R16B,SHC1,MAF,PODXL,PGM5,EFNA1,SULF2,ECSCR,NRP2,SMAGP,GNG11,GIMAP1,VAV3,HOXD8,CD9,TM4SF18,CDH5,APP	SPARCL1,EPS8,HNMT,JAM3,ZEB2,LRP1,AXL,ECM2,LAMA2,NRP1,SLIT3,STK17B,DCN,SOBP,ADH1B,C1S,GPX8,HOXB2,CPED1,GSN,PRRX1,SERPINF1,PKD2,ADAMTS2,EPB41L3,PDGFRB,SDC2,MRC2,FGF2,PHYHD1,ABCA8,FBLN5,PTGIS,COL14A1,TBX18,SAMHD1,MFGE8,SULT1A1,MAPK10,ELL2,FAM13A,DAAM2,LMOD1,EGFR,NTRK2,SMAD7,GPX3,ABCA9,CFD,SPOCK1
ENPEP	ENSG00000138792	vascular	macrophages	12	0	281	0	0	0	S100A9,S100A8,AIF1,PKD2L1,MT1H,GCNT3,RPGRIP1,STAC3,ZDHHC19,EDDM3A,FOXR1,TAT,VAX1,NICN1,PGLYRP1,TMPRSS6,CLDN3,CMTM2,CRYBB1,PVALB,BTNL3,TIMD4,CD1B,TMEM63C,CKMT1A,ACRBP,FOXA1,FUT7,ENSG00000285953,CFAP95,TRIM34,INSRR,ZMAT4,C10orf67,KRT4,PDE6G,SLC5A12,TRGV5,CFAP61,KRT23,PGA5,CKLF-CMTM1,SLC28A1,FCGR3B,KHDRBS2,PNMA5,C1orf127,MAT1A,PTH2R,CXCR2	N4BP2L2,EID1,FAU,PNISR,C12orf57,SON,ZBTB16,EEF1A1,CCNI,YBX3,SRRM2,SEC62,NACA,CD81,LEPROT,BTF3,TOMM7,DDX17,NOP53,LAPTM4A,EEF1D,NFIA,SEPTIN7,GNAS,PTMS,KTN1,ITM2B,RABAC1,PCBP2,RBM39,EIF4A2,EEF2,CHD9,SELENOM,SERINC3,STAT3,AKAP9,CAST,ZBTB20,DDX5,AHNAK,EDF1,SPARCL1,PTMA,CIRBP,HNRNPK,IFITM3,ASH1L,IFITM2,ARID1B
ENPEP	ENSG00000138792	vascular	schwann_cells	18	0	175	0	0	0	S100B,PLP1,GPM6B,CD9,ERBB3,NRXN1,VWA1,LGI4,MAL,TSC22D4,NDRG2,CHL1,CDH19,NRXN3,CRYAB,SCN7A,SNCA,ITGB4,HSPA12A,ANK3,L1CAM,SEMA3B,KCNMB4,CADM2,CNP,COL28A1,NCAM1,TAFA5,TTYH1,CMTM5,SORCS1,TSPAN15,ARHGEF26,C2orf88,ITGA6,ABCA2,CTNNAL1,TMOD2,AATK,SOX10,AZGP1,GPR155,SBSPON,QKI,NCAM2,TUBA1A,FXYD1,PDZD2,STMN1,CADM1	TPT1,SPARCL1,EEF1A1,UBA52,TFPI,EBF1,IGFBP7,RACK1,NACA,NOP53,UBB,COL6A2,PABPC1,MAOA,TCF4,ARHGDIB,EPS8,NEXN,PTPRG,CD302,EEF1B2,PRRX1,ZEB1,IFITM1,EEF2,C11orf96,BTF3,ADH1B,GSN,UQCRB,COX7C,FAU,PRKG1,NRP1,DCN,PDLIM1,VSTM4,IL1R1,SVIL,C1R,SOBP,MEIS2,ENAH,PID1,CCNI,HSPB6,SLC25A6,LRRFIP1,FILIP1L,C1S

## Sheet: Sheet2
Gene name	Gene	Tissue	Cell type	Cluster	expressing_cells_N	total_cells_N	percent	Read count	nTPM	top_up_DEGs	top_down_DEGs
ENPEP	ENSG00000138792	heart_muscle	smooth_muscle_cells	3	77	781	9.86	758	67.6	SPARCL1,TMSB4X,MYL6,ACTB,PFN1,CALM2,IGFBP7,RGS5,H3-3B,COX6A1,PTMA,ACTA2,DNAJB1,ADIRF,LGALS1,B2M,FTL,IFITM3,MYH11,VIM,SEPTIN7,SPARC,HIGD1B,ID3,IGFBP5,FLNA,MCAM,PPP1R14A,LMOD1,ACTG1,CALD1,ARHGDIB,CPE,EPS8,GUCY1B1,UBB,PDGFRB,MTHFD2,JUN,SELENOM,NOTCH3,PLA2G5,HSPA1A,KLHL23,TLN1,AGT,PLAC9,LBH,HES1,STEAP4	ANKRD1,MYH7,RYR2,TECRL,MYL3,MB,COX7A1,MYBPC3,TTN,LMOD2,DES,TNNI3,XIRP2,NEBL,MYL2,CMYA5,COX6A2,ACTN2,TNNC1,CKMT2,CLGN,ACTC1,TPM1,MYOM2,TNNT2,ATP5ME,ATP2A2,MYH6,SLC25A4,CSRP3,CHCHD10,HRC,TCAP,UQCRB,DSP,TRDN,CKM,PAM,MYOZ2,LDB3,FABP3,ABRA,FBXO40,XIRP1,SYNPO2L,SLC5A1,NRAP,HSPB7,COX7C,PKP2
ENPEP	ENSG00000138792	heart_muscle	cardiomyocytes	2	9	787	1.14	58	5.1	NPPA,MYL7,MYH6,MYL4,COX6A2,UQCRB,PAM,COX5B,ATP5ME,COX7A1,ANKRD1,ATP2A2,COX4I1,UQCR11,CKM,DKK3,COX7C,ACTC1,ATP5PF,NDUFA4,TTN,ATP5PD,ATP5PO,TRDN,CRYAB,MDH1,MYBPC3,TNNT2,MB,NDUFB1,ATP5MK,LDB3,CSRP3,NDUFA3,NDUFB2,ATP5F1E,NDUFAB1,ATP5MG,TPM1,ATP5IF1,DSP,COX8A,RYR2,NEBL,HSPA5,ATP5MJ,NDUFA6,COX6B1,COX17,KIF22	MYL2,TMSB4X,SPARCL1,IFITM3,IFITM2,ID3,VIM,ANXA2,HLA-B,IFI27,FABP5,SMYD2,VWF,IFITM1,SPARC,CD74,ADIRF,HLA-E,S100A11,MGP,FABP4,TM4SF1,IGFBP4,ANXA1,PECAM1,TSC22D3,ENG,RNASE1,ADGRF5,PLAC9,TAGLN2,SERPING1,TMSB10,RGCC,ARHGDIB,GIMAP7,CD9,ID1,RGS5,FLT1,ESAM,TACC1,EMCN,F8,FMO2,DCN,C7,CLEC14A,FN1,FAM107A
ENPEP	ENSG00000138792	heart_muscle	fibroblasts	7	3	318	0.94	3	0.5	DCN,GSN,C7,MGP,VIM,FTL,LUM,C1R,SERPING1,SEC62,SPARCL1,LGALS1,CFD,PTN,VCAN,FSTL1,ADH1B,CCDC80,COL1A2,TIMP1,FBLN1,IFITM3,S100A6,CST3,CDH19,ABCA8,SERPINF1,ABI3BP,IGFBP7,ITM2B,C1S,GPX3,MFAP5,APOD,PLAC9,SCN7A,TMSB4X,FN1,LAPTM4A,MGST1,FBLN5,CFH,ANXA2,TIMP3,H3-3B,CD63,PCOLCE2,NFE2L2,SCARA5,C3	C10orf71,CDH5,STRBP,CD93,GIMAP8,BCL11A,TPST2,ECSCR,ERMP1,DPY19L2,CXXC4,ADRB1,ELMOD1,NOSTRIN,SLC25A30,HVCN1,RBP7,FLNB,PLIN5,LGR6,HOPX,TM4SF18,ADGRG1,NANOS1,HOGA1,MYH11,ABCA3,TEK,ATP2A2,RGS5,TTC8,DIPK1C,MYH7,MAGI1,MYH7B,DIRAS1,IGFBP2,SLC14A1,CPM,CHML,RNASE1,CARD16,PKHD1L1,TUBA4A,MPP7,TMEM88,SELP,PLCL1,TIE1,LSMEM2
ENPEP	ENSG00000138792	heart_muscle	cardiomyocytes	8	2	222	0.9	2	0.7	NPPA,PRRG3,MYH6,DNMT3A,MYL7,ACTA1,SLN,CMYA5,TPM1,ACTC1,DKK3,CRYAB,MYL4,MICOS10,COX4I1,ATP5PF,NDUFA4,FABP3,MYOZ2,NMRK2,ATP5MJ,DES,COX7B,UQCRB,TNNT2,ATP2A2,ATP5MG,SP100,ACTN2,NDUFAB1,TRDN,ATP5PO,NPPB,NDUFB9,ATP5MC1,POMP,UQCR11,TTN,COX8A,NEBL,NDUFA12,MYL12A,NDUFA5,ANKRD1,MB,ELOB,HSPA5,COX6C,COX7C,EEF1A1	MYL2,MYH7,TMSB4X,EIF1AY,SPARCL1,HLA-E,SMYD2,VWF,TCF4,IFITM1,ADIRF,IFI27,S100A11,IFITM2,HLA-B,CLU,CD74,MYL3,PECAM1,VIM,ANXA1,IGFBP4,FABP4,TM4SF1,MGP,RNASE1,IFITM3,GNG11,PLAC9,EMP1,AZGP1,ADGRF5,ITM2A,FLT1,ENG,EMCN,PPP1R14A,FN1,ARHGDIB,SERPING1,EGFL7,MGLL,CLEC14A,ESAM,F8,BST2,ANXA2,IQGAP1,CRIM1,ID1
ENPEP	ENSG00000138792	heart_muscle	endothelial_cells	4	4	602	0.66	6	2.3	VWF,A2M,ITM2A,HLA-B,GNG11,BTNL9,EGFL7,FABP5,B2M,AQP1,CA4,EMCN,FLT1,ITGA6,RGCC,CLDN5,SHANK3,CDH5,HLA-A,ITGA1,IGFBP4,F8,LPAR6,PODXL,TCF4,SOX18,ID1,NOTCH4,MGLL,INMT,TCF15,SEC14L1,CXCL12,KDR,RAPGEF3,NPDC1,HLA-F,SH2D3C,ADGRF5,EFNB1,ICAM2,SLC14A1,RAPGEF1,HECW2,TNNT3,MCF2L,CYYR1,PSMB9,MYCT1,ADGRL4	COX7A1,ANKRD1,CRYAB,TPM1,UQCRB,SLC25A4,COX7C,MB,DES,ATP5PF,CKM,NDUFA4,MDH1,COX5B,PLN,ACTC1,COX6A2,ATP5ME,NEXN,ATP5MK,TNNI3,ACTN2,HRC,TNNT2,TNNC1,MYH7,COX4I1,PDLIM5,LDB3,NDUFA1,ATP5F1A,ATP5F1B,ATP5MG,COX7B,LDHB,CHCHD10,MYL12A,NDUFB1,RYR2,MYL3,UQCR10,ATP5MJ,NPPA,UQCRQ,LMOD2,FABP3,CSRP3,TECRL,COX6C,NDUFA6
ENPEP	ENSG00000138792	heart_muscle	endothelial_cells	6	3	498	0.6	13	1.1	B2M,TMSB4X,IFITM3,HLA-E,TMSB10,SPARCL1,IFI27,EEF1A1,HLA-B,VIM,PTMA,H3-3B,PECAM1,MYL6,FABP5,IFITM2,CD74,CD59,FTL,VWF,TXNIP,ANXA2,HLA-A,AHNAK,ID3,TM4SF1,TACC1,S100A10,ITM2B,ADIRF,RNASE1,IFITM1,CAV1,GNG11,CAVIN2,EPAS1,CLU,CRIP2,ENG,CALM1,GIMAP7,ARHGAP29,HLA-C,SRP14,PFN1,SEC62,ADGRF5,SON,ANXA1,S100A6	MYH7,MYL2,MYL3,RYR2,MYBPC3,HRC,ANKRD1,XIRP2,TTN,MB,COX7A1,TNNI3,DES,TNNC1,LMOD2,TECRL,MYOM2,ACTN2,XIRP1,COX6A2,NEBL,LDB3,MYH6,ENO3,TPM1,CASQ2,PLN,SYNPO2L,FLNC,MYOM3,ATP2A2,ATP5ME,CSRP3,PKP2,NEXN,EIF1AY,CHCHD10,MYOM1,CMYA5,RBM24,TENM2,ACTC1,TMEM182,ABRA,TRDN,HHATL,SFRP1,RBM20,CKM,HSPB7
ENPEP	ENSG00000138792	heart_muscle	cardiomyocytes	1	5	1118	0.45	15	7.2	MYL2,MYH7,MYL3,GUCA1C,KY,ASIP,BEND4,NUDT3,FREM2,MST1R,ZNF541,PTPN3,DEFB118,ARPIN-AP3S2,OR2L2,UBE2U,JSRP1,GSDMC,SNX32,GRK1,DMRT2,COLEC10,IRX6,PEX10,ENSG00000255639,TAF5,SPATA4,RAB42,PDZK1,C1orf167,ATP6V1C2,GALNT17,C2CD4C,ZNF692,OR8J3,DLX1,RNF113B,CPNE7,ENSG00000270299,CCDC116,FASLG,PKP3,GYG2,ARSL,SLC22A7,NCCRP1,GRIN1,NKX6-1,H2AC4,TAS2R1	NPPA,EEF1A1,B2M,MYL7,MYH6,UBB,CD63,CALM1,MYL4,CALM2,SERF2,HSPA1A,MYL6,FTL,ELOB,TMSB4X,OAZ1,PTMA,ATP5F1E,TPT1,COX4I1,LGALS1,CRIP2,EIF1,SRP14,IFITM3,H3-3B,SON,DKK3,SP100,TMA7,NDUFA4,JUN,HSPA5,ITM2B,UQCR11,FOS,SEC62,UBC,POMP,NDUFA13,HSP90AA1,A2M,SEM1,SKP1,SLN,NDUFA11,NDUFB8,GNAS,HSPB1
ENPEP	ENSG00000138792	heart_muscle	cardiomyocytes	0	3	1148	0.26	3	0.5	MYL2,MYH7,MYL3,COX7A1,ATP5ME,XIRP2,TNNI3,SLC25A4,TPM1,ANKRD1,MYL12A,TNNC1,PLN,ATP5MK,MB,FHL2,NDUFA1,LMOD2,CRYAB,HSPB7,ATP5F1B,DES,LDHB,ATP5PF,UQCRQ,UQCRFS1,ATP5F1A,HRC,SLC25A3,HADHB,CHCHD10,COX7C,ATP5IF1,FLNC,MRPL33,COX6A2,NDUFB1,PDLIM5,IDH2,ANKRD2,COX7A2,LPL,UQCR10,NDUFB3,SMYD2,PKIA,XIRP1,CKMT2,PKP2,TECRL	NPPA,EEF1A1,B2M,MYH6,TMSB4X,MYL7,MYL4,IFITM3,SLN,SPARCL1,MYL6,TMSB10,H3-3B,VIM,HLA-B,PTMA,ID3,HLA-E,IFITM2,A2M,SON,TIMP3,GNG11,FTL,GSN,PFN1,TPM4,ANXA2,HLA-A,DKK3,IFI27,HES1,MYBPHL,CRIP2,MGP,FABP5,CALM2,TPM3,IFITM1,EPAS1,COX6A1,VAMP5,CAV1,CD74,PAM,FILIP1L,MAP1B,TCF4,ADIRF,SPARC
ENPEP	ENSG00000138792	heart_muscle	cardiomyocytes	5	1	538	0.19	11	5.3	NPPA,MYL7,MYL4,MYH6,NPPB,PRRG3,SLN,PGAM2,DNMT3A,VSTM2L,TCAP,SCN1B,P2RX6,ENSG00000276345,KCNC3,C5orf63,FBXO44,ADAP1,PPP2R3B,NCKAP5,GREB1L,SLC4A3,KCTD17,MYBPHL,C19orf18,ASB10,CCDC168,PHF21B,TMEM102,EHF,LRRTM3,GNAO1,KLKB1,CLTCL1,GBA1,SBK2,CHCHD6,CADPS,ENSG00000284512,SLCO1C1,ARNT2,PPEF1,B3GNT9,NMUR1,OSBP2,ZNF716,OBSCN,CMTM5,ANLN,DHRS9	B2M,TMSB4X,MYL2,H3-3B,TXNIP,IFITM3,SPARCL1,SEC62,XIRP2,HSPA1A,VIM,FOS,MYL3,ID3,PTMA,HLA-E,SPTBN1,HLA-B,FTL,MYH7,GSN,ITM2B,ZFP36,SEPTIN7,TMSB10,CALM2,DUSP1,IGFBP7,NFKBIA,DNAJB1,HSP90AA1,DDX5,SON,MYL6,TIMP3,JUN,ACTG1,FHL2,IFI27,SRP14,EGR1,SMYD2,S100A10,FABP5,HLA-A,IFITM1,VWF,CAV1,IFITM2,MGP
