# Supplementary material for: Bioinformatic characterization of ENPEP, the gene encoding a potential cofactor for SARS-CoV-2 infection
Source: PLoS One. 2024 Dec 11;19(12):e0307731. doi: 10.1371/journal.pone.0307731 (PMC11633960; doi:10.1371/journal.pone.0307731)
Supplement: S8 Table — Bulk RNA-Seq expression data from the GTEx dataset (v8) [45] was retrieved as TPM values and Spearman correlation analysis was performed using the SciPy [48] Python library. (XLSX) [file pone.0307731.s009.xlsx]

## Sheet: Taul2
target_gene	correlated_gene	correlation	pval
ENPEP	ENPEP	1	0
ENPEP	NRP1	0.8015	0
ENPEP	ADGRL4	0.7764	0
ENPEP	TFPI	0.7649	0
ENPEP	VEGFC	0.7628	0
ENPEP	GNG11	0.7473	0
ENPEP	ROBO4	0.7409	0
ENPEP	IGFBP4	0.7351	0
ENPEP	CFI	0.7267	0
ENPEP	ENG	0.7238	0
ENPEP	CXCL12	0.7173	0
ENPEP	FZD4	0.7171	0
ENPEP	ACVRL1	0.7151	0
ENPEP	STARD8	0.7144	0
ENPEP	KDR	0.7119	0
ENPEP	KCNJ8	0.7112	0
ENPEP	GPR4	0.7079	0
ENPEP	ADGRF5	0.707	0
ENPEP	NID2	0.7042	0
ENPEP	CLEC14A	0.7023	0
ENPEP	SDPR	0.702	0
