# Supplementary material for: Bioinformatic characterization of ENPEP, the gene encoding a potential cofactor for SARS-CoV-2 infection
Source: PLoS One. 2024 Dec 11;19(12):e0307731. doi: 10.1371/journal.pone.0307731 (PMC11633960; doi:10.1371/journal.pone.0307731)
Supplement: S9 Table — Bulk RNA-Seq expression data from the GTEx dataset (v8) [45] was retrieved as TPM values and Spearman correlation analysis was performed using the SciPy [48] Python library. (XLSX) [file pone.0307731.s010.xlsx]

## Sheet: Gastroesophageal junction
target_gene	correlated_gene	correlation	pval
ENPEP	ENPEP	1	0
ENPEP	VCAN	0.8223	2.26924e-93
ENPEP	TNFAIP6	0.7912	1.18486e-81
ENPEP	SEMA5A	0.7894	4.85729e-81
ENPEP	MCUB	0.7884	1.05511e-80
ENPEP	LUM	0.7847	1.76222e-79
ENPEP	CCDC102B	0.7835	4.43336e-79
ENPEP	THBS2	0.781	2.929e-78
ENPEP	CREB5	0.7787	1.65543e-77
ENPEP	FAM3C	0.7778	3.1957e-77
ENPEP	CHSY3	0.7771	5.14579e-77
ENPEP	SEL1L3	0.7764	8.84179e-77
ENPEP	TGFB3	0.7761	1.05003e-76
ENPEP	SPRY1	0.7753	1.92912e-76
ENPEP	SPRED1	0.7716	2.77603e-75
ENPEP	TSHZ2	0.7712	3.7667e-75
ENPEP	MYO1B	0.7659	1.48052e-73
ENPEP	SPARC	0.7655	1.94952e-73
ENPEP	EFEMP1	0.7648	3.19066e-73
ENPEP	CXCL12	0.7643	4.54498e-73
ENPEP	TAGLN2	0.7637	6.95107e-73
ENPEP	HGF	0.7636	7.28701e-73
ENPEP	ARHGAP15	0.7623	1.80632e-72
ENPEP	PLPPR4	0.7609	4.63309e-72
ENPEP	KDELR3	0.7573	5.29737e-71
ENPEP	LINC01140	0.7565	8.60829e-71
ENPEP	SERPINE2	0.7544	3.39826e-70
ENPEP	PLAU	0.7538	5.14583e-70
ENPEP	TCF4	0.7535	6.48301e-70
ENPEP	NCKAP5	0.7513	2.56584e-69
ENPEP	LPAR1	0.7472	3.58981e-68
ENPEP	GPR176	0.7461	7.16722e-68
ENPEP	TPST1	0.7454	1.10664e-67
ENPEP	PRRX1	0.7418	1.0422e-66
ENPEP	CNTN4	0.7417	1.10688e-66
ENPEP	IL32	0.7411	1.64228e-66
ENPEP	STEAP2	0.7402	2.74397e-66
ENPEP	KCND2	0.736	3.6743e-65
ENPEP	C17orf58	0.7354	4.98147e-65
ENPEP	STAT4	0.7349	6.89061e-65
ENPEP	VCAM1	0.7341	1.10755e-64
ENPEP	PREX2	0.7336	1.52644e-64
ENPEP	TNXB	0.7335	1.58269e-64
ENPEP	AHR	0.7335	1.63009e-64
ENPEP	PDE1A	0.7334	1.71103e-64
ENPEP	RHOJ	0.7331	2.01972e-64
ENPEP	TM4SF1	0.7329	2.25346e-64
ENPEP	CASP1	0.7321	3.68001e-64
ENPEP	ELK3	0.7315	5.08355e-64
ENPEP	GALNT16	0.7308	7.60193e-64
ENPEP	SERINC5	0.7306	8.69264e-64
ENPEP	NRP1	0.7304	1.00864e-63
ENPEP	SULF1	0.7281	3.67644e-63
ENPEP	CLIC2	0.7275	5.19734e-63
ENPEP	PAG1	0.7273	5.88384e-63
ENPEP	GUCY1A2	0.7248	2.58335e-62
ENPEP	MIR4435-2HG	0.7236	4.90937e-62
ENPEP	NAV1	0.7221	1.15022e-61
ENPEP	BST1	0.7215	1.63199e-61
ENPEP	MRC2	0.721	2.17785e-61
ENPEP	RAB3IL1	0.7205	2.89884e-61
ENPEP	PLBD1	0.7194	5.24447e-61
ENPEP	ZEB2	0.7167	2.30982e-60
ENPEP	FAM126A	0.7148	6.60959e-60
ENPEP	TNFSF13B	0.7143	8.59653e-60
ENPEP	CCDC80	0.7142	9.42731e-60
ENPEP	STON2	0.7142	9.14092e-60
ENPEP	SLC2A3	0.7138	1.14597e-59
ENPEP	C1QTNF3	0.7132	1.58662e-59
ENPEP	CMTM3	0.7123	2.67743e-59
ENPEP	VEGFC	0.7094	1.22706e-58
ENPEP	PCOLCE	0.7086	1.9467e-58
ENPEP	OSTF1	0.7076	3.22569e-58
ENPEP	CD55	0.7075	3.49657e-58
ENPEP	GOLM1	0.7069	4.79386e-58
ENPEP	GCH1	0.7068	4.95847e-58
ENPEP	BGN	0.7066	5.58013e-58
ENPEP	PCSK5	0.7064	6.02712e-58
ENPEP	ITGA11	0.706	7.58075e-58
ENPEP	DISC1	0.7051	1.22342e-57
ENPEP	ESR1	0.7047	1.52536e-57
ENPEP	PGM3	0.7045	1.65447e-57
ENPEP	PPFIBP2	0.7045	1.69738e-57
ENPEP	MCTP1	0.7032	3.18021e-57
ENPEP	SLFN11	0.7031	3.38218e-57
ENPEP	EPB41L3	0.7028	3.91898e-57
ENPEP	LGALS3BP	0.7027	4.28594e-57
ENPEP	ECM1	0.7021	5.77602e-57
ENPEP	SLIT3	0.7013	8.66805e-57
ENPEP	MLKL	0.7009	1.04705e-56
ENPEP	CLEC2B	0.7005	1.32408e-56
ENPEP	FBLN2	0.6987	3.31829e-56
ENPEP	C8orf4	0.6987	3.23617e-56
ENPEP	CDC42EP5	0.6983	4.13849e-56
ENPEP	STEAP1	0.6973	6.74179e-56
ENPEP	FAM198B	0.6968	8.92929e-56
ENPEP	ZNF385A	0.6968	8.56899e-56
ENPEP	LPAR6	0.6968	8.9269e-56
ENPEP	PDE10A	0.6966	9.65934e-56
ENPEP	PLXDC1	0.6962	1.15146e-55
ENPEP	LHFPL2	0.6954	1.80099e-55
ENPEP	TMEM241	0.6954	1.74238e-55
ENPEP	PLAUR	0.6954	1.74494e-55
ENPEP	ETS1	0.6943	3.05938e-55
ENPEP	FGF14	0.6938	3.87982e-55
ENPEP	DOCK4	0.6935	4.482e-55
ENPEP	CLEC1A	0.6933	5.05688e-55
ENPEP	CDH13	0.6931	5.73832e-55
ENPEP	FMNL1	0.6914	1.29677e-54
ENPEP	CLEC3B	0.6907	1.80725e-54
ENPEP	HRH1	0.6906	1.94026e-54
ENPEP	CA5B	0.6905	1.99754e-54
ENPEP	SFRP2	0.6904	2.18264e-54
ENPEP	HSD3B7	0.6892	3.89483e-54
ENPEP	2008-09-01	0.6887	4.97912e-54
ENPEP	SFRP4	0.688	6.84529e-54
ENPEP	SLC35G2	0.6875	8.74425e-54
ENPEP	GINS3	0.6868	1.27563e-53
ENPEP	CLEC11A	0.6868	1.25456e-53
ENPEP	HBEGF	0.6861	1.783e-53
ENPEP	EPB41L2	0.6859	1.97707e-53
ENPEP	LRRN4CL	0.685	2.98826e-53
ENPEP	GPC6	0.6842	4.48386e-53
ENPEP	LHFP	0.6838	5.38349e-53
ENPEP	F2R	0.6829	8.3464e-53
ENPEP	PAMR1	0.6827	9.02071e-53
ENPEP	ADD3	0.6823	1.10055e-52
ENPEP	EMCN	0.6805	2.59817e-52
ENPEP	MATN2	0.6803	2.81799e-52
ENPEP	RP11-181E10.3	0.679	5.12723e-52
ENPEP	ASPA	0.6787	5.91862e-52
ENPEP	FAM107B	0.678	8.23448e-52
ENPEP	NFIA-AS2	0.6759	2.21332e-51
ENPEP	CA13	0.6755	2.66537e-51
ENPEP	ACKR4	0.6747	3.81428e-51
ENPEP	PSD3	0.6727	9.79758e-51
ENPEP	FAM43B	0.6719	1.41802e-50
ENPEP	S100A10	0.6717	1.54704e-50
ENPEP	AC079584.3	0.6716	1.66021e-50
ENPEP	CTD-2382E5.6	0.6715	1.66621e-50
ENPEP	FES	0.6712	1.9264e-50
ENPEP	STAMBPL1	0.6709	2.27322e-50
ENPEP	NDUFA4L2	0.6704	2.75997e-50
ENPEP	CSMD2	0.6699	3.57283e-50
ENPEP	RASSF1	0.6699	3.5992e-50
ENPEP	DLL4	0.6692	4.81562e-50
ENPEP	CTD-2020K17.1	0.6687	5.95398e-50
ENPEP	PAPPA	0.6684	7.0082e-50
ENPEP	PI16	0.668	8.48843e-50
ENPEP	TMEM176A	0.6673	1.15459e-49
ENPEP	NAV3	0.667	1.33288e-49
ENPEP	HYMAI	0.6669	1.35301e-49
ENPEP	C5orf15	0.6668	1.45786e-49
ENPEP	RNF122	0.6657	2.38662e-49
ENPEP	CYTOR	0.6655	2.58118e-49
ENPEP	ACKR3	0.6654	2.73412e-49
ENPEP	GNG2	0.6654	2.70805e-49
ENPEP	RP11-66B24.4	0.6651	3.04846e-49
ENPEP	MARCKS	0.6648	3.58004e-49
ENPEP	ADAMTS12	0.6647	3.71998e-49
ENPEP	TNFAIP2	0.6643	4.32002e-49
ENPEP	MEG3	0.6637	5.71395e-49
ENPEP	IL34	0.6634	6.65448e-49
ENPEP	ACE	0.6632	7.20136e-49
ENPEP	GXYLT2	0.6631	7.39181e-49
ENPEP	COL18A1	0.6624	1.00014e-48
ENPEP	CMAHP	0.6615	1.48672e-48
ENPEP	AC073410.1	0.6614	1.60187e-48
ENPEP	PMP2	0.6612	1.75094e-48
ENPEP	PLAC9	0.6612	1.73752e-48
ENPEP	NFIB	0.661	1.85422e-48
ENPEP	ADAMTS16	0.6609	1.93527e-48
ENPEP	DCN	0.6605	2.3659e-48
ENPEP	LEPR	0.6603	2.56458e-48
ENPEP	RP11-693N9.2	0.6598	3.15646e-48
ENPEP	PPP1R14BP3	0.6597	3.3682e-48
ENPEP	CACNB4	0.6593	3.9258e-48
ENPEP	NAALADL2	0.6593	3.93494e-48
ENPEP	CARD16	0.6593	4.01343e-48
ENPEP	SNHG23	0.659	4.45112e-48
ENPEP	LINC01116	0.6588	4.92831e-48
ENPEP	FZD10-AS1	0.6586	5.30732e-48
ENPEP	METRNL	0.6581	6.58121e-48
ENPEP	SMAD3	0.6579	7.19437e-48
ENPEP	ZNF678	0.6578	7.59662e-48
ENPEP	LINC01133	0.6576	8.34004e-48
ENPEP	HLA-F	0.6574	9.24732e-48
ENPEP	SYTL2	0.6572	9.77258e-48
ENPEP	LRRC8B	0.6565	1.33406e-47
ENPEP	OAF	0.6565	1.33337e-47
ENPEP	TRPV2	0.6565	1.35725e-47
ENPEP	TMEM176B	0.6561	1.58226e-47
ENPEP	RTN4RL2	0.6561	1.60688e-47
ENPEP	ABI3BP	0.6553	2.20617e-47
ENPEP	OLFML2B	0.655	2.51938e-47
ENPEP	STK32B	0.6548	2.83995e-47
ENPEP	TGFB2	0.6545	3.10771e-47
ENPEP	CTD-2095E4.4	0.6544	3.30237e-47
ENPEP	RP4-724E16.2	0.654	3.83858e-47
ENPEP	RCN3	0.6538	4.29876e-47
ENPEP	PDIA5	0.6526	7.26823e-47
ENPEP	P4HA3	0.6526	7.01627e-47
ENPEP	MFAP4	0.6525	7.39376e-47
ENPEP	GLA	0.6521	8.65793e-47
ENPEP	RP11-504A18.1	0.6518	9.85652e-47
ENPEP	ECM2	0.651	1.42056e-46
ENPEP	FAM20A	0.651	1.42628e-46
ENPEP	NHSL1	0.6507	1.58196e-46
ENPEP	DACT1	0.6505	1.73618e-46
ENPEP	SH3KBP1	0.6505	1.71204e-46
ENPEP	FRRS1	0.6504	1.77652e-46
ENPEP	NRN1	0.6504	1.80738e-46
ENPEP	LOXL3	0.6503	1.85936e-46
ENPEP	ABCA8	0.6503	1.87532e-46
ENPEP	ANGPT2	0.6493	2.9212e-46
ENPEP	TEX41	0.6487	3.64986e-46
ENPEP	DLGAP1-AS2	0.6487	3.63171e-46
ENPEP	TVP23A	0.6476	5.8012e-46
ENPEP	RP4-737E23.6	0.6471	7.31644e-46
ENPEP	DPYSL2	0.647	7.61969e-46
ENPEP	RP3-405J10.3	0.6468	8.0477e-46
ENPEP	AC068831.6	0.6467	8.6667e-46
ENPEP	IKBIP	0.6465	9.40192e-46
ENPEP	MXRA5	0.6465	9.4157e-46
ENPEP	PCOLCE2	0.6456	1.31989e-45
ENPEP	SNCA	0.6453	1.50841e-45
ENPEP	PSMB9	0.6451	1.66577e-45
ENPEP	AZIN2	0.6448	1.90097e-45
ENPEP	ROBO3	0.6448	1.87698e-45
ENPEP	MMP17	0.6444	2.2197e-45
ENPEP	PLEKHG1	0.6442	2.41536e-45
ENPEP	PRR5L	0.643	3.9576e-45
ENPEP	AC092614.2	0.6425	4.77002e-45
ENPEP	PCAT19	0.6413	7.80867e-45
ENPEP	CEP170	0.6412	8.0913e-45
ENPEP	IL15RA	0.6411	8.41292e-45
ENPEP	RP13-516M14.10	0.6409	9.36486e-45
ENPEP	KB-431C1.5	0.6407	1.00912e-44
ENPEP	CRIP1	0.6405	1.10681e-44
ENPEP	AP000442.1	0.6403	1.1966e-44
ENPEP	RELN	0.6398	1.43951e-44
ENPEP	MMP16	0.6396	1.55684e-44
ENPEP	TLL2	0.6392	1.88879e-44
ENPEP	NTM	0.6391	1.95848e-44
ENPEP	FKBP11	0.6389	2.1005e-44
ENPEP	FKBP10	0.6389	2.08808e-44
ENPEP	GAS2L3	0.6386	2.32734e-44
ENPEP	DNM1	0.6381	2.92466e-44
ENPEP	BHLHE40	0.6377	3.37904e-44
ENPEP	CKS1BP1	0.6377	3.36772e-44
ENPEP	ROBO1	0.6372	4.15728e-44
ENPEP	SLC25A37	0.6368	4.87637e-44
ENPEP	DUSP5	0.6362	6.07659e-44
ENPEP	PDCL3P5	0.6361	6.39448e-44
ENPEP	CSF1	0.6358	7.21844e-44
ENPEP	HLA-B	0.6353	8.92232e-44
ENPEP	CYGB	0.6349	1.05094e-43
ENPEP	RP5-1014D13.2	0.6337	1.67808e-43
ENPEP	COL27A1	0.6332	2.06386e-43
ENPEP	FAS	0.6329	2.33641e-43
ENPEP	RP11-84A19.4	0.6327	2.5086e-43
ENPEP	SLC22A4	0.6327	2.52502e-43
ENPEP	RASGRF2	0.6324	2.78146e-43
ENPEP	SLC25A43	0.6322	3.04528e-43
ENPEP	CHRD	0.6321	3.16803e-43
ENPEP	TMEM71	0.6321	3.19654e-43
ENPEP	GLT8D2	0.632	3.28253e-43
ENPEP	RP11-373D23.2	0.6318	3.53174e-43
ENPEP	ZNF738	0.6315	3.92586e-43
ENPEP	GFRA3	0.6313	4.33594e-43
ENPEP	GPR68	0.631	4.91895e-43
ENPEP	FAM102B	0.6304	6.21347e-43
ENPEP	RP11-817I4.2	0.6302	6.53814e-43
ENPEP	C17orf107	0.6299	7.45857e-43
ENPEP	PMP22	0.6294	9.20423e-43
ENPEP	TPM3	0.6291	1.03325e-42
ENPEP	RP11-359K18.4	0.6285	1.29379e-42
ENPEP	CERCAM	0.6285	1.27599e-42
ENPEP	PLXNC1	0.6284	1.36906e-42
ENPEP	ABCD4	0.6283	1.41884e-42
ENPEP	ZNF267	0.6283	1.3745e-42
ENPEP	FGF18	0.628	1.55724e-42
ENPEP	B2M	0.628	1.5731e-42
ENPEP	RP11-4B16.4	0.6279	1.66075e-42
ENPEP	APOL1	0.6279	1.6182e-42
ENPEP	SLC16A1-AS1	0.6272	2.1155e-42
ENPEP	ETV7	0.6268	2.47721e-42
ENPEP	LZTS1	0.6267	2.5708e-42
ENPEP	LINC01415	0.6267	2.59514e-42
ENPEP	TNFRSF10A	0.6263	3.06784e-42
ENPEP	MB21D1	0.6262	3.11231e-42
ENPEP	LRP1	0.6258	3.63982e-42
ENPEP	RP4-530I15.9	0.6257	3.81136e-42
ENPEP	RP11-680A11.5	0.6256	3.93455e-42
ENPEP	LL21NC02-21A1.1	0.6252	4.58685e-42
ENPEP	CYP7B1	0.6251	4.79608e-42
ENPEP	ANK2	0.6249	5.18912e-42
ENPEP	BDKRB1	0.6249	5.29111e-42
ENPEP	SPTLC3	0.6248	5.42199e-42
ENPEP	TRAF3IP2-AS1	0.6247	5.67266e-42
ENPEP	PHLDA1	0.6244	6.33027e-42
ENPEP	COL14A1	0.6243	6.66247e-42
ENPEP	TSSC2	0.6241	7.09183e-42
ENPEP	PTPRG-AS1	0.6238	7.91849e-42
ENPEP	VEGFD	0.6236	8.59372e-42
ENPEP	PTBP3	0.6233	9.77508e-42
ENPEP	PDE7A	0.6229	1.11367e-41
ENPEP	SPATA6L	0.6227	1.19006e-41
ENPEP	BMP8B	0.6225	1.29111e-41
ENPEP	ALDH1A3	0.6224	1.32761e-41
ENPEP	LINC01473	0.6223	1.42087e-41
ENPEP	CADM3	0.6222	1.44896e-41
ENPEP	NOVA1	0.6219	1.62356e-41
ENPEP	ITGBL1	0.6217	1.76762e-41
ENPEP	RP11-456P18.2	0.6216	1.80767e-41
ENPEP	CERS1	0.6214	1.94117e-41
ENPEP	XKR4	0.6213	2.03224e-41
ENPEP	FMO1	0.6212	2.12268e-41
ENPEP	SKIL	0.6212	2.1167e-41
ENPEP	PTHLH	0.6211	2.22681e-41
ENPEP	SOX4	0.6209	2.3905e-41
ENPEP	BTN3A3	0.6207	2.59679e-41
ENPEP	PCSK6	0.6205	2.81637e-41
ENPEP	RARA	0.6205	2.78762e-41
ENPEP	SLC35F2	0.6202	3.0826e-41
ENPEP	VEGFA	0.62	3.32424e-41
ENPEP	PCED1B	0.62	3.32313e-41
ENPEP	LRRC70	0.6196	3.83747e-41
ENPEP	TVP23C	0.6196	3.92163e-41
ENPEP	CYP27A1	0.6195	4.10998e-41
ENPEP	FLRT2	0.6194	4.17693e-41
ENPEP	VASH2	0.6193	4.43603e-41
ENPEP	HUS1B	0.6192	4.59917e-41
ENPEP	SERPINI1	0.619	4.80064e-41
ENPEP	RP11-588H23.3	0.619	4.89711e-41
ENPEP	ADAMTS7	0.6186	5.76047e-41
ENPEP	TESC	0.6184	6.06408e-41
ENPEP	CTD-2536I1.2	0.6182	6.50633e-41
ENPEP	SPHK1	0.618	7.01526e-41
ENPEP	MMP25-AS1	0.6179	7.33148e-41
ENPEP	AC005550.3	0.6176	8.3253e-41
ENPEP	SLC8B1	0.6176	8.26943e-41
ENPEP	PLSCR4	0.6175	8.42859e-41
ENPEP	PLSCR1	0.6174	8.90427e-41
ENPEP	RP11-417F21.1	0.6171	1.00475e-40
ENPEP	HTRA3	0.6171	9.97663e-41
ENPEP	NOTCH3	0.6162	1.3854e-40
ENPEP	HSD17B7	0.6161	1.46766e-40
ENPEP	GAS7	0.6158	1.60964e-40
ENPEP	IGF2	0.6156	1.71773e-40
ENPEP	EGFLAM	0.6155	1.7769e-40
ENPEP	TMOD3	0.6152	2.04355e-40
ENPEP	CRABP2	0.615	2.2031e-40
ENPEP	MEST	0.6148	2.3674e-40
ENPEP	TIMP1	0.6148	2.32692e-40
ENPEP	LSP1	0.6147	2.41972e-40
ENPEP	CTD-2527I21.14	0.6145	2.57229e-40
ENPEP	POLR3G	0.6141	3.08852e-40
ENPEP	ABCA10	0.614	3.10963e-40
ENPEP	RP4-598P13.1	0.6138	3.33839e-40
ENPEP	SPSB4	0.6138	3.38901e-40
ENPEP	SLC30A7	0.6132	4.23274e-40
ENPEP	CD274	0.6132	4.16798e-40
ENPEP	FXYD5	0.613	4.47648e-40
ENPEP	PRRX2	0.6129	4.79255e-40
ENPEP	RP11-342A23.2	0.6128	4.96226e-40
ENPEP	FBN1	0.6127	5.10874e-40
ENPEP	CTD-3247H4.2	0.6126	5.18737e-40
ENPEP	IFI16	0.6122	6.21077e-40
ENPEP	RP11-216B9.9	0.6121	6.44925e-40
ENPEP	THY1	0.6117	7.27742e-40
ENPEP	RELB	0.6114	8.22248e-40
ENPEP	S100A16	0.6112	8.83106e-40
ENPEP	HELB	0.6111	9.25112e-40
ENPEP	RP11-299G20.2	0.6109	9.86403e-40
ENPEP	EMP1	0.6108	1.03053e-39
ENPEP	SLC16A4	0.6103	1.21762e-39
ENPEP	TEX26-AS1	0.6103	1.22315e-39
ENPEP	AP000692.9	0.6102	1.28143e-39
ENPEP	RECK	0.6098	1.46283e-39
ENPEP	CENPO	0.6095	1.64302e-39
ENPEP	CREB3L1	0.6095	1.63983e-39
ENPEP	CTD-3035K23.3	0.6095	1.62106e-39
ENPEP	LIPC	0.609	1.9829e-39
ENPEP	CBARP	0.6089	2.01112e-39
ENPEP	RP11-166N17.1	0.6087	2.19861e-39
ENPEP	ST8SIA4	0.6085	2.35415e-39
ENPEP	CHMP4BP1	0.6083	2.50349e-39
ENPEP	FBLN1	0.6083	2.56169e-39
ENPEP	CTD-2201I18.1	0.6082	2.57906e-39
ENPEP	GPR1	0.6078	3.01296e-39
ENPEP	HSD11B1	0.6069	4.20213e-39
ENPEP	MFAP5	0.6068	4.36749e-39
ENPEP	LVRN	0.6067	4.4455e-39
ENPEP	KIRREL3	0.6066	4.70428e-39
ENPEP	SLC39A10	0.6061	5.59102e-39
ENPEP	C10orf82	0.6061	5.57319e-39
ENPEP	RP11-274H2.5	0.606	5.80672e-39
ENPEP	CTA-276F8.1	0.606	5.69079e-39
ENPEP	LINC01091	0.6059	5.96183e-39
ENPEP	VOPP1	0.6059	5.9766e-39
ENPEP	EMILIN2	0.6054	7.13584e-39
ENPEP	MMP27	0.6053	7.41982e-39
ENPEP	NT5E	0.6049	8.74011e-39
ENPEP	IFNGR2	0.6048	8.78354e-39
ENPEP	KRT222	0.6047	9.25307e-39
ENPEP	SAMD5	0.6045	1.00124e-38
ENPEP	CTD-3035K23.7	0.6045	9.8721e-39
ENPEP	LAMB3	0.6044	1.01816e-38
ENPEP	BATF3	0.6044	1.01882e-38
ENPEP	IGFBP4	0.6038	1.27476e-38
ENPEP	DTX1	0.6036	1.34755e-38
ENPEP	CTD-3185P2.1	0.6036	1.3686e-38
ENPEP	MFAP2	0.6035	1.39511e-38
ENPEP	RP11-161M6.2	0.6026	1.96858e-38
ENPEP	DPT	0.6025	2.02146e-38
ENPEP	OLFML1	0.6024	2.10056e-38
ENPEP	SUMO4	0.6023	2.16006e-38
ENPEP	PGAP1	0.6017	2.64348e-38
ENPEP	FLT1	0.6017	2.66183e-38
ENPEP	JAG1	0.6015	2.85484e-38
ENPEP	PCDH17	0.6014	3.0302e-38
ENPEP	ODF3B	0.6011	3.34596e-38
ENPEP	TCEAL7	0.6006	3.98503e-38
ENPEP	NEK5	0.6005	4.13132e-38
ENPEP	BHLHE40-AS1	0.6003	4.43526e-38
ENPEP	TMEM233	0.6002	4.52403e-38
ENPEP	RP11-288H12.3	0.6	4.89313e-38
ENPEP	IPMK	0.5999	4.99335e-38
ENPEP	RP11-664I21.6	0.5999	5.00928e-38
ENPEP	ADTRP	0.5997	5.38723e-38
ENPEP	RP11-272L14.2	0.5995	5.82308e-38
ENPEP	PIEZO2	0.5995	5.84775e-38
ENPEP	LTBP4	0.5991	6.68273e-38
ENPEP	B3GALNT1	0.5982	9.29198e-38
ENPEP	RP1-68D18.4	0.5982	9.11958e-38
ENPEP	RAPGEF5	0.598	9.92675e-38
ENPEP	IVNS1ABP	0.5977	1.07548e-37
ENPEP	MCTP2	0.5975	1.15704e-37
ENPEP	TCTEX1D1	0.597	1.37141e-37
ENPEP	RP11-570L15.1	0.5967	1.51794e-37
ENPEP	DLC1	0.5967	1.53975e-37
ENPEP	STX11	0.5966	1.58837e-37
ENPEP	ATP1B1P1	0.5965	1.64378e-37
ENPEP	CTC-444N24.11	0.5965	1.66167e-37
ENPEP	IRF7	0.596	1.96139e-37
ENPEP	RP11-736N17.10	0.596	1.97211e-37
ENPEP	RUNX1	0.5957	2.21591e-37
ENPEP	HELLS	0.5956	2.22593e-37
ENPEP	MMP2	0.5952	2.62426e-37
ENPEP	CPQ	0.5951	2.70837e-37
ENPEP	RP3-449M8.9	0.5951	2.72622e-37
ENPEP	FAM110B	0.5947	3.09343e-37
ENPEP	PTGIR	0.5947	3.07221e-37
ENPEP	S100A4	0.5943	3.50799e-37
ENPEP	HUNK	0.594	3.87798e-37
ENPEP	ACSL5	0.5938	4.25709e-37
ENPEP	TIAF1	0.5937	4.36008e-37
ENPEP	INSRR	0.5936	4.57641e-37
ENPEP	AC009299.2	0.5934	4.7727e-37
ENPEP	HAS2-AS1	0.5934	4.75889e-37
ENPEP	ZNF876P	0.5931	5.28402e-37
ENPEP	SLC10A7	0.5931	5.43873e-37
ENPEP	CRLF3	0.5927	6.14027e-37
ENPEP	ARHGEF3	0.5926	6.45035e-37
ENPEP	RP5-1029F21.2	0.5925	6.48621e-37
ENPEP	NSUN6	0.5924	6.899e-37
ENPEP	PTGER4	0.5921	7.58383e-37
ENPEP	BACE2	0.5919	8.1954e-37
ENPEP	RP11-642A1.2	0.5918	8.23086e-37
ENPEP	RPS12P28	0.5918	8.29335e-37
ENPEP	IER5L	0.5917	8.6104e-37
ENPEP	RP11-549J18.1	0.5916	9.06261e-37
ENPEP	HAS2	0.5916	8.90986e-37
ENPEP	CTD-2184D3.5	0.5915	9.11545e-37
ENPEP	RP1-79C4.4	0.5914	9.69905e-37
ENPEP	MYCT1	0.5914	9.66969e-37
ENPEP	LINC-PINT	0.5912	1.04072e-36
ENPEP	MPZL1	0.5911	1.07731e-36
ENPEP	CYTH3	0.5911	1.07125e-36
ENPEP	RARA-AS1	0.5909	1.13247e-36
ENPEP	RP11-701H16.4	0.5909	1.11796e-36
ENPEP	MXRA8	0.5907	1.21785e-36
ENPEP	CD83	0.5907	1.19766e-36
ENPEP	GPR4	0.5906	1.25137e-36
ENPEP	PELI1	0.5904	1.32212e-36
ENPEP	THAP9-AS1	0.5902	1.4574e-36
ENPEP	FYN	0.5901	1.50258e-36
ENPEP	AC019181.3	0.59	1.56492e-36
ENPEP	HIST3H2BB	0.5899	1.60646e-36
ENPEP	DAB2	0.5899	1.58327e-36
ENPEP	AC073052.1	0.5897	1.67692e-36
ENPEP	RPL17P50	0.5897	1.72441e-36
ENPEP	STC1	0.5895	1.80409e-36
ENPEP	CDC42EP1	0.5895	1.84561e-36
ENPEP	AC010976.2	0.5894	1.90571e-36
ENPEP	CCDC144NL-AS1	0.5894	1.91484e-36
ENPEP	PDGFRL	0.5892	1.9984e-36
ENPEP	CASP10	0.5891	2.07058e-36
ENPEP	RP11-687E1.2	0.589	2.17876e-36
ENPEP	RP11-70L8.4	0.5888	2.2969e-36
ENPEP	HMGB1P24	0.5888	2.31925e-36
ENPEP	RNF152	0.5887	2.35231e-36
ENPEP	CDRT4	0.5886	2.48343e-36
ENPEP	RP11-158K1.3	0.5882	2.79958e-36
ENPEP	TMEM41B	0.5882	2.80067e-36
ENPEP	RP11-382J24.2	0.5881	2.91744e-36
ENPEP	DOK5	0.5881	2.96696e-36
ENPEP	ITGB8	0.588	3.07857e-36
ENPEP	ARL5B	0.5879	3.12572e-36
ENPEP	RP11-212I21.3	0.5879	3.13194e-36
ENPEP	ST6GALNAC4P1	0.5878	3.29237e-36
ENPEP	C16orf74	0.5878	3.18543e-36
ENPEP	FLT3LG	0.5878	3.20134e-36
ENPEP	RP5-1112D6.8	0.5877	3.39731e-36
ENPEP	NCOA7	0.5871	4.05423e-36
ENPEP	TMOD2	0.5871	4.1684e-36
ENPEP	CH17-13I23.3	0.587	4.18422e-36
ENPEP	RP11-363E7.4	0.5869	4.44616e-36
ENPEP	RP11-1072A3.3	0.5869	4.45339e-36
ENPEP	FSCN1	0.5868	4.56501e-36
ENPEP	MTMR9LP	0.5866	4.91739e-36
ENPEP	LRRTM4	0.5864	5.15846e-36
ENPEP	CFH	0.5863	5.28736e-36
ENPEP	CTD-2081C10.7	0.5861	5.6696e-36
ENPEP	RP11-562A8.4	0.586	5.92724e-36
ENPEP	GPRC5A	0.5859	6.13776e-36
ENPEP	HHAT	0.5853	7.38448e-36
ENPEP	PLA2G4A	0.5852	7.63996e-36
ENPEP	RP11-803D5.1	0.5851	8.13555e-36
ENPEP	TMEM173	0.5851	8.08638e-36
ENPEP	STMN3	0.5851	8.00651e-36
ENPEP	RP11-247I13.3	0.5851	7.87688e-36
ENPEP	LIF	0.5848	8.83014e-36
ENPEP	GBP3	0.5847	9.06171e-36
ENPEP	SH2B3	0.5845	9.72105e-36
ENPEP	TMEM155	0.5844	1.00598e-35
ENPEP	ACSS3	0.5844	1.02411e-35
ENPEP	LRRC8C	0.5841	1.1232e-35
ENPEP	CTC-529I10.2	0.584	1.15703e-35
ENPEP	IL15	0.5839	1.20442e-35
ENPEP	VIM	0.5837	1.28777e-35
ENPEP	ARHGEF40	0.5832	1.4878e-35
ENPEP	CTHRC1	0.5831	1.56788e-35
ENPEP	IL7	0.5827	1.76544e-35
ENPEP	RP11-488L18.10	0.5825	1.87139e-35
ENPEP	RP11-727F15.13	0.5824	1.93281e-35
ENPEP	RP11-837J7.4	0.5824	1.94212e-35
ENPEP	FNBP1L	0.5823	2.01946e-35
ENPEP	FOLH1	0.5823	2.05487e-35
ENPEP	UPP1	0.5822	2.06988e-35
ENPEP	CTC-444N24.8	0.5822	2.10637e-35
ENPEP	KDELR2	0.5821	2.18673e-35
ENPEP	TFPI	0.582	2.25251e-35
ENPEP	RP11-342D11.2	0.582	2.25724e-35
ENPEP	CBFB	0.5819	2.34927e-35
ENPEP	VMO1	0.5819	2.35081e-35
ENPEP	MIR99AHG	0.5816	2.54317e-35
ENPEP	RP11-536K7.3	0.5814	2.75991e-35
ENPEP	HOXD8	0.5813	2.82077e-35
ENPEP	MILR1	0.5812	2.88625e-35
ENPEP	TMEM200A	0.581	3.09294e-35
ENPEP	ELK4	0.5809	3.259e-35
ENPEP	CD34	0.5809	3.2128e-35
ENPEP	HLA-DQB1-AS1	0.5809	3.25148e-35
ENPEP	SLCO4C1	0.5808	3.31683e-35
ENPEP	TIMP2	0.5808	3.28743e-35
ENPEP	ZNF521	0.5808	3.35618e-35
ENPEP	FNDC4	0.5807	3.4793e-35
ENPEP	PMEPA1	0.5807	3.43385e-35
ENPEP	GBP1P1	0.5804	3.80216e-35
ENPEP	RGS16	0.5802	4.04762e-35
ENPEP	PSMB8-AS1	0.5802	4.00865e-35
ENPEP	SLC22A15	0.5801	4.20244e-35
ENPEP	RRBP1	0.58	4.31004e-35
ENPEP	TBC1D8B	0.5796	4.90674e-35
ENPEP	FRMD3	0.5794	5.29471e-35
ENPEP	PLPP5	0.5792	5.59696e-35
ENPEP	RP11-173A16.1	0.5791	5.78438e-35
ENPEP	HSPA8P4	0.579	5.94654e-35
ENPEP	VMP1	0.579	5.96653e-35
ENPEP	AC012066.1	0.5789	6.28058e-35
ENPEP	ZFPM2-AS1	0.5789	6.14614e-35
ENPEP	LINC00605	0.5788	6.44988e-35
ENPEP	THBS3	0.5787	6.69078e-35
ENPEP	CLN8	0.5787	6.58166e-35
ENPEP	NRARP	0.5787	6.58625e-35
ENPEP	CLCN5	0.5787	6.65433e-35
ENPEP	TMEM39A	0.5786	6.86159e-35
ENPEP	SOX17	0.5781	8.12928e-35
ENPEP	LINC00205	0.578	8.3949e-35
ENPEP	UGDH	0.5777	9.11136e-35
ENPEP	VGLL3	0.5775	9.74976e-35
ENPEP	TNXA	0.5775	9.8361e-35
ENPEP	EXOC3L4	0.5775	9.77095e-35
ENPEP	FBXW4P1	0.5772	1.0945e-34
ENPEP	ITM2B	0.5771	1.11402e-34
ENPEP	STK32A	0.5769	1.18702e-34
ENPEP	AVPR1A	0.5767	1.26186e-34
ENPEP	CXorf38	0.5767	1.26114e-34
ENPEP	RP11-347C12.11	0.5766	1.31325e-34
ENPEP	SLC16A14	0.5765	1.33851e-34
ENPEP	RP5-1057I20.4	0.5765	1.34061e-34
ENPEP	ENPP6	0.5763	1.42247e-34
ENPEP	HSPA12A	0.5762	1.47294e-34
ENPEP	C1GALT1	0.5761	1.51897e-34
ENPEP	PGAP2	0.5761	1.54076e-34
ENPEP	SLC9B1	0.5759	1.63662e-34
ENPEP	RP11-5C23.1	0.5758	1.67833e-34
ENPEP	LINC01197	0.5758	1.6956e-34
ENPEP	MX2	0.5756	1.78546e-34
ENPEP	PPFIBP1	0.575	2.17142e-34
ENPEP	RP11-6L6.4	0.5746	2.47237e-34
ENPEP	TRPV3	0.5746	2.47968e-34
ENPEP	SOX7	0.5744	2.67118e-34
ENPEP	AC108463.2	0.5743	2.76577e-34
ENPEP	LIMA1	0.5743	2.78831e-34
ENPEP	AC074286.1	0.5737	3.31328e-34
ENPEP	RP4-681N20.5	0.5737	3.3772e-34
ENPEP	MCC	0.5736	3.47593e-34
ENPEP	KERA	0.5736	3.49145e-34
ENPEP	COLEC12	0.5736	3.3885e-34
ENPEP	OGN	0.5735	3.52317e-34
ENPEP	SLC16A2	0.5735	3.60924e-34
ENPEP	RP11-423E7.2	0.5734	3.61823e-34
ENPEP	RRN3P2	0.5734	3.65735e-34
ENPEP	CCL21	0.5732	3.85549e-34
ENPEP	SPRED2	0.5731	3.98721e-34
ENPEP	MGAT4C	0.573	4.19198e-34
ENPEP	SCN4B	0.5728	4.51125e-34
ENPEP	BTN3A2	0.5727	4.66222e-34
ENPEP	PLAGL1	0.5727	4.61827e-34
ENPEP	RP11-106D4.2	0.5727	4.603e-34
ENPEP	RP11-552F3.9	0.5724	5.06451e-34
ENPEP	RP11-53I6.4	0.5724	5.08746e-34
ENPEP	DOCK6	0.5723	5.29362e-34
ENPEP	PROX1	0.5721	5.58983e-34
ENPEP	S100A11	0.572	5.7002e-34
ENPEP	RPSAP36	0.572	5.69127e-34
ENPEP	FRMD5	0.572	5.79984e-34
ENPEP	LRRC4C	0.5719	5.84174e-34
ENPEP	CYCSP40	0.5717	6.2139e-34
ENPEP	RP1-224A6.9	0.5715	6.71311e-34
ENPEP	RP11-421L21.3	0.5713	7.16452e-34
ENPEP	NARF-IT1	0.5712	7.31649e-34
ENPEP	C2CD4B	0.5709	8.08563e-34
ENPEP	LINC00342	0.5708	8.40078e-34
ENPEP	GFPT2	0.5708	8.41731e-34
ENPEP	HMGCLL1	0.5707	8.70914e-34
ENPEP	RP11-513M16.7	0.5702	1.02677e-33
ENPEP	CMTM1	0.5702	1.00232e-33
ENPEP	RP11-81H14.2	0.57	1.08073e-33
ENPEP	MSX1	0.5698	1.16725e-33
ENPEP	PKP4-AS1	0.5697	1.18859e-33
ENPEP	ADRA2A	0.5696	1.21761e-33
ENPEP	GBP4	0.5694	1.29285e-33
ENPEP	BEND6	0.5693	1.3592e-33
ENPEP	P3H1	0.5684	1.7993e-33
ENPEP	PRR16	0.5684	1.79415e-33
ENPEP	DPP4	0.5682	1.92752e-33
ENPEP	NGF	0.5679	2.13196e-33
ENPEP	DOCK4-AS1	0.5677	2.22596e-33
ENPEP	BDKRB2	0.5674	2.43334e-33
ENPEP	NRXN1	0.5672	2.58418e-33
ENPEP	RP11-138H8.8	0.567	2.79137e-33
ENPEP	RAPGEF4	0.5668	2.98569e-33
ENPEP	ZNF732	0.5667	3.04039e-33
ENPEP	RP11-174J11.1	0.5667	3.01544e-33
ENPEP	AC019186.1	0.5666	3.20761e-33
ENPEP	RP11-324I22.3	0.5664	3.39565e-33
ENPEP	RP11-384C4.2	0.5662	3.55901e-33
ENPEP	SFXN1	0.5662	3.56996e-33
ENPEP	CTC-510F12.3	0.5662	3.52727e-33
ENPEP	CEP83	0.5661	3.6544e-33
ENPEP	MTF2	0.5659	3.94837e-33
ENPEP	SH2D2A	0.5654	4.61602e-33
ENPEP	PLK2	0.5653	4.80402e-33
ENPEP	ZNF26	0.5653	4.6945e-33
ENPEP	PRRG3	0.5653	4.79529e-33
ENPEP	RASGEF1C	0.5652	4.84628e-33
ENPEP	MAPK15	0.5652	4.88595e-33
ENPEP	TBC1D30	0.5652	4.82727e-33
ENPEP	AC005519.4	0.565	5.21777e-33
ENPEP	RP11-597M17.3	0.5649	5.2915e-33
ENPEP	GRHL1	0.5648	5.57529e-33
ENPEP	ARHGEF15	0.5646	5.97718e-33
ENPEP	IL6	0.5645	6.09168e-33
ENPEP	AK5	0.5644	6.26254e-33
ENPEP	ABL2	0.5644	6.32613e-33
ENPEP	KAZN	0.5643	6.45266e-33
ENPEP	RBMS1	0.5643	6.4848e-33
ENPEP	CFI	0.5643	6.51239e-33
ENPEP	ANXA2	0.5642	6.61842e-33
ENPEP	ZNF273	0.5641	6.89943e-33
ENPEP	GPNMB	0.564	6.99787e-33
ENPEP	MEDAG	0.5639	7.38731e-33
ENPEP	CTD-2013N17.4	0.5639	7.42367e-33
ENPEP	GPX8	0.5637	7.78054e-33
ENPEP	SP140L	0.5633	8.82847e-33
ENPEP	TARBP1	0.5632	9.20038e-33
ENPEP	CTD-2206N4.4	0.5632	9.06636e-33
ENPEP	MARCKSL1	0.5631	9.28259e-33
ENPEP	H19	0.5628	1.03667e-32
ENPEP	RERG	0.5625	1.12217e-32
ENPEP	PIK3C2B	0.5624	1.17126e-32
ENPEP	PTPRZ1	0.5624	1.15701e-32
ENPEP	CYB5R2	0.5624	1.15263e-32
ENPEP	FKBP1A	0.5624	1.17686e-32
ENPEP	TIAM1	0.5624	1.17546e-32
ENPEP	BMP8A	0.5623	1.21116e-32
ENPEP	LINC00924	0.5623	1.18849e-32
ENPEP	TMEM200C	0.5623	1.21219e-32
ENPEP	RNF144A	0.5618	1.42287e-32
ENPEP	RN7SL608P	0.5618	1.39695e-32
ENPEP	RP11-817I4.1	0.5617	1.43719e-32
ENPEP	DOK6	0.5617	1.43115e-32
ENPEP	IMMP1LP1	0.5616	1.499e-32
ENPEP	RFTN2	0.5615	1.54887e-32
ENPEP	RP11-674P19.2	0.5613	1.64896e-32
ENPEP	RP11-2E11.9	0.561	1.77396e-32
ENPEP	CHEK2	0.561	1.79782e-32
ENPEP	IGSF1	0.561	1.80441e-32
ENPEP	FHDC1	0.5608	1.9121e-32
ENPEP	AC009948.5	0.5606	2.04749e-32
ENPEP	EPHB2	0.5605	2.0633e-32
ENPEP	MORC4	0.5605	2.11857e-32
ENPEP	KCNMB4	0.5604	2.1611e-32
ENPEP	DNAJC19P5	0.5603	2.20384e-32
ENPEP	CTC-137K3.1	0.5601	2.39094e-32
ENPEP	ITM2A	0.5598	2.62758e-32
ENPEP	SLN	0.5597	2.71092e-32
ENPEP	P4HA1	0.5596	2.72782e-32
ENPEP	CXCL8	0.5595	2.819e-32
ENPEP	NDC80	0.5595	2.85338e-32
ENPEP	RAET1G	0.5593	2.98613e-32
ENPEP	KIAA1841	0.5592	3.11832e-32
ENPEP	CD74	0.5591	3.24053e-32
ENPEP	LINC01268	0.5591	3.1672e-32
ENPEP	TPPP3	0.559	3.29883e-32
ENPEP	S100A3	0.5586	3.71685e-32
ENPEP	STIM2	0.5586	3.78288e-32
ENPEP	STEAP4	0.5586	3.68917e-32
ENPEP	KREMEN1	0.5583	4.10336e-32
ENPEP	TNFRSF10B	0.5579	4.65161e-32
ENPEP	AC005753.1	0.5578	4.72991e-32
ENPEP	ZNF254	0.5578	4.70877e-32
ENPEP	PTGES	0.5577	4.8651e-32
ENPEP	ADAMTS14	0.5577	4.89379e-32
ENPEP	CBLN3	0.5577	4.89686e-32
ENPEP	INPP5D	0.5576	4.99809e-32
ENPEP	EGFR-AS1	0.5576	5.008e-32
ENPEP	SSUH2	0.5574	5.31889e-32
ENPEP	SHANK1	0.5574	5.35808e-32
ENPEP	RND1	0.5573	5.56605e-32
ENPEP	CHSY1	0.5573	5.62922e-32
ENPEP	SLC44A3-AS1	0.5572	5.63609e-32
ENPEP	SMG9	0.5568	6.49829e-32
ENPEP	MMP23B	0.5566	6.76479e-32
ENPEP	E2F5	0.5565	7.01274e-32
ENPEP	CDHR4	0.5562	7.62308e-32
ENPEP	RCN1P2	0.5562	7.72103e-32
ENPEP	CTD-2525P14.5	0.5561	8.09504e-32
ENPEP	OSBPL10	0.5557	9.12749e-32
ENPEP	SIRPA	0.5557	9.03491e-32
ENPEP	EBF2	0.5556	9.17606e-32
ENPEP	RP11-709A23.2	0.5555	9.62633e-32
ENPEP	DPY19L3	0.5553	1.02857e-31
ENPEP	GALC	0.5552	1.06156e-31
ENPEP	ENPP2	0.5551	1.07747e-31
ENPEP	TNFSF9	0.555	1.12041e-31
ENPEP	CD70	0.555	1.12641e-31
ENPEP	FLVCR1	0.5549	1.14878e-31
ENPEP	OAZ2	0.5549	1.13986e-31
ENPEP	BTN3A1	0.5548	1.16514e-31
ENPEP	HLA-DRB1	0.5548	1.17671e-31
ENPEP	STEAP1B	0.5546	1.25102e-31
ENPEP	LINC01915	0.5544	1.31299e-31
ENPEP	CEP152	0.5543	1.38213e-31
ENPEP	ETV4	0.5543	1.38654e-31
ENPEP	RP11-443B20.1	0.5542	1.41096e-31
ENPEP	AC005754.8	0.5542	1.40839e-31
ENPEP	RCAN1	0.5542	1.41948e-31
ENPEP	MTMR8	0.5541	1.45039e-31
ENPEP	UBA6	0.554	1.48746e-31
ENPEP	RP11-492I21.1	0.5539	1.55234e-31
ENPEP	AC098614.2	0.5538	1.60115e-31
ENPEP	SGCG	0.5537	1.62549e-31
ENPEP	CA8	0.5535	1.74693e-31
ENPEP	RP11-247A12.7	0.5535	1.72278e-31
ENPEP	PIGHP1	0.5534	1.7945e-31
ENPEP	LINC01638	0.5534	1.77242e-31
ENPEP	TMC7	0.5533	1.87448e-31
ENPEP	RP11-29H23.5	0.5532	1.92207e-31
ENPEP	NUFIP2	0.5529	2.0593e-31
ENPEP	RP5-855D21.3	0.5528	2.16757e-31
ENPEP	RP11-311P8.2	0.5528	2.17134e-31
ENPEP	RP11-855A2.2	0.5525	2.35481e-31
ENPEP	RAB38	0.552	2.76068e-31
ENPEP	GNG11	0.5519	2.78511e-31
ENPEP	LINC00115	0.5517	2.96219e-31
ENPEP	ABCB4	0.5517	3.01594e-31
ENPEP	RP11-460I13.6	0.5515	3.18567e-31
ENPEP	HMCN2	0.5514	3.30964e-31
ENPEP	DCBLD1	0.5513	3.37847e-31
ENPEP	RP11-299G20.5	0.5513	3.31883e-31
ENPEP	ARHGEF6	0.551	3.71953e-31
ENPEP	MNS1	0.5509	3.78433e-31
ENPEP	RAB8B	0.5509	3.83029e-31
ENPEP	NECAP2	0.5506	4.11706e-31
ENPEP	RP11-20J15.3	0.5505	4.32373e-31
ENPEP	RP11-521C22.2	0.5504	4.42445e-31
ENPEP	WNT10B	0.5503	4.55765e-31
ENPEP	RP4-669H2.1	0.5503	4.47502e-31
ENPEP	TET1	0.5501	4.72818e-31
ENPEP	MAGI1-IT1	0.55	4.96435e-31
ENPEP	CORO2B	0.5498	5.29571e-31
ENPEP	SNORD21	0.5496	5.62536e-31
ENPEP	RAB28	0.5495	5.78181e-31
ENPEP	C10orf142	0.5494	5.98389e-31
ENPEP	OR7E12P	0.5494	5.93391e-31
ENPEP	TP63	0.5493	6.05921e-31
ENPEP	TNNT3	0.5493	6.05758e-31
ENPEP	RP11-968A15.2	0.5492	6.25334e-31
ENPEP	WNT2B	0.5491	6.40832e-31
ENPEP	IL17RD	0.5491	6.45675e-31
ENPEP	ADPGK	0.5489	6.80081e-31
ENPEP	B4GALNT1	0.5488	7.00459e-31
ENPEP	PML	0.5486	7.48426e-31
ENPEP	HIC1	0.5486	7.49299e-31
ENPEP	ST3GAL6	0.5485	7.61408e-31
ENPEP	LMO2	0.5484	7.85367e-31
ENPEP	CXCL10	0.5483	8.23247e-31
ENPEP	VN1R108P	0.5483	8.15668e-31
ENPEP	ODF2L	0.5482	8.47784e-31
ENPEP	YPEL4	0.5482	8.31951e-31
ENPEP	RP11-85K15.3	0.5482	8.45121e-31
ENPEP	HADHAP1	0.5481	8.59676e-31
ENPEP	TSPAN11	0.5481	8.61504e-31
ENPEP	SPAG17	0.5478	9.57006e-31
ENPEP	ADAM12	0.5477	9.71526e-31
ENPEP	ANO4	0.5477	9.60511e-31
ENPEP	RP11-319G9.3	0.5475	1.01976e-30
ENPEP	TTC3-AS1	0.5475	1.03592e-30
ENPEP	RP11-285F7.2	0.5472	1.12707e-30
ENPEP	NOCT	0.5472	1.11914e-30
ENPEP	TCEA1P4	0.547	1.19003e-30
ENPEP	HEY1	0.5469	1.23376e-30
ENPEP	EBF1	0.5468	1.27326e-30
ENPEP	PAPSS2	0.5468	1.27073e-30
ENPEP	MAP3K7CL	0.5468	1.27308e-30
ENPEP	RP4-758J24.6	0.5467	1.3043e-30
ENPEP	CASK-AS1	0.5466	1.32411e-30
ENPEP	CDC6	0.5464	1.41744e-30
ENPEP	EXOC3L2	0.5464	1.43713e-30
ENPEP	HAS1	0.5463	1.47512e-30
ENPEP	ELMO1	0.5458	1.70106e-30
ENPEP	GRK5	0.5457	1.7639e-30
ENPEP	SECTM1	0.5457	1.72945e-30
ENPEP	TMEM74B	0.5455	1.84293e-30
ENPEP	RASSF8-AS1	0.5453	1.9673e-30
ENPEP	RP11-436K8.1	0.545	2.15279e-30
ENPEP	SLC35F1	0.545	2.15127e-30
ENPEP	RN7SL861P	0.5449	2.19993e-30
ENPEP	LINC00519	0.5449	2.21558e-30
ENPEP	ESAM	0.5448	2.25404e-30
ENPEP	RADIL	0.5447	2.35809e-30
ENPEP	2011-09-01	0.5446	2.41146e-30
ENPEP	RP11-830F9.5	0.5445	2.51005e-30
ENPEP	ATP6V1C2	0.5444	2.58557e-30
ENPEP	CTD-2006H14.2	0.5443	2.60405e-30
ENPEP	P2RX2	0.5443	2.62286e-30
ENPEP	RP5-981O7.2	0.5442	2.71665e-30
ENPEP	PTPRH	0.5441	2.78772e-30
ENPEP	ARHGAP18	0.544	2.83948e-30
ENPEP	DNAH17	0.544	2.88031e-30
ENPEP	FAM26E	0.5438	3.06593e-30
ENPEP	RP11-789C17.1	0.5438	3.06594e-30
ENPEP	CYP27C1	0.5437	3.08927e-30
ENPEP	CASP4	0.5436	3.18563e-30
ENPEP	STARD13-IT1	0.5435	3.30288e-30
ENPEP	LA16c-358B7.3	0.5433	3.4798e-30
ENPEP	LINC00632	0.5433	3.46838e-30
ENPEP	GTDC1	0.543	3.83014e-30
ENPEP	CCND2	0.543	3.85246e-30
ENPEP	ENG	0.5428	4.05742e-30
ENPEP	RP3-330M21.5	0.5427	4.20511e-30
ENPEP	CASP7	0.5427	4.18786e-30
ENPEP	SLC6A1	0.5425	4.4498e-30
ENPEP	ECSCR	0.5423	4.73692e-30
ENPEP	HLA-DMA	0.5422	4.77936e-30
ENPEP	FRMD4A	0.5421	5.03002e-30
ENPEP	ALMS1-IT1	0.542	5.06027e-30
ENPEP	TMEM30B	0.5418	5.44231e-30
ENPEP	RP11-290D2.6	0.5417	5.51574e-30
ENPEP	XAF1	0.5417	5.61056e-30
ENPEP	B3GAT2	0.5416	5.71106e-30
ENPEP	CRYM-AS1	0.5416	5.67676e-30
ENPEP	RP11-192H23.4	0.5416	5.74362e-30
ENPEP	C11orf80	0.5415	5.9293e-30
ENPEP	RP5-1074L1.4	0.5414	6.10527e-30
ENPEP	MREG	0.5414	5.99689e-30
ENPEP	RP11-192H23.8	0.5413	6.28561e-30
ENPEP	ZC2HC1B	0.5411	6.62519e-30
ENPEP	FRMD6	0.5411	6.68917e-30
ENPEP	MATN4	0.5411	6.68849e-30
ENPEP	RP11-713N11.6	0.5409	7.10022e-30
ENPEP	ZNF841	0.5406	7.61232e-30
ENPEP	PROS1	0.5402	8.50294e-30
ENPEP	FAM111A	0.54	8.99223e-30
ENPEP	HMSD	0.54	9.17687e-30
ENPEP	ADA	0.54	8.97626e-30
ENPEP	RP11-30L15.4	0.5399	9.2187e-30
ENPEP	ZNF431	0.5398	9.47344e-30
ENPEP	LMX1A	0.5397	9.88327e-30
ENPEP	ZNF90	0.5396	1.00268e-29
ENPEP	GALNT13	0.5388	1.26428e-29
ENPEP	CATSPER2	0.5385	1.38962e-29
ENPEP	RPL29P14	0.5384	1.43077e-29
ENPEP	GAMT	0.5384	1.44479e-29
ENPEP	ARHGAP22	0.5383	1.47986e-29
ENPEP	COL1A2	0.5382	1.49599e-29
ENPEP	HHIP-AS1	0.538	1.59972e-29
ENPEP	CTC-428H11.2	0.538	1.60809e-29
ENPEP	CTD-2013N17.6	0.538	1.58263e-29
ENPEP	EIF2AK3	0.5379	1.65769e-29
ENPEP	RP11-203B9.4	0.5379	1.64223e-29
ENPEP	USP3-AS1	0.5379	1.64615e-29
ENPEP	ARRDC3	0.5378	1.68408e-29
ENPEP	GXYLT1	0.5378	1.69151e-29
ENPEP	DHH	0.5376	1.79807e-29
ENPEP	RP4-730K3.3	0.5374	1.88085e-29
ENPEP	LDB2	0.5374	1.89733e-29
ENPEP	BCL3	0.5374	1.92379e-29
ENPEP	ALG6	0.5372	2.02211e-29
ENPEP	MEOX2	0.5372	2.00487e-29
ENPEP	RFK	0.537	2.11594e-29
ENPEP	ARHGAP17	0.5369	2.21906e-29
ENPEP	XXbac-B562F10.11	0.5369	2.18971e-29
ENPEP	TAP2	0.5368	2.28106e-29
ENPEP	TRIM5	0.5368	2.24083e-29
ENPEP	CPT1C	0.5368	2.25028e-29
ENPEP	IDUA	0.5367	2.30578e-29
ENPEP	LITAF	0.5367	2.29186e-29
ENPEP	MPZL3	0.5366	2.35404e-29
ENPEP	GPSM1	0.5365	2.4261e-29
ENPEP	C1QTNF2	0.5364	2.51723e-29
ENPEP	RP11-9E17.1	0.5363	2.61828e-29
ENPEP	SSBP4	0.5363	2.61834e-29
ENPEP	DAB1	0.5362	2.65894e-29
ENPEP	CLDN11	0.5362	2.68221e-29
ENPEP	PARPBP	0.5362	2.66651e-29
ENPEP	RP1-187B23.1	0.5361	2.71389e-29
ENPEP	MGP	0.536	2.81391e-29
ENPEP	POLR2F	0.536	2.82064e-29
ENPEP	NTRK1	0.5359	2.94139e-29
ENPEP	PROCR	0.5358	2.95064e-29
ENPEP	RHPN2	0.5357	3.09643e-29
ENPEP	FAM89A	0.5352	3.5023e-29
ENPEP	C18orf54	0.5352	3.49669e-29
ENPEP	RP11-477H21.2	0.5351	3.66907e-29
ENPEP	TAPBP	0.5351	3.61059e-29
ENPEP	MPZL2	0.5351	3.65046e-29
ENPEP	PSPC1-AS2	0.535	3.70314e-29
ENPEP	RUFY3	0.5349	3.84859e-29
ENPEP	RPS15AP30	0.5347	4.12141e-29
ENPEP	FAM162B	0.5346	4.15482e-29
ENPEP	PACERR	0.5344	4.38411e-29
ENPEP	FREM1	0.5344	4.49566e-29
ENPEP	TYMP	0.5343	4.54721e-29
ENPEP	CTC-575I10.1	0.5342	4.66839e-29
ENPEP	PPP4R1L	0.5342	4.75416e-29
ENPEP	TMEM170A	0.5341	4.87039e-29
ENPEP	AC107081.5	0.534	5.0114e-29
ENPEP	RP11-218E20.5	0.5338	5.23999e-29
ENPEP	ASAP1-IT2	0.5336	5.55095e-29
ENPEP	FSD1L	0.5336	5.53684e-29
ENPEP	RP11-268J15.5	0.5334	5.95121e-29
ENPEP	RP11-317J9.1	0.5334	5.88972e-29
ENPEP	DAP	0.5334	5.86147e-29
ENPEP	AC023271.1	0.5333	5.98829e-29
ENPEP	SPRY2	0.5333	6.1162e-29
ENPEP	ASAP3	0.5332	6.13647e-29
ENPEP	TGFBI	0.5331	6.40037e-29
ENPEP	ARHGEF16	0.5327	7.18479e-29
ENPEP	HLA-DPA1	0.5327	7.2272e-29
ENPEP	TMEM243	0.5326	7.32781e-29
ENPEP	AC084117.3	0.5323	7.88473e-29
ENPEP	RP11-403P17.6	0.5323	7.96321e-29
ENPEP	FSTL1	0.5322	8.21277e-29
ENPEP	TMEM35B	0.5321	8.42314e-29
ENPEP	AC018816.3	0.532	8.56579e-29
ENPEP	PURG	0.532	8.76597e-29
ENPEP	RPS19P3	0.532	8.57115e-29
ENPEP	TMC4	0.532	8.74161e-29
ENPEP	PDE4B	0.5319	9.00244e-29
ENPEP	ARHGAP12	0.5318	9.24799e-29
ENPEP	RAB7B	0.5317	9.55491e-29
ENPEP	RBMS3-AS2	0.5317	9.55953e-29
ENPEP	HCG27	0.5317	9.42509e-29
ENPEP	LMX1B	0.5317	9.31799e-29
ENPEP	RP5-1056L3.3	0.5314	1.01825e-28
ENPEP	IFITM1	0.5314	1.0295e-28
ENPEP	RBMS3	0.5311	1.10306e-28
ENPEP	RP11-863P13.4	0.5311	1.11859e-28
ENPEP	SLC38A5	0.5311	1.11427e-28
ENPEP	GLI3	0.531	1.15125e-28
ENPEP	STEAP2-AS1	0.5309	1.19178e-28
ENPEP	PRCP	0.5309	1.19399e-28
ENPEP	ADAMTSL3	0.5309	1.18933e-28
ENPEP	AL133243.2	0.5307	1.23526e-28
ENPEP	GNA14	0.5307	1.24753e-28
ENPEP	SLC2A10	0.5305	1.31999e-28
ENPEP	SLC44A3	0.5302	1.42308e-28
ENPEP	ERLIN1	0.5302	1.43168e-28
ENPEP	DUOX1	0.5302	1.44656e-28
ENPEP	CLEC4A	0.53	1.49909e-28
ENPEP	SCAND3P1	0.53	1.51063e-28
ENPEP	LINC00640	0.53	1.52243e-28
ENPEP	C19orf66	0.53	1.5112e-28
ENPEP	PCED1A	0.5299	1.57269e-28
ENPEP	SPATA6	0.5297	1.63045e-28
ENPEP	ZFP36L2	0.5296	1.67916e-28
ENPEP	GABRA2	0.5296	1.69687e-28
ENPEP	KDELC2	0.5296	1.6943e-28
ENPEP	ZNF680	0.5294	1.77101e-28
ENPEP	PLAT	0.5293	1.85181e-28
ENPEP	AP002954.3	0.5293	1.85124e-28
ENPEP	LRP1-AS	0.5293	1.8221e-28
ENPEP	IRAK2	0.5291	1.92463e-28
ENPEP	ARAP3	0.5291	1.91463e-28
ENPEP	ANGPTL5	0.5291	1.94739e-28
ENPEP	CDH5	0.5291	1.92996e-28
ENPEP	CXCL3	0.529	1.9937e-28
ENPEP	CTD-2600H12.2	0.529	1.96953e-28
ENPEP	RP4-635E18.7	0.5289	2.03705e-28
ENPEP	THSD1	0.5289	2.03232e-28
ENPEP	RP11-284N8.3	0.5288	2.08046e-28
ENPEP	RP11-638I2.9	0.5287	2.19524e-28
ENPEP	OPCML	0.5285	2.26368e-28
ENPEP	RP11-722E23.2	0.5284	2.33614e-28
ENPEP	GPRIN3	0.5282	2.47246e-28
ENPEP	AP000473.5	0.5281	2.58358e-28
ENPEP	YEATS2-AS1	0.5279	2.68335e-28
ENPEP	MESTP1	0.5277	2.8472e-28
ENPEP	VSIG2	0.5277	2.84643e-28
ENPEP	CTD-2036P10.6	0.5276	2.93982e-28
ENPEP	RP11-554E23.4	0.5275	3.04383e-28
ENPEP	CTC-524C5.2	0.5275	3.02416e-28
ENPEP	PHLDB1	0.5274	3.08891e-28
ENPEP	NRGN	0.5274	3.13256e-28
ENPEP	RP11-463O12.5	0.5274	3.08646e-28
ENPEP	AF131216.6	0.5273	3.17462e-28
ENPEP	MICA	0.527	3.44066e-28
ENPEP	RP11-356B19.11	0.527	3.45424e-28
ENPEP	RP11-324L17.1	0.5269	3.52807e-28
ENPEP	RP11-212I21.4	0.5269	3.57855e-28
ENPEP	ASGR1	0.5269	3.59223e-28
ENPEP	FGF16	0.5268	3.62752e-28
ENPEP	TMEM167A	0.5267	3.74886e-28
ENPEP	KB-1208A12.3	0.5267	3.70773e-28
ENPEP	TRIL	0.5266	3.88864e-28
ENPEP	RP11-834C11.15	0.5266	3.8329e-28
ENPEP	CTB-31N19.3	0.5266	3.85971e-28
ENPEP	GUSB	0.5265	3.96208e-28
ENPEP	TCAF2	0.5264	4.07362e-28
ENPEP	TAS2R20	0.5264	4.0704e-28
ENPEP	CTD-2297D10.2	0.5263	4.20154e-28
ENPEP	XXyac-YX65C7_A.2	0.5261	4.40089e-28
ENPEP	APOBEC3D	0.526	4.50614e-28
ENPEP	MICB	0.5258	4.81641e-28
ENPEP	EGFL8	0.5258	4.79483e-28
ENPEP	TFPI2	0.5258	4.75159e-28
ENPEP	PRPS1P2	0.5257	4.88052e-28
ENPEP	RP11-278C7.4	0.5257	4.97251e-28
ENPEP	RP11-92C4.3	0.5256	5.09228e-28
ENPEP	SLC17A7	0.5256	5.00367e-28
ENPEP	RP1-29C18.8	0.5256	5.02565e-28
ENPEP	SEMA4A	0.5255	5.27633e-28
ENPEP	FAM181B	0.5253	5.5709e-28
ENPEP	DACT2	0.5252	5.58508e-28
ENPEP	SCARA5	0.5251	5.86731e-28
ENPEP	RP11-107E5.3	0.5248	6.28635e-28
ENPEP	BCL6B	0.5248	6.36513e-28
ENPEP	RP11-260M2.1	0.5247	6.52133e-28
ENPEP	CASC4	0.5247	6.5382e-28
ENPEP	ISG20	0.5247	6.46837e-28
ENPEP	CYCSP34	0.5246	6.70634e-28
ENPEP	FAM27E3	0.5245	6.90506e-28
ENPEP	SLC19A1	0.5244	6.94813e-28
ENPEP	IGFBP7	0.5242	7.38733e-28
ENPEP	CTD-2600O9.2	0.5242	7.35701e-28
ENPEP	TCF7	0.524	7.84023e-28
ENPEP	SLCO1C1	0.524	7.82674e-28
ENPEP	ERFE	0.5238	8.20882e-28
ENPEP	GPC2	0.5238	8.3739e-28
ENPEP	FOXM1	0.5236	8.6443e-28
ENPEP	HBB	0.5235	9.02723e-28
ENPEP	RP11-122G18.11	0.5234	9.3319e-28
ENPEP	TRIM22	0.5234	9.20838e-28
ENPEP	N4BP2L1	0.5234	9.25739e-28
ENPEP	RP11-640N20.4	0.5234	9.31165e-28
ENPEP	TMEM65	0.5232	9.78722e-28
ENPEP	CDC14B	0.5232	9.68996e-28
ENPEP	RP11-120M18.2	0.5232	9.66408e-28
ENPEP	COTL1	0.5231	1.00633e-27
ENPEP	B3GNT5	0.523	1.02729e-27
ENPEP	EFR3B	0.5229	1.0677e-27
ENPEP	RBKS	0.5229	1.06767e-27
ENPEP	RP11-141M1.3	0.5225	1.16797e-27
ENPEP	C14orf80	0.5225	1.18816e-27
ENPEP	RP11-54O7.3	0.5223	1.24921e-27
ENPEP	RHBDL2	0.5222	1.27564e-27
ENPEP	SLITRK2	0.5222	1.27094e-27
ENPEP	SERPINB9	0.5221	1.32419e-27
ENPEP	AC004837.5	0.5221	1.30192e-27
ENPEP	LMCD1-AS1	0.5219	1.38726e-27
ENPEP	ICAM2	0.5219	1.39241e-27
ENPEP	RP11-999E24.3	0.5218	1.43701e-27
ENPEP	KRT18P4	0.5217	1.44368e-27
ENPEP	AC005387.2	0.5211	1.73045e-27
ENPEP	RP5-1184F4.5	0.5211	1.71584e-27
ENPEP	AC002480.3	0.521	1.7482e-27
ENPEP	FAM171A1	0.521	1.77168e-27
ENPEP	RP5-1057I20.5	0.521	1.74204e-27
ENPEP	LY6E	0.5209	1.81535e-27
ENPEP	NAALAD2	0.5209	1.81411e-27
ENPEP	TTR	0.5209	1.80386e-27
ENPEP	TCEAL5	0.5209	1.79322e-27
ENPEP	CTD-2536I1.3	0.5208	1.8689e-27
ENPEP	RP11-631N16.4	0.5203	2.14283e-27
ENPEP	ANGPTL7	0.5202	2.21034e-27
ENPEP	RP11-223P11.3	0.5202	2.19228e-27
ENPEP	RP11-661O13.1	0.5201	2.22654e-27
ENPEP	FUT11	0.52	2.3061e-27
ENPEP	SLC12A7	0.5197	2.48696e-27
ENPEP	FXYD2	0.5197	2.46372e-27
ENPEP	SIAH1	0.5197	2.50718e-27
ENPEP	BMP6	0.5195	2.6277e-27
ENPEP	CTC-471J1.2	0.5195	2.61544e-27
ENPEP	LINC01355	0.5194	2.69432e-27
ENPEP	LAMP5	0.5192	2.87057e-27
ENPEP	ARL15	0.519	2.98988e-27
ENPEP	NCKAP5L	0.519	3.02432e-27
ENPEP	FMOD	0.5187	3.2936e-27
ENPEP	RRN3P3	0.5186	3.35995e-27
ENPEP	CTD-2267D19.3	0.5185	3.46022e-27
ENPEP	AFAP1-AS1	0.5184	3.57283e-27
ENPEP	GRIK2	0.5184	3.49749e-27
ENPEP	ARAP2	0.5183	3.66942e-27
ENPEP	GPR63	0.5183	3.6417e-27
ENPEP	CAPN5	0.5183	3.63146e-27
ENPEP	SNRK	0.5182	3.76402e-27
ENPEP	ARHGAP39	0.5182	3.7476e-27
ENPEP	CHTF18	0.5182	3.71684e-27
ENPEP	NFKB2	0.5181	3.77145e-27
ENPEP	FAM78B	0.5179	4.0764e-27
ENPEP	FOXD3-AS1	0.5178	4.13411e-27
ENPEP	AC009133.12	0.5177	4.30698e-27
ENPEP	TMSB10	0.5175	4.46074e-27
ENPEP	ZNF484	0.5175	4.52104e-27
ENPEP	BBS9	0.5174	4.60449e-27
ENPEP	AC093110.3	0.5173	4.69384e-27
ENPEP	EIF4EP1	0.5173	4.70387e-27
ENPEP	PCSK2	0.5173	4.67144e-27
ENPEP	NR5A2	0.5172	4.83574e-27
ENPEP	LINC01239	0.5171	4.991e-27
ENPEP	ST3GAL4	0.517	5.15507e-27
ENPEP	EDNRB	0.517	5.09196e-27
ENPEP	ITPRIPL1	0.5169	5.21692e-27
ENPEP	LY96	0.5169	5.28293e-27
ENPEP	SLX4IP	0.5169	5.26602e-27
ENPEP	CTSC	0.5168	5.46885e-27
ENPEP	RASIP1	0.5167	5.6064e-27
ENPEP	TFAP2A-AS1	0.5165	5.81439e-27
ENPEP	RXRG	0.5163	6.17487e-27
ENPEP	RSAD1	0.5163	6.23721e-27
ENPEP	CTC-444N24.7	0.5163	6.12096e-27
ENPEP	HLA-DPB1	0.5161	6.51893e-27
ENPEP	RP11-545G3.1	0.5161	6.56943e-27
ENPEP	PDCD1LG2	0.516	6.61822e-27
ENPEP	LINC00377	0.516	6.7253e-27
ENPEP	MTHFD1L	0.5159	6.89884e-27
ENPEP	P2RX7	0.5159	6.86909e-27
ENPEP	CTD-3088G3.8	0.5159	6.88082e-27
ENPEP	TNFRSF14	0.5158	7.09025e-27
ENPEP	ZNF721	0.5158	6.95695e-27
ENPEP	NUTM2B-AS1	0.5157	7.29667e-27
ENPEP	RP11-169D4.2	0.5157	7.20563e-27
ENPEP	NOV	0.5156	7.43081e-27
ENPEP	METTL10	0.5156	7.32735e-27
ENPEP	F11R	0.5154	7.8831e-27
ENPEP	DDX50P1	0.5154	7.78361e-27
ENPEP	LIMK2	0.5154	7.83424e-27
ENPEP	GPR153	0.5153	8.07633e-27
ENPEP	TAP1	0.5153	8.0453e-27
ENPEP	NPDC1	0.5153	8.01985e-27
ENPEP	RP11-867G23.3	0.5153	7.94604e-27
ENPEP	RP11-147L13.15	0.5152	8.16001e-27
ENPEP	BCAM	0.5152	8.24597e-27
ENPEP	CTC-529I10.1	0.5151	8.47521e-27
ENPEP	SFXN3	0.515	8.70114e-27
ENPEP	POU5F2	0.5149	8.89836e-27
ENPEP	GDPD5	0.5149	8.8444e-27
ENPEP	SAMD9L	0.5148	9.09189e-27
ENPEP	ZNF789	0.5148	9.27168e-27
ENPEP	AP000593.7	0.5148	9.23648e-27
ENPEP	OSBPL7	0.5148	9.23096e-27
ENPEP	RP11-115L11.1	0.5147	9.37807e-27
ENPEP	CTRL	0.5145	9.78e-27
ENPEP	RP11-4B16.1	0.5145	9.88938e-27
ENPEP	CAPN6	0.5145	9.92688e-27
ENPEP	TLE3	0.5144	1.00847e-26
ENPEP	APLN	0.5143	1.05261e-26
ENPEP	AC130469.2	0.5142	1.06377e-26
ENPEP	LIMK1	0.5141	1.10064e-26
ENPEP	LINC01176	0.5139	1.15177e-26
ENPEP	KCNK1	0.5138	1.18237e-26
ENPEP	C6orf132	0.5138	1.17472e-26
ENPEP	RP13-487P22.1	0.5138	1.20553e-26
ENPEP	ADAMTSL5	0.5138	1.19878e-26
ENPEP	TRIM47	0.5137	1.2375e-26
ENPEP	THSD7A	0.5134	1.31412e-26
ENPEP	RP5-1024N4.5	0.5133	1.37416e-26
ENPEP	SEMA3B	0.5132	1.40719e-26
ENPEP	TMED3	0.5132	1.39579e-26
ENPEP	ITPR3	0.5131	1.44335e-26
ENPEP	RP11-79M19.2	0.5131	1.41557e-26
ENPEP	TMEM217	0.5129	1.52465e-26
ENPEP	AC006946.16	0.5129	1.52396e-26
ENPEP	NTRK2	0.5128	1.53558e-26
ENPEP	RP11-25G10.2	0.5128	1.53749e-26
ENPEP	HBA2	0.5128	1.54353e-26
ENPEP	VASN	0.5128	1.56364e-26
ENPEP	CMTM5	0.5126	1.63241e-26
ENPEP	AC073072.5	0.5125	1.66335e-26
ENPEP	MYOT	0.5122	1.82004e-26
ENPEP	PXN-AS1	0.5122	1.80708e-26
ENPEP	BLOC1S2	0.5121	1.87743e-26
ENPEP	HTRA1	0.512	1.89489e-26
ENPEP	ABI3	0.512	1.90234e-26
ENPEP	CPLX1	0.5119	1.93159e-26
ENPEP	SCLT1	0.5119	1.95476e-26
ENPEP	PCDHB2	0.5118	1.98682e-26
ENPEP	ASTN2	0.5118	2.02423e-26
ENPEP	GATA6-AS1	0.5118	1.99527e-26
ENPEP	IL17D	0.5117	2.05583e-26
ENPEP	NRBF2P5	0.5116	2.09803e-26
ENPEP	CTD-2583A14.8	0.5115	2.189e-26
ENPEP	CRYBB2P1	0.5115	2.16071e-26
ENPEP	HNRNPCP1	0.5114	2.24533e-26
ENPEP	PLD2	0.5113	2.26205e-26
ENPEP	RP11-478C6.6	0.5112	2.36044e-26
ENPEP	POU5F1P3	0.5112	2.33958e-26
ENPEP	KRT8P50	0.5112	2.34791e-26
ENPEP	RP11-1023L17.1	0.5111	2.41286e-26
ENPEP	LINC01232	0.5111	2.40801e-26
ENPEP	AC108463.1	0.511	2.44153e-26
ENPEP	RP3-406P24.5	0.5109	2.54524e-26
ENPEP	TRIM17	0.5108	2.57719e-26
ENPEP	GNRH1	0.5108	2.62381e-26
ENPEP	CUBN	0.5107	2.65735e-26
ENPEP	CTD-3128G10.7	0.5106	2.77445e-26
ENPEP	COL4A2-AS2	0.5105	2.8166e-26
ENPEP	AC093616.4	0.5104	2.86356e-26
ENPEP	RIN1	0.5104	2.8947e-26
ENPEP	AL133243.1	0.5103	2.93802e-26
ENPEP	IL1RL2	0.5103	2.93114e-26
ENPEP	MICALL2	0.5103	2.98058e-26
ENPEP	RP11-713P17.3	0.5103	2.92881e-26
ENPEP	RP11-148K1.12	0.5102	3.05367e-26
ENPEP	DEPDC7	0.5102	3.0737e-26
ENPEP	RP11-103C16.2	0.5099	3.32085e-26
ENPEP	MOV10	0.5097	3.47898e-26
ENPEP	S1PR5	0.5095	3.69172e-26
ENPEP	GDF15	0.5095	3.63319e-26
ENPEP	RP1-182D15.2	0.5094	3.76059e-26
ENPEP	RIPK3	0.5094	3.73753e-26
ENPEP	SEMA5B	0.5092	3.96933e-26
ENPEP	PTPRN2	0.5088	4.39918e-26
ENPEP	TBC1D32	0.5085	4.71303e-26
ENPEP	RP13-735L24.1	0.5083	4.92284e-26
ENPEP	GRAMD1C	0.5082	5.13222e-26
ENPEP	FAM180B	0.5082	5.07577e-26
ENPEP	DLGAP1-AS1	0.5082	5.08317e-26
ENPEP	RCN1	0.5081	5.30059e-26
ENPEP	LINC01748	0.5077	5.84972e-26
ENPEP	ARHGAP29	0.5077	5.86661e-26
ENPEP	TMEM255A	0.5077	5.72716e-26
ENPEP	ARHGAP21	0.5076	5.98184e-26
ENPEP	SELENOF	0.5075	6.14508e-26
ENPEP	CTD-2014D20.1	0.5075	6.04814e-26
ENPEP	S100B	0.5073	6.44126e-26
ENPEP	LASP1	0.5072	6.54197e-26
ENPEP	C1orf27	0.5071	6.68849e-26
ENPEP	RP11-498B4.5	0.5071	6.84687e-26
ENPEP	FRMD4B	0.5069	7.04164e-26
ENPEP	ANKRD10-IT1	0.5069	7.16524e-26
ENPEP	PLAC4	0.5069	7.04746e-26
ENPEP	CNN3	0.5068	7.34674e-26
ENPEP	CADM1	0.5068	7.38483e-26
ENPEP	RASGEF1B	0.5067	7.47394e-26
ENPEP	CETP	0.5067	7.52408e-26
ENPEP	ADGRB3	0.5064	8.00184e-26
ENPEP	DNM3	0.5061	8.77674e-26
ENPEP	MAP3K1	0.5061	8.71967e-26
ENPEP	RP11-295P9.3	0.506	9.0598e-26
ENPEP	RP11-888D10.4	0.506	9.03717e-26
ENPEP	CFD	0.506	9.02831e-26
ENPEP	SNORA59A	0.5059	9.31676e-26
ENPEP	IL1RAP	0.5059	9.28697e-26
ENPEP	FLT4	0.5059	9.09947e-26
ENPEP	DAPK2	0.5059	9.17653e-26
ENPEP	RP11-327J17.7	0.5059	9.31668e-26
ENPEP	2004-09-01	0.5059	9.19635e-26
ENPEP	APOBEC3G	0.5058	9.40346e-26
ENPEP	ANTXR1	0.5057	9.57409e-26
ENPEP	CTSK	0.5056	9.86244e-26
ENPEP	C8orf31	0.5056	1.00325e-25
ENPEP	2002-03-01	0.5055	1.01127e-25
ENPEP	NKRF	0.5055	1.03037e-25
ENPEP	HPCAL1	0.5054	1.04344e-25
ENPEP	VAT1	0.5053	1.07893e-25
ENPEP	RP11-36B15.1	0.505	1.16222e-25
ENPEP	ANKRD10	0.5049	1.19511e-25
ENPEP	LINC00517	0.5049	1.17376e-25
ENPEP	PDGFRB	0.5048	1.21298e-25
ENPEP	ATP1B3-AS1	0.5047	1.25717e-25
ENPEP	CTD-2515A14.1	0.5047	1.24432e-25
ENPEP	PPP3CA	0.5044	1.36234e-25
ENPEP	RP11-10N23.2	0.5044	1.34053e-25
ENPEP	2003-03-01	0.5043	1.37343e-25
ENPEP	PCGF2	0.5043	1.37986e-25
ENPEP	HAUS5	0.5043	1.38261e-25
ENPEP	KCTD16	0.5042	1.40985e-25
ENPEP	PTPRE	0.5042	1.4361e-25
ENPEP	STXBP1	0.504	1.50467e-25
ENPEP	RP11-324O2.3	0.5039	1.53311e-25
ENPEP	RP11-430H12.2	0.5037	1.62674e-25
ENPEP	HCG23	0.5036	1.65896e-25
ENPEP	LINC01505	0.5036	1.63876e-25
ENPEP	CCDC125	0.5034	1.73589e-25
ENPEP	ZNF460	0.5034	1.7393e-25
ENPEP	RP1-20B11.2	0.5032	1.83629e-25
ENPEP	AC007750.5	0.503	1.92401e-25
ENPEP	SEC14L5	0.503	1.94666e-25
ENPEP	CTD-2020K17.3	0.5029	1.96782e-25
ENPEP	FNDC11	0.5029	1.95067e-25
ENPEP	C8orf34	0.5028	2.04186e-25
ENPEP	GSN	0.5028	2.03758e-25
ENPEP	RP3-508I15.21	0.5027	2.0697e-25
ENPEP	PARP14	0.5026	2.13062e-25
ENPEP	TMEM136	0.5026	2.14448e-25
ENPEP	B4GALNT3	0.5026	2.10873e-25
ENPEP	WNT2	0.5024	2.21517e-25
ENPEP	CENPP	0.5024	2.24454e-25
ENPEP	APOL6	0.5024	2.232e-25
ENPEP	SLC2A5	0.5021	2.42306e-25
ENPEP	RP11-757F18.5	0.502	2.49898e-25
ENPEP	RP11-120K24.5	0.502	2.49664e-25
ENPEP	TPM4	0.5019	2.53143e-25
ENPEP	MIR155HG	0.5018	2.60787e-25
ENPEP	TMEM133	0.5016	2.7134e-25
ENPEP	RP11-142M10.2	0.5015	2.82225e-25
ENPEP	GMFB	0.5015	2.79747e-25
ENPEP	ADAMTS4	0.5013	2.96811e-25
ENPEP	TDRD10	0.5012	3.01984e-25
ENPEP	LINC01011	0.5012	3.016e-25
ENPEP	LINC00216	0.5012	3.02519e-25
ENPEP	SRGN	0.5011	3.07302e-25
ENPEP	FAM171B	0.5009	3.29929e-25
ENPEP	FLI1	0.5009	3.27946e-25
ENPEP	EGR2	0.5008	3.36945e-25
ENPEP	GUK1	0.5006	3.53026e-25
ENPEP	RGS11	0.5004	3.70329e-25
ENPEP	BICD1	0.5003	3.82066e-25
ENPEP	PRPH2	0.5002	3.84986e-25
ENPEP	NOD1	0.5002	3.85286e-25
ENPEP	CCL2	0.5002	3.84934e-25
ENPEP	RP11-97C16.1	0.5001	3.97732e-25
ENPEP	RP11-82L18.2	0.5001	4.04413e-25
ENPEP	AC008746.12	0.5001	3.98027e-25
ENPEP	RP11-573D15.9	-0.5011	3.09415e-25
ENPEP	ZBTB39	-0.5013	2.97366e-25
ENPEP	MC4R	-0.5018	2.59437e-25
ENPEP	INPP5A	-0.5021	2.39034e-25
ENPEP	ZNF106	-0.5022	2.35907e-25
ENPEP	KLHL11	-0.5029	1.95861e-25
ENPEP	MTHFD1	-0.503	1.9149e-25
ENPEP	BCKDHA	-0.5035	1.70402e-25
ENPEP	ACACA	-0.5041	1.45462e-25
ENPEP	CERS6	-0.5044	1.35174e-25
ENPEP	KCNMB1	-0.5044	1.33576e-25
ENPEP	DDX28	-0.5045	1.30502e-25
ENPEP	AC002467.7	-0.5048	1.23296e-25
ENPEP	GYG1	-0.505	1.16089e-25
ENPEP	KLF15	-0.5057	9.67266e-26
ENPEP	SPHK2	-0.5062	8.42646e-26
ENPEP	MLYCD	-0.5071	6.74058e-26
ENPEP	PRR26	-0.5078	5.68402e-26
ENPEP	NBN	-0.5092	3.92184e-26
ENPEP	RNF26	-0.51	3.24159e-26
ENPEP	PARVA	-0.5101	3.15409e-26
ENPEP	MCCC1	-0.511	2.45974e-26
ENPEP	TCEAL1	-0.5134	1.31062e-26
ENPEP	ACO1	-0.5135	1.28685e-26
ENPEP	NFIC	-0.5142	1.08379e-26
ENPEP	RP3-466P17.3	-0.5149	8.92677e-27
ENPEP	AXIN2	-0.5151	8.45191e-27
ENPEP	TST	-0.5162	6.33935e-27
ENPEP	NAPA	-0.5178	4.17563e-27
ENPEP	RP11-793H13.11	-0.518	3.91158e-27
ENPEP	KIF1C	-0.5181	3.86079e-27
ENPEP	SORT1	-0.5186	3.36868e-27
ENPEP	RP4-569M23.4	-0.5197	2.50343e-27
ENPEP	TNS1	-0.5201	2.26674e-27
ENPEP	CALD1	-0.5201	2.25186e-27
ENPEP	HPS6	-0.5208	1.88163e-27
ENPEP	PSMC5	-0.5215	1.53951e-27
ENPEP	SVILP1	-0.5216	1.50064e-27
ENPEP	DAAM2	-0.5217	1.44487e-27
ENPEP	ALDH6A1	-0.5218	1.40113e-27
ENPEP	MOAP1	-0.5226	1.15941e-27
ENPEP	RP11-71E19.1	-0.5241	7.63167e-28
ENPEP	MT-ND5	-0.5255	5.2448e-28
ENPEP	NUDT16	-0.5257	4.98621e-28
ENPEP	PRUNE2	-0.5277	2.82658e-28
ENPEP	MFSD6	-0.528	2.64349e-28
ENPEP	SYNC	-0.5283	2.42744e-28
ENPEP	RP13-650J16.1	-0.5285	2.30499e-28
ENPEP	OCRL	-0.529	1.96816e-28
ENPEP	FMC1	-0.5293	1.83568e-28
ENPEP	OPLAH	-0.5293	1.85391e-28
ENPEP	PNMT	-0.5298	1.58616e-28
ENPEP	DCXR	-0.5298	1.60742e-28
ENPEP	MT-TC	-0.531	1.15071e-28
ENPEP	LINC00163	-0.5312	1.09806e-28
ENPEP	GADD45G	-0.5315	9.86577e-29
ENPEP	AGL	-0.5316	9.80425e-29
ENPEP	ATP6V1E1	-0.5316	9.67881e-29
ENPEP	PLXNB1	-0.5325	7.62809e-29
ENPEP	TBCC	-0.5332	6.25278e-29
ENPEP	TMEM252	-0.5332	6.25047e-29
ENPEP	SORBS1	-0.5333	6.09796e-29
ENPEP	MT-CO1	-0.5337	5.38386e-29
ENPEP	HIF3A	-0.5338	5.24378e-29
ENPEP	RAB4A	-0.5346	4.15555e-29
ENPEP	RP11-64B16.2	-0.5353	3.44815e-29
ENPEP	RIOX1	-0.5353	3.40355e-29
ENPEP	CNPPD1	-0.536	2.80721e-29
ENPEP	ALDH4A1	-0.5362	2.63994e-29
ENPEP	GPD1L	-0.5371	2.06788e-29
ENPEP	MRPS23	-0.5372	1.98847e-29
ENPEP	TMEM97	-0.5377	1.74097e-29
ENPEP	LMOD1	-0.5389	1.22831e-29
ENPEP	SLC38A1	-0.5393	1.12146e-29
ENPEP	TALDO1	-0.5394	1.06275e-29
ENPEP	ING2	-0.5401	8.81188e-30
ENPEP	GLYR1	-0.5413	6.25145e-30
ENPEP	NT5DC3	-0.5419	5.19928e-30
ENPEP	PIK3R1	-0.5456	1.77544e-30
ENPEP	C1orf132	-0.549	6.64498e-31
ENPEP	MSRB1	-0.5492	6.31766e-31
ENPEP	MT-TE	-0.5502	4.62338e-31
ENPEP	EPHA7	-0.5518	2.90903e-31
ENPEP	PAIP2B	-0.5526	2.26364e-31
ENPEP	FAM46B	-0.553	2.00765e-31
ENPEP	AARD	-0.553	2.03745e-31
ENPEP	FKBP5	-0.5537	1.62146e-31
ENPEP	AAR2	-0.555	1.09795e-31
ENPEP	ABAT	-0.5568	6.52103e-32
ENPEP	ADH5	-0.5597	2.68317e-32
ENPEP	NKD1	-0.5601	2.35915e-32
ENPEP	ARHGAP10	-0.5633	8.85745e-33
ENPEP	CACNB2	-0.5636	7.97074e-33
ENPEP	BCAT2	-0.5641	6.8983e-33
ENPEP	PALLD	-0.5669	2.86231e-33
ENPEP	MT-ND6	-0.5669	2.8918e-33
ENPEP	CBLL1	-0.5674	2.4827e-33
ENPEP	ALDH1L1	-0.5676	2.29874e-33
ENPEP	ZHX3	-0.5677	2.23864e-33
ENPEP	AC007362.3	-0.5683	1.86447e-33
ENPEP	ANTXR2	-0.5711	7.72974e-34
ENPEP	GMPR	-0.5715	6.77414e-34
ENPEP	SAE1	-0.5733	3.82982e-34
ENPEP	NEXN	-0.5735	3.52849e-34
ENPEP	MYZAP	-0.5744	2.62469e-34
ENPEP	SUN2	-0.5793	5.39938e-35
ENPEP	RP11-357D18.1	-0.5802	3.98928e-35
ENPEP	ALDH1L1-AS2	-0.582	2.2148e-35
ENPEP	RP11-2B6.2	-0.5867	4.75598e-36
ENPEP	MAOA	-0.5875	3.53779e-36
ENPEP	REPS2	-0.5882	2.84129e-36
ENPEP	UBXN10	-0.5895	1.83137e-36
ENPEP	POLA2	-0.5903	1.40383e-36
ENPEP	ZMYND8	-0.5938	4.24353e-37
ENPEP	SVIL	-0.5941	3.85617e-37
ENPEP	FAM129A	-0.5953	2.54407e-37
ENPEP	NANOS1	-0.5953	2.52151e-37
ENPEP	PRDM11	-0.5956	2.23232e-37
ENPEP	AGFG2	-0.5958	2.0793e-37
ENPEP	MT-TY	-0.5992	6.46662e-38
ENPEP	KCNB1	-0.6062	5.4098e-39
ENPEP	PCYT2	-0.6091	1.90676e-39
ENPEP	TCEAL3	-0.6103	1.20764e-39
ENPEP	PXMP2	-0.6121	6.23248e-40
ENPEP	TCEAL4	-0.6139	3.25907e-40
ENPEP	GCDH	-0.6194	4.16921e-41
ENPEP	PRDX6	-0.6268	2.47204e-42
ENPEP	SLC26A3	-0.6272	2.10835e-42
ENPEP	PARD3	-0.63	7.22017e-43
ENPEP	UBXN10-AS1	-0.6327	2.49578e-43

## Sheet: Stomach
target_gene	correlated_gene	correlation	pval
ENPEP	ENPEP	1	0
ENPEP	SPARC	0.8893	2.25895e-123
ENPEP	COL4A1	0.8752	1.29444e-114
ENPEP	PCSK5	0.8746	2.6388e-114
ENPEP	EPB41L2	0.8684	8.34549e-111
ENPEP	PDGFRB	0.8659	1.87592e-109
ENPEP	TCF4	0.8659	2.03117e-109
ENPEP	KIRREL	0.8655	3.0366e-109
ENPEP	RBMS1	0.8644	1.15892e-108
ENPEP	IGFBP7	0.8639	2.28623e-108
ENPEP	LHFP	0.8639	2.222e-108
ENPEP	COL12A1	0.8636	3.32592e-108
ENPEP	VIM	0.8621	2.0627e-107
ENPEP	FSTL1	0.8604	1.43202e-106
ENPEP	LPAR1	0.8603	1.61575e-106
ENPEP	ANTXR1	0.86	2.36494e-106
ENPEP	PMP22	0.8596	3.84461e-106
ENPEP	PREX2	0.8589	8.43869e-106
ENPEP	CXCL12	0.8588	1.00606e-105
ENPEP	GAS7	0.8581	2.20835e-105
ENPEP	FAM198B	0.8576	3.98582e-105
ENPEP	MSN	0.8563	1.79928e-104
ENPEP	LAMA4	0.8544	1.52997e-103
ENPEP	MCAM	0.8531	6.54897e-103
ENPEP	EPHA3	0.8527	1.06601e-102
ENPEP	NRP1	0.8524	1.43913e-102
ENPEP	NRN1	0.8519	2.47273e-102
ENPEP	LGALS1	0.8514	4.46267e-102
ENPEP	COL4A2	0.8512	5.84558e-102
ENPEP	FBN1	0.8511	6.44399e-102
ENPEP	COL1A2	0.8499	2.25012e-101
ENPEP	VEGFC	0.8494	4.06794e-101
ENPEP	FAM126A	0.8492	4.73083e-101
ENPEP	SH3PXD2A	0.8492	4.8657e-101
ENPEP	DLC1	0.8485	1.11061e-100
ENPEP	ARHGAP23	0.8478	2.22932e-100
ENPEP	FKBP10	0.8478	2.29158e-100
ENPEP	TIMP2	0.8469	6.26035e-100
ENPEP	FGF7	0.8466	7.87059e-100
ENPEP	RHOJ	0.8465	9.4299e-100
ENPEP	THBS2	0.846	1.52748e-99
ENPEP	CD109	0.8458	1.84291e-99
ENPEP	SGCE	0.8449	4.99367e-99
ENPEP	KCTD12	0.8442	1.01779e-98
ENPEP	GUCY1A2	0.8441	1.20365e-98
ENPEP	SLC35G2	0.8438	1.62862e-98
ENPEP	SPRY1	0.8436	1.97202e-98
ENPEP	ABLIM3	0.8436	1.94208e-98
ENPEP	ROBO1	0.8428	4.51486e-98
ENPEP	KDELC2	0.8426	5.28159e-98
ENPEP	GNAI2	0.842	1.07499e-97
ENPEP	JAM3	0.8419	1.12359e-97
ENPEP	PTRF	0.8416	1.63279e-97
ENPEP	EDNRA	0.8415	1.78977e-97
ENPEP	WWTR1	0.8413	2.18693e-97
ENPEP	TCEAL7	0.8413	2.04034e-97
ENPEP	RECK	0.8406	4.29173e-97
ENPEP	EPB41L3	0.8404	5.12222e-97
ENPEP	FGFR1	0.8402	6.72256e-97
ENPEP	AXL	0.8397	1.06777e-96
ENPEP	NID2	0.839	2.26795e-96
ENPEP	TUBB6	0.839	2.33429e-96
ENPEP	DENND2A	0.8388	2.75451e-96
ENPEP	ADAMTS12	0.8386	3.25726e-96
ENPEP	HSPA12A	0.8385	3.52154e-96
ENPEP	FRMD6	0.8385	3.84764e-96
ENPEP	AKAP12	0.8379	6.69542e-96
ENPEP	ASAP1	0.8377	8.0299e-96
ENPEP	GJA4	0.8373	1.2122e-95
ENPEP	PXDN	0.8371	1.55987e-95
ENPEP	PRKG1	0.8371	1.47275e-95
ENPEP	AFAP1	0.8369	1.86746e-95
ENPEP	CDH11	0.8369	1.7592e-95
ENPEP	C4orf3	0.8368	2.10738e-95
ENPEP	FAS	0.8366	2.52886e-95
ENPEP	DZIP1	0.8366	2.52812e-95
ENPEP	ZEB1	0.8365	2.64565e-95
ENPEP	B4GALNT1	0.8364	2.97036e-95
ENPEP	SGCB	0.8362	3.58873e-95
ENPEP	PROS1	0.836	4.61526e-95
ENPEP	ELK3	0.836	4.37407e-95
ENPEP	RP11-382A20.3	0.836	4.52669e-95
ENPEP	CADM3	0.8359	4.9989e-95
ENPEP	HTRA1	0.8354	8.34903e-95
ENPEP	RIMKLB	0.8353	8.65614e-95
ENPEP	FKBP7	0.835	1.23011e-94
ENPEP	COL6A2	0.8348	1.48462e-94
ENPEP	LIX1L	0.8345	2.06863e-94
ENPEP	SLC35F1	0.8345	2.0697e-94
ENPEP	NES	0.8343	2.51355e-94
ENPEP	CLIC2	0.8343	2.4301e-94
ENPEP	ANK2	0.8342	2.6063e-94
ENPEP	ZEB2	0.834	3.27605e-94
ENPEP	VGLL3	0.834	3.31331e-94
ENPEP	CORO2B	0.834	3.24466e-94
ENPEP	GLI3	0.8339	3.40596e-94
ENPEP	GLT8D2	0.8337	4.28965e-94
ENPEP	PEA15	0.8336	4.80248e-94
ENPEP	GNG2	0.8335	5.41885e-94
ENPEP	FERMT2	0.8335	5.25159e-94
ENPEP	ECSCR	0.8334	6.06406e-94
ENPEP	SNCA	0.833	8.28761e-94
ENPEP	DPYSL3	0.833	8.2999e-94
ENPEP	HIC1	0.833	8.49241e-94
ENPEP	MIR99AHG	0.8329	9.38012e-94
ENPEP	COL15A1	0.8328	1.06561e-93
ENPEP	RASSF8	0.8328	1.04247e-93
ENPEP	GPC6	0.8328	1.09132e-93
ENPEP	KCTD20	0.8325	1.34981e-93
ENPEP	CCND2	0.8324	1.60166e-93
ENPEP	CD9	0.8316	3.32755e-93
ENPEP	IGFBP4	0.8316	3.27597e-93
ENPEP	QKI	0.8314	4.07278e-93
ENPEP	LATS2	0.8314	4.20394e-93
ENPEP	MRC2	0.8313	4.52073e-93
ENPEP	COL6A3	0.8312	4.77435e-93
ENPEP	SLC16A2	0.831	5.99607e-93
ENPEP	GALNT16	0.8307	7.62671e-93
ENPEP	2007-09-01	0.8306	8.99636e-93
ENPEP	CDK17	0.8306	8.90209e-93
ENPEP	NLGN1	0.8305	9.34911e-93
ENPEP	PCDHGC3	0.8303	1.1932e-92
ENPEP	GNB4	0.8301	1.38365e-92
ENPEP	MEF2C	0.8301	1.42205e-92
ENPEP	SYT11	0.83	1.50692e-92
ENPEP	CNRIP1	0.83	1.54572e-92
ENPEP	CCDC3	0.8298	1.80737e-92
ENPEP	AOC3	0.8298	1.83746e-92
ENPEP	CLIC4	0.8294	2.78545e-92
ENPEP	TFPI	0.8294	2.72364e-92
ENPEP	DCN	0.8294	2.67917e-92
ENPEP	STOM	0.8293	2.98523e-92
ENPEP	BICD1	0.8291	3.5816e-92
ENPEP	PRNP	0.8289	4.37014e-92
ENPEP	GNG11	0.8288	4.86787e-92
ENPEP	PCDHB16	0.8287	5.06727e-92
ENPEP	SMIM10	0.8286	6.05754e-92
ENPEP	CMTM3	0.8284	7.04673e-92
ENPEP	HEYL	0.8283	8.09887e-92
ENPEP	TCF7L1	0.8283	8.09433e-92
ENPEP	CSGALNACT2	0.8283	7.61349e-92
ENPEP	CEP112	0.8283	7.64143e-92
ENPEP	SH2B3	0.8281	9.76707e-92
ENPEP	KCTD10	0.828	1.02519e-91
ENPEP	HEG1	0.8277	1.3013e-91
ENPEP	SPON1	0.8277	1.3767e-91
ENPEP	FAM65A	0.8277	1.35218e-91
ENPEP	FGF2	0.8273	2.0021e-91
ENPEP	ADGRA2	0.8272	2.19983e-91
ENPEP	CEP170	0.8271	2.50206e-91
ENPEP	SGTB	0.827	2.67857e-91
ENPEP	ELOVL5	0.8267	3.33171e-91
ENPEP	JAZF1	0.8267	3.39926e-91
ENPEP	CALU	0.8266	3.7614e-91
ENPEP	CTTNBP2NL	0.8265	4.32647e-91
ENPEP	RFTN1	0.8264	4.6434e-91
ENPEP	EFEMP2	0.8262	5.40792e-91
ENPEP	ARHGAP31	0.8261	6.29843e-91
ENPEP	IQCJ-SCHIP1	0.826	6.69223e-91
ENPEP	ITGB3	0.8256	9.68169e-91
ENPEP	EHBP1	0.8254	1.16409e-90
ENPEP	CLDND1	0.825	1.65631e-90
ENPEP	MPDZ	0.8249	1.85191e-90
ENPEP	ANGPTL2	0.8247	2.2944e-90
ENPEP	TSHZ3	0.8244	2.99423e-90
ENPEP	NHSL2	0.8244	2.80938e-90
ENPEP	DDR2	0.8243	3.12955e-90
ENPEP	CCDC88A	0.8242	3.60332e-90
ENPEP	TGFB2	0.8241	3.74509e-90
ENPEP	RHOQ	0.824	4.22462e-90
ENPEP	RAB8B	0.824	4.26854e-90
ENPEP	PPP1R18	0.8239	4.73481e-90
ENPEP	SH3BP5	0.8236	6.35392e-90
ENPEP	SLCO3A1	0.8233	7.75733e-90
ENPEP	CNN3	0.823	1.094e-89
ENPEP	PDLIM7	0.8226	1.49207e-89
ENPEP	SLC16A4	0.8225	1.61723e-89
ENPEP	DYSF	0.8225	1.70009e-89
ENPEP	THSD7A	0.8224	1.81884e-89
ENPEP	CD248	0.8224	1.81328e-89
ENPEP	ADAMTS9-AS1	0.8223	1.93612e-89
ENPEP	TSPAN2	0.8222	2.20135e-89
ENPEP	FGF10	0.8222	2.22761e-89
ENPEP	PKIG	0.8222	2.09773e-89
ENPEP	PRRX1	0.8221	2.28616e-89
ENPEP	PLSCR4	0.822	2.67275e-89
ENPEP	SLIT3	0.8219	2.80764e-89
ENPEP	AGPAT4	0.8214	4.37201e-89
ENPEP	MAGI2-AS3	0.8214	4.31636e-89
ENPEP	CNTLN	0.8212	5.21948e-89
ENPEP	ATP2B4	0.821	6.67634e-89
ENPEP	DAB2	0.821	6.39726e-89
ENPEP	BNC2	0.8208	8.01465e-89
ENPEP	SIRPA	0.8208	7.75011e-89
ENPEP	C3orf70	0.8207	8.1762e-89
ENPEP	MSRB3	0.8207	8.19981e-89
ENPEP	EMP3	0.8206	9.59309e-89
ENPEP	PDLIM4	0.8205	1.01653e-88
ENPEP	ZNF423	0.8205	1.01357e-88
ENPEP	ABCC9	0.8204	1.08827e-88
ENPEP	MIR100HG	0.8203	1.22586e-88
ENPEP	TUBA1A	0.8203	1.25667e-88
ENPEP	WIPF1	0.8202	1.35065e-88
ENPEP	GPR176	0.8201	1.47345e-88
ENPEP	FEZ1	0.82	1.64416e-88
ENPEP	NAB2	0.82	1.5972e-88
ENPEP	COL6A1	0.82	1.58935e-88
ENPEP	COL5A1	0.8199	1.75369e-88
ENPEP	MATN2	0.8198	1.93918e-88
ENPEP	EHD2	0.8197	2.13101e-88
ENPEP	SLC8A1	0.8195	2.50833e-88
ENPEP	ANXA1	0.8192	3.26503e-88
ENPEP	LAMC1	0.8191	3.64123e-88
ENPEP	SAMD4A	0.8191	3.50018e-88
ENPEP	SNCG	0.819	3.98375e-88
ENPEP	ENTPD1	0.8189	4.30687e-88
ENPEP	TSPAN9	0.8189	4.32681e-88
ENPEP	SIPA1L2	0.8188	4.74193e-88
ENPEP	TRPS1	0.8188	4.69166e-88
ENPEP	RASGRF2	0.8187	5.13143e-88
ENPEP	TUSC3	0.8186	5.43333e-88
ENPEP	PTPN12	0.8185	6.01728e-88
ENPEP	KATNAL1	0.8185	6.274e-88
ENPEP	KHDRBS3	0.8184	6.40999e-88
ENPEP	A2M	0.8184	6.66891e-88
ENPEP	ACTN1	0.8184	6.83435e-88
ENPEP	AEBP1	0.8181	8.954e-88
ENPEP	SLC43A3	0.8181	8.46702e-88
ENPEP	DCLK1	0.8181	8.76539e-88
ENPEP	GUCY1B3	0.8177	1.23966e-87
ENPEP	ADAMTSL3	0.8177	1.23036e-87
ENPEP	TWIST2	0.8176	1.32143e-87
ENPEP	SGCD	0.8175	1.47933e-87
ENPEP	ADGRB3	0.8175	1.40096e-87
ENPEP	DPYSL2	0.8175	1.46348e-87
ENPEP	KLHL23	0.8174	1.54292e-87
ENPEP	STEAP4	0.8174	1.65702e-87
ENPEP	VCL	0.8174	1.5898e-87
ENPEP	CORO1C	0.8173	1.70554e-87
ENPEP	TENM3	0.8172	1.82963e-87
ENPEP	MMRN2	0.8171	2.14851e-87
ENPEP	DENND5A	0.8171	2.10809e-87
ENPEP	ITPKB	0.817	2.21778e-87
ENPEP	ENDOD1	0.817	2.34869e-87
ENPEP	NEGR1	0.8169	2.45432e-87
ENPEP	CPE	0.8169	2.57007e-87
ENPEP	MYCT1	0.8169	2.57868e-87
ENPEP	C9orf3	0.8169	2.4404e-87
ENPEP	SHC4	0.8169	2.38252e-87
ENPEP	COL18A1	0.8167	2.87259e-87
ENPEP	NOTCH3	0.8166	3.23311e-87
ENPEP	TMEM47	0.8166	3.33694e-87
ENPEP	IFI16	0.8165	3.54175e-87
ENPEP	CHN1	0.8165	3.60448e-87
ENPEP	CPED1	0.8165	3.36013e-87
ENPEP	PLEKHG2	0.8165	3.57916e-87
ENPEP	RAB23	0.8164	3.76487e-87
ENPEP	JAM2	0.8164	3.76767e-87
ENPEP	PDLIM3	0.8163	4.26604e-87
ENPEP	MBNL1	0.8162	4.3917e-87
ENPEP	LRP1	0.8159	5.82612e-87
ENPEP	PDE1A	0.8158	6.55185e-87
ENPEP	CLMP	0.8157	7.15481e-87
ENPEP	KCNJ8	0.8155	8.24791e-87
ENPEP	LTBP1	0.8153	9.82794e-87
ENPEP	EBF1	0.8152	1.09029e-86
ENPEP	MICAL3	0.8152	1.12389e-86
ENPEP	FAT4	0.815	1.32746e-86
ENPEP	SWAP70	0.8147	1.63803e-86
ENPEP	FES	0.8147	1.65437e-86
ENPEP	CDH13	0.8147	1.72703e-86
ENPEP	ABI2	0.8146	1.77957e-86
ENPEP	ZNF385D	0.8146	1.87275e-86
ENPEP	ANXA5	0.8146	1.84153e-86
ENPEP	PLEKHO2	0.8144	2.25398e-86
ENPEP	CCDC80	0.8143	2.35302e-86
ENPEP	GNA12	0.8143	2.40603e-86
ENPEP	STXBP1	0.8143	2.28915e-86
ENPEP	VSTM4	0.8143	2.39153e-86
ENPEP	ESYT2	0.8141	2.71636e-86
ENPEP	COL1A1	0.8137	4.1331e-86
ENPEP	ADAMTS1	0.8137	3.99034e-86
ENPEP	BICC1	0.8136	4.30292e-86
ENPEP	CRYAB	0.8134	4.97913e-86
ENPEP	CRIM1	0.8132	6.12749e-86
ENPEP	NCALD	0.8132	6.25936e-86
ENPEP	MMP2	0.8131	6.82124e-86
ENPEP	HDX	0.8131	6.84294e-86
ENPEP	RASSF8-AS1	0.813	7.00656e-86
ENPEP	FOXF1	0.8128	8.28675e-86
ENPEP	PMEPA1	0.8128	8.93884e-86
ENPEP	CAMK2N1	0.8126	1.00556e-85
ENPEP	PLS3	0.8126	1.00436e-85
ENPEP	MRGPRF	0.8124	1.25883e-85
ENPEP	DLGAP4	0.8124	1.25393e-85
ENPEP	TIE1	0.8123	1.37272e-85
ENPEP	RBMS3	0.8123	1.34144e-85
ENPEP	PLAC9	0.8122	1.41902e-85
ENPEP	MFAP2	0.8121	1.51345e-85
ENPEP	CAV2	0.8121	1.53731e-85
ENPEP	OLFML3	0.8119	1.92328e-85
ENPEP	TGFBI	0.8118	2.11396e-85
ENPEP	H19	0.8118	2.10772e-85
ENPEP	PDE3A	0.8118	1.99087e-85
ENPEP	ELMO1	0.8117	2.24513e-85
ENPEP	EMCN	0.8116	2.3904e-85
ENPEP	GUCY1A3	0.8116	2.35079e-85
ENPEP	NGFR	0.8116	2.41626e-85
ENPEP	COLEC12	0.8112	3.379e-85
ENPEP	ADAM23	0.8111	3.5735e-85
ENPEP	ITGA1	0.8111	3.77724e-85
ENPEP	BAG2	0.8111	3.73883e-85
ENPEP	NRXN1	0.811	3.88146e-85
ENPEP	BOC	0.811	4.00827e-85
ENPEP	CSPG4	0.8107	5.34999e-85
ENPEP	DIAPH2	0.8107	5.04087e-85
ENPEP	GYPC	0.8105	6.10929e-85
ENPEP	COL14A1	0.8105	5.91241e-85
ENPEP	FAM49A	0.8103	7.12736e-85
ENPEP	MSX1	0.8103	7.50826e-85
ENPEP	SFRP1	0.8103	6.94964e-85
ENPEP	LDLRAD3	0.8103	7.06262e-85
ENPEP	RARA	0.8103	7.39829e-85
ENPEP	IKBIP	0.8102	8.15845e-85
ENPEP	FBXL7	0.8098	1.13626e-84
ENPEP	NR2F1-AS1	0.8098	1.08765e-84
ENPEP	TWSG1	0.8098	1.08296e-84
ENPEP	LRFN5	0.8095	1.45232e-84
ENPEP	DDAH2	0.8094	1.54793e-84
ENPEP	ZCCHC24	0.8094	1.60683e-84
ENPEP	ARL4D	0.8094	1.59679e-84
ENPEP	DYNLT3	0.8093	1.66579e-84
ENPEP	NGF	0.8092	1.77548e-84
ENPEP	SULF1	0.8092	1.78953e-84
ENPEP	AEBP2	0.8092	1.77901e-84
ENPEP	CPNE2	0.8091	1.9116e-84
ENPEP	ARHGAP6	0.809	2.16546e-84
ENPEP	CREB5	0.8086	3.01734e-84
ENPEP	RASL12	0.8086	2.94126e-84
ENPEP	PELO	0.8085	3.19324e-84
ENPEP	SAMD8	0.8085	3.28346e-84
ENPEP	PCDHB4	0.8084	3.42902e-84
ENPEP	RUSC2	0.8084	3.51021e-84
ENPEP	FER	0.8082	4.07502e-84
ENPEP	CDH5	0.8082	4.33603e-84
ENPEP	RP11-752L20.3	0.808	5.07774e-84
ENPEP	SH3RF3	0.8079	5.19354e-84
ENPEP	FN1	0.8078	5.88351e-84
ENPEP	FBLN5	0.8078	6.00316e-84
ENPEP	SH3BGRL	0.8078	5.90434e-84
ENPEP	SCML2	0.8075	7.42721e-84
ENPEP	IGF2	0.8071	1.02024e-83
ENPEP	SSH1	0.8071	1.0261e-83
ENPEP	CFL2	0.8071	1.08885e-83
ENPEP	SVEP1	0.807	1.10904e-83
ENPEP	MYH10	0.807	1.18552e-83
ENPEP	COL8A1	0.8069	1.23179e-83
ENPEP	WWC3	0.8069	1.23422e-83
ENPEP	GPM6B	0.8069	1.23815e-83
ENPEP	NFASC	0.8068	1.34418e-83
ENPEP	ANO6	0.8068	1.36591e-83
ENPEP	DOK6	0.8068	1.36081e-83
ENPEP	MN1	0.8066	1.53104e-83
ENPEP	FAM127A	0.8066	1.55022e-83
ENPEP	MGP	0.8065	1.75997e-83
ENPEP	TGFB1I1	0.8063	1.94979e-83
ENPEP	OLFM1	0.8062	2.20279e-83
ENPEP	KCNMB4	0.8059	2.77726e-83
ENPEP	GPR161	0.8058	3.16765e-83
ENPEP	CD34	0.8058	2.97237e-83
ENPEP	MMP16	0.8058	3.04907e-83
ENPEP	SEC23A	0.8057	3.33443e-83
ENPEP	MYOCD	0.8057	3.43182e-83
ENPEP	FAM184A	0.8055	4.01271e-83
ENPEP	ADAMTS8	0.8055	3.95173e-83
ENPEP	PAM	0.8054	4.30691e-83
ENPEP	ZFPM2	0.8054	4.08759e-83
ENPEP	CHL1	0.8053	4.64134e-83
ENPEP	PARVA	0.8051	5.63478e-83
ENPEP	ACTA2	0.805	5.7545e-83
ENPEP	SELP	0.8049	6.34316e-83
ENPEP	MCTP1	0.8049	6.63078e-83
ENPEP	PDLIM2	0.8049	6.61053e-83
ENPEP	ECM2	0.8049	6.55842e-83
ENPEP	SLFN11	0.8047	7.42798e-83
ENPEP	ARMCX1	0.8047	7.297e-83
ENPEP	PLPPR4	0.8045	9.0138e-83
ENPEP	LRCH2	0.8045	9.18958e-83
ENPEP	SSPN	0.8044	1.00355e-82
ENPEP	ITGA9	0.8043	1.0075e-82
ENPEP	ANKS1B	0.8043	1.06797e-82
ENPEP	FYN	0.8042	1.10362e-82
ENPEP	AMOTL1	0.8042	1.14748e-82
ENPEP	HOXB2	0.8042	1.10017e-82
ENPEP	TBC1D1	0.8041	1.18586e-82
ENPEP	THY1	0.8041	1.21871e-82
ENPEP	SERPINH1	0.804	1.33921e-82
ENPEP	STARD13	0.804	1.37808e-82
ENPEP	EGFLAM	0.8039	1.45238e-82
ENPEP	CAMK1D	0.8038	1.55427e-82
ENPEP	NEURL1B	0.8037	1.74255e-82
ENPEP	PALM	0.8037	1.70862e-82
ENPEP	SKI	0.8035	1.95619e-82
ENPEP	RCN1	0.8035	1.97749e-82
ENPEP	NOVA1	0.8035	2.05329e-82
ENPEP	TTC28	0.8035	2.06977e-82
ENPEP	RGL1	0.8034	2.15163e-82
ENPEP	RTN4	0.8034	2.2284e-82
ENPEP	MAPK10	0.8033	2.41997e-82
ENPEP	PNMA1	0.8033	2.40139e-82
ENPEP	DSEL	0.8033	2.35655e-82
ENPEP	PPP1R12A	0.8032	2.49042e-82
ENPEP	EML1	0.8032	2.57294e-82
ENPEP	BMPR2	0.803	3.12296e-82
ENPEP	PLXDC2	0.803	2.89448e-82
ENPEP	CRIP2	0.8028	3.56691e-82
ENPEP	CDH19	0.8027	3.6958e-82
ENPEP	ATP1B3	0.8026	4.12431e-82
ENPEP	KIAA1586	0.8026	4.00682e-82
ENPEP	MYO5A	0.8026	4.19654e-82
ENPEP	VASN	0.8026	4.06657e-82
ENPEP	SDC3	0.8024	4.76203e-82
ENPEP	LINC01140	0.8024	4.97254e-82
ENPEP	FBLN2	0.8024	4.72293e-82
ENPEP	MMP17	0.8024	5.00062e-82
ENPEP	ROCK2	0.8023	5.31355e-82
ENPEP	NAV3	0.8022	5.91782e-82
ENPEP	FSTL3	0.8022	5.68085e-82
ENPEP	CAMSAP2	0.8021	6.24737e-82
ENPEP	PRDM5	0.8021	6.3904e-82
ENPEP	AMPH	0.8021	6.06005e-82
ENPEP	CD81	0.8021	6.19514e-82
ENPEP	ZFHX4	0.802	6.47639e-82
ENPEP	LRRC10B	0.802	6.57592e-82
ENPEP	ZNF521	0.802	6.55422e-82
ENPEP	REM1	0.8019	7.1694e-82
ENPEP	GLS	0.8018	7.93846e-82
ENPEP	TNXB	0.8018	7.6458e-82
ENPEP	FAM124A	0.8018	7.85339e-82
ENPEP	LRRN4CL	0.8017	8.72906e-82
ENPEP	NCAM2	0.8017	8.69444e-82
ENPEP	FBLN1	0.8016	9.03051e-82
ENPEP	PCDHGB7	0.8015	9.74941e-82
ENPEP	PCOLCE	0.8015	9.71834e-82
ENPEP	MAP1B	0.8014	1.12397e-81
ENPEP	NLGN3	0.8012	1.32038e-81
ENPEP	GJC1	0.801	1.51129e-81
ENPEP	TRABD2B	0.8007	1.87314e-81
ENPEP	PRKD1	0.8007	1.83116e-81
ENPEP	ERG	0.8007	1.92081e-81
ENPEP	PCDHB10	0.8006	2.11775e-81
ENPEP	LOX	0.8004	2.36492e-81
ENPEP	OAZ2	0.8004	2.38518e-81
ENPEP	CAMK1	0.8003	2.67239e-81
ENPEP	GLIPR2	0.8002	2.74305e-81
ENPEP	MAP7D3	0.8002	2.81142e-81
ENPEP	NOD1	0.8001	3.08521e-81
ENPEP	TAGLN	0.8	3.31978e-81
ENPEP	GSN	0.7999	3.64403e-81
ENPEP	CERCAM	0.7999	3.54676e-81
ENPEP	TRPC1	0.7998	3.8985e-81
ENPEP	BGN	0.7998	3.98728e-81
ENPEP	DNAJB4	0.7997	4.3049e-81
ENPEP	LPP	0.7997	4.14848e-81
ENPEP	C1QTNF2	0.7997	4.36903e-81
ENPEP	TSPAN18	0.7997	4.12474e-81
ENPEP	RARRES2	0.7996	4.51737e-81
ENPEP	KLC1	0.7995	4.82845e-81
ENPEP	AVPR1A	0.7994	5.44518e-81
ENPEP	CLEC11A	0.7994	5.35518e-81
ENPEP	BEX4	0.7994	5.33679e-81
ENPEP	VCAN	0.7993	5.67821e-81
ENPEP	CDR2	0.7993	5.65832e-81
ENPEP	ADCY3	0.7992	6.27059e-81
ENPEP	AP1S2	0.7992	6.41421e-81
ENPEP	LSAMP	0.7991	6.80339e-81
ENPEP	ZNF462	0.7991	7.05457e-81
ENPEP	SPTAN1	0.7991	6.99926e-81
ENPEP	ARL13B	0.799	7.61952e-81
ENPEP	CRTC3	0.799	7.36036e-81
ENPEP	BCL2	0.799	7.32208e-81
ENPEP	DGKH	0.7989	7.79811e-81
ENPEP	NAP1L5	0.7988	8.82512e-81
ENPEP	NR3C1	0.7987	9.05293e-81
ENPEP	PTGFR	0.7986	9.93192e-81
ENPEP	DOCK4	0.7986	1.02808e-80
ENPEP	ZYX	0.7986	1.03845e-80
ENPEP	CD44	0.7986	9.97018e-81
ENPEP	TIMP1	0.7986	1.01483e-80
ENPEP	PCDHB7	0.7984	1.19389e-80
ENPEP	FLNA	0.7983	1.25784e-80
ENPEP	ACKR1	0.7982	1.35213e-80
ENPEP	RBFOX2	0.7981	1.50762e-80
ENPEP	KLHL5	0.798	1.59868e-80
ENPEP	USP11	0.7978	1.84974e-80
ENPEP	SDC2	0.7976	2.27957e-80
ENPEP	RERG	0.7976	2.22631e-80
ENPEP	SLC16A1-AS1	0.7974	2.62947e-80
ENPEP	PDGFRL	0.7974	2.55779e-80
ENPEP	MARVELD1	0.7974	2.64943e-80
ENPEP	CLEC1A	0.7974	2.62816e-80
ENPEP	KLHL29	0.7973	2.70152e-80
ENPEP	TMEM43	0.7973	2.86237e-80
ENPEP	UBE2E2	0.7973	2.75776e-80
ENPEP	TMEM173	0.7972	2.94327e-80
ENPEP	MACF1	0.7971	3.25794e-80
ENPEP	PDE5A	0.797	3.50118e-80
ENPEP	MDFIC	0.797	3.46915e-80
ENPEP	TRIP10	0.7968	4.06436e-80
ENPEP	AIDA	0.7966	4.90117e-80
ENPEP	MYLK	0.7966	4.64783e-80
ENPEP	AKT3	0.7965	5.02373e-80
ENPEP	TMEM45A	0.7965	5.05213e-80
ENPEP	S1PR2	0.7965	5.31015e-80
ENPEP	DCHS1	0.7964	5.65206e-80
ENPEP	STK38L	0.7964	5.85871e-80
ENPEP	ZDHHC15	0.7964	5.74427e-80
ENPEP	L1CAM	0.7964	5.78326e-80
ENPEP	NDN	0.7963	5.95398e-80
ENPEP	SPHK1	0.7963	5.88651e-80
ENPEP	BCHE	0.796	7.45276e-80
ENPEP	FGF1	0.796	7.4189e-80
ENPEP	PICALM	0.796	7.99529e-80
ENPEP	TMEM136	0.7959	8.45091e-80
ENPEP	SRPX2	0.7958	8.71748e-80
ENPEP	EMILIN1	0.7957	9.83719e-80
ENPEP	PJA2	0.7957	9.60366e-80
ENPEP	SORCS1	0.7957	9.74061e-80
ENPEP	ST6GALNAC5	0.7956	1.06086e-79
ENPEP	RIN3	0.7956	1.08825e-79
ENPEP	TMEM55A	0.7955	1.09988e-79
ENPEP	TRO	0.7955	1.11449e-79
ENPEP	CSRP1	0.7954	1.25771e-79
ENPEP	LURAP1L	0.7954	1.27071e-79
ENPEP	PCDHGA2	0.7953	1.28973e-79
ENPEP	ANXA6	0.7952	1.46785e-79
ENPEP	SASH1	0.7952	1.45022e-79
ENPEP	SNHG23	0.7951	1.60446e-79
ENPEP	SYDE1	0.7951	1.56244e-79
ENPEP	RSPO3	0.795	1.702e-79
ENPEP	CTSL	0.7948	1.91607e-79
ENPEP	FNBP1	0.7947	2.05905e-79
ENPEP	KIF3C	0.7945	2.4518e-79
ENPEP	GNA14	0.7945	2.37672e-79
ENPEP	ISLR	0.7945	2.54393e-79
ENPEP	MTSS1L	0.7945	2.37329e-79
ENPEP	SCARF2	0.7945	2.52056e-79
ENPEP	LOXL3	0.7944	2.60901e-79
ENPEP	SOX5	0.7941	3.4252e-79
ENPEP	SLC4A7	0.794	3.72194e-79
ENPEP	SACS	0.7939	3.75819e-79
ENPEP	PLEKHA4	0.7939	3.86369e-79
ENPEP	MCUB	0.7938	4.17462e-79
ENPEP	GLIPR1	0.7938	4.27169e-79
ENPEP	C1R	0.7936	4.92483e-79
ENPEP	SV2A	0.7934	5.76708e-79
ENPEP	MXRA8	0.7931	7.2617e-79
ENPEP	INPP4B	0.7931	7.33519e-79
ENPEP	LRRK2	0.7931	7.18068e-79
ENPEP	SNAPC1	0.7931	6.98821e-79
ENPEP	CXorf36	0.7931	7.37594e-79
ENPEP	PDZD4	0.7931	7.09222e-79
ENPEP	SESTD1	0.793	7.92775e-79
ENPEP	PLPP1	0.793	7.70109e-79
ENPEP	SSC5D	0.793	7.90751e-79
ENPEP	LONRF1	0.7926	1.09259e-78
ENPEP	PYGO1	0.7925	1.13534e-78
ENPEP	PLEKHO1	0.7922	1.38095e-78
ENPEP	GLI2	0.7921	1.55369e-78
ENPEP	SLIT2	0.7919	1.84256e-78
ENPEP	ADAM19	0.7919	1.7807e-78
ENPEP	NT5E	0.7919	1.7979e-78
ENPEP	GPNMB	0.7918	1.99234e-78
ENPEP	THSD1	0.7918	1.99114e-78
ENPEP	RYBP	0.7917	2.12998e-78
ENPEP	S1PR3	0.7917	2.06215e-78
ENPEP	CALHM2	0.7917	2.03362e-78
ENPEP	RAB6A	0.7916	2.28839e-78
ENPEP	SCARA3	0.7915	2.44633e-78
ENPEP	RP11-588K22.2	0.7914	2.61121e-78
ENPEP	WASF1	0.7914	2.57958e-78
ENPEP	CTB-193M12.5	0.7914	2.5748e-78
ENPEP	C1S	0.7913	2.80359e-78
ENPEP	MEG3	0.7913	2.88409e-78
ENPEP	C16orf45	0.7913	2.72528e-78
ENPEP	RAP2A	0.7912	3.02164e-78
ENPEP	DACT3	0.7912	3.10544e-78
ENPEP	SH3D19	0.791	3.67654e-78
ENPEP	GLIS3	0.791	3.58892e-78
ENPEP	RASA3	0.791	3.6068e-78
ENPEP	TTYH1	0.7908	4.01924e-78
ENPEP	SMTN	0.7908	4.10052e-78
ENPEP	SHROOM4	0.7908	3.9934e-78
ENPEP	DOCK11	0.7908	4.28298e-78
ENPEP	EID1	0.7907	4.37665e-78
ENPEP	SEMA4C	0.7906	4.6626e-78
ENPEP	C7	0.7906	4.65275e-78
ENPEP	RSU1	0.7906	4.71569e-78
ENPEP	PPP1R12B	0.7905	5.16188e-78
ENPEP	NTRK2	0.7905	5.35568e-78
ENPEP	NDEL1	0.7905	5.04187e-78
ENPEP	PCDHGB6	0.7904	5.51613e-78
ENPEP	AMIGO2	0.7904	5.60711e-78
ENPEP	ACKR3	0.7903	5.80809e-78
ENPEP	IFITM2	0.7903	5.95729e-78
ENPEP	ZFP36L1	0.7903	6.13338e-78
ENPEP	SPAG9	0.7903	5.83814e-78
ENPEP	PCDHGA12	0.7902	6.30335e-78
ENPEP	IDS	0.7902	6.46673e-78
ENPEP	ECM1	0.7901	6.87382e-78
ENPEP	LPGAT1	0.79	7.51316e-78
ENPEP	CTD-3157E16.2	0.7899	8.02451e-78
ENPEP	MAN1A1	0.7898	8.59829e-78
ENPEP	FREM1	0.7898	8.5357e-78
ENPEP	KIAA1462	0.7897	9.5341e-78
ENPEP	HHIPL1	0.7895	1.12513e-77
ENPEP	MAP4	0.7894	1.16371e-77
ENPEP	CLIP4	0.7893	1.25959e-77
ENPEP	FAM13B	0.7893	1.26197e-77
ENPEP	FGL2	0.7893	1.32278e-77
ENPEP	ARHGEF15	0.7893	1.30516e-77
ENPEP	SRGAP2C	0.7892	1.38746e-77
ENPEP	CTSK	0.7892	1.36099e-77
ENPEP	C11orf96	0.7892	1.34155e-77
ENPEP	NCS1	0.7891	1.4609e-77
ENPEP	2011-09-01	0.789	1.60637e-77
ENPEP	FAM26E	0.789	1.54456e-77
ENPEP	COL5A2	0.7889	1.76898e-77
ENPEP	ACTB	0.7889	1.68995e-77
ENPEP	RAI2	0.7889	1.73396e-77
ENPEP	IFITM3	0.7888	1.81098e-77
ENPEP	PCAT19	0.7887	1.96724e-77
ENPEP	TIMP3	0.7887	2.00107e-77
ENPEP	PCDHB14	0.7886	2.19585e-77
ENPEP	CRISPLD1	0.7886	2.08963e-77
ENPEP	AC093673.5	0.7885	2.26975e-77
ENPEP	DSE	0.7884	2.47847e-77
ENPEP	PLAGL1	0.7884	2.5569e-77
ENPEP	SOX17	0.7884	2.45377e-77
ENPEP	COL8A2	0.7883	2.70109e-77
ENPEP	PITPNB	0.7883	2.66666e-77
ENPEP	MBD5	0.7882	2.8212e-77
ENPEP	GDF11	0.7882	2.91584e-77
ENPEP	KANK2	0.788	3.26531e-77
ENPEP	IL17RD	0.7879	3.58406e-77
ENPEP	STARD3NL	0.7879	3.719e-77
ENPEP	MYL6	0.7879	3.60674e-77
ENPEP	HSPB6	0.7878	4.00971e-77
ENPEP	ADAM33	0.7878	3.97649e-77
ENPEP	DCUN1D3	0.7877	4.13071e-77
ENPEP	CACNA1G	0.7877	4.21189e-77
ENPEP	SCN9A	0.7875	4.92962e-77
ENPEP	IFITM1	0.7875	4.86887e-77
ENPEP	HOXA3	0.7873	5.57784e-77
ENPEP	PCDHGA3	0.7871	6.7226e-77
ENPEP	GFPT2	0.7871	6.44381e-77
ENPEP	CAV1	0.7869	7.54784e-77
ENPEP	TMOD2	0.7869	7.82617e-77
ENPEP	PALMD	0.7868	8.17819e-77
ENPEP	CYP27C1	0.7868	8.36217e-77
ENPEP	ARHGAP20	0.7868	8.28956e-77
ENPEP	FEM1B	0.7868	8.22338e-77
ENPEP	COPS8	0.7867	9.13349e-77
ENPEP	GLIS2	0.7867	9.00845e-77
ENPEP	FAM102B	0.7866	9.51969e-77
ENPEP	ST3GAL4	0.7865	1.02138e-76
ENPEP	INHBA	0.7864	1.11897e-76
ENPEP	STARD9	0.7864	1.06488e-76
ENPEP	EVC	0.7863	1.17488e-76
ENPEP	NAALAD2	0.7863	1.15855e-76
ENPEP	APP	0.7863	1.22085e-76
ENPEP	AFAP1L1	0.786	1.46931e-76
ENPEP	TNFAIP8L3	0.786	1.4897e-76
ENPEP	RELN	0.7859	1.59221e-76
ENPEP	ROCK1	0.7859	1.53264e-76
ENPEP	PHLDB2	0.7858	1.71349e-76
ENPEP	BHMT2	0.7858	1.73068e-76
ENPEP	BICD2	0.7858	1.69179e-76
ENPEP	TULP3	0.7858	1.68102e-76
ENPEP	FBXO17	0.7858	1.71926e-76
ENPEP	PCDHGA6	0.7857	1.87406e-76
ENPEP	STX2	0.7857	1.9041e-76
ENPEP	COX7A1	0.7857	1.81406e-76
ENPEP	CD93	0.7856	2.00662e-76
ENPEP	KIAA1755	0.7856	1.95432e-76
ENPEP	APBA1	0.7852	2.63632e-76
ENPEP	AKAP2	0.7852	2.60929e-76
ENPEP	PEAR1	0.7851	2.79003e-76
ENPEP	EXT1	0.7851	2.85975e-76
ENPEP	GPR153	0.785	3.16399e-76
ENPEP	PKD2	0.785	3.09154e-76
ENPEP	SKAP2	0.785	3.05635e-76
ENPEP	TERF2IP	0.785	3.13621e-76
ENPEP	MYH9	0.785	3.08566e-76
ENPEP	BST1	0.7849	3.38668e-76
ENPEP	LDB2	0.7849	3.40961e-76
ENPEP	AAED1	0.7849	3.2471e-76
ENPEP	RASSF2	0.7849	3.38186e-76
ENPEP	SSBP2	0.7847	3.78778e-76
ENPEP	SLITRK2	0.7846	4.04862e-76
ENPEP	ATP8B2	0.7845	4.39028e-76
ENPEP	SERPING1	0.7845	4.4855e-76
ENPEP	RBM24	0.7844	4.73471e-76
ENPEP	FLNC	0.7844	4.82002e-76
ENPEP	PODN	0.7843	5.06106e-76
ENPEP	CNOT4	0.7843	4.9913e-76
ENPEP	RBMS2	0.7842	5.32142e-76
ENPEP	CHIC1	0.7842	5.42992e-76
ENPEP	MEIS1	0.7841	6.05966e-76
ENPEP	CC2D2A	0.7841	5.99964e-76
ENPEP	MEIS3	0.7841	5.78556e-76
ENPEP	ADAMTS3	0.784	6.40257e-76
ENPEP	PROCR	0.784	6.1793e-76
ENPEP	NFIA	0.7839	6.67012e-76
ENPEP	LMO2	0.7839	6.86607e-76
ENPEP	FAM43B	0.7837	7.79532e-76
ENPEP	CYBRD1	0.7837	8.20995e-76
ENPEP	MAP1A	0.7837	8.06659e-76
ENPEP	MPP1	0.7837	7.96793e-76
ENPEP	DNAJC18	0.7836	8.29018e-76
ENPEP	TUBB2B	0.7836	8.22241e-76
ENPEP	ABL1	0.7836	8.73719e-76
ENPEP	SLC12A4	0.7835	8.98015e-76
ENPEP	ABI3BP	0.7834	9.58952e-76
ENPEP	BDKRB2	0.7833	1.03761e-75
ENPEP	GNG12	0.7832	1.13684e-75
ENPEP	PGR	0.7832	1.15453e-75
ENPEP	BLOC1S6	0.7832	1.11801e-75
ENPEP	RNF11	0.7831	1.26048e-75
ENPEP	HMCN1	0.7831	1.192e-75
ENPEP	SRF	0.7831	1.26399e-75
ENPEP	CACNA1H	0.783	1.33409e-75
ENPEP	CLSTN2	0.7829	1.42806e-75
ENPEP	CMAHP	0.7828	1.54276e-75
ENPEP	PTGIR	0.7828	1.57357e-75
ENPEP	DNAJB5	0.7827	1.65452e-75
ENPEP	CNN1	0.7827	1.58478e-75
ENPEP	PDE1B	0.7826	1.70934e-75
ENPEP	CSRP2	0.7826	1.82117e-75
ENPEP	SNRK	0.7825	1.9282e-75
ENPEP	FRMD3	0.7825	1.8739e-75
ENPEP	ITGA7	0.7825	1.93655e-75
ENPEP	TMEM200B	0.7824	2.081e-75
ENPEP	MIR4697HG	0.7824	2.04483e-75
ENPEP	ACSS3	0.7824	1.96241e-75
ENPEP	PEAK1	0.7824	2.06895e-75
ENPEP	TGFB1	0.7823	2.21696e-75
ENPEP	NRP2	0.7822	2.26322e-75
ENPEP	S100B	0.7822	2.32989e-75
ENPEP	ADAMTS9	0.7821	2.59979e-75
ENPEP	CPXM2	0.7821	2.521e-75
ENPEP	ZNF536	0.7821	2.48272e-75
ENPEP	KCND3	0.7819	2.83463e-75
ENPEP	RAI14	0.7819	2.86462e-75
ENPEP	SRSF12	0.7819	2.9094e-75
ENPEP	CALD1	0.7819	2.95366e-75
ENPEP	TRAK2	0.7818	3.09681e-75
ENPEP	DKK3	0.7818	3.16226e-75
ENPEP	INPP4A	0.7817	3.2638e-75
ENPEP	LOXL4	0.7816	3.51311e-75
ENPEP	TSPAN4	0.7816	3.58206e-75
ENPEP	PCDHB13	0.7814	4.18254e-75
ENPEP	DIXDC1	0.7814	4.0925e-75
ENPEP	HSPB1	0.7813	4.39371e-75
ENPEP	CTD-3157E16.1	0.7813	4.64026e-75
ENPEP	ATP1B2	0.7812	4.9821e-75
ENPEP	KCNMB1	0.7811	5.26158e-75
ENPEP	2004-09-01	0.7811	5.35002e-75
ENPEP	STRN3	0.781	5.65809e-75
ENPEP	SOX8	0.781	5.45949e-75
ENPEP	SULF2	0.781	5.75449e-75
ENPEP	DOK5	0.781	5.54766e-75
ENPEP	ZNF438	0.7808	6.36169e-75
ENPEP	MRVI1	0.7807	7.03287e-75
ENPEP	TFE3	0.7807	6.70176e-75
ENPEP	COL21A1	0.7805	7.67708e-75
ENPEP	YBX3	0.7805	7.98506e-75
ENPEP	SERPINF1	0.7805	7.9867e-75
ENPEP	RAB34	0.7805	7.69452e-75
ENPEP	PCDHB12	0.7804	8.72065e-75
ENPEP	PDE7B	0.7804	8.43238e-75
ENPEP	TMTC1	0.7803	9.27958e-75
ENPEP	PLPP3	0.7802	9.9968e-75
ENPEP	ACTG2	0.7802	1.01206e-74
ENPEP	SLMAP	0.78	1.10776e-74
ENPEP	ARSI	0.78	1.12038e-74
ENPEP	CREM	0.78	1.12122e-74
ENPEP	TNFAIP6	0.7798	1.27566e-74
ENPEP	FZD7	0.7798	1.2981e-74
ENPEP	C11orf95	0.7798	1.32953e-74
ENPEP	MCC	0.7797	1.45154e-74
ENPEP	ITGB1	0.7797	1.4207e-74
ENPEP	STMN3	0.7796	1.46791e-74
ENPEP	TAF9B	0.7796	1.54018e-74
ENPEP	RHEB	0.7794	1.80095e-74
ENPEP	RBPMS	0.7794	1.76596e-74
ENPEP	STAC	0.7793	1.82969e-74
ENPEP	PPP2R2B	0.7793	1.8903e-74
ENPEP	SPRY2	0.7793	1.88376e-74
ENPEP	PON2	0.7792	1.93636e-74
ENPEP	VAT1	0.7792	1.9413e-74
ENPEP	RRAGD	0.7791	2.12649e-74
ENPEP	COPZ2	0.7791	2.17171e-74
ENPEP	DPYD	0.779	2.27515e-74
ENPEP	IGSF9B	0.779	2.26449e-74
ENPEP	MYL9	0.7789	2.53202e-74
ENPEP	PCDHB18P	0.7788	2.64534e-74
ENPEP	LAYN	0.7788	2.64951e-74
ENPEP	FXYD6	0.7788	2.60316e-74
ENPEP	PIEZO1	0.7788	2.63072e-74
ENPEP	BEX3	0.7788	2.57644e-74
ENPEP	ADCY9	0.7787	2.94549e-74
ENPEP	MEOX1	0.7787	2.88811e-74
ENPEP	TMEM255A	0.7787	2.86247e-74
ENPEP	FHL1	0.7787	2.84248e-74
ENPEP	KIF7	0.7786	2.96197e-74
ENPEP	RRAS	0.7786	3.0229e-74
ENPEP	FBXL2	0.7785	3.40345e-74
ENPEP	EBF2	0.7785	3.40639e-74
ENPEP	HEPH	0.7785	3.37983e-74
ENPEP	MYADM	0.7784	3.65349e-74
ENPEP	S100A4	0.7783	3.91459e-74
ENPEP	OSMR	0.7783	3.81422e-74
ENPEP	PCDHGA9	0.7783	3.71726e-74
ENPEP	BOLA3-AS1	0.7781	4.48692e-74
ENPEP	EPN2	0.7781	4.31514e-74
ENPEP	CALM2	0.7778	5.28223e-74
ENPEP	TTLL11	0.7778	5.41382e-74
ENPEP	PDK3	0.7778	5.56473e-74
ENPEP	MMD	0.7777	5.64421e-74
ENPEP	MAP7D1	0.7776	6.22802e-74
ENPEP	CRTAP	0.7776	6.16718e-74
ENPEP	FAM198A	0.7776	6.1502e-74
ENPEP	PFN2	0.7776	6.38289e-74
ENPEP	UCHL1	0.7776	6.1705e-74
ENPEP	RAB3IL1	0.7776	6.04647e-74
ENPEP	NTM	0.7776	6.14369e-74
ENPEP	SEMA6D	0.7774	7.0758e-74
ENPEP	GPC4	0.7774	6.92196e-74
ENPEP	LUZP1	0.7773	7.51501e-74
ENPEP	MAN1C1	0.7773	7.40589e-74
ENPEP	ABCB1	0.7773	7.86166e-74
ENPEP	HABP4	0.7773	7.54401e-74
ENPEP	SPG20	0.7773	7.84918e-74
ENPEP	DUSP14	0.7773	7.68115e-74
ENPEP	FAP	0.7772	8.21839e-74
ENPEP	PABPC4L	0.7772	8.15793e-74
ENPEP	TWIST1	0.7772	8.23112e-74
ENPEP	C1orf198	0.7771	8.8602e-74
ENPEP	MAP3K20	0.7771	8.767e-74
ENPEP	FAM216A	0.777	9.45322e-74
ENPEP	RAB31	0.777	9.52638e-74
ENPEP	CHST15	0.7768	1.0609e-73
ENPEP	PCDHGA5	0.7767	1.2051e-73
ENPEP	PHF19	0.7767	1.13697e-73
ENPEP	CDC73	0.7765	1.30385e-73
ENPEP	PPFIA4	0.7765	1.36865e-73
ENPEP	FGD5	0.7765	1.35288e-73
ENPEP	ZBTB47	0.7765	1.34409e-73
ENPEP	ZNF385A	0.7765	1.35078e-73
ENPEP	CRMP1	0.7764	1.40314e-73
ENPEP	OLFML2A	0.7764	1.42873e-73
ENPEP	CTD-3035K23.7	0.7764	1.48278e-73
ENPEP	TACR1	0.7763	1.56551e-73
ENPEP	HRH1	0.7763	1.51092e-73
ENPEP	KCNN3	0.7762	1.71162e-73
ENPEP	SERPINE2	0.7762	1.70384e-73
ENPEP	NDE1	0.7762	1.63965e-73
ENPEP	NR2F1	0.7761	1.71976e-73
ENPEP	KLHL13	0.7761	1.77152e-73
ENPEP	LCAT	0.776	1.84224e-73
ENPEP	MRAS	0.7759	2.0153e-73
ENPEP	PCDHB9	0.7759	2.08577e-73
ENPEP	REV3L	0.7759	2.03601e-73
ENPEP	TLN1	0.7759	1.99494e-73
ENPEP	PCDH17	0.7759	2.03858e-73
ENPEP	NLGN2	0.7759	2.00747e-73
ENPEP	NAP1L3	0.7759	2.03538e-73
ENPEP	VEZT	0.7758	2.11827e-73
ENPEP	PLP1	0.7758	2.12734e-73
ENPEP	LINC01116	0.7757	2.27492e-73
ENPEP	PAQR3	0.7757	2.33229e-73
ENPEP	TRAF3IP2-AS1	0.7757	2.30516e-73
ENPEP	ARID5A	0.7756	2.45105e-73
ENPEP	CFAP97	0.7756	2.50614e-73
ENPEP	HS3ST3A1	0.7756	2.4395e-73
ENPEP	FYTTD1	0.7754	2.91762e-73
ENPEP	HOXA-AS2	0.7754	2.97882e-73
ENPEP	P3H1	0.7753	3.04975e-73
ENPEP	CYP1B1	0.7753	3.13466e-73
ENPEP	YWHAG	0.7752	3.36812e-73
ENPEP	PTBP2	0.7751	3.4622e-73
ENPEP	NAALADL1	0.7751	3.64639e-73
ENPEP	RP11-817I4.1	0.7751	3.58479e-73
ENPEP	GBP2	0.7749	4.12581e-73
ENPEP	PCDHB2	0.7749	4.18252e-73
ENPEP	HOXD8	0.7748	4.25906e-73
ENPEP	CPNE8	0.7748	4.31562e-73
ENPEP	FOXD3	0.7745	5.49569e-73
ENPEP	TMEM71	0.7745	5.3474e-73
ENPEP	PRKCH	0.7745	5.34366e-73
ENPEP	CDH23	0.7744	5.60184e-73
ENPEP	TLL1	0.7743	6.01674e-73
ENPEP	HSPB2	0.7743	6.11913e-73
ENPEP	LUM	0.7743	6.03439e-73
ENPEP	HACD4	0.7742	6.62859e-73
ENPEP	RCN3	0.7742	6.429e-73
ENPEP	NOTCH1	0.7741	7.32106e-73
ENPEP	WFDC1	0.7741	7.05452e-73
ENPEP	ADGRL4	0.7738	8.96311e-73
ENPEP	MYOT	0.7738	8.7721e-73
ENPEP	ROBO3	0.7737	9.62179e-73
ENPEP	NRXN3	0.7737	9.0865e-73
ENPEP	GJC2	0.7736	1.03005e-72
ENPEP	MFGE8	0.7736	9.87875e-73
ENPEP	EVC2	0.7735	1.10633e-72
ENPEP	LRRC4C	0.7735	1.0769e-72
ENPEP	GNAO1	0.7735	1.06469e-72
ENPEP	ZHX2	0.7734	1.178e-72
ENPEP	ACHE	0.7733	1.20175e-72
ENPEP	GJA1	0.7732	1.28734e-72
ENPEP	HMGCLL1	0.7731	1.40507e-72
ENPEP	AQP1	0.7731	1.44455e-72
ENPEP	PALLD	0.773	1.49518e-72
ENPEP	CREB3L2	0.773	1.56331e-72
ENPEP	RP11-554A11.4	0.773	1.55639e-72
ENPEP	CPT1C	0.773	1.51049e-72
ENPEP	PGM2	0.7729	1.67044e-72
ENPEP	TUB	0.7729	1.60705e-72
ENPEP	SPOCK1	0.7728	1.77338e-72
ENPEP	COL4A2-AS1	0.7728	1.73494e-72
ENPEP	PYGL	0.7728	1.77243e-72
ENPEP	TTBK2	0.7728	1.76556e-72
ENPEP	OGFRL1	0.7727	1.9245e-72
ENPEP	HMGN1P3	0.7727	1.8685e-72
ENPEP	RFX2	0.7727	1.81146e-72
ENPEP	ITGB1BP1	0.7726	1.96279e-72
ENPEP	SEMA3A	0.7726	1.94714e-72
ENPEP	NRXN2	0.7726	1.98211e-72
ENPEP	TGM2	0.7726	2.0129e-72
ENPEP	RUNDC3B	0.7725	2.1947e-72
ENPEP	TGFBR3	0.7724	2.35647e-72
ENPEP	SORCS2	0.7724	2.22765e-72
ENPEP	MEIS3P1	0.7724	2.29579e-72
ENPEP	OGN	0.7723	2.46653e-72
ENPEP	SULT1C4	0.7722	2.58066e-72
ENPEP	DNM1	0.7722	2.66254e-72
ENPEP	FHOD3	0.7722	2.65737e-72
ENPEP	FAM20B	0.7721	2.90838e-72
ENPEP	CAP2	0.7721	2.76881e-72
ENPEP	TEAD3	0.772	2.98605e-72
ENPEP	LOXL1	0.772	2.96449e-72
ENPEP	VAMP5	0.7718	3.47562e-72
ENPEP	NPR2	0.7718	3.50544e-72
ENPEP	PRCP	0.7718	3.48067e-72
ENPEP	MFAP4	0.7718	3.36424e-72
ENPEP	RAMP2	0.7718	3.54061e-72
ENPEP	TPM2	0.7716	4.02974e-72
ENPEP	ARHGEF25	0.7716	3.85951e-72
ENPEP	NUMBL	0.7716	3.99085e-72
ENPEP	RBP1	0.7715	4.19112e-72
ENPEP	CASQ2	0.7714	4.58533e-72
ENPEP	SOD3	0.7714	4.50579e-72
ENPEP	SYNPO	0.7714	4.40338e-72
ENPEP	EBF3	0.7714	4.60418e-72
ENPEP	RYR3	0.7713	4.89248e-72
ENPEP	RNF122	0.7712	5.33654e-72
ENPEP	IL17D	0.7712	5.34243e-72
ENPEP	STAT5B	0.7712	5.32826e-72
ENPEP	PID1	0.7711	5.64838e-72
ENPEP	LOXL2	0.7711	5.52631e-72
ENPEP	GFRA1	0.7711	5.4716e-72
ENPEP	NACAD	0.771	5.85528e-72
ENPEP	ERC1	0.771	5.88443e-72
ENPEP	UBTD2	0.7709	6.46114e-72
ENPEP	ADCY5	0.7708	6.79346e-72
ENPEP	KIAA1614	0.7707	7.49877e-72
ENPEP	WFS1	0.7707	7.35346e-72
ENPEP	HOXB-AS1	0.7707	7.54353e-72
ENPEP	MORF4L1	0.7706	7.91132e-72
ENPEP	ATP6AP2	0.7706	7.74706e-72
ENPEP	CNTN2	0.7704	8.86242e-72
ENPEP	C11orf63	0.7704	8.94313e-72
ENPEP	XPR1	0.7703	9.44862e-72
ENPEP	PTN	0.7703	9.42037e-72
ENPEP	DSTN	0.7703	9.75009e-72
ENPEP	ARHGEF6	0.7703	9.28758e-72
ENPEP	SESN3	0.7702	1.01772e-71
ENPEP	ODF2L	0.77	1.19461e-71
ENPEP	TNS1	0.77	1.18534e-71
ENPEP	PCDH10	0.77	1.19679e-71
ENPEP	FOXC1	0.77	1.16032e-71
ENPEP	C1orf216	0.7699	1.27724e-71
ENPEP	ATF2	0.7699	1.27213e-71
ENPEP	RAB21	0.7699	1.28081e-71
ENPEP	NUDT4	0.7698	1.36962e-71
ENPEP	PEG3	0.7698	1.32296e-71
ENPEP	KLHL4	0.7697	1.4422e-71
ENPEP	MAP4K4	0.7696	1.52473e-71
ENPEP	C9orf47	0.7696	1.56698e-71
ENPEP	OSBPL5	0.7696	1.56488e-71
ENPEP	MPPED2	0.7696	1.55309e-71
ENPEP	RNF165	0.7696	1.52511e-71
ENPEP	SLC25A32	0.7694	1.77806e-71
ENPEP	ILK	0.7694	1.81452e-71
ENPEP	FXYD1	0.7694	1.798e-71
ENPEP	CLIP3	0.7694	1.75376e-71
ENPEP	LTBP2	0.7693	1.86923e-71
ENPEP	CERS5	0.7692	2.04817e-71
ENPEP	ATL3	0.7691	2.19836e-71
ENPEP	NBEA	0.7691	2.10581e-71
ENPEP	BBS9	0.7689	2.43579e-71
ENPEP	ENO2	0.7689	2.5077e-71
ENPEP	PRKACA	0.7689	2.42627e-71
ENPEP	LGI2	0.7688	2.56256e-71
ENPEP	RGS9	0.7688	2.61359e-71
ENPEP	CETN2	0.7688	2.68584e-71
ENPEP	NEK7	0.7687	2.90834e-71
ENPEP	MBNL1-AS1	0.7687	2.73482e-71
ENPEP	OLFML1	0.7687	2.82896e-71
ENPEP	FADS3	0.7687	2.90246e-71
ENPEP	FAM127C	0.7686	2.93104e-71
ENPEP	PRKCDBP	0.7685	3.17281e-71
ENPEP	MEDAG	0.7685	3.22667e-71
ENPEP	NCK1	0.7683	3.68951e-71
ENPEP	CASC15	0.7683	3.694e-71
ENPEP	ARID5B	0.7683	3.60866e-71
ENPEP	STON1	0.7682	3.87692e-71
ENPEP	CDO1	0.7682	3.86434e-71
ENPEP	PHF24	0.7682	4.01116e-71
ENPEP	RNF150	0.7681	4.20094e-71
ENPEP	PLCB1	0.7681	4.35267e-71
ENPEP	PCDHB6	0.768	4.59183e-71
ENPEP	RP11-867G23.10	0.768	4.64635e-71
ENPEP	PPP1R14A	0.768	4.52155e-71
ENPEP	RBM38	0.768	4.65981e-71
ENPEP	HES4	0.7679	4.95972e-71
ENPEP	COL3A1	0.7679	4.66669e-71
ENPEP	ADGRL2	0.7678	5.3187e-71
ENPEP	DIP2C	0.7678	5.1989e-71
ENPEP	EFS	0.7678	5.00622e-71
ENPEP	NUDT3	0.7677	5.46149e-71
ENPEP	LINC00294	0.7677	5.53555e-71
ENPEP	FGFR1OP2	0.7677	5.55858e-71
ENPEP	SELENOM	0.7677	5.70058e-71
ENPEP	SPTBN1	0.7676	5.8636e-71
ENPEP	SVIL-AS1	0.7676	5.7405e-71
ENPEP	PRAF2	0.7676	6.08823e-71
ENPEP	LCA5	0.7675	6.14183e-71
ENPEP	PRKAR1A	0.7675	6.29254e-71
ENPEP	TLR4	0.7674	6.91241e-71
ENPEP	PHF20	0.7674	6.7848e-71
ENPEP	MAML2	0.7673	7.23755e-71
ENPEP	GLP2R	0.7673	7.20489e-71
ENPEP	RADIL	0.7672	7.64849e-71
ENPEP	TRIM6	0.7672	7.95284e-71
ENPEP	KCTD9	0.7671	8.28993e-71
ENPEP	ASPN	0.7671	8.29979e-71
ENPEP	RDX	0.767	8.56791e-71
ENPEP	ECE1	0.7669	9.10547e-71
ENPEP	ITGB5	0.7669	9.68285e-71
ENPEP	KIF13A	0.7669	9.70735e-71
ENPEP	LTBP4	0.7669	9.30252e-71
ENPEP	LINC01128	0.7668	9.92596e-71
ENPEP	APBB1	0.7668	1.00918e-70
ENPEP	BNIP3L	0.7667	1.04953e-70
ENPEP	INMT	0.7665	1.23373e-70
ENPEP	AP1M1	0.7665	1.23262e-70
ENPEP	LAMA5	0.7665	1.20289e-70
ENPEP	GXYLT2	0.7662	1.47041e-70
ENPEP	MINDY4	0.7662	1.51551e-70
ENPEP	SPARCL1	0.766	1.71274e-70
ENPEP	PPP2R5E	0.766	1.66682e-70
ENPEP	ITGB1BP2	0.766	1.67132e-70
ENPEP	MEOX2	0.7658	1.96439e-70
ENPEP	PDGFB	0.7657	2.05136e-70
ENPEP	PLN	0.7656	2.29583e-70
ENPEP	MPP2	0.7656	2.18615e-70
ENPEP	ICAM2	0.7656	2.26842e-70
ENPEP	NPAS3	0.7655	2.40746e-70
ENPEP	MOXD1	0.7654	2.47646e-70
ENPEP	TPST1	0.7654	2.62581e-70
ENPEP	PLPP7	0.7654	2.50065e-70
ENPEP	NEDD4	0.7654	2.51204e-70
ENPEP	TPM1	0.7654	2.4791e-70
ENPEP	SNX3	0.7651	3.01834e-70
ENPEP	OLFML2B	0.765	3.33727e-70
ENPEP	DPT	0.765	3.22354e-70
ENPEP	USP13	0.765	3.24153e-70
ENPEP	PCDHB15	0.765	3.33724e-70
ENPEP	METTL24	0.765	3.3167e-70
ENPEP	GEM	0.765	3.25928e-70
ENPEP	COL5A3	0.765	3.28449e-70
ENPEP	PIP5K1C	0.7649	3.51064e-70
ENPEP	TCP11L1	0.7647	4.03711e-70
ENPEP	A2M-AS1	0.7647	4.13718e-70
ENPEP	SCN7A	0.7646	4.28677e-70
ENPEP	SFRP4	0.7646	4.3192e-70
ENPEP	AK5	0.7644	4.973e-70
ENPEP	AFAP1L2	0.7644	5.06541e-70
ENPEP	RHBDF1	0.7644	5.04378e-70
ENPEP	SOX7	0.7643	5.26243e-70
ENPEP	PKIA	0.7643	5.20779e-70
ENPEP	USP12	0.7643	5.4268e-70
ENPEP	GNG10	0.7642	5.73516e-70
ENPEP	ARHGEF17	0.7642	5.69523e-70
ENPEP	LINC00665	0.7642	5.77988e-70
ENPEP	FILIP1	0.7641	6.0827e-70
ENPEP	BCAP29	0.764	6.41159e-70
ENPEP	PKNOX1	0.764	6.22373e-70
ENPEP	AP000473.5	0.7639	6.8648e-70
ENPEP	TROVE2	0.7638	7.43093e-70
ENPEP	CDC42EP3	0.7638	7.41624e-70
ENPEP	LIMS2	0.7637	7.57052e-70
ENPEP	TRAM2	0.7637	7.93666e-70
ENPEP	HOXA5	0.7637	7.82365e-70
ENPEP	BMP1	0.7637	7.79602e-70
ENPEP	ZNF286A	0.7637	7.91204e-70
ENPEP	PIP4K2A	0.7636	8.47497e-70
ENPEP	EEA1	0.7636	8.23896e-70
ENPEP	FAM114A1	0.7635	8.94629e-70
ENPEP	DPY19L2	0.7633	1.04014e-69
ENPEP	ALDH1A2	0.7633	9.94256e-70
ENPEP	KIFAP3	0.7632	1.0705e-69
ENPEP	IL6ST	0.7632	1.11089e-69
ENPEP	C1orf54	0.7631	1.149e-69
ENPEP	IFIT5	0.7631	1.13108e-69
ENPEP	DHH	0.7631	1.14528e-69
ENPEP	OSGIN2	0.763	1.22786e-69
ENPEP	PRPS1	0.7629	1.33281e-69
ENPEP	COL16A1	0.7628	1.40395e-69
ENPEP	LIN7A	0.7628	1.3902e-69
ENPEP	NCKAP5L	0.7627	1.45474e-69
ENPEP	PDE4D	0.7626	1.57553e-69
ENPEP	CLDN11	0.7625	1.67891e-69
ENPEP	LRRC32	0.7625	1.68837e-69
ENPEP	MXRA7	0.7625	1.75159e-69
ENPEP	SMAD5	0.7624	1.83227e-69
ENPEP	ADAM22	0.7624	1.7774e-69
ENPEP	SOBP	0.7623	1.88746e-69
ENPEP	XKR4	0.7623	1.98811e-69
ENPEP	FUT11	0.7623	1.94146e-69
ENPEP	LINC00924	0.7623	1.92194e-69
ENPEP	FAM19A5	0.7623	1.9581e-69
ENPEP	TMCC2	0.7622	2.08137e-69
ENPEP	PNRC1	0.7622	2.10055e-69
ENPEP	WISP1	0.7622	2.13247e-69
ENPEP	HCFC1R1	0.7622	2.12725e-69
ENPEP	ARL2	0.7621	2.20241e-69
ENPEP	DLG4	0.7621	2.16975e-69
ENPEP	NMNAT2	0.762	2.38528e-69
ENPEP	CHSY3	0.762	2.32116e-69
ENPEP	F10	0.762	2.42305e-69
ENPEP	INPP5F	0.7619	2.49179e-69
ENPEP	PCP4L1	0.7618	2.69933e-69
ENPEP	RASGEF1C	0.7618	2.71288e-69
ENPEP	TMCC1	0.7617	2.80184e-69
ENPEP	PDLIM5	0.7617	2.84297e-69
ENPEP	PKNOX2	0.7616	3.13227e-69
ENPEP	ACOX2	0.7615	3.24327e-69
ENPEP	SORBS3	0.7615	3.33818e-69
ENPEP	PTGFRN	0.7613	3.6776e-69
ENPEP	NBPF15	0.7613	3.70362e-69
ENPEP	HTRA3	0.7613	3.75749e-69
ENPEP	CLU	0.7613	3.64137e-69
ENPEP	VAT1L	0.7613	3.80044e-69
ENPEP	GPC1	0.7612	4.0319e-69
ENPEP	SLC9A9	0.7612	4.06297e-69
ENPEP	PIK3CA	0.7612	3.93274e-69
ENPEP	MYH11	0.7612	4.06698e-69
ENPEP	HIVEP2	0.7611	4.1599e-69
ENPEP	TSPAN7	0.7611	4.13744e-69
ENPEP	BMPR1A	0.761	4.43999e-69
ENPEP	EDNRB	0.761	4.64237e-69
ENPEP	AHNAK2	0.7609	4.81728e-69
ENPEP	MIR497HG	0.7609	4.70556e-69
ENPEP	CTD-2554C21.2	0.7609	4.68357e-69
ENPEP	KLF8	0.7609	4.82067e-69
ENPEP	SPACA6	0.7608	5.14328e-69
ENPEP	HSPB8	0.7607	5.62074e-69
ENPEP	SYN1	0.7606	6.01512e-69
ENPEP	NAP1L2	0.7606	5.99182e-69
ENPEP	LRRC8C	0.7605	6.34213e-69
ENPEP	INPP1	0.7604	6.56139e-69
ENPEP	MAP3K8	0.7604	6.8571e-69
ENPEP	GPR135	0.7604	6.76046e-69
ENPEP	OLFM2	0.7604	6.49111e-69
ENPEP	LRRC4B	0.7603	7.12552e-69
ENPEP	RAB9B	0.7603	7.28727e-69
ENPEP	GDI1	0.7603	6.98911e-69
ENPEP	PLOD1	0.7602	7.39736e-69
ENPEP	FENDRR	0.7602	7.39076e-69
ENPEP	FGD6	0.7601	7.85369e-69
ENPEP	UBR1	0.76	8.38562e-69
ENPEP	TPM4	0.76	8.60642e-69
ENPEP	RNF180	0.7599	9.28514e-69
ENPEP	MTPN	0.7599	9.3533e-69
ENPEP	FAM219A	0.7599	9.25872e-69
ENPEP	GRIK2	0.7597	1.06933e-68
ENPEP	RAB32	0.7597	1.03695e-68
ENPEP	FAIM2	0.7594	1.26994e-68
ENPEP	PABPC1P4	0.7594	1.25182e-68
ENPEP	ELMSAN1	0.7594	1.28651e-68
ENPEP	RAP1A	0.7593	1.32045e-68
ENPEP	TMEM178B	0.7593	1.33696e-68
ENPEP	SLC26A10	0.7593	1.39235e-68
ENPEP	FTO	0.7593	1.36414e-68
ENPEP	SHE	0.7592	1.4047e-68
ENPEP	EMP1	0.7592	1.40116e-68
ENPEP	TUBB3	0.7592	1.46386e-68
ENPEP	SYNPO2	0.7591	1.52323e-68
ENPEP	ARMCX2	0.7591	1.49438e-68
ENPEP	PBX1	0.759	1.6453e-68
ENPEP	RP11-350N15.4	0.759	1.67933e-68
ENPEP	NFATC1	0.759	1.62046e-68
ENPEP	DUBR	0.7589	1.75935e-68
ENPEP	SVIL	0.7589	1.75386e-68
ENPEP	FIBIN	0.7589	1.74415e-68
ENPEP	DNAJB6	0.7588	1.88684e-68
ENPEP	REEP2	0.7587	2.03062e-68
ENPEP	TNC	0.7587	2.03788e-68
ENPEP	RXRG	0.7586	2.07346e-68
ENPEP	CYP1B1-AS1	0.7586	2.09777e-68
ENPEP	2010-09-01	0.7586	2.10589e-68
ENPEP	RP3-525N10.2	0.7586	2.15387e-68
ENPEP	CBX1	0.7586	2.06684e-68
ENPEP	JPH2	0.7586	2.17815e-68
ENPEP	NTRK1	0.7585	2.29845e-68
ENPEP	ANTXR2	0.7585	2.26105e-68
ENPEP	ITPR1	0.7584	2.41848e-68
ENPEP	ST3GAL2	0.7584	2.44615e-68
ENPEP	SRPX	0.7584	2.46557e-68
ENPEP	ANP32E	0.7583	2.63875e-68
ENPEP	CBL	0.7583	2.52734e-68
ENPEP	CSF1	0.7582	2.72708e-68
ENPEP	UBXN2A	0.7582	2.81034e-68
ENPEP	PCNP	0.7582	2.71094e-68
ENPEP	STEAP1B	0.7582	2.76535e-68
ENPEP	ZBTB4	0.7582	2.76934e-68
ENPEP	MAPRE1	0.7582	2.7183e-68
ENPEP	ACOT9	0.7582	2.72643e-68
ENPEP	IL34	0.7581	2.83659e-68
ENPEP	SYNM	0.758	3.0173e-68
ENPEP	CNTN4	0.7579	3.23233e-68
ENPEP	MEF2C-AS1	0.7579	3.39016e-68
ENPEP	AKAP6	0.7579	3.36279e-68
ENPEP	BBS7	0.7578	3.61425e-68
ENPEP	RP11-444D3.1	0.7578	3.5444e-68
ENPEP	GRASP	0.7578	3.62092e-68
ENPEP	ZNF532	0.7578	3.59635e-68
ENPEP	FOXP2	0.7577	3.64402e-68
ENPEP	TACC1	0.7577	3.82377e-68
ENPEP	GNA13	0.7577	3.86772e-68
ENPEP	TANK	0.7576	3.99807e-68
ENPEP	NFIL3	0.7576	4.07356e-68
ENPEP	MSRB2	0.7576	4.02873e-68
ENPEP	PHF21A	0.7576	3.9712e-68
ENPEP	GALNT8	0.7576	4.09448e-68
ENPEP	CTD-2033D15.2	0.7576	3.93699e-68
ENPEP	PTGIS	0.7575	4.19386e-68
ENPEP	LYAR	0.7574	4.55799e-68
ENPEP	PPP3CB	0.7574	4.43091e-68
ENPEP	SLC39A13	0.7574	4.50031e-68
ENPEP	CTNNAL1	0.7573	4.96988e-68
ENPEP	OSBPL6	0.7571	5.39354e-68
ENPEP	GNE	0.7571	5.42041e-68
ENPEP	KIRREL3	0.7571	5.42611e-68
ENPEP	SOCS5	0.757	5.90136e-68
ENPEP	TNFSF12	0.757	5.90195e-68
ENPEP	PHTF2	0.7569	6.2942e-68
ENPEP	PCDHB3	0.7568	6.76441e-68
ENPEP	PRUNE2	0.7568	6.69846e-68
ENPEP	KLHL15	0.7568	6.55241e-68
ENPEP	PCDHB11	0.7567	7.27215e-68
ENPEP	CYTH3	0.7567	7.14103e-68
ENPEP	SLC2A3	0.7567	7.13653e-68
ENPEP	GRIK3	0.7566	7.76501e-68
ENPEP	TSLP	0.7566	7.45535e-68
ENPEP	CELF2	0.7566	7.33001e-68
ENPEP	PHLDB1	0.7566	7.68453e-68
ENPEP	AC156455.1	0.7566	7.53797e-68
ENPEP	KCTD15	0.7566	7.64788e-68
ENPEP	SH3GLB1	0.7565	7.9833e-68
ENPEP	PCDH18	0.7565	8.10618e-68
ENPEP	LINC01197	0.7565	7.85924e-68
ENPEP	TAOK1	0.7565	8.08062e-68
ENPEP	UG0898H09	0.7564	8.36956e-68
ENPEP	PLSCR3	0.7564	8.40685e-68
ENPEP	ENG	0.7563	8.89605e-68
ENPEP	SAMD4B	0.7563	8.91502e-68
ENPEP	LZTS2	0.7561	1.00622e-67
ENPEP	TCEAL5	0.7561	1.04155e-67
ENPEP	OSTM1	0.756	1.0994e-67
ENPEP	UTRN	0.7559	1.15484e-67
ENPEP	TNFAIP8L1	0.7559	1.15088e-67
ENPEP	CDC27	0.7558	1.28026e-67
ENPEP	IGSF1	0.7558	1.21701e-67
ENPEP	SOGA1	0.7557	1.29479e-67
ENPEP	PLA2G5	0.7556	1.43405e-67
ENPEP	LPCAT1	0.7556	1.38548e-67
ENPEP	CLEC2B	0.7556	1.41462e-67
ENPEP	ABCA9	0.7556	1.40105e-67
ENPEP	IFT52	0.7556	1.46113e-67
ENPEP	TGFBR2	0.7555	1.50218e-67
ENPEP	PRICKLE2	0.7555	1.54328e-67
ENPEP	HIP1	0.7552	1.83727e-67
ENPEP	PEG10	0.7552	1.8337e-67
ENPEP	LTBP3	0.7552	1.8677e-67
ENPEP	PTMS	0.7552	1.7759e-67
ENPEP	RILPL1	0.7552	1.80118e-67
ENPEP	MED30	0.7551	1.91634e-67
ENPEP	B4GALNT4	0.7551	1.918e-67
ENPEP	KCTD17	0.7551	1.91502e-67
ENPEP	NOTCH2	0.755	2.05703e-67
ENPEP	PLXND1	0.755	2.03967e-67
ENPEP	FSCN1	0.755	2.12907e-67
ENPEP	NXN	0.755	2.10328e-67
ENPEP	NPR1	0.7549	2.21866e-67
ENPEP	HOMER1	0.7549	2.22773e-67
ENPEP	FAM162B	0.7549	2.23426e-67
ENPEP	CCSER2	0.7549	2.16406e-67
ENPEP	RP11-158I9.5	0.7549	2.15851e-67
ENPEP	XPNPEP2	0.7549	2.24471e-67
ENPEP	PPT1	0.7547	2.53936e-67
ENPEP	ESYT1	0.7547	2.47898e-67
ENPEP	FAM171B	0.7546	2.63198e-67
ENPEP	SPEG	0.7546	2.66812e-67
ENPEP	GRIK5	0.7546	2.58976e-67
ENPEP	BHLHE22	0.7545	2.74786e-67
ENPEP	MAP3K12	0.7545	2.89931e-67
ENPEP	CCDC92	0.7545	2.7722e-67
ENPEP	MEIS2	0.7545	2.85828e-67
ENPEP	AP000473.8	0.7545	2.88538e-67
ENPEP	PRICKLE1	0.7544	2.98214e-67
ENPEP	RP4-621F18.2	0.7542	3.40923e-67
ENPEP	TBX18	0.7542	3.39047e-67
ENPEP	ACAD11	0.7541	3.57914e-67
ENPEP	TRIM69	0.7541	3.63021e-67
ENPEP	NLGN4X	0.7541	3.63802e-67
ENPEP	RP11-1334A24.5	0.754	3.95936e-67
ENPEP	DNM1L	0.754	3.85623e-67
ENPEP	SFRP2	0.7539	4.18125e-67
ENPEP	THBS4	0.7539	4.03995e-67
ENPEP	MYOF	0.7539	4.25265e-67
ENPEP	NPAS4	0.7539	4.06227e-67
ENPEP	HDAC7	0.7539	4.10799e-67
ENPEP	RAB12	0.7539	4.06206e-67
ENPEP	PLEKHH2	0.7538	4.29289e-67
ENPEP	HOXD3	0.7537	4.80205e-67
ENPEP	PHLPP2	0.7537	4.57267e-67
ENPEP	KIAA1328	0.7537	4.70695e-67
ENPEP	ADAMTS10	0.7537	4.69482e-67
ENPEP	TGFBR1	0.7536	4.90972e-67
ENPEP	GSTM5	0.7535	5.37419e-67
ENPEP	ADD2	0.7535	5.17845e-67
ENPEP	HOXA4	0.7535	5.33209e-67
ENPEP	HOXB3	0.7535	5.16005e-67
ENPEP	STK3	0.7534	5.59947e-67
ENPEP	INVS	0.7534	5.46882e-67
ENPEP	UBE2Q2	0.7534	5.59657e-67
ENPEP	SAMD14	0.7533	6.1065e-67
ENPEP	UST	0.7532	6.46613e-67
ENPEP	DYNC1I1	0.7532	6.49702e-67
ENPEP	DAAM1	0.7532	6.53582e-67
ENPEP	CAST	0.7531	6.94178e-67
ENPEP	C14orf132	0.7531	6.66001e-67
ENPEP	AC098614.2	0.753	7.24401e-67
ENPEP	WNT11	0.753	7.01684e-67
ENPEP	C3	0.753	7.24497e-67
ENPEP	NUCKS1	0.7529	7.55129e-67
ENPEP	CNPY4	0.7529	7.76169e-67
ENPEP	CADM1	0.7529	7.89033e-67
ENPEP	MAPK4	0.7528	8.30332e-67
ENPEP	LIMS1	0.7527	8.60136e-67
ENPEP	TRIP6	0.7527	8.75394e-67
ENPEP	CIB2	0.7527	8.50069e-67
ENPEP	AOC4P	0.7527	8.6123e-67
ENPEP	HSPA12B	0.7527	8.48845e-67
ENPEP	PYGM	0.7526	9.46783e-67
ENPEP	ZFP1	0.7526	9.51894e-67
ENPEP	KIAA0355	0.7526	9.44716e-67
ENPEP	LINC01697	0.7526	9.07358e-67
ENPEP	FRZB	0.7525	1.0165e-66
ENPEP	PKDCC	0.7524	1.04308e-66
ENPEP	GPR173	0.7524	1.01771e-66
ENPEP	PLXNB3	0.7524	1.05493e-66
ENPEP	ADPRH	0.7523	1.12664e-66
ENPEP	HAPLN3	0.7523	1.0898e-66
ENPEP	ZNHIT6	0.7522	1.18381e-66
ENPEP	SRSF3	0.7522	1.17433e-66
ENPEP	TRPM6	0.7522	1.15575e-66
ENPEP	EHBP1L1	0.7522	1.17144e-66
ENPEP	ZNF542P	0.7522	1.1901e-66
ENPEP	PALD1	0.7521	1.25141e-66
ENPEP	MORF4L2	0.7521	1.26462e-66
ENPEP	SPSB4	0.752	1.35706e-66
ENPEP	MMP14	0.752	1.36151e-66
ENPEP	MAP6	0.7519	1.47373e-66
ENPEP	CHRDL1	0.7519	1.41486e-66
ENPEP	TMEM237	0.7518	1.52132e-66
ENPEP	NXPE3	0.7516	1.75165e-66
ENPEP	RUNX1T1	0.7516	1.77489e-66
ENPEP	C11orf84	0.7515	1.81967e-66
ENPEP	PLA2G4C	0.7514	1.90887e-66
ENPEP	GBP1	0.7513	2.05638e-66
ENPEP	TRA2B	0.7513	2.05839e-66
ENPEP	RPRD1A	0.7513	2.0482e-66
ENPEP	LGI4	0.7513	2.02739e-66
ENPEP	SLAIN2	0.7512	2.26191e-66
ENPEP	PTCH2	0.7511	2.37823e-66
ENPEP	BLVRA	0.7511	2.39301e-66
ENPEP	SHISA9	0.7511	2.3077e-66
ENPEP	DES	0.751	2.46449e-66
ENPEP	CASD1	0.751	2.46402e-66
ENPEP	ROR2	0.751	2.51219e-66
ENPEP	TEAD1	0.751	2.54192e-66
ENPEP	RGS10	0.7509	2.64887e-66
ENPEP	TTYH2	0.7509	2.58736e-66
ENPEP	ADARB1	0.7509	2.66248e-66
ENPEP	VCAM1	0.7508	2.76721e-66
ENPEP	PGM5	0.7508	2.90316e-66
ENPEP	RBPJ	0.7507	3.07185e-66
ENPEP	GDAP1	0.7507	3.09325e-66
ENPEP	RP11-92C4.6	0.7507	3.07952e-66
ENPEP	CEP126	0.7507	3.08029e-66
ENPEP	PARP11	0.7507	2.9345e-66
ENPEP	JDP2	0.7507	2.99842e-66
ENPEP	P3H3	0.7506	3.24098e-66
ENPEP	ADAMTS9-AS2	0.7505	3.47232e-66
ENPEP	AP4S1	0.7505	3.335e-66
ENPEP	SGCA	0.7504	3.50657e-66
ENPEP	WNT9A	0.7503	3.88316e-66
ENPEP	CMB9-22P13.1	0.7503	3.94472e-66
ENPEP	NAP1L1	0.7503	3.88038e-66
ENPEP	CHRD	0.7501	4.37687e-66
ENPEP	SPSB1	0.7499	4.97301e-66
ENPEP	UBE2V2	0.7499	4.76929e-66
ENPEP	VIPR2	0.7498	5.24202e-66
ENPEP	SCN2B	0.7498	5.27455e-66
ENPEP	GREM1	0.7498	5.16316e-66
ENPEP	MRGPRF-AS1	0.7497	5.4886e-66
ENPEP	CBR3	0.7496	5.86352e-66
ENPEP	RNF41	0.7495	6.44367e-66
ENPEP	IFI27L2	0.7495	6.13052e-66
ENPEP	PABPC5	0.7494	6.74394e-66
ENPEP	TCTN1	0.7493	7.11532e-66
ENPEP	ZFHX3	0.7493	7.23246e-66
ENPEP	GNAS	0.7493	6.92473e-66
ENPEP	NBDY	0.7493	6.92556e-66
ENPEP	MBNL2	0.7492	7.31801e-66
ENPEP	NBPF9	0.7491	7.93394e-66
ENPEP	DTX3	0.7491	8.24255e-66
ENPEP	LDOC1	0.7491	7.78362e-66
ENPEP	SMARCA2	0.749	8.25324e-66
ENPEP	EPC1	0.749	8.4537e-66
ENPEP	TPD52L2	0.749	8.37203e-66
ENPEP	SCRG1	0.7489	9.25957e-66
ENPEP	UBE2D1	0.7489	9.19379e-66
ENPEP	BCAT1	0.7489	8.84382e-66
ENPEP	CARMN	0.7488	9.77584e-66
ENPEP	DAPK3	0.7488	9.56573e-66
ENPEP	FAM131A	0.7487	1.02702e-65
ENPEP	NME4	0.7487	1.00328e-65
ENPEP	LSM14A	0.7487	1.03481e-65
ENPEP	ARHGAP29	0.7486	1.06045e-65
ENPEP	FLT4	0.7486	1.11402e-65
ENPEP	FBXO30	0.7486	1.10165e-65
ENPEP	RP3-428L16.2	0.7486	1.09751e-65
ENPEP	MAP4K5	0.7486	1.1126e-65
ENPEP	PTGES3L	0.7486	1.09706e-65
ENPEP	MAGED2	0.7486	1.10588e-65
ENPEP	NRBP1	0.7485	1.13266e-65
ENPEP	PTPRG	0.7485	1.16805e-65
ENPEP	WHAMMP2	0.7484	1.22633e-65
ENPEP	FOXD3-AS1	0.7483	1.31307e-65
ENPEP	ABTB2	0.7483	1.34158e-65
ENPEP	NTF3	0.7483	1.33443e-65
ENPEP	UHRF1BP1L	0.7483	1.27157e-65
ENPEP	FLT3LG	0.7483	1.3075e-65
ENPEP	PECAM1	0.7482	1.3588e-65
ENPEP	ABCA8	0.7482	1.40835e-65
ENPEP	IFFO1	0.7481	1.49002e-65
ENPEP	GABRE	0.7481	1.44476e-65
ENPEP	FAM69A	0.748	1.5845e-65
ENPEP	PLXNA4	0.748	1.54191e-65
ENPEP	IGF1	0.748	1.51927e-65
ENPEP	ALDH1B1	0.7479	1.70248e-65
ENPEP	KLHL20	0.7478	1.75032e-65
ENPEP	PLA2G4A	0.7478	1.7485e-65
ENPEP	CCDC69	0.7478	1.80698e-65
ENPEP	ANKRD6	0.7478	1.71805e-65
ENPEP	LL21NC02-21A1.1	0.7478	1.71359e-65
ENPEP	HDAC4	0.7477	1.88633e-65
ENPEP	AGTR1	0.7476	2.046e-65
ENPEP	FMNL3	0.7476	1.98604e-65
ENPEP	ISYNA1	0.7476	2.04345e-65
ENPEP	HNRNPA3	0.7472	2.60037e-65
ENPEP	ADGRL3	0.7472	2.57754e-65
ENPEP	FAM92A	0.7472	2.59388e-65
ENPEP	LRP12	0.7471	2.62861e-65
ENPEP	INPP5A	0.747	2.88615e-65
ENPEP	BMT2	0.7469	3.01732e-65
ENPEP	RLF	0.7467	3.44416e-65
ENPEP	ATL2	0.7467	3.51262e-65
ENPEP	KAT6A	0.7467	3.43705e-65
ENPEP	NGRN	0.7467	3.51256e-65
ENPEP	SV2B	0.7467	3.39678e-65
ENPEP	ATAD3C	0.7466	3.69964e-65
ENPEP	CPS1	0.7466	3.72088e-65
ENPEP	PCBP4	0.7466	3.62999e-65
ENPEP	HCG11	0.7466	3.65844e-65
ENPEP	YBX1	0.7465	3.99146e-65
ENPEP	GRB14	0.7464	4.23374e-65
ENPEP	MLLT10	0.7464	4.07771e-65
ENPEP	SMIM13	0.7463	4.28397e-65
ENPEP	PXN	0.7463	4.3527e-65
ENPEP	ANGPT2	0.7462	4.52337e-65
ENPEP	NUDT11	0.7462	4.63253e-65
ENPEP	LRCH3	0.7461	4.9373e-65
ENPEP	FOXC2	0.7461	4.82364e-65
ENPEP	ZFP82	0.7461	4.81249e-65
ENPEP	ADRA1D	0.746	5.12922e-65
ENPEP	PHF13	0.7459	5.40733e-65
ENPEP	RHOC	0.7459	5.57911e-65
ENPEP	PCDHGB2	0.7459	5.4666e-65
ENPEP	HMGN4	0.7459	5.58799e-65
ENPEP	DGKG	0.7458	6.04096e-65
ENPEP	ANGPT1	0.7458	5.79494e-65
ENPEP	PARD6G	0.7458	5.75952e-65
ENPEP	FHL3	0.7457	6.37817e-65
ENPEP	EIF4E3	0.7457	6.42619e-65
ENPEP	SH3KBP1	0.7457	6.29527e-65
ENPEP	LINC01160	0.7456	6.48605e-65
ENPEP	RP11-490M8.1	0.7456	6.82221e-65
ENPEP	FGF10-AS1	0.7456	6.80877e-65
ENPEP	EPDR1	0.7455	6.88802e-65
ENPEP	ARHGAP5	0.7455	7.16814e-65
ENPEP	ARHGAP17	0.7455	7.22099e-65
ENPEP	GPX8	0.7454	7.51472e-65
ENPEP	NOS3	0.7454	7.66705e-65
ENPEP	ZNF703	0.7454	7.31497e-65
ENPEP	LDB3	0.7454	7.61925e-65
ENPEP	ENTPD1-AS1	0.7452	8.51374e-65
ENPEP	TSHZ1	0.7452	8.51587e-65
ENPEP	RBMXL1	0.7451	9.17573e-65
ENPEP	HS6ST1	0.745	9.59868e-65
ENPEP	CDKN2D	0.745	9.33349e-65
ENPEP	COL9A3	0.745	9.81466e-65
ENPEP	FAM212B	0.7449	1.00239e-64
ENPEP	UBE2E1	0.7449	1.00625e-64
ENPEP	RARRES1	0.7449	1.01647e-64
ENPEP	STAU2	0.7448	1.05788e-64
ENPEP	SNX21	0.7448	1.06783e-64
ENPEP	FOXO1	0.7447	1.12927e-64
ENPEP	MATR3	0.7446	1.22451e-64
ENPEP	TMEM100	0.7446	1.24146e-64
ENPEP	SH3GL1	0.7446	1.18734e-64
ENPEP	VWA1	0.7444	1.40532e-64
ENPEP	B3GNT9	0.7444	1.37663e-64
ENPEP	ANKRD35	0.7443	1.42558e-64
ENPEP	RP11-696N14.1	0.7443	1.48263e-64
ENPEP	OR51E2	0.7443	1.44127e-64
ENPEP	DMPK	0.7443	1.42347e-64
ENPEP	ZC2HC1A	0.7442	1.5395e-64
ENPEP	CACNA1C	0.7442	1.50007e-64
ENPEP	IFT81	0.7442	1.56063e-64
ENPEP	STARD8	0.7442	1.51196e-64
ENPEP	KIF1B	0.7441	1.62114e-64
ENPEP	ST6GALNAC3	0.7441	1.6657e-64
ENPEP	NAV1	0.7441	1.63851e-64
ENPEP	GAP43	0.7441	1.61857e-64
ENPEP	RTN1	0.7441	1.64241e-64
ENPEP	SRP14	0.7441	1.61085e-64
ENPEP	ADAMTSL4	0.744	1.74101e-64
ENPEP	RP11-506B6.6	0.744	1.73864e-64
ENPEP	PLEKHA2	0.744	1.71004e-64
ENPEP	EXT2	0.744	1.72544e-64
ENPEP	SCN1B	0.744	1.6962e-64
ENPEP	ARL10	0.7439	1.83211e-64
ENPEP	ZNF853	0.7439	1.886e-64
ENPEP	BTBD19	0.7438	1.95935e-64
ENPEP	IGSF11	0.7437	2.10441e-64
ENPEP	FXYD2	0.7437	2.11484e-64
ENPEP	DNM3OS	0.7436	2.24284e-64
ENPEP	RYK	0.7436	2.23946e-64
ENPEP	CCDC74A	0.7435	2.29706e-64
ENPEP	PFDN1	0.7435	2.38005e-64
ENPEP	DNAJC12	0.7435	2.40895e-64
ENPEP	ZNF654	0.7434	2.54515e-64
ENPEP	FRMPD3	0.7434	2.52027e-64
ENPEP	FAM172A	0.7433	2.70993e-64
ENPEP	MGAT4C	0.7433	2.66844e-64
ENPEP	HOXB4	0.7433	2.68173e-64
ENPEP	ATP11C	0.7433	2.63155e-64
ENPEP	MPZ	0.7432	2.85358e-64
ENPEP	SENP6	0.7432	2.85676e-64
ENPEP	PRRG1	0.7432	2.7955e-64
ENPEP	KIAA0922	0.7431	2.93239e-64
ENPEP	CMYA5	0.7431	2.88944e-64
ENPEP	ZEB1-AS1	0.7431	2.90612e-64
ENPEP	BST2	0.7431	2.8831e-64
ENPEP	TCEAL1	0.7431	3.01152e-64
ENPEP	NENF	0.743	3.14546e-64
ENPEP	ARMC9	0.7428	3.52395e-64
ENPEP	KBTBD2	0.7427	3.82566e-64
ENPEP	NDUFA4L2	0.7427	3.76965e-64
ENPEP	PPP3R1	0.7426	3.906e-64
ENPEP	POLR3G	0.7426	4.08881e-64
ENPEP	TTLL7	0.7425	4.11137e-64
ENPEP	MAB21L1	0.7425	4.26509e-64
ENPEP	RPL23AP82	0.7425	4.19286e-64
ENPEP	CD99L2	0.7425	4.19457e-64
ENPEP	CHST14	0.7424	4.53734e-64
ENPEP	SLC30A4	0.7424	4.41823e-64
ENPEP	CYGB	0.7424	4.50469e-64
ENPEP	LINC00578	0.7423	4.82567e-64
ENPEP	ADAMTS5	0.7423	4.85388e-64
ENPEP	RP11-182J1.14	0.7421	5.44272e-64
ENPEP	BRSK1	0.7421	5.27062e-64
ENPEP	AC004540.5	0.742	5.56151e-64
ENPEP	RAP1B	0.742	5.68885e-64
ENPEP	CSNK1A1	0.7419	6.15099e-64
ENPEP	CPVL	0.7418	6.33028e-64
ENPEP	SPOP	0.7418	6.56204e-64
ENPEP	TMEFF1	0.7417	6.82089e-64
ENPEP	PPP1R12C	0.7417	6.63775e-64
ENPEP	ZNF273	0.7416	7.29531e-64
ENPEP	TBC1D12	0.7416	7.21799e-64
ENPEP	CDC42EP2	0.7416	7.23934e-64
ENPEP	GNAL	0.7416	7.21952e-64
ENPEP	2005-09-01	0.7416	7.1234e-64
ENPEP	MAST2	0.7415	7.85691e-64
ENPEP	CALCRL	0.7414	8.18257e-64
ENPEP	KCNH2	0.7414	8.1728e-64
ENPEP	EXOC5	0.7414	8.2775e-64
ENPEP	SMARCA1	0.7414	8.26083e-64
ENPEP	SPP1	0.7413	8.84177e-64
ENPEP	PANX1	0.7413	8.6042e-64
ENPEP	SETD7	0.7412	9.32969e-64
ENPEP	KCND2	0.7412	8.91757e-64
ENPEP	HOXB5	0.7412	9.06317e-64
ENPEP	CWC22	0.7411	9.76466e-64
ENPEP	CWC27	0.741	1.00872e-63
ENPEP	PMP2	0.741	1.01519e-63
ENPEP	HPD	0.741	1.0365e-63
ENPEP	EFEMP1	0.7409	1.06539e-63
ENPEP	SCN3B	0.7409	1.10868e-63
ENPEP	SRGAP2B	0.7408	1.16366e-63
ENPEP	YEATS2	0.7408	1.13521e-63
ENPEP	EDIL3	0.7407	1.22337e-63
ENPEP	DYNC2H1	0.7407	1.19411e-63
ENPEP	SHANK1	0.7407	1.19389e-63
ENPEP	HNRNPLL	0.7405	1.36905e-63
ENPEP	BARX1	0.7405	1.38189e-63
ENPEP	ARIH1	0.7405	1.35211e-63
ENPEP	AIG1	0.7404	1.47125e-63
ENPEP	PRPF38A	0.7403	1.5715e-63
ENPEP	EFR3A	0.7403	1.51257e-63
ENPEP	FLI1	0.7403	1.54467e-63
ENPEP	EMILIN2	0.7403	1.58843e-63
ENPEP	ST3GAL5	0.7402	1.60992e-63
ENPEP	MINDY2	0.7402	1.60733e-63
ENPEP	MAP3K3	0.7402	1.65416e-63
ENPEP	VAMP3	0.7401	1.71935e-63
ENPEP	UBE2W	0.7401	1.6894e-63
ENPEP	SAR1A	0.7401	1.71109e-63
ENPEP	VGLL4	0.74	1.88277e-63
ENPEP	SLC24A3	0.74	1.87695e-63
ENPEP	SBF2	0.7399	1.93759e-63
ENPEP	TMEM35B	0.7398	2.06712e-63
ENPEP	CD200	0.7398	2.08967e-63
ENPEP	FCHSD2	0.7397	2.24081e-63
ENPEP	TRPV2	0.7397	2.16631e-63
ENPEP	CMTM5	0.7396	2.29685e-63
ENPEP	LINC00242	0.7395	2.5237e-63
ENPEP	CCL21	0.7395	2.4608e-63
ENPEP	TCF12	0.7394	2.62405e-63
ENPEP	ZFP92	0.7394	2.64352e-63
ENPEP	ADAM32	0.7393	2.84723e-63
ENPEP	MED21	0.7393	2.70539e-63
ENPEP	NXT1	0.7393	2.75593e-63
ENPEP	ZNF644	0.7392	3.03035e-63
ENPEP	RGS7BP	0.7392	2.9882e-63
ENPEP	RAB11FIP3	0.7392	2.97574e-63
ENPEP	RND2	0.7392	2.92925e-63
ENPEP	OSR1	0.7391	3.16228e-63
ENPEP	KDELC1	0.7391	3.06443e-63
ENPEP	NTAN1	0.7391	3.17717e-63
ENPEP	ZNF614	0.7391	3.10091e-63
ENPEP	TNFRSF1A	0.739	3.32161e-63
ENPEP	ARHGAP22	0.7389	3.4685e-63
ENPEP	KCNT2	0.7388	3.66514e-63
ENPEP	MYO9A	0.7388	3.82541e-63
ENPEP	KCNMA1	0.7387	3.931e-63
ENPEP	GZF1	0.7387	3.95701e-63
ENPEP	TFPI2	0.7386	4.22569e-63
ENPEP	NAV2	0.7386	4.17064e-63
ENPEP	S100A13	0.7385	4.31455e-63
ENPEP	2003-03-01	0.7385	4.5022e-63
ENPEP	PRIMA1	0.7385	4.54861e-63
ENPEP	PARM1	0.7384	4.70474e-63
ENPEP	LATS1	0.7384	4.6744e-63
ENPEP	FAM181B	0.7384	4.72935e-63
ENPEP	NFATC4	0.7384	4.55948e-63
ENPEP	RASD2	0.7384	4.80798e-63
ENPEP	HOXA2	0.7383	4.8904e-63
ENPEP	KIDINS220	0.7382	5.29225e-63
ENPEP	C8orf88	0.7382	5.34813e-63
ENPEP	KIAA0930	0.7382	5.29636e-63
ENPEP	PCDHGB4	0.7381	5.69773e-63
ENPEP	RNF38	0.738	5.7744e-63
ENPEP	TDRP	0.7379	6.15132e-63
ENPEP	STAT5A	0.7379	6.11875e-63
ENPEP	DEFB124	0.7379	6.35117e-63
ENPEP	LINC01266	0.7378	6.47745e-63
ENPEP	MIER1	0.7377	6.94326e-63
ENPEP	CCDC81	0.7377	7.14065e-63
ENPEP	GTDC1	0.7375	8.0433e-63
ENPEP	HDAC9	0.7375	8.09435e-63
ENPEP	PLPPR2	0.7375	7.72277e-63
ENPEP	TMEM35A	0.7375	7.92518e-63
ENPEP	C1orf123	0.7374	8.34099e-63
ENPEP	RGS2	0.7374	8.24527e-63
ENPEP	DENND6A	0.7373	9.01297e-63
ENPEP	CNTN1	0.7373	8.95585e-63
ENPEP	CFD	0.7373	8.79058e-63
ENPEP	TMEM59L	0.7373	8.87724e-63
ENPEP	RNF24	0.7373	8.78719e-63
ENPEP	RCAN1	0.7373	8.80823e-63
ENPEP	PCOLCE2	0.7372	9.39776e-63
ENPEP	MRFAP1	0.7372	9.51502e-63
ENPEP	RP11-815I9.4	0.7372	9.66371e-63
ENPEP	SEMA6A	0.737	1.04904e-62
ENPEP	STX6	0.7369	1.12677e-62
ENPEP	PCGF5	0.7369	1.146e-62
ENPEP	GNB1	0.7368	1.19833e-62
ENPEP	MOB1B	0.7368	1.17619e-62
ENPEP	PHF2	0.7367	1.23949e-62
ENPEP	ZMYM5	0.7367	1.28028e-62
ENPEP	GPRASP1	0.7367	1.25696e-62
ENPEP	C3orf14	0.7366	1.30913e-62
ENPEP	SLC26A2	0.7366	1.29296e-62
ENPEP	PCDHGB3	0.7365	1.40633e-62
ENPEP	2007-03-01	0.7364	1.48606e-62
ENPEP	SERPINB9	0.7364	1.5178e-62
ENPEP	SMOC2	0.7364	1.49741e-62
ENPEP	PCNX1	0.7364	1.50441e-62
ENPEP	TEX41	0.7363	1.60962e-62
ENPEP	PDCD1LG2	0.7363	1.57387e-62
ENPEP	EMX2OS	0.7363	1.59761e-62
ENPEP	ARPP19	0.7363	1.62059e-62
ENPEP	LRRC49	0.7362	1.70879e-62
ENPEP	EOGT	0.7361	1.79814e-62
ENPEP	BBX	0.7361	1.7255e-62
ENPEP	SYNE3	0.736	1.89867e-62
ENPEP	DMWD	0.736	1.83444e-62
ENPEP	LBH	0.7359	1.96164e-62
ENPEP	F2RL2	0.7359	1.9853e-62
ENPEP	PCDHGA7	0.7359	1.97991e-62
ENPEP	GS1-124K5.12	0.7359	1.98482e-62
ENPEP	ANKRD40	0.7359	1.9356e-62
ENPEP	JMJD6	0.7359	1.97654e-62
ENPEP	FEZ2	0.7358	2.1499e-62
ENPEP	MEGF10	0.7358	2.09317e-62
ENPEP	ZFYVE16	0.7357	2.22281e-62
ENPEP	HUS1	0.7357	2.17004e-62
ENPEP	FAT3	0.7357	2.29131e-62
ENPEP	CYS1	0.7356	2.41316e-62
ENPEP	PNMAL2	0.7355	2.55187e-62
ENPEP	LPL	0.7354	2.69315e-62
ENPEP	TMEM130	0.7353	2.85729e-62
ENPEP	RABEP1	0.7353	2.80098e-62
ENPEP	HIPK3	0.7352	2.93773e-62
ENPEP	GPRASP2	0.7352	2.90277e-62
ENPEP	IL4R	0.7351	3.15373e-62
ENPEP	HOXB6	0.7351	3.07586e-62
ENPEP	TCF15	0.7351	3.21495e-62
ENPEP	DNAJC8	0.735	3.39795e-62
ENPEP	EXOC6B	0.735	3.37678e-62
ENPEP	GPR156	0.735	3.35384e-62
ENPEP	WHAMMP3	0.735	3.41237e-62
ENPEP	C16orf72	0.735	3.33394e-62
ENPEP	RPS6KA3	0.735	3.34536e-62
ENPEP	STK40	0.7349	3.57854e-62
ENPEP	CSNK1E	0.7349	3.4377e-62
ENPEP	HFM1	0.7348	3.66532e-62
ENPEP	UIMC1	0.7348	3.67015e-62
ENPEP	IGFBP6	0.7348	3.79796e-62
ENPEP	LINC01198	0.7348	3.68124e-62
ENPEP	ZFYVE21	0.7348	3.80629e-62
ENPEP	CYB5R3	0.7348	3.79849e-62
ENPEP	CTNNA3	0.7347	3.86449e-62
ENPEP	PLBD2	0.7347	3.87135e-62
ENPEP	CMKLR1	0.7346	4.28506e-62
ENPEP	HTR2A	0.7346	4.18872e-62
ENPEP	NEXN	0.7345	4.45518e-62
ENPEP	PTGES3P1	0.7345	4.43693e-62
ENPEP	LYPD5	0.7345	4.37293e-62
ENPEP	SNRNP27	0.7344	4.69678e-62
ENPEP	PDE2A	0.7344	4.69356e-62
ENPEP	DIMT1	0.7343	5.06912e-62
ENPEP	BEST1	0.7343	4.97138e-62
ENPEP	CTXN1	0.7343	5.07534e-62
ENPEP	HACE1	0.7342	5.35168e-62
ENPEP	TEK	0.7342	5.13169e-62
ENPEP	SLC15A3	0.7342	5.13679e-62
ENPEP	GTF2F2	0.7341	5.51946e-62
ENPEP	RARA-AS1	0.7341	5.60956e-62
ENPEP	PRKD3	0.734	5.87334e-62
ENPEP	CTNNB1	0.734	6.00815e-62
ENPEP	GPM6A	0.7339	6.11197e-62
ENPEP	ELOVL4	0.7339	6.34483e-62
ENPEP	PCDHGC5	0.7338	6.49252e-62
ENPEP	AKIRIN2	0.7338	6.59382e-62
ENPEP	EID3	0.7338	6.68312e-62
ENPEP	PLCD4	0.7337	7.11649e-62
ENPEP	KLHL42	0.7337	7.18666e-62
ENPEP	KSR1	0.7337	6.95839e-62
ENPEP	ZYG11B	0.7336	7.35402e-62
ENPEP	ETV1	0.7336	7.19533e-62
ENPEP	YAF2	0.7336	7.30078e-62
ENPEP	ANKRD13B	0.7336	7.55183e-62
ENPEP	ARNT	0.7335	7.61882e-62
ENPEP	CRTAC1	0.7335	7.9395e-62
ENPEP	CCDC184	0.7335	7.94477e-62
ENPEP	USP31	0.7335	7.65289e-62
ENPEP	TBKBP1	0.7335	7.62011e-62
ENPEP	ITSN1	0.7335	7.89366e-62
ENPEP	PARVB	0.7335	7.94061e-62
ENPEP	NTNG1	0.7334	8.13368e-62
ENPEP	KCNIP1	0.7334	8.26702e-62
ENPEP	PRR16	0.7333	8.5496e-62
ENPEP	ZNF34	0.7333	8.55621e-62
ENPEP	ATP6V0A1	0.7332	9.04418e-62
ENPEP	PXK	0.7331	1.00661e-61
ENPEP	PDZRN3	0.7331	9.7888e-62
ENPEP	GRID1	0.7331	9.68146e-62
ENPEP	PKD1	0.733	1.05762e-61
ENPEP	PPP1R2	0.7329	1.09347e-61
ENPEP	PCDHB5	0.7329	1.09216e-61
ENPEP	PFDN2	0.7328	1.15674e-61
ENPEP	PTPN13	0.7328	1.18989e-61
ENPEP	RP11-358D17.2	0.7328	1.17229e-61
ENPEP	ARMC2	0.7328	1.1654e-61
ENPEP	TCEAL4	0.7328	1.13491e-61
ENPEP	DYRK3	0.7327	1.23376e-61
ENPEP	PBX3	0.7327	1.2351e-61
ENPEP	WTIP	0.7327	1.20067e-61
ENPEP	GUK1	0.7326	1.33581e-61
ENPEP	ATP8B4	0.7326	1.31694e-61
ENPEP	NEFH	0.7326	1.33825e-61
ENPEP	SLC4A3	0.7325	1.39064e-61
ENPEP	LINC00989	0.7325	1.36612e-61
ENPEP	ATF7	0.7325	1.37979e-61
ENPEP	THBS1	0.7325	1.3857e-61
ENPEP	PRELID3A	0.7325	1.40347e-61
ENPEP	LBR	0.7324	1.47568e-61
ENPEP	FAM120C	0.7324	1.49384e-61
ENPEP	CTTNBP2	0.7323	1.5156e-61
ENPEP	WNK1	0.7323	1.51438e-61
ENPEP	ASB2	0.7323	1.56646e-61
ENPEP	GNB5	0.7323	1.5092e-61
ENPEP	RFTN2	0.7322	1.64027e-61
ENPEP	CAND2	0.7322	1.63192e-61
ENPEP	HILS1	0.7322	1.6729e-61
ENPEP	AKTIP	0.7321	1.71882e-61
ENPEP	CCDC8	0.7321	1.71702e-61
ENPEP	KIF2A	0.732	1.81563e-61
ENPEP	PPP2CB	0.732	1.86352e-61
ENPEP	CWF19L2	0.732	1.87341e-61
ENPEP	TANGO6	0.732	1.84141e-61
ENPEP	SVBP	0.7319	1.97674e-61
ENPEP	ZCCHC2	0.7319	1.9244e-61
ENPEP	KAZN	0.7317	2.14484e-61
ENPEP	CD302	0.7317	2.17784e-61
ENPEP	RORB	0.7315	2.49377e-61
ENPEP	CCDC85B	0.7315	2.40188e-61
ENPEP	CSDC2	0.7315	2.40088e-61
ENPEP	EFR3B	0.7314	2.53036e-61
ENPEP	GFOD1	0.7314	2.55949e-61
ENPEP	BDKRB1	0.7314	2.53253e-61
ENPEP	PHF20L1	0.7313	2.6462e-61
ENPEP	PML	0.7313	2.78117e-61
ENPEP	C3orf58	0.7312	2.91335e-61
ENPEP	ELOVL2	0.7312	2.82434e-61
ENPEP	CCDC136	0.7312	2.88994e-61
ENPEP	TMX4	0.7312	2.90549e-61
ENPEP	ANAPC10	0.7311	3.10882e-61
ENPEP	RHBDL3	0.7311	3.01795e-61
ENPEP	RP11-429G19.3	0.731	3.29822e-61
ENPEP	PLA2R1	0.7309	3.3969e-61
ENPEP	ZDBF2	0.7309	3.37902e-61
ENPEP	ADRA2C	0.7309	3.32637e-61
ENPEP	SKP1	0.7309	3.45103e-61
ENPEP	UBAP1	0.7309	3.46406e-61
ENPEP	CNNM1	0.7309	3.44656e-61
ENPEP	C20orf166-AS1	0.7309	3.47705e-61
ENPEP	HLX	0.7307	3.70677e-61
ENPEP	TTL	0.7307	3.71255e-61
ENPEP	GABRA2	0.7307	3.88629e-61
ENPEP	PHYHIP	0.7307	3.87172e-61
ENPEP	CNOT2	0.7307	3.88543e-61
ENPEP	PCNX4	0.7307	3.70843e-61
ENPEP	MTCL1	0.7307	3.83807e-61
ENPEP	RP11-400K9.4	0.7306	3.99266e-61
ENPEP	SORBS1	0.7306	3.9147e-61
ENPEP	CLSTN1	0.7305	4.28439e-61
ENPEP	NKIRAS1	0.7305	4.14266e-61
ENPEP	RP9P	0.7305	4.19853e-61
ENPEP	PAMR1	0.7305	4.34909e-61
ENPEP	CPEB1	0.7305	4.34699e-61
ENPEP	METTL8	0.7304	4.5829e-61
ENPEP	RNF216	0.7304	4.47398e-61
ENPEP	TRIO	0.7303	4.82659e-61
ENPEP	NOX4	0.7303	4.68628e-61
ENPEP	CDON	0.7303	4.70135e-61
ENPEP	LINC01828	0.7302	4.91331e-61
ENPEP	MAP3K20-AS1	0.7302	5.15042e-61
ENPEP	SDPR	0.7302	5.02006e-61
ENPEP	CBX6	0.7302	5.05773e-61
ENPEP	PRDM8	0.73	5.75522e-61
ENPEP	FAM66C	0.73	5.75877e-61
ENPEP	TBL1X	0.73	5.65327e-61
ENPEP	FGF18	0.7299	6.05093e-61
ENPEP	VPS37A	0.7299	5.82572e-61
ENPEP	SOX6	0.7299	5.90637e-61
ENPEP	COL4A2-AS2	0.7299	5.80111e-61
ENPEP	SOX15	0.7299	5.82639e-61
ENPEP	GABBR1	0.7298	6.30007e-61
ENPEP	ERCC6L2	0.7298	6.13334e-61
ENPEP	ACTA2-AS1	0.7298	6.30107e-61
ENPEP	SH3PXD2B	0.7297	6.5379e-61
ENPEP	PLOD2	0.7296	7.04126e-61
ENPEP	RP11-817I4.2	0.7296	6.99942e-61
ENPEP	POLR2M	0.7295	7.40501e-61
ENPEP	GRIN2A	0.7295	7.53482e-61
ENPEP	ABLIM2	0.7294	8.01287e-61
ENPEP	GAS1	0.7294	7.84004e-61
ENPEP	LDHA	0.7293	8.26971e-61
ENPEP	ZBTB38	0.7292	8.58174e-61
ENPEP	PDE8B	0.7292	8.56385e-61
ENPEP	PCDHGB5	0.7292	8.66224e-61
ENPEP	NIPAL4	0.7292	8.69284e-61
ENPEP	C5AR1	0.7292	8.86646e-61
ENPEP	PTGDS	0.7291	9.32427e-61
ENPEP	CCDC116	0.7291	9.48956e-61
ENPEP	IL17B	0.729	9.62321e-61
ENPEP	SCRN1	0.729	9.62869e-61
ENPEP	CNP	0.729	9.87164e-61
ENPEP	ISM1	0.729	9.60524e-61
ENPEP	YY1AP1	0.7289	1.02026e-60
ENPEP	COLGALT2	0.7289	1.06053e-60
ENPEP	NCK2	0.7289	1.04095e-60
ENPEP	ZNF639	0.7289	1.05988e-60
ENPEP	TNFAIP8	0.7289	1.04381e-60
ENPEP	LY6E	0.7289	1.04319e-60
ENPEP	RAB30	0.7289	1.05113e-60
ENPEP	AC053503.6	0.7288	1.10789e-60
ENPEP	ADAMTS6	0.7288	1.08616e-60
ENPEP	TTC26	0.7288	1.08939e-60
ENPEP	ZBTB10	0.7288	1.093e-60
ENPEP	LYVE1	0.7288	1.08148e-60
ENPEP	S100A10	0.7287	1.17608e-60
ENPEP	IL15	0.7287	1.1669e-60
ENPEP	PRRT4	0.7286	1.25252e-60
ENPEP	DDX6	0.7286	1.2212e-60
ENPEP	CAPZB	0.7285	1.2722e-60
ENPEP	MLLT11	0.7285	1.27638e-60
ENPEP	EPC2	0.7285	1.27815e-60
ENPEP	GFRA2	0.7285	1.31395e-60
ENPEP	YPEL4	0.7285	1.30327e-60
ENPEP	COL4A6	0.7285	1.27483e-60
ENPEP	LMOD1	0.7284	1.3754e-60
ENPEP	PCDH7	0.7284	1.36653e-60
ENPEP	RP11-461O7.1	0.7284	1.41084e-60
ENPEP	NXPH3	0.7284	1.35307e-60
ENPEP	RP11-861E21.2	0.7284	1.35e-60
ENPEP	AC007283.4	0.7283	1.47762e-60
ENPEP	PAPLN	0.7283	1.42542e-60
ENPEP	LRP3	0.7283	1.44941e-60
ENPEP	TBCB	0.7283	1.42511e-60
ENPEP	PRKAR2B	0.7282	1.57279e-60
ENPEP	ABL2	0.7281	1.6367e-60
ENPEP	DCP1A	0.728	1.73143e-60
ENPEP	ANKS1A	0.728	1.73243e-60
ENPEP	FHL5	0.728	1.71347e-60
ENPEP	TMEM74	0.728	1.72589e-60
ENPEP	SRGN	0.728	1.70298e-60
ENPEP	EMP2	0.728	1.72617e-60
ENPEP	LRRC34	0.7279	1.78523e-60
ENPEP	RP11-517I3.2	0.7279	1.80617e-60
ENPEP	NRM	0.7279	1.7789e-60
ENPEP	RP4-613B23.1	0.7278	1.96823e-60
ENPEP	SERINC1	0.7278	1.93055e-60
ENPEP	FAXC	0.7277	2.06156e-60
ENPEP	FAM220A	0.7277	2.0238e-60
ENPEP	ZCCHC5	0.7277	1.98799e-60
ENPEP	PCDHGA4	0.7276	2.16933e-60
ENPEP	PLEKHG1	0.7276	2.18354e-60
[truncated: 8,705 more rows]

## Sheet: Small intestine
target_gene	correlated_gene	correlation	pval
ENPEP	ENPEP	1	0
ENPEP	SLC3A1	0.9682	3.05666e-113
ENPEP	ACE2	0.9653	8.28696e-110
ENPEP	MEP1A	0.9651	1.39229e-109
ENPEP	ANPEP	0.9636	6.72096e-108
ENPEP	MEP1B	0.9631	2.08633e-107
ENPEP	PLA2G12B	0.9611	2.65789e-105
ENPEP	DPP4	0.9609	3.75842e-105
ENPEP	ALDOB	0.9593	1.49905e-103
ENPEP	SLC5A1	0.9592	1.92086e-103
ENPEP	CES2	0.959	3.38288e-103
ENPEP	HHLA2	0.9579	3.57923e-102
ENPEP	HNF4G	0.9575	8.61339e-102
ENPEP	SI	0.957	2.35953e-101
ENPEP	PRAP1	0.9561	1.33973e-100
ENPEP	LRRC19	0.9553	7.76489e-100
ENPEP	EPB41L4B	0.9541	8.46685e-99
ENPEP	SLC10A2	0.9538	1.64484e-98
ENPEP	OIT3	0.9537	1.83772e-98
ENPEP	SLC2A2	0.953	7.20933e-98
ENPEP	MGAM	0.9529	9.19444e-98
ENPEP	TMIGD1	0.9529	9.2833e-98
ENPEP	SCIN	0.9528	9.71087e-98
ENPEP	TUBAL3	0.9528	9.59058e-98
ENPEP	CYP2C18	0.9528	1.08949e-97
ENPEP	MME	0.9527	1.18389e-97
ENPEP	CDHR5	0.9522	3.22549e-97
ENPEP	A1CF	0.951	3.17959e-96
ENPEP	CDHR2	0.95	1.83049e-95
ENPEP	APOB	0.9497	2.98876e-95
ENPEP	SLC1A1	0.9497	3.42301e-95
ENPEP	MS4A8	0.9495	4.48018e-95
ENPEP	TMEM253	0.9495	5.00748e-95
ENPEP	DPEP1	0.9494	5.68433e-95
ENPEP	GUCA2A	0.9492	7.86574e-95
ENPEP	MYO1A	0.9488	1.6862e-94
ENPEP	SLC15A1	0.9487	1.94167e-94
ENPEP	TMEM236	0.9486	2.09101e-94
ENPEP	PLS1	0.9485	2.86997e-94
ENPEP	PTPRH	0.9484	3.11441e-94
ENPEP	AOC1	0.9481	5.01471e-94
ENPEP	PBLD	0.948	6.16846e-94
ENPEP	GDA	0.9477	1.07008e-93
ENPEP	TREH	0.9477	1.05743e-93
ENPEP	MIA2	0.9476	1.34907e-93
ENPEP	GUCY2C	0.9474	1.7578e-93
ENPEP	UGT2A3	0.9472	2.37407e-93
ENPEP	TM6SF2	0.9472	2.49604e-93
ENPEP	CDH17	0.9466	7.55898e-93
ENPEP	SOWAHA	0.9464	9.72183e-93
ENPEP	APOBEC1	0.9461	1.52292e-92
ENPEP	MARVELD3	0.9461	1.56792e-92
ENPEP	IYD	0.9459	2.21028e-92
ENPEP	ANKS4B	0.9456	3.93813e-92
ENPEP	SLC6A4	0.9456	4.02518e-92
ENPEP	SDCBP2	0.9456	3.92869e-92
ENPEP	CLRN3	0.9452	6.90959e-92
ENPEP	NR1I2	0.9444	2.61524e-91
ENPEP	GBA3	0.944	4.78126e-91
ENPEP	SLC13A1	0.944	5.28779e-91
ENPEP	CDKN2B	0.9437	8.58592e-91
ENPEP	SLC6A19	0.943	2.45336e-90
ENPEP	MUC17	0.943	2.61831e-90
ENPEP	AC007182.6	0.943	2.6486e-90
ENPEP	TMEM92	0.943	2.45002e-90
ENPEP	TMEM82	0.9429	3.08724e-90
ENPEP	SMIM24	0.9427	3.69089e-90
ENPEP	SLC7A9	0.9425	5.54255e-90
ENPEP	PDZK1	0.9423	7.65718e-90
ENPEP	EPCAM	0.9423	7.41007e-90
ENPEP	TMC4	0.9419	1.41082e-89
ENPEP	ESPN	0.9416	2.16121e-89
ENPEP	TMEM45B	0.9412	4.11136e-89
ENPEP	FLJ22763	0.9411	4.52265e-89
ENPEP	MUC3A	0.9403	1.66443e-88
ENPEP	CGN	0.9402	1.76844e-88
ENPEP	SLC13A2	0.9399	2.97572e-88
ENPEP	PRSS8	0.9398	3.23422e-88
ENPEP	PRR15	0.9393	7.17206e-88
ENPEP	MALRD1	0.9392	7.78982e-88
ENPEP	MTTP	0.9385	2.34469e-87
ENPEP	NDFIP2	0.9381	4.21061e-87
ENPEP	ADGRG7	0.9379	5.44994e-87
ENPEP	REEP6	0.9378	6.11854e-87
ENPEP	RAB17	0.9374	1.10264e-86
ENPEP	LINC00483	0.9374	1.06851e-86
ENPEP	SLC26A3	0.9373	1.2246e-86
ENPEP	CXADR	0.9372	1.46345e-86
ENPEP	C1orf210	0.937	1.85777e-86
ENPEP	MYRFL	0.937	1.91196e-86
ENPEP	GDPD2	0.9369	2.29761e-86
ENPEP	IL22RA1	0.9368	2.4568e-86
ENPEP	C1orf106	0.9368	2.51327e-86
ENPEP	SLC23A1	0.9361	6.62182e-86
ENPEP	ENTPD8	0.936	7.62735e-86
ENPEP	KHK	0.9357	1.21964e-85
ENPEP	SLC51B	0.9357	1.29672e-85
ENPEP	ATP1A1	0.9356	1.43055e-85
ENPEP	MS4A10	0.9353	2.1652e-85
ENPEP	ZG16	0.9353	2.04392e-85
ENPEP	CREB3L3	0.9353	2.11661e-85
ENPEP	B3GALT5	0.9352	2.46924e-85
ENPEP	FADS6	0.9351	2.6901e-85
ENPEP	TM4SF5	0.935	3.01682e-85
ENPEP	PKIB	0.9347	4.59526e-85
ENPEP	CYP3A5	0.9347	5.19043e-85
ENPEP	AMN	0.9345	6.2341e-85
ENPEP	C1orf115	0.9343	8.43952e-85
ENPEP	XPNPEP2	0.9343	8.83746e-85
ENPEP	SLC17A4	0.9342	9.35881e-85
ENPEP	TINAG	0.9342	1.03126e-84
ENPEP	AGMO	0.9341	1.12832e-84
ENPEP	FER1L6	0.9339	1.42674e-84
ENPEP	MALL	0.9331	4.30656e-84
ENPEP	MISP	0.933	4.61539e-84
ENPEP	GOLT1A	0.9329	5.37808e-84
ENPEP	DSG2	0.9327	7.10755e-84
ENPEP	MYO5B	0.9327	7.09025e-84
ENPEP	USH1C	0.9323	1.1991e-83
ENPEP	TMEM37	0.9321	1.69221e-83
ENPEP	ALPI	0.9316	2.9332e-83
ENPEP	BTNL8	0.9315	3.31832e-83
ENPEP	CYP2J2	0.9312	5.51338e-83
ENPEP	MYH14	0.9312	4.90971e-83
ENPEP	SLC17A8	0.9305	1.29877e-82
ENPEP	PLEKHG6	0.9304	1.48064e-82
ENPEP	CDH1	0.9302	1.91149e-82
ENPEP	SULT1B1	0.9299	2.64995e-82
ENPEP	GPA33	0.9298	3.06433e-82
ENPEP	DHRS11	0.9297	3.46972e-82
ENPEP	IGSF23	0.9297	3.35372e-82
ENPEP	CEACAM20	0.9292	6.78318e-82
ENPEP	NAGS	0.9282	2.22589e-81
ENPEP	ACE	0.9281	2.60463e-81
ENPEP	PRSS3	0.9279	3.4386e-81
ENPEP	SLC5A12	0.9279	3.5216e-81
ENPEP	CYP2C19	0.9278	3.95228e-81
ENPEP	SERINC2	0.9271	9.44123e-81
ENPEP	RETSAT	0.9271	8.60777e-81
ENPEP	SLC6A20	0.9271	9.59012e-81
ENPEP	NGEF	0.9268	1.2446e-80
ENPEP	CYP2C9	0.9267	1.39598e-80
ENPEP	PKLR	0.9266	1.61408e-80
ENPEP	F2RL1	0.9266	1.56694e-80
ENPEP	RP11-116D2.1	0.9263	2.53383e-80
ENPEP	MTND4P20	0.9263	2.42626e-80
ENPEP	AGR3	0.9262	2.7287e-80
ENPEP	RNF128	0.9261	3.19101e-80
ENPEP	ABCG2	0.9259	3.67749e-80
ENPEP	FBP1	0.9258	4.48373e-80
ENPEP	SPINT1	0.9251	9.96349e-80
ENPEP	CYP4F2	0.9249	1.33088e-79
ENPEP	SLC5A9	0.9248	1.51532e-79
ENPEP	TMEM139	0.9246	1.85862e-79
ENPEP	SLC39A5	0.9246	1.89834e-79
ENPEP	CAPN13	0.9245	1.96504e-79
ENPEP	SLC44A4	0.9243	2.49914e-79
ENPEP	HAPLN4	0.9237	5.2179e-79
ENPEP	FMO5	0.9236	5.6078e-79
ENPEP	FRK	0.9235	6.70298e-79
ENPEP	CLDN7	0.9235	6.35023e-79
ENPEP	GATA6	0.9235	6.56048e-79
ENPEP	NAT2	0.9227	1.73395e-78
ENPEP	CHMP4C	0.9226	1.95507e-78
ENPEP	TRIM10	0.9225	2.14128e-78
ENPEP	GUCA2B	0.9222	3.00232e-78
ENPEP	FAM3B	0.9221	3.1391e-78
ENPEP	VIL1	0.922	3.59107e-78
ENPEP	EDN2	0.9219	4.36417e-78
ENPEP	EPS8L3	0.9219	4.31333e-78
ENPEP	CAPN9	0.9218	4.78417e-78
ENPEP	MOGAT2	0.9217	5.24578e-78
ENPEP	DSC2	0.9217	5.4039e-78
ENPEP	TMEM150B	0.9215	6.85205e-78
ENPEP	PTGR1	0.9207	1.59662e-77
ENPEP	C4orf19	0.9205	1.94043e-77
ENPEP	CPO	0.9203	2.4779e-77
ENPEP	PCK2	0.9201	3.12702e-77
ENPEP	BCAS1	0.9198	4.35936e-77
ENPEP	ACY1	0.9196	5.30637e-77
ENPEP	SLC41A2	0.9196	5.46152e-77
ENPEP	ISX	0.9195	6.36921e-77
ENPEP	FLVCR2	0.9194	7.01389e-77
ENPEP	ABCC13	0.9192	8.62564e-77
ENPEP	RNU1-70P	0.9191	9.51756e-77
ENPEP	PDZD3	0.9189	1.22047e-76
ENPEP	STYK1	0.9186	1.64636e-76
ENPEP	SOWAHB	0.9185	1.76494e-76
ENPEP	CHST5	0.9184	1.95975e-76
ENPEP	HGD	0.9183	2.20532e-76
ENPEP	MOGAT3	0.9179	3.51686e-76
ENPEP	EPS8L2	0.9179	3.43953e-76
ENPEP	HNF4A	0.9179	3.32888e-76
ENPEP	SMIM6	0.9178	3.81855e-76
ENPEP	SYT8	0.9177	4.31256e-76
ENPEP	SLC52A1	0.9174	6.14973e-76
ENPEP	NR1H4	0.9173	6.54286e-76
ENPEP	FUT6	0.9173	6.89274e-76
ENPEP	C11orf52	0.9172	7.50818e-76
ENPEP	TMEM30B	0.9172	7.33304e-76
ENPEP	PTPRF	0.917	8.92183e-76
ENPEP	FAM83F	0.9169	9.83431e-76
ENPEP	HNF1A	0.9166	1.47109e-75
ENPEP	TGFA	0.916	2.64401e-75
ENPEP	PLB1	0.9158	3.24162e-75
ENPEP	KRT19	0.9157	3.49795e-75
ENPEP	SLC9A3	0.9155	4.43449e-75
ENPEP	GLOD5	0.9155	4.69548e-75
ENPEP	SLC51A	0.9152	6.28861e-75
ENPEP	RP11-486A14.1	0.9152	6.29424e-75
ENPEP	IL17RE	0.9151	6.63218e-75
ENPEP	DSP	0.915	7.26193e-75
ENPEP	NAALADL1	0.915	7.44846e-75
ENPEP	RP11-680F8.1	0.9147	9.81247e-75
ENPEP	PRR15L	0.9147	1.06086e-74
ENPEP	IHH	0.9146	1.13806e-74
ENPEP	LRRC31	0.9146	1.17386e-74
ENPEP	CYP3A4	0.9146	1.2014e-74
ENPEP	INPP5J	0.9146	1.10462e-74
ENPEP	PRRG2	0.9144	1.35497e-74
ENPEP	DNAJC22	0.914	2.17124e-74
ENPEP	MARVELD2	0.9139	2.43214e-74
ENPEP	BTNL3	0.9139	2.3743e-74
ENPEP	LIPH	0.9137	2.84487e-74
ENPEP	ZNF488	0.9137	2.84487e-74
ENPEP	ABCC6	0.9136	3.28747e-74
ENPEP	NUDT16P1	0.9135	3.5745e-74
ENPEP	CEACAM18	0.9135	3.40554e-74
ENPEP	PLEKHA7	0.9133	4.42038e-74
ENPEP	RBM47	0.9132	4.62605e-74
ENPEP	RP11-71L14.3	0.9132	5.05507e-74
ENPEP	MIR194-2HG	0.9131	5.60402e-74
ENPEP	SLC5A11	0.9131	5.55999e-74
ENPEP	LINC02000	0.9129	6.25847e-74
ENPEP	CCL15	0.9128	7.36955e-74
ENPEP	LRRC75A	0.9126	9.06058e-74
ENPEP	ABCB1	0.9125	9.704e-74
ENPEP	TKFC	0.9123	1.2431e-73
ENPEP	METTL7B	0.9121	1.40789e-73
ENPEP	KIAA1522	0.912	1.67439e-73
ENPEP	ACSL5	0.912	1.65835e-73
ENPEP	CLDN3	0.9117	2.14223e-73
ENPEP	HRASLS2	0.9116	2.36735e-73
ENPEP	PTK6	0.9116	2.45026e-73
ENPEP	KRT20	0.9115	2.64627e-73
ENPEP	SMLR1	0.9114	2.83032e-73
ENPEP	AKR7A3	0.9113	3.36754e-73
ENPEP	TM4SF20	0.9112	3.77974e-73
ENPEP	PHGR1	0.9112	3.56644e-73
ENPEP	ARHGEF16	0.9107	6.04207e-73
ENPEP	RN7SKP22	0.9107	6.11175e-73
ENPEP	AADAC	0.9105	7.32235e-73
ENPEP	CDS1	0.9105	7.35738e-73
ENPEP	GIPC2	0.9104	7.96676e-73
ENPEP	UGT2B7	0.9104	8.33436e-73
ENPEP	CLDN4	0.9103	9.09481e-73
ENPEP	C19orf33	0.9103	8.57369e-73
ENPEP	BCL2L15	0.9102	9.42363e-73
ENPEP	ABHD11-AS1	0.9102	9.58651e-73
ENPEP	MTND4P19	0.9102	9.53632e-73
ENPEP	TRIM36	0.9099	1.34834e-72
ENPEP	CTB-127C13.1	0.9099	1.2872e-72
ENPEP	MYO7B	0.9098	1.47185e-72
ENPEP	GATA5	0.9098	1.48433e-72
ENPEP	FAM110C	0.9095	1.90679e-72
ENPEP	BAIAP2L2	0.9093	2.22361e-72
ENPEP	PRLR	0.9091	2.77123e-72
ENPEP	PLA2G4F	0.9087	4.2036e-72
ENPEP	TMC5	0.9086	4.63127e-72
ENPEP	TJP3	0.9086	4.78964e-72
ENPEP	TBX10	0.9085	5.16438e-72
ENPEP	ACY3	0.9085	5.04013e-72
ENPEP	SULT1A2	0.9084	5.5005e-72
ENPEP	MUC2	0.9081	7.10979e-72
ENPEP	HKDC1	0.908	7.86321e-72
ENPEP	PLCB3	0.908	7.94823e-72
ENPEP	CASP16P	0.908	8.1317e-72
ENPEP	FABP2	0.9079	9.10244e-72
ENPEP	LINC02177	0.9078	1.01168e-71
ENPEP	LINC01133	0.9077	1.09912e-71
ENPEP	LRRC66	0.9076	1.16192e-71
ENPEP	HTR1D	0.9075	1.29908e-71
ENPEP	LAMB3	0.9074	1.41398e-71
ENPEP	HSD17B2	0.9069	2.38112e-71
ENPEP	CRB3	0.9069	2.33709e-71
ENPEP	SMIM2-AS1	0.9068	2.68027e-71
ENPEP	DDC	0.9067	2.82674e-71
ENPEP	SLC28A1	0.9066	3.00348e-71
ENPEP	PTPN3	0.9065	3.50809e-71
ENPEP	EGFR-AS1	0.9064	3.64713e-71
ENPEP	HSD11B2	0.9064	3.79457e-71
ENPEP	PEPD	0.9063	3.97744e-71
ENPEP	B3GNT8	0.9062	4.45523e-71
ENPEP	RP11-27G14.4	0.906	5.45252e-71
ENPEP	CYP2B6	0.906	5.28438e-71
ENPEP	IGSF9	0.9059	5.85364e-71
ENPEP	CTD-3010D24.3	0.9059	5.85482e-71
ENPEP	PAQR8	0.9058	6.78174e-71
ENPEP	RP11-452I5.2	0.9057	7.16064e-71
ENPEP	RIPK4	0.9057	7.52269e-71
ENPEP	B3GNT7	0.9056	7.96939e-71
ENPEP	SPINT2	0.9054	9.96481e-71
ENPEP	C11orf86	0.9053	1.08274e-70
ENPEP	CHP2	0.905	1.44667e-70
ENPEP	SMPD3	0.9045	2.24467e-70
ENPEP	DAB1	0.9044	2.51146e-70
ENPEP	NHSL1	0.9043	2.70985e-70
ENPEP	MYOM3	0.9042	2.83545e-70
ENPEP	C6orf132	0.9041	3.08341e-70
ENPEP	SLC22A18	0.9041	3.24757e-70
ENPEP	CRYL1	0.9038	4.12238e-70
ENPEP	TMPRSS2	0.9035	5.72075e-70
ENPEP	MGAM2	0.9034	6.14724e-70
ENPEP	UGT1A1	0.9033	6.76488e-70
ENPEP	AKR7L	0.9032	7.49881e-70
ENPEP	KLF5	0.9031	8.19557e-70
ENPEP	MYO1D	0.9031	8.19424e-70
ENPEP	NTS	0.9029	9.46504e-70
ENPEP	MUC13	0.9027	1.13507e-69
ENPEP	RP11-697K23.3	0.9024	1.54346e-69
ENPEP	LINC01207	0.9023	1.69506e-69
ENPEP	ST14	0.9017	2.81051e-69
ENPEP	UGT1A10	0.9016	3.06366e-69
ENPEP	MAP7	0.9014	3.6225e-69
ENPEP	HEPACAM2	0.9011	4.80355e-69
ENPEP	TTC38	0.9011	4.85251e-69
ENPEP	MOCOS	0.9009	5.68467e-69
ENPEP	GALNT7	0.9007	7.03754e-69
ENPEP	APOC3	0.9007	6.94065e-69
ENPEP	CMBL	0.9006	7.70949e-69
ENPEP	CAMSAP3	0.9005	7.84108e-69
ENPEP	NR5A2	0.9003	9.36541e-69
ENPEP	PRODH	0.8999	1.41644e-68
ENPEP	SLAMF6P1	0.8998	1.52574e-68
ENPEP	VDR	0.8997	1.69286e-68
ENPEP	RP11-77K12.5	0.8995	1.85934e-68
ENPEP	PCK1	0.8991	2.63582e-68
ENPEP	HNF1B	0.899	2.88623e-68
ENPEP	NEU4	0.8989	3.27039e-68
ENPEP	LMO7	0.8989	3.41354e-68
ENPEP	ALDH18A1	0.8988	3.65076e-68
ENPEP	COL17A1	0.8988	3.66093e-68
ENPEP	FXYD3	0.8984	4.8965e-68
ENPEP	TSPAN3	0.8981	6.41939e-68
ENPEP	MKRN2OS	0.8979	7.95777e-68
ENPEP	APOA4	0.8979	7.56363e-68
ENPEP	TMEM184A	0.8978	8.16367e-68
ENPEP	MGAT4B	0.8976	1.03674e-67
ENPEP	SMPDL3A	0.8976	1.02384e-67
ENPEP	TSPAN8	0.8976	1.01177e-67
ENPEP	ADTRP	0.8975	1.07526e-67
ENPEP	DQX1	0.8973	1.27448e-67
ENPEP	NLRP6	0.8973	1.34057e-67
ENPEP	SCNN1A	0.897	1.6769e-67
ENPEP	DGAT1	0.8969	1.81214e-67
ENPEP	RAPGEFL1	0.8969	1.87098e-67
ENPEP	HNF4A-AS1	0.8967	2.102e-67
ENPEP	C6orf222	0.8964	2.73374e-67
ENPEP	IRF6	0.8963	3.09791e-67
ENPEP	SEMA4G	0.8963	2.97305e-67
ENPEP	FCGBP	0.8962	3.194e-67
ENPEP	TPRN	0.8961	3.69809e-67
ENPEP	XXyac-YM21GA2.7	0.8959	4.26879e-67
ENPEP	CYP4F3	0.8957	4.96551e-67
ENPEP	RP11-63P12.7	0.8953	7.15524e-67
ENPEP	FGFR3	0.8951	8.06977e-67
ENPEP	XDH	0.895	8.68228e-67
ENPEP	CTAGE5	0.895	9.22568e-67
ENPEP	OTOP2	0.8947	1.16344e-66
ENPEP	MRO	0.8946	1.21752e-66
ENPEP	CTD-2385L22.2	0.8944	1.50075e-66
ENPEP	CYP4F12	0.8944	1.45265e-66
ENPEP	CHN2	0.8943	1.57521e-66
ENPEP	ERBB3	0.8939	2.3129e-66
ENPEP	BARX2	0.8936	2.80793e-66
ENPEP	CLIC5	0.8933	3.57596e-66
ENPEP	RP11-800A3.4	0.8932	3.86023e-66
ENPEP	GGT8P	0.8929	5.08321e-66
ENPEP	ELOVL7	0.8928	5.34906e-66
ENPEP	ZP2	0.8927	6.22122e-66
ENPEP	CYP2S1	0.8926	6.63563e-66
ENPEP	SLC25A15	0.8925	7.1679e-66
ENPEP	B3GNT3	0.8925	7.07762e-66
ENPEP	OVOL1	0.8922	9.1783e-66
ENPEP	ITGB6	0.8921	9.83611e-66
ENPEP	CLDN15	0.892	1.06444e-65
ENPEP	CA13	0.892	1.05214e-65
ENPEP	SLC9A3R1	0.892	1.06042e-65
ENPEP	TMEM41A	0.8918	1.2373e-65
ENPEP	GPRIN2	0.8917	1.31091e-65
ENPEP	ERICH4	0.8915	1.5298e-65
ENPEP	OAT	0.8914	1.66345e-65
ENPEP	EPHA10	0.8913	1.80278e-65
ENPEP	VIPR1	0.891	2.29278e-65
ENPEP	PRELID2	0.891	2.29166e-65
ENPEP	RP11-503C24.6	0.891	2.27418e-65
ENPEP	SLC37A4	0.8908	2.8023e-65
ENPEP	CORO2A	0.8906	3.13145e-65
ENPEP	NAT8B	0.8903	4.19088e-65
ENPEP	UGT1A5	0.8902	4.57318e-65
ENPEP	FAM160A1	0.89	5.35639e-65
ENPEP	HSD3B1	0.8896	6.99867e-65
ENPEP	NBPF7	0.8894	8.55383e-65
ENPEP	AC007126.1	0.8893	9.38137e-65
ENPEP	CLDN23	0.8889	1.21518e-64
ENPEP	TP53I3	0.8883	2.00881e-64
ENPEP	LINC00479	0.8881	2.27471e-64
ENPEP	TTC22	0.8879	2.72721e-64
ENPEP	GRAMD1B	0.8876	3.45709e-64
ENPEP	ZBTB7B	0.8875	3.69351e-64
ENPEP	ITPKA	0.8875	3.58984e-64
ENPEP	SYTL5	0.8875	3.65535e-64
ENPEP	CDCP1	0.8872	4.55218e-64
ENPEP	CTD-2396E7.11	0.8871	4.92244e-64
ENPEP	ENTPD5	0.8868	6.1467e-64
ENPEP	FAM3D	0.8865	7.96367e-64
ENPEP	NEDD4L	0.8864	8.91377e-64
ENPEP	CBLC	0.8864	8.52617e-64
ENPEP	WWC1	0.8863	9.6729e-64
ENPEP	PP7080	0.8862	1.04754e-63
ENPEP	RBP2	0.886	1.16979e-63
ENPEP	GRTP1	0.886	1.13516e-63
ENPEP	POF1B	0.886	1.17426e-63
ENPEP	MROH3P	0.8857	1.4992e-63
ENPEP	B3GNT5	0.8856	1.58963e-63
ENPEP	DOLPP1	0.8856	1.58286e-63
ENPEP	TMEM125	0.8855	1.76428e-63
ENPEP	REG4	0.8852	2.12326e-63
ENPEP	GPT	0.8848	2.99159e-63
ENPEP	AC027612.4	0.8845	3.69037e-63
ENPEP	AC106876.2	0.8845	3.68162e-63
ENPEP	DHRS7	0.8843	4.19772e-63
ENPEP	RASEF	0.8842	4.5517e-63
ENPEP	VIPR1-AS1	0.8839	5.74343e-63
ENPEP	FMO1	0.8838	6.03484e-63
ENPEP	HOOK1	0.8836	7.47421e-63
ENPEP	HSD17B11	0.8834	8.37088e-63
ENPEP	SLC36A1	0.8834	8.35306e-63
ENPEP	MLPH	0.8833	8.94782e-63
ENPEP	PLEKHS1	0.8833	8.69498e-63
ENPEP	BICDL2	0.883	1.10446e-62
ENPEP	CLCA1	0.8829	1.20125e-62
ENPEP	TSPAN1	0.8827	1.36011e-62
ENPEP	PNPLA1	0.8827	1.36362e-62
ENPEP	ABO	0.8827	1.42789e-62
ENPEP	SLC46A3	0.8826	1.54196e-62
ENPEP	AP000439.3	0.8823	1.92554e-62
ENPEP	RP11-766F14.1	0.8821	2.27008e-62
ENPEP	RP11-611E13.3	0.8821	2.12767e-62
ENPEP	NIPAL1	0.882	2.33467e-62
ENPEP	P2RY2	0.8819	2.46848e-62
ENPEP	GSTA1	0.8818	2.7806e-62
ENPEP	FTLP14	0.8818	2.69393e-62
ENPEP	G6PC	0.8818	2.67195e-62
ENPEP	ABCC6P1	0.8816	3.2419e-62
ENPEP	PIK3C2G	0.8815	3.44977e-62
ENPEP	PAPSS2	0.8813	4.07202e-62
ENPEP	ACOX1	0.881	4.76081e-62
ENPEP	ATOH1	0.8806	6.34765e-62
ENPEP	C1QTNF12	0.8803	7.94346e-62
ENPEP	SDC1	0.8801	9.58443e-62
ENPEP	B3GNT6	0.8801	9.33764e-62
ENPEP	RP11-255M6.1	0.8801	9.28926e-62
ENPEP	RP11-99J16__A.2	0.88	1.0017e-61
ENPEP	FAM151A	0.8799	1.07666e-61
ENPEP	CNGA1	0.8797	1.26887e-61
ENPEP	NR6A1	0.8793	1.62492e-61
ENPEP	TMEM229A	0.8792	1.76342e-61
ENPEP	TST	0.8792	1.86363e-61
ENPEP	ANKRD9	0.879	2.01516e-61
ENPEP	RP11-867O8.5	0.8787	2.58652e-61
ENPEP	SGK2	0.8787	2.61701e-61
ENPEP	TIAM2	0.8784	3.14162e-61
ENPEP	CTD-2085J24.5	0.8784	3.17673e-61
ENPEP	C1orf116	0.8783	3.46183e-61
ENPEP	ARL14	0.8783	3.53463e-61
ENPEP	ERBB2	0.8783	3.36677e-61
ENPEP	SMPDL3B	0.8782	3.66165e-61
ENPEP	HNF1A-AS1	0.878	4.28227e-61
ENPEP	RAP1GAP	0.8778	4.7614e-61
ENPEP	PKP3	0.8778	4.87423e-61
ENPEP	APOA1	0.8776	5.71168e-61
ENPEP	OVOL2	0.8775	6.21533e-61
ENPEP	SLC22A4	0.8774	6.62622e-61
ENPEP	PCSK5	0.8773	7.09511e-61
ENPEP	MAOA	0.8773	6.77819e-61
ENPEP	KDF1	0.8772	7.33324e-61
ENPEP	AQP11	0.8769	9.22123e-61
ENPEP	ABCG8	0.8767	1.03858e-60
ENPEP	DHDH	0.8766	1.12974e-60
ENPEP	RAB11FIP1	0.8765	1.26414e-60
ENPEP	CIDEC	0.8764	1.31479e-60
ENPEP	RP11-297L17.2	0.8764	1.30011e-60
ENPEP	PPP1R14D	0.8759	1.84928e-60
ENPEP	USP43	0.8755	2.38516e-60
ENPEP	PLLP	0.8753	2.74159e-60
ENPEP	SLC2A5	0.8752	2.94518e-60
ENPEP	SEMA6D	0.8752	3.00764e-60
ENPEP	CLCN2	0.875	3.46958e-60
ENPEP	RP11-532F12.5	0.8748	4.02354e-60
ENPEP	AP006621.9	0.8747	4.38301e-60
ENPEP	MTMR11	0.8746	4.65713e-60
ENPEP	ACADS	0.8745	4.79933e-60
ENPEP	PPP1R16A	0.8743	5.5417e-60
ENPEP	CNKSR1	0.8742	5.97184e-60
ENPEP	SLC31A1	0.8741	6.58015e-60
ENPEP	HDHD3	0.8739	7.66716e-60
ENPEP	ATP1B1	0.8738	7.71762e-60
ENPEP	SH3RF2	0.8736	8.97466e-60
ENPEP	TTC36	0.8736	9.39253e-60
ENPEP	ESRRA	0.8735	9.95746e-60
ENPEP	CDX2	0.8735	9.6639e-60
ENPEP	BPHL	0.8733	1.09132e-59
ENPEP	TRPM6	0.8732	1.16427e-59
ENPEP	PRR13	0.873	1.36933e-59
ENPEP	CDC42BPG	0.8729	1.42722e-59
ENPEP	GPR35	0.8724	2.0273e-59
ENPEP	KCNK5	0.8724	2.06086e-59
ENPEP	CD2AP	0.8724	2.02047e-59
ENPEP	STAP2	0.8723	2.1345e-59
ENPEP	UGT1A4	0.872	2.70599e-59
ENPEP	CHRNA7	0.872	2.71278e-59
ENPEP	SULT2A1	0.872	2.67809e-59
ENPEP	CCT8P1	0.8719	2.84732e-59
ENPEP	MACC1	0.8717	3.24845e-59
ENPEP	STRADB	0.8714	3.97336e-59
ENPEP	AIM1L	0.8712	4.57017e-59
ENPEP	SLC52A3	0.8712	4.72983e-59
ENPEP	MYO6	0.8711	4.80585e-59
ENPEP	EPHX2	0.8709	5.66868e-59
ENPEP	CNDP2	0.8709	5.64658e-59
ENPEP	PPARA	0.8709	5.5658e-59
ENPEP	LINC01843	0.8706	6.75489e-59
ENPEP	TDP2	0.8706	6.69907e-59
ENPEP	KCNH6	0.8705	7.46155e-59
ENPEP	BRINP3	0.8702	8.84474e-59
ENPEP	SLC22A5	0.87	1.03557e-58
ENPEP	SEC16B	0.8699	1.12286e-58
ENPEP	VSIG10	0.8699	1.13664e-58
ENPEP	AKR1B10	0.8698	1.21363e-58
ENPEP	MYRF	0.8697	1.294e-58
ENPEP	RP11-276H7.3	0.8692	1.72131e-58
ENPEP	SATB2	0.8692	1.73847e-58
ENPEP	LGALS4	0.8692	1.7741e-58
ENPEP	FAM109A	0.8691	1.81565e-58
ENPEP	LINC00511	0.8691	1.80737e-58
ENPEP	RP11-462G2.1	0.8689	2.18689e-58
ENPEP	KB-1247B1.1	0.8687	2.47116e-58
ENPEP	CES3	0.8685	2.76088e-58
ENPEP	DEGS2	0.8684	2.93572e-58
ENPEP	SEPHS2	0.8684	2.90339e-58
ENPEP	B4GALNT2	0.8684	2.99297e-58
ENPEP	NEURL1	0.8683	3.18317e-58
ENPEP	RP11-77K12.10	0.8683	3.06308e-58
ENPEP	P2RY4	0.8682	3.42186e-58
ENPEP	ANO7	0.8681	3.55658e-58
ENPEP	APPL2	0.868	3.74167e-58
ENPEP	FAM83E	0.8674	5.73223e-58
ENPEP	RP11-48O20.5	0.8673	5.95466e-58
ENPEP	SLC39A4	0.867	7.19622e-58
ENPEP	TOM1L1	0.8666	9.6152e-58
ENPEP	LINC00974	0.8665	9.87386e-58
ENPEP	GPR39	0.8662	1.2166e-57
ENPEP	ACVR1B	0.8662	1.21138e-57
ENPEP	KBTBD11-OT1	0.8661	1.28104e-57
ENPEP	CARD10	0.8659	1.47868e-57
ENPEP	PLPP2	0.8657	1.68038e-57
ENPEP	PRKCZ	0.8655	1.94526e-57
ENPEP	RP11-164P12.5	0.8653	2.20123e-57
ENPEP	SLC30A10	0.8652	2.376e-57
ENPEP	AGXT2	0.8652	2.38706e-57
ENPEP	SOX6	0.8652	2.33143e-57
ENPEP	FABP1	0.8651	2.47415e-57
ENPEP	CBR1	0.8651	2.50784e-57
ENPEP	TMPRSS15	0.865	2.72567e-57
ENPEP	VILL	0.8649	2.76097e-57
ENPEP	MAPK13	0.8648	3.04691e-57
ENPEP	GNA11	0.8648	3.10714e-57
ENPEP	KCNJ3	0.8646	3.45047e-57
ENPEP	HECTD3	0.8645	3.68485e-57
ENPEP	GPD1	0.8645	3.66672e-57
ENPEP	PARD6B	0.8645	3.58174e-57
ENPEP	MYH15	0.8644	3.835e-57
ENPEP	LGALS2	0.8644	3.90929e-57
ENPEP	GK	0.8643	4.21746e-57
ENPEP	CMTM4	0.8638	5.78248e-57
ENPEP	AQP7	0.8634	7.16246e-57
ENPEP	BEST2	0.8633	7.8462e-57
ENPEP	PHLPP2	0.8632	8.07036e-57
ENPEP	TMEM171	0.863	9.55265e-57
ENPEP	SLC25A34	0.8629	1.0063e-56
ENPEP	TMEM164	0.8628	1.09103e-56
ENPEP	AC007255.8	0.8627	1.10151e-56
ENPEP	AKR1C3	0.8625	1.31119e-56
ENPEP	CHAD	0.8622	1.50503e-56
ENPEP	PCLO	0.862	1.72964e-56
ENPEP	LSR	0.862	1.7646e-56
ENPEP	CALML4	0.8619	1.83863e-56
ENPEP	SLC28A2	0.8616	2.24197e-56
ENPEP	RP5-881L22.6	0.8615	2.38871e-56
ENPEP	RP11-354P11.4	0.8613	2.62921e-56
ENPEP	SLC27A2	0.8611	2.9798e-56
ENPEP	B4GALT4	0.861	3.34956e-56
ENPEP	DOK4	0.8605	4.54581e-56
ENPEP	KIAA1211	0.8604	4.77149e-56
ENPEP	S100A14	0.8602	5.48493e-56
ENPEP	SGK1	0.8602	5.18657e-56
ENPEP	MMP15	0.8597	7.31519e-56
ENPEP	LAD1	0.8596	7.48755e-56
ENPEP	LYPD8	0.8596	7.59432e-56
ENPEP	PLEKHH1	0.8596	7.55313e-56
ENPEP	RP11-798K3.2	0.8596	7.87644e-56
ENPEP	MME-AS1	0.8594	8.91308e-56
ENPEP	SLC25A48	0.8594	8.55294e-56
ENPEP	AL163953.2	0.8593	9.02334e-56
ENPEP	FAM83H	0.859	1.13109e-55
ENPEP	JUP	0.8588	1.21617e-55
ENPEP	AQP3	0.8587	1.32207e-55
ENPEP	RPS29P12	0.8586	1.44506e-55
ENPEP	DEPDC7	0.8586	1.43042e-55
ENPEP	CYB5A	0.8586	1.37782e-55
ENPEP	GPAT3	0.8585	1.54275e-55
ENPEP	ELMO3	0.8585	1.49582e-55
ENPEP	HTATIP2	0.8584	1.57288e-55
ENPEP	SLC35D2	0.858	2.08069e-55
ENPEP	CAPN5	0.8574	2.85939e-55
ENPEP	C17orf78	0.8573	3.00605e-55
ENPEP	CHDH	0.8571	3.58223e-55
ENPEP	TFF3	0.8568	4.07934e-55
ENPEP	SIAE	0.8566	4.60737e-55
ENPEP	BAIAP2L1	0.8562	5.88043e-55
ENPEP	SLC35A3	0.856	6.67931e-55
ENPEP	PDZD7	0.8559	7.25842e-55
ENPEP	KIF16B	0.8559	6.91785e-55
ENPEP	OR7E14P	0.8557	8.08864e-55
ENPEP	HTR4	0.8556	8.51836e-55
ENPEP	SLC22A18AS	0.8556	8.57473e-55
ENPEP	SCGB2A1	0.8556	8.7396e-55
ENPEP	CDKN2B-AS1	0.8552	1.05624e-54
ENPEP	FHDC1	0.8551	1.10967e-54
ENPEP	RP11-284F21.10	0.855	1.192e-54
ENPEP	ABCG5	0.855	1.24545e-54
ENPEP	AP1M2	0.8549	1.27926e-54
ENPEP	RBKS	0.8548	1.3857e-54
ENPEP	SELENOP	0.8547	1.46556e-54
ENPEP	CTD-2555C10.3	0.8547	1.48277e-54
ENPEP	SMIM22	0.8547	1.45034e-54
ENPEP	IFNLR1	0.8546	1.54015e-54
ENPEP	AC092569.2	0.8544	1.69614e-54
ENPEP	HEBP1	0.8544	1.68363e-54
ENPEP	MST1R	0.8538	2.44849e-54
ENPEP	ARHGEF38	0.8537	2.66061e-54
ENPEP	SLC35G1	0.8537	2.57296e-54
ENPEP	KISS1	0.8534	3.03992e-54
ENPEP	AGPAT2	0.8533	3.30214e-54
ENPEP	RP11-35P15.1	0.8533	3.25947e-54
ENPEP	CRAT8	0.8533	3.31019e-54
ENPEP	RPL12P14	0.8531	3.61989e-54
ENPEP	CKMT1B	0.8529	4.11124e-54
ENPEP	RP11-473M20.5	0.8529	4.16315e-54
ENPEP	RP11-311D14.1	0.8526	4.97317e-54
ENPEP	VNN1	0.8526	4.95844e-54
ENPEP	GALNT5	0.8525	5.1869e-54
ENPEP	CTNND1	0.8524	5.48198e-54
ENPEP	NXPE1	0.8521	6.41274e-54
ENPEP	GLRX	0.852	7.05863e-54
ENPEP	OCIAD2	0.8511	1.15279e-53
ENPEP	RP11-94C24.13	0.8509	1.28081e-53
ENPEP	LGALS3	0.8507	1.44555e-53
ENPEP	ADH6	0.8505	1.5975e-53
ENPEP	TLX1	0.8505	1.6706e-53
ENPEP	URAD	0.8505	1.61665e-53
ENPEP	GAL3ST1	0.8505	1.61242e-53
ENPEP	SSTR5-AS1	0.8504	1.75279e-53
ENPEP	TRIM15	0.8503	1.79787e-53
ENPEP	RP11-276H7.2	0.85	2.20748e-53
ENPEP	BCL2L14	0.85	2.13567e-53
ENPEP	RP11-284F21.7	0.8497	2.59408e-53
ENPEP	CA7	0.8497	2.65823e-53
ENPEP	FUOM	0.8495	2.90624e-53
ENPEP	DSG2-AS1	0.8495	2.97456e-53
ENPEP	POR	0.8494	3.07671e-53
ENPEP	FUT3	0.8494	3.13539e-53
ENPEP	STX19	0.8493	3.30737e-53
ENPEP	RP11-480I12.5	0.8489	4.11921e-53
ENPEP	MLXIPL	0.8489	4.12618e-53
ENPEP	RP13-726E6.2	0.8489	3.99225e-53
ENPEP	C8G	0.8486	4.86985e-53
ENPEP	CTB-186H2.3	0.8486	4.86337e-53
ENPEP	TOR1AIP2	0.8485	5.15763e-53
ENPEP	EFNA2	0.8485	5.14111e-53
ENPEP	ARHGAP32	0.8484	5.38829e-53
ENPEP	KRT8	0.8484	5.48705e-53
ENPEP	MFSD2A	0.8482	6.06751e-53
ENPEP	FAM83B	0.8482	5.86802e-53
ENPEP	ACOT11	0.848	6.57337e-53
ENPEP	IGF2BP2	0.848	6.82974e-53
ENPEP	SLC39A11	0.848	6.90528e-53
ENPEP	GJB1	0.8475	8.96873e-53
ENPEP	RP11-227H15.5	0.8474	9.25275e-53
ENPEP	LINC00675	0.8471	1.0957e-52
ENPEP	SLC7A7	0.847	1.16958e-52
ENPEP	CEACAM1	0.847	1.20929e-52
ENPEP	GGT1	0.847	1.15171e-52
ENPEP	PAFAH2	0.8469	1.24818e-52
ENPEP	LINC00570	0.8468	1.34083e-52
ENPEP	SPIRE2	0.8467	1.42721e-52
ENPEP	SP6	0.8467	1.3789e-52
ENPEP	OCLN	0.8465	1.54714e-52
ENPEP	CDX1	0.8464	1.68016e-52
ENPEP	SERPINA1	0.8463	1.71746e-52
ENPEP	SLC25A5	0.8462	1.80618e-52
ENPEP	PFKFB4	0.846	2.00823e-52
ENPEP	BPNT1	0.8459	2.18623e-52
ENPEP	RP11-380D23.1	0.8459	2.12657e-52
ENPEP	RPS4XP7	0.8459	2.14639e-52
ENPEP	GLTPD2	0.8459	2.20438e-52
ENPEP	SPDEF	0.8458	2.32321e-52
ENPEP	TRPM4	0.8457	2.44855e-52
ENPEP	PIP5K1B	0.8455	2.65818e-52
ENPEP	CPS1	0.8449	3.66195e-52
ENPEP	CTD-2021H9.3	0.8449	3.80653e-52
ENPEP	SUCLG1	0.8447	4.20502e-52
ENPEP	RP11-867G23.8	0.8447	4.27419e-52
ENPEP	RP11-284F21.9	0.8445	4.55259e-52
ENPEP	FABP6	0.8441	5.83205e-52
ENPEP	REP15	0.8441	5.70385e-52
ENPEP	SLC9A2	0.844	6.28733e-52
ENPEP	RP4-811M8.1	0.8438	6.69085e-52
ENPEP	TCN2	0.8438	6.79939e-52
ENPEP	SSUH2	0.8436	7.60632e-52
ENPEP	TFF1	0.8429	1.11197e-51
ENPEP	TPMT	0.8427	1.25923e-51
ENPEP	DNMBP-AS1	0.8426	1.27615e-51
ENPEP	PXMP2	0.8425	1.364e-51
ENPEP	CALR4P	0.8424	1.46934e-51
ENPEP	ARHGEF5	0.842	1.76497e-51
ENPEP	CCRL2	0.8417	2.08167e-51
ENPEP	MEP1AP1	0.8417	2.10997e-51
ENPEP	GPR160	0.8416	2.21918e-51
ENPEP	PNLIPRP2	0.8414	2.4764e-51
ENPEP	UGT2B15	0.8413	2.65e-51
ENPEP	TOX3	0.8411	2.917e-51
ENPEP	TAT	0.8411	2.97353e-51
ENPEP	LEXM	0.8409	3.22924e-51
ENPEP	PLA2G10	0.8406	3.89454e-51
ENPEP	FAAH	0.8405	4.11692e-51
ENPEP	RP11-757F18.5	0.8404	4.19176e-51
ENPEP	C6orf136	0.8404	4.21509e-51
ENPEP	CHP1	0.8401	4.86479e-51
ENPEP	KBTBD11	0.84	5.10276e-51
ENPEP	PCYT2	0.8399	5.53963e-51
ENPEP	ELF3	0.8397	5.98019e-51
ENPEP	CARMIL1	0.8396	6.46957e-51
ENPEP	C11orf24	0.839	9.09428e-51
ENPEP	TCP10	0.8385	1.17473e-50
ENPEP	C15orf48	0.8385	1.17608e-50
ENPEP	CLCN5	0.8385	1.12717e-50
ENPEP	DDR1	0.8384	1.1853e-50
ENPEP	SH3D21	0.8383	1.30655e-50
ENPEP	CMAS	0.8383	1.29686e-50
ENPEP	KRT9	0.8381	1.44919e-50
ENPEP	DERA	0.8375	1.98545e-50
ENPEP	PYY	0.8372	2.2232e-50
ENPEP	RP4-724E13.2	0.8371	2.42349e-50
ENPEP	SLC27A4	0.8371	2.33274e-50
ENPEP	CTD-2547H18.1	0.837	2.49471e-50
ENPEP	BEST4	0.8369	2.68849e-50
ENPEP	PC	0.8367	2.89663e-50
ENPEP	SGPP2	0.8364	3.35884e-50
ENPEP	AFDN-AS1	0.8361	4.00731e-50
ENPEP	MICALCL	0.8361	3.95368e-50
ENPEP	UGT1A3	0.8358	4.67475e-50
ENPEP	C19orf57	0.8358	4.70745e-50
ENPEP	RAD17P1	0.8356	5.10238e-50
ENPEP	TLCD2	0.8356	5.15445e-50
ENPEP	C1orf168	0.8355	5.35167e-50
ENPEP	RP11-478K15.6	0.8354	5.7264e-50
ENPEP	RPL7P16	0.8353	5.91811e-50
ENPEP	MPST	0.8349	7.3648e-50
ENPEP	RP11-884K10.6	0.8347	8.25552e-50
ENPEP	SULT1C3	0.8346	8.51775e-50
ENPEP	GSTA2	0.8346	8.60382e-50
ENPEP	LINC00704	0.8342	1.04304e-49
ENPEP	GGN	0.8342	1.06392e-49
ENPEP	KLC4	0.8338	1.31218e-49
ENPEP	PRKG2	0.8336	1.41962e-49
ENPEP	C5orf30	0.8334	1.59064e-49
ENPEP	ZZEF1	0.8334	1.63146e-49
ENPEP	TMEM54	0.8333	1.6878e-49
ENPEP	SHROOM1	0.8333	1.68786e-49
ENPEP	CYP27A1	0.833	1.99235e-49
ENPEP	MGAT3	0.8329	2.0938e-49
ENPEP	VAMP8	0.8323	2.83419e-49
ENPEP	SSTR1	0.8323	2.81143e-49
ENPEP	SYT7	0.8317	3.81716e-49
ENPEP	SLC37A1	0.8316	3.9404e-49
ENPEP	CRYBA2	0.8315	4.06154e-49
ENPEP	CACNA1D	0.8315	4.15458e-49
ENPEP	CKMT1A	0.8311	5.06899e-49
ENPEP	GGT6	0.8305	6.67086e-49
ENPEP	GLRA4	0.8304	7.0259e-49
ENPEP	FMO4	0.8303	7.55958e-49
ENPEP	PADI2	0.8301	8.43501e-49
ENPEP	TRIM31	0.83	8.63623e-49
ENPEP	RP11-297D21.2	0.8298	9.47643e-49
ENPEP	USH1G	0.8296	1.04281e-48
ENPEP	SDHA	0.8295	1.14175e-48
ENPEP	KRT12	0.8295	1.14214e-48
ENPEP	CEBPA	0.8294	1.18577e-48
ENPEP	TMEM53	0.8293	1.2216e-48
ENPEP	LLGL2	0.8292	1.29121e-48
ENPEP	RP11-395B7.2	0.8291	1.33653e-48
ENPEP	TBC1D2	0.8291	1.38974e-48
ENPEP	KRT89P	0.8291	1.3786e-48
ENPEP	CTC-558O2.1	0.829	1.42087e-48
ENPEP	UGT1A8	0.8289	1.52053e-48
ENPEP	RP11-96D1.6	0.8289	1.50204e-48
ENPEP	RP11-191G24.1	0.8288	1.61222e-48
ENPEP	LINC00488	0.8288	1.6095e-48
ENPEP	ABHD17C	0.8288	1.59637e-48
ENPEP	PANK1	0.8284	1.89612e-48
ENPEP	ENPP7	0.8282	2.1542e-48
ENPEP	SAR1B	0.8281	2.22926e-48
ENPEP	ADGRF1	0.8281	2.20635e-48
ENPEP	HEPH	0.828	2.30832e-48
ENPEP	SPACA4	0.8279	2.47751e-48
ENPEP	RALGPS1	0.8275	2.95658e-48
ENPEP	LINC02200	0.8274	3.14277e-48
ENPEP	TRIM40	0.8274	3.18288e-48
ENPEP	RAB25	0.8273	3.33018e-48
ENPEP	TMEM106C	0.8271	3.55312e-48
ENPEP	OSGIN1	0.8271	3.59972e-48
ENPEP	TMEM98	0.8269	3.96344e-48
ENPEP	PDZK1IP1	0.826	6.03647e-48
ENPEP	AC009014.3	0.8259	6.52513e-48
ENPEP	LGR4	0.8257	7.11174e-48
ENPEP	RHPN2	0.8256	7.3166e-48
ENPEP	KLHL34	0.8256	7.30909e-48
ENPEP	KLB	0.8253	8.59727e-48
ENPEP	GPRC5C	0.8253	8.4711e-48
ENPEP	KCNK1	0.8248	1.10578e-47
ENPEP	KRT8P3	0.8247	1.13061e-47
ENPEP	MGC32805	0.8244	1.29776e-47
ENPEP	SULT1A1	0.8244	1.33671e-47
ENPEP	ITM2C	0.8238	1.74834e-47
ENPEP	TMEM144	0.8237	1.87421e-47
ENPEP	LINC00543	0.8237	1.84048e-47
ENPEP	C3orf52	0.8235	2.06668e-47
ENPEP	PLCH1	0.8235	1.99521e-47
ENPEP	AATK	0.8233	2.20073e-47
ENPEP	TNNI1	0.8231	2.44787e-47
ENPEP	RP13-122B23.8	0.8231	2.40414e-47
ENPEP	ACSS2	0.8231	2.45693e-47
ENPEP	NR0B2	0.8228	2.77318e-47
ENPEP	ZNF57	0.8218	4.5922e-47
ENPEP	SLC16A5	0.8217	4.82759e-47
ENPEP	GSKIP	0.8214	5.58122e-47
ENPEP	RP11-187E13.1	0.8213	5.6436e-47
ENPEP	LA16c-380H5.5	0.8212	6.11416e-47
ENPEP	ATP7B	0.8211	6.16157e-47
ENPEP	RPSAP9	0.821	6.69034e-47
ENPEP	FUT2	0.821	6.63582e-47
ENPEP	AC073283.4	0.8209	6.77981e-47
ENPEP	SLC47A2	0.8203	9.3066e-47
ENPEP	GEMIN8P4	0.8201	9.86831e-47
ENPEP	LRRC26	0.8192	1.52835e-46
ENPEP	RPL7AP52	0.8191	1.60259e-46
ENPEP	CELP	0.8183	2.28194e-46
ENPEP	ABCC2	0.8183	2.2584e-46
ENPEP	CASP7	0.8183	2.32426e-46
ENPEP	MAP3K21	0.8182	2.42615e-46
ENPEP	ANXA4	0.8181	2.5232e-46
ENPEP	XKR9	0.8178	2.95287e-46
ENPEP	GRHL2	0.8173	3.73038e-46
ENPEP	KRT15	0.8173	3.6477e-46
ENPEP	GCNT3	0.8172	3.7561e-46
ENPEP	SLC25A1	0.8172	3.82442e-46
ENPEP	XYLB	0.8169	4.47055e-46
ENPEP	GSR	0.8169	4.33458e-46
ENPEP	OTOP3	0.8168	4.59629e-46
ENPEP	ARR3	0.8168	4.61258e-46
ENPEP	CCDC162P	0.8167	4.75307e-46
ENPEP	PDE9A	0.8165	5.203e-46
ENPEP	RBP3	0.8158	7.1521e-46
ENPEP	RP11-432I5.2	0.8158	7.12701e-46
ENPEP	RP11-459D22.1	0.8157	7.51193e-46
ENPEP	EDN3	0.8156	8.00826e-46
ENPEP	RP11-336A10.5	0.8153	9.07675e-46
ENPEP	NAT8	0.8152	9.38081e-46
ENPEP	CTB-78O21.1	0.8151	9.92812e-46
ENPEP	CYP4A11	0.815	1.05279e-45
ENPEP	CTA-363E6.6	0.815	1.0233e-45
ENPEP	ANXA13	0.8149	1.1049e-45
ENPEP	RP3-523K23.2	0.8147	1.17723e-45
ENPEP	CYP2D6	0.8147	1.21086e-45
ENPEP	TMEM120A	0.8145	1.29109e-45
ENPEP	RP3-434P1.6	0.8145	1.31744e-45
ENPEP	RP11-1223D19.2	0.8144	1.36247e-45
ENPEP	SLC6A7	0.8144	1.32962e-45
ENPEP	LASP1	0.8144	1.35962e-45
ENPEP	TTC39A	0.8141	1.57075e-45
ENPEP	NEURL3	0.8139	1.6763e-45
ENPEP	RP11-844P9.6	0.8139	1.68617e-45
ENPEP	BDH1	0.8137	1.84092e-45
ENPEP	PLD1	0.8135	2.0408e-45
ENPEP	OVOL1-AS1	0.8134	2.09007e-45
ENPEP	RP11-627G18.1	0.8133	2.207e-45
ENPEP	KIF13B	0.8131	2.43396e-45
ENPEP	HOOK2	0.8131	2.44704e-45
ENPEP	NAT1	0.8128	2.76143e-45
ENPEP	SCP2	0.8127	2.85328e-45
ENPEP	SLC22A23	0.8119	4.1338e-45
ENPEP	RP11-62H20.1	0.8118	4.22095e-45
ENPEP	RBBP8NL	0.8116	4.72186e-45
ENPEP	CPT2	0.8115	4.99598e-45
ENPEP	WTH3DI	0.8113	5.49405e-45
ENPEP	SLC6A18	0.811	6.10637e-45
ENPEP	MAPK6	0.811	6.14147e-45
ENPEP	RP5-1148A21.3	0.8107	6.96252e-45
ENPEP	PLIN3	0.8106	7.28192e-45
ENPEP	KCNJ13	0.8104	7.94016e-45
ENPEP	PDXP	0.8104	8.12545e-45
ENPEP	FSIP2	0.8103	8.16144e-45
ENPEP	AC090616.2	0.8098	1.03673e-44
ENPEP	LINC00337	0.8095	1.1782e-44
ENPEP	PRSS16	0.8095	1.16511e-44
ENPEP	CTSD	0.8095	1.18357e-44
ENPEP	ST6GALNAC1	0.8095	1.18286e-44
ENPEP	RP11-150O12.3	0.8093	1.31252e-44
ENPEP	KCNQ1	0.8091	1.40241e-44
ENPEP	RP11-168F9.2	0.8088	1.58165e-44
ENPEP	TMEM238	0.8086	1.73604e-44
ENPEP	SLC5A4	0.8084	1.86725e-44
ENPEP	KIAA2013	0.8083	1.95591e-44
ENPEP	STBD1	0.8082	2.11259e-44
ENPEP	SCAMP2	0.8081	2.16706e-44
ENPEP	FA2H	0.8081	2.19143e-44
ENPEP	RP11-1260E13.3	0.808	2.22486e-44
ENPEP	RP11-379B8.1	0.8076	2.74529e-44
ENPEP	SPINK4	0.8076	2.69285e-44
ENPEP	ABCC6P2	0.8076	2.73716e-44
ENPEP	CTD-2184D3.3	0.8075	2.84263e-44
ENPEP	GGT3P	0.8075	2.8292e-44
ENPEP	UBE2V2P1	0.8073	3.11391e-44
ENPEP	RP3-342P20.2	0.8071	3.28552e-44
ENPEP	CTD-2385L22.1	0.8071	3.32394e-44
ENPEP	WSCD1	0.8071	3.37291e-44
ENPEP	GALE	0.8069	3.66578e-44
ENPEP	ATP8B1	0.8069	3.57625e-44
ENPEP	CREB3L1	0.8067	3.93419e-44
ENPEP	ANO10	0.8066	4.19713e-44
ENPEP	RP11-380P13.1	0.8066	4.0617e-44
ENPEP	DECR1	0.8064	4.48659e-44
ENPEP	RP11-234B24.2	0.8064	4.56709e-44
ENPEP	NPM1P32	0.8062	4.99086e-44
ENPEP	CDH16	0.8062	4.98163e-44
ENPEP	OMP	0.8061	5.20653e-44
ENPEP	VWA7	0.8055	6.50481e-44
ENPEP	F11R	0.8053	7.24069e-44
ENPEP	ITGA3	0.8053	7.1058e-44
ENPEP	LINC01123	0.8052	7.41065e-44
ENPEP	LINC01637	0.8052	7.41298e-44
ENPEP	DENND1B	0.8051	8.00416e-44
ENPEP	P2RX4	0.8045	1.0111e-43
ENPEP	MELTF	0.804	1.26488e-43
ENPEP	RP5-903G2.2	0.8039	1.28033e-43
ENPEP	RP11-286N22.16	0.8038	1.35138e-43
ENPEP	C10orf99	0.8035	1.52123e-43
ENPEP	RP11-386E5.1	0.8034	1.62064e-43
ENPEP	RFLNA	0.8031	1.81605e-43
ENPEP	SLC23A3	0.8026	2.29067e-43
ENPEP	GSTM4	0.8025	2.37701e-43
ENPEP	EPN1	0.8025	2.36064e-43
ENPEP	UCN3	0.8023	2.51832e-43
ENPEP	ZSWIM5	0.8022	2.69635e-43
ENPEP	HSD3B2	0.8022	2.62691e-43
ENPEP	UGT1A6	0.8021	2.81192e-43
ENPEP	SLC4A4	0.8019	3.04953e-43
ENPEP	NAPRT	0.8017	3.31284e-43
ENPEP	MLIP	0.8016	3.42594e-43
ENPEP	NXPE2	0.8016	3.44917e-43
ENPEP	RP11-844P9.2	0.8011	4.23002e-43
ENPEP	BCO1	0.8008	4.8463e-43
ENPEP	LINC00955	0.8006	5.14009e-43
ENPEP	RPS6KA1	0.8004	5.58517e-43
ENPEP	PTMAP3	0.8001	6.32863e-43
ENPEP	SLC26A6	0.8	6.64979e-43
ENPEP	HNRNPA1P17	0.7997	7.46633e-43
ENPEP	TMPRSS7	0.7997	7.51344e-43
ENPEP	CTD-2196E14.8	0.7997	7.54507e-43
ENPEP	GRB7	0.7997	7.63811e-43
ENPEP	CTD-2085J24.3	0.7997	7.43042e-43
ENPEP	RP11-433O3.1	0.7992	9.11481e-43
ENPEP	GRAMD2	0.7992	9.22172e-43
ENPEP	CISD3	0.7992	9.13289e-43
ENPEP	MISP3	0.799	1.01924e-42
ENPEP	RP11-1223D19.1	0.7988	1.07592e-42
ENPEP	FAM83G	0.7988	1.10052e-42
ENPEP	LINC00365	0.7984	1.30363e-42
ENPEP	RP3-417L20.4	0.7982	1.36621e-42
ENPEP	SLC34A2	0.7981	1.44826e-42
ENPEP	SHBG	0.7981	1.45238e-42
ENPEP	SULT1E1	0.798	1.4959e-42
ENPEP	FOXA3	0.7979	1.56323e-42
ENPEP	GUCD1	0.7979	1.57449e-42
ENPEP	LCT	0.7978	1.61358e-42
ENPEP	NBPF4	0.7977	1.68046e-42
ENPEP	TMPRSS4	0.7977	1.70887e-42
ENPEP	RP11-102C16.3	0.7975	1.88182e-42
ENPEP	PRRG4	0.7975	1.82151e-42
ENPEP	ARSD	0.7974	1.96023e-42
ENPEP	RP11-132E11.2	0.7971	2.15867e-42
ENPEP	RSPH1	0.7971	2.16972e-42
ENPEP	AC005281.2	0.797	2.21653e-42
ENPEP	SUSD2	0.797	2.22756e-42
ENPEP	HIST1H3E	0.7967	2.5807e-42
ENPEP	STXBP5-AS1	0.7958	3.62898e-42
ENPEP	CASP5	0.7958	3.7286e-42
ENPEP	SLC25A24	0.7957	3.7596e-42
ENPEP	CD164	0.7957	3.8959e-42
ENPEP	GSTA5	0.7956	4.05771e-42
ENPEP	WNK4	0.7956	3.93764e-42
ENPEP	MNX1-AS2	0.7955	4.05947e-42
ENPEP	RP11-231P20.2	0.7951	4.76835e-42
ENPEP	DOCK5	0.7948	5.518e-42
ENPEP	GALNT3	0.7946	5.9294e-42
ENPEP	DEFB131	0.7943	6.77446e-42
ENPEP	PAK4	0.7942	7.09389e-42
ENPEP	NCMAP	0.7936	8.78083e-42
ENPEP	BSPRY	0.7935	9.12852e-42
ENPEP	GRAMD1C	0.7934	9.72165e-42
ENPEP	GSTA7P	0.793	1.11744e-41
ENPEP	RP11-855O10.2	0.7926	1.29976e-41
ENPEP	ACAA2	0.7926	1.29391e-41
ENPEP	RP11-757F18.3	0.7925	1.35854e-41
ENPEP	GOT1	0.7925	1.34643e-41
ENPEP	RP11-357H14.17	0.7924	1.40247e-41
ENPEP	MNX1	0.7922	1.52067e-41
ENPEP	ACE3P	0.792	1.65159e-41
ENPEP	GPRC5A	0.7919	1.71015e-41
ENPEP	SEC14L2	0.7917	1.87435e-41
ENPEP	RP11-319G6.3	0.7914	2.1369e-41
ENPEP	IDH1	0.7911	2.41288e-41
ENPEP	TMEM61	0.7909	2.52734e-41
ENPEP	DCST1-AS1	0.7909	2.52371e-41
ENPEP	ATRN	0.7908	2.66917e-41
ENPEP	GLYCTK	0.7907	2.77318e-41
ENPEP	FAM84A	0.7905	3.04301e-41
ENPEP	AADACP1	0.7904	3.08465e-41
ENPEP	RP3-406A7.7	0.7904	3.14556e-41
ENPEP	HES2	0.79	3.59677e-41
ENPEP	TMEM105	0.79	3.59646e-41
ENPEP	RP11-588L15.2	0.7897	4.04209e-41
ENPEP	SPAM1	0.7896	4.31483e-41
ENPEP	KCNJ4	0.7894	4.6884e-41
ENPEP	NET1	0.7889	5.53129e-41
ENPEP	ONECUT3	0.7886	6.32141e-41
ENPEP	SLC17A5	0.7885	6.60018e-41
ENPEP	PTPRD	0.7885	6.4342e-41
ENPEP	LPCAT3	0.7882	7.40777e-41
ENPEP	RP11-1060J15.5	0.7881	7.77062e-41
ENPEP	RP11-30P6.6	0.788	7.94875e-41
ENPEP	LINC01451	0.788	8.03931e-41
ENPEP	ERN2	0.7879	8.369e-41
ENPEP	PDXK	0.7879	8.31783e-41
ENPEP	RP11-480I12.9	0.7876	9.42415e-41
ENPEP	RIOK3	0.7876	9.0983e-41
ENPEP	LGALS9B	0.787	1.17294e-40
ENPEP	CAMK2N1	0.7869	1.21876e-40
ENPEP	NUDT16	0.7867	1.29728e-40
ENPEP	ACOT4	0.7867	1.30373e-40
ENPEP	COMTD1	0.7859	1.78879e-40
ENPEP	U47924.27	0.7857	1.89287e-40
ENPEP	SHTN1	0.7856	1.99352e-40
ENPEP	GDPD1	0.7853	2.19418e-40
ENPEP	TDRD12	0.7853	2.22477e-40
ENPEP	RP11-844P9.5	0.7852	2.30352e-40
ENPEP	DNASE1	0.7852	2.32889e-40
ENPEP	LINC00330	0.7851	2.38648e-40
ENPEP	CDKN2B-AS	0.785	2.5396e-40
ENPEP	GATA6-AS1	0.785	2.46195e-40
ENPEP	CASP6	0.7849	2.63827e-40
ENPEP	GOLIM4	0.7848	2.68572e-40
ENPEP	SLC7A4	0.7846	2.87701e-40
ENPEP	TBX3	0.7842	3.4036e-40
ENPEP	LPIN3	0.7836	4.25443e-40
ENPEP	GMDS	0.7835	4.48531e-40
ENPEP	RP11-465B22.8	0.7831	5.14948e-40
ENPEP	RP11-49I11.1	0.783	5.37768e-40
ENPEP	RP11-89H19.2	0.7827	6.06765e-40
ENPEP	CHST6	0.7823	6.85333e-40
ENPEP	OTC	0.7823	6.86275e-40
ENPEP	CYP2C58P	0.7822	7.12481e-40
ENPEP	SLC44A3	0.782	7.61744e-40
ENPEP	AC097468.4	0.782	7.67662e-40
ENPEP	NMRAL2P	0.7816	9.01141e-40
ENPEP	CFAP65	0.7812	1.0356e-39
ENPEP	EHHADH	0.7811	1.0873e-39
ENPEP	ASAH2	0.7811	1.10042e-39
ENPEP	ABCC3	0.7808	1.20991e-39
ENPEP	MIR621	0.7807	1.27412e-39
ENPEP	RP11-391H12.8	0.7806	1.29924e-39
ENPEP	FOXA1	0.7806	1.31508e-39
ENPEP	HSD3BP2	0.7805	1.37168e-39
ENPEP	NPY6R	0.7802	1.52004e-39
ENPEP	LGALS3BP	0.7802	1.54004e-39
ENPEP	AGMAT	0.7801	1.58468e-39
ENPEP	RP11-119D9.1	0.78	1.65194e-39
ENPEP	ATP2C2	0.78	1.61119e-39
ENPEP	RP1-117B12.4	0.78	1.62153e-39
ENPEP	MXD1	0.7799	1.67031e-39
ENPEP	EFNA1	0.7798	1.75256e-39
ENPEP	GRAMD4	0.7798	1.7683e-39
ENPEP	KRTCAP3	0.7797	1.81334e-39
ENPEP	AC005550.3	0.7797	1.8102e-39
ENPEP	RP11-725G5.2	0.7795	1.96912e-39
ENPEP	FAM3C	0.7794	2.0685e-39
ENPEP	TNFRSF11A	0.7794	2.01889e-39
ENPEP	RP11-439E19.7	0.7793	2.09827e-39
ENPEP	SLC25A20	0.779	2.36265e-39
ENPEP	PHBP8	0.779	2.34182e-39
ENPEP	AC024592.9	0.7788	2.57522e-39
ENPEP	SMIM5	0.7787	2.67029e-39
ENPEP	GCNT1	0.7784	2.89503e-39
ENPEP	ASS1	0.7781	3.26425e-39
ENPEP	ESRP1	0.778	3.36983e-39
ENPEP	RP11-278L15.6	0.7777	3.76865e-39
ENPEP	RP13-497K6.1	0.7773	4.36233e-39
ENPEP	POU5F1	0.7772	4.48878e-39
ENPEP	FRMD1	0.777	4.82771e-39
ENPEP	COBL	0.7769	5.1619e-39
ENPEP	NEUROD1	0.7764	6.03943e-39
ENPEP	RP13-452N2.1	0.7764	6.12213e-39
ENPEP	LINC00501	0.7761	6.79461e-39
ENPEP	MPP5	0.7759	7.25419e-39
ENPEP	DAPK2	0.7756	8.2138e-39
ENPEP	HAAO	0.7754	8.62389e-39
ENPEP	2002-03-01	0.7752	9.45346e-39
ENPEP	PEX11G	0.775	1.01099e-38
ENPEP	LINC01106	0.7747	1.12701e-38
ENPEP	C1orf226	0.7746	1.17389e-38
ENPEP	RP11-22C11.2	0.7746	1.15198e-38
ENPEP	MS4A18	0.7746	1.1566e-38
ENPEP	RP11-418I22.2	0.7746	1.15129e-38
ENPEP	PRELID3B	0.7743	1.28655e-38
ENPEP	MEP1AP4	0.7742	1.36449e-38
ENPEP	RP5-1033H22.2	0.774	1.42305e-38
ENPEP	PAX6	0.7739	1.50711e-38
ENPEP	DHRS9	0.7738	1.55324e-38
ENPEP	FOXH1	0.7737	1.61271e-38
ENPEP	ESRP2	0.7736	1.67454e-38
ENPEP	RP11-319C21.1	0.7734	1.81863e-38
ENPEP	SH2D4A	0.7733	1.83704e-38
ENPEP	RP11-296E3.2	0.7732	1.89734e-38
ENPEP	SELENOS	0.7732	1.91915e-38
ENPEP	SLC25A10	0.7728	2.18837e-38
ENPEP	GS1-594A7.3	0.7724	2.52095e-38
ENPEP	HOXD1	0.7723	2.63514e-38
ENPEP	CTD-2325A15.5	0.7723	2.6558e-38
ENPEP	AP1S1	0.7722	2.74562e-38
ENPEP	CTD-2566J3.1	0.7722	2.71562e-38
ENPEP	LINC01137	0.7721	2.88745e-38
ENPEP	CC2D1A	0.7717	3.30524e-38
ENPEP	RNPEP	0.7716	3.35824e-38
ENPEP	SLC34A3	0.7714	3.69875e-38
ENPEP	FAM160A2	0.7713	3.81851e-38
ENPEP	SFN	0.7707	4.70461e-38
ENPEP	MIR559	0.7706	4.83678e-38
ENPEP	KRT19P1	0.7706	4.83904e-38
ENPEP	KB-1991G8.1	0.7702	5.56678e-38
ENPEP	CLCA4	0.7699	6.12194e-38
ENPEP	SLC31A2	0.7697	6.74149e-38
ENPEP	CROT	0.7694	7.45195e-38
ENPEP	TMEM25	0.7693	7.57643e-38
ENPEP	RP11-517C16.2	0.7693	7.6614e-38
ENPEP	UGT8	0.7691	8.23001e-38
ENPEP	CDA	0.7688	8.96523e-38
ENPEP	AC021218.2	0.7688	9.23767e-38
ENPEP	RP11-297C4.3	0.7687	9.39293e-38
ENPEP	RAB19	0.7686	9.6445e-38
ENPEP	RP11-378I13.1	0.7683	1.08624e-37
ENPEP	LMTK2	0.7683	1.0874e-37
ENPEP	DNAH3	0.7683	1.09986e-37
ENPEP	C1orf105	0.768	1.22356e-37
ENPEP	CYB561	0.768	1.20749e-37
ENPEP	PGPEP1	0.768	1.1835e-37
ENPEP	RP11-592N21.2	0.7679	1.23523e-37
ENPEP	RP11-386I14.2	0.7676	1.36167e-37
ENPEP	C4BPB	0.7674	1.4602e-37
ENPEP	DECR2	0.7673	1.51404e-37
ENPEP	LINC01443	0.7672	1.61234e-37
ENPEP	RAB20	0.767	1.7278e-37
ENPEP	ABCD3	0.7666	1.92393e-37
ENPEP	ARSE	0.7665	2.01725e-37
ENPEP	RP11-211N11.5	0.7663	2.15856e-37
ENPEP	NDRG1	0.7661	2.30469e-37
ENPEP	ENTPD7	0.766	2.40047e-37
ENPEP	RN7SKP127	0.766	2.44127e-37
ENPEP	PPP1R14C	0.7659	2.44784e-37
ENPEP	IFNE	0.7657	2.6364e-37
ENPEP	SRC	0.7656	2.80484e-37
ENPEP	ABHD11	0.7655	2.87364e-37
ENPEP	PFKFB2	0.7652	3.16445e-37
ENPEP	CLDN8	0.7652	3.15632e-37
ENPEP	SPINK1	0.7645	4.075e-37
ENPEP	EXPH5	0.7645	4.00756e-37
ENPEP	PRSS12	0.764	4.74857e-37
ENPEP	NSDHL	0.7639	4.9297e-37
ENPEP	UGT1A9	0.7638	5.16126e-37
ENPEP	CEACAM5	0.7638	5.19178e-37
ENPEP	CANT1	0.7637	5.27078e-37
ENPEP	PRSS36	0.7636	5.55194e-37
ENPEP	SOAT2	0.7634	5.91691e-37
ENPEP	MLX	0.7632	6.28561e-37
ENPEP	CTA-243E7.1	0.7631	6.38519e-37
ENPEP	TFCP2L1	0.7628	7.28665e-37
ENPEP	CTNNA1P1	0.7624	8.29263e-37
ENPEP	TRBV29OR9-2	0.7623	8.46554e-37
ENPEP	MFSD9	0.762	9.4331e-37
ENPEP	RILP	0.762	9.37715e-37
ENPEP	RBM22P5	0.7619	9.59195e-37
ENPEP	GALNT4	0.7618	1.01534e-36
ENPEP	RPL15P21	0.7615	1.1024e-36
ENPEP	MYO1E	0.7613	1.19835e-36
ENPEP	RNF152	0.7613	1.18856e-36
ENPEP	PECR	0.7607	1.46416e-36
ENPEP	LINC00705	0.7602	1.73478e-36
ENPEP	EHF	0.7602	1.70308e-36
ENPEP	LINC01080	0.7601	1.75604e-36
ENPEP	XKRX	0.7601	1.79332e-36
ENPEP	SRI	0.76	1.81803e-36
ENPEP	RN7SL541P	0.7597	2.03089e-36
ENPEP	KIAA1161	0.7597	2.02547e-36
ENPEP	CERS6	0.7596	2.13233e-36
ENPEP	LNX2	0.7596	2.11157e-36
ENPEP	PLAGL2	0.7596	2.09514e-36
ENPEP	CTD-3080P12.3	0.7593	2.33843e-36
ENPEP	DISP2	0.7592	2.40921e-36
ENPEP	IL32	0.7592	2.3775e-36
ENPEP	RMDN2	0.7591	2.5244e-36
ENPEP	COX5A	0.7591	2.49121e-36
ENPEP	RORC	0.759	2.56401e-36
ENPEP	AC016738.4	0.759	2.54597e-36
ENPEP	IMPA1P1	0.759	2.56358e-36
ENPEP	SLC25A47	0.759	2.55295e-36
ENPEP	PDXDC1	0.759	2.54102e-36
ENPEP	RP11-1260E13.2	0.7589	2.62503e-36
ENPEP	NBPF6	0.7588	2.78634e-36
ENPEP	TMBIM6	0.7587	2.87443e-36
ENPEP	ZNF503-AS1	0.7586	2.90622e-36
ENPEP	ARX	0.7586	2.94994e-36
ENPEP	FAT1	0.7581	3.47882e-36
ENPEP	MS4A15	0.7581	3.49477e-36
ENPEP	SMCO4	0.7581	3.45802e-36
ENPEP	TRPC7-AS1	0.7578	3.85482e-36
ENPEP	CAPN8	0.7577	3.9663e-36
ENPEP	TLDC1	0.7577	3.95187e-36
ENPEP	GUCY2GP	0.7575	4.19993e-36
ENPEP	CEP170B	0.7575	4.21091e-36
ENPEP	UGT2B17	0.7574	4.37247e-36
ENPEP	DNMBP	0.7574	4.42309e-36
ENPEP	RP11-64D22.5	0.757	5.04371e-36
ENPEP	KRT18	0.757	5.01514e-36
ENPEP	SH3RF1	0.7567	5.4784e-36
ENPEP	ACO2	0.7567	5.52925e-36
ENPEP	MGST2	0.7566	5.60016e-36
ENPEP	GGT4P	0.7566	5.71786e-36
ENPEP	CDC42EP5	0.7566	5.60884e-36
ENPEP	MVP	0.7564	6.13944e-36
ENPEP	EPS8L1	0.7564	6.03177e-36
ENPEP	PROM1	0.7562	6.52152e-36
ENPEP	NCKAP5	0.7561	6.67716e-36
ENPEP	SHH	0.7561	6.74712e-36
ENPEP	BRI3BP	0.756	7.01473e-36
ENPEP	EZR	0.7559	7.06819e-36
ENPEP	CEACAM6	0.7558	7.42471e-36
ENPEP	SATB2-AS1	0.7554	8.36861e-36
ENPEP	FOXD1	0.7554	8.35325e-36
ENPEP	SHD	0.7553	8.63395e-36
ENPEP	MPI	0.7552	8.93258e-36
ENPEP	APOA5	0.7551	9.24181e-36
ENPEP	RP11-439C15.5	0.755	9.55075e-36
ENPEP	FGD4	0.7548	1.03109e-35
ENPEP	UGT1A7	0.7547	1.05601e-35
ENPEP	SLC35C1	0.7545	1.136e-35
ENPEP	XXyac-YM21GA2.4	0.7544	1.14933e-35
ENPEP	MTCH2	0.7543	1.19054e-35
ENPEP	LINC00526	0.7543	1.21022e-35
ENPEP	UQCRC1	0.7541	1.28961e-35
ENPEP	RP11-627G18.2	0.7538	1.42581e-35
ENPEP	RP4-659I19.1	0.7534	1.61591e-35
ENPEP	RASSF7	0.7534	1.63175e-35
ENPEP	NEO1	0.7533	1.64812e-35
ENPEP	LBX2-AS1	0.753	1.862e-35
ENPEP	HN1	0.7529	1.88846e-35
ENPEP	TMEM89	0.7528	1.93094e-35
ENPEP	MUC12	0.7525	2.1627e-35
ENPEP	BTD	0.7522	2.38834e-35
ENPEP	RP4-594I10.3	0.7519	2.63604e-35
ENPEP	ZDHHC12	0.7515	3.01873e-35
ENPEP	RP11-354M1.2	0.7515	2.95378e-35
ENPEP	PRKCD	0.7514	3.08404e-35
ENPEP	RP11-83M16.4	0.7514	3.09957e-35
ENPEP	MYO15B	0.7514	3.05919e-35
ENPEP	DEFB1	0.7511	3.38421e-35
ENPEP	YBX2	0.751	3.48085e-35
ENPEP	CTA-228A9.3	0.751	3.50327e-35
ENPEP	RP11-336K24.5	0.7508	3.73248e-35
ENPEP	TM4SF4	0.7505	4.12844e-35
ENPEP	NR3C2	0.7503	4.33624e-35
ENPEP	RTCB	0.7503	4.39484e-35
ENPEP	MMEL1	0.75	4.73613e-35
ENPEP	MGAT4A	0.75	4.81919e-35
ENPEP	GPRIN1	0.75	4.84638e-35
ENPEP	DNM2	0.7495	5.61718e-35
ENPEP	ATG4D	0.7492	6.20224e-35
ENPEP	ARL4A	0.749	6.60213e-35
ENPEP	LINC01595	0.7489	6.85418e-35
ENPEP	C2orf72	0.7488	6.96489e-35
ENPEP	ENPP3	0.7488	7.09974e-35
ENPEP	AKR1B15	0.7484	8.00543e-35
ENPEP	HAGLR	0.7483	8.29206e-35
ENPEP	HID1	0.7482	8.58204e-35
ENPEP	HMGCR	0.7481	8.75211e-35
ENPEP	FAHD1	0.748	8.92776e-35
ENPEP	RP5-984P4.6	0.748	8.96813e-35
ENPEP	ECHS1	0.7478	9.6097e-35
ENPEP	PSEN1	0.7476	1.02684e-34
ENPEP	EFNA4	0.7471	1.20355e-34
ENPEP	FEV	0.7471	1.18996e-34
ENPEP	FFAR4	0.7469	1.2723e-34
ENPEP	PRR5L	0.7469	1.27635e-34
ENPEP	ADAMTSL5	0.7465	1.43967e-34
ENPEP	TPSG1	0.7464	1.47867e-34
ENPEP	RP11-103J17.2	0.7463	1.54061e-34
ENPEP	ADGRG4	0.7461	1.66242e-34
ENPEP	MIR31HG	0.7459	1.73635e-34
ENPEP	SDR42E1	0.7458	1.7946e-34
ENPEP	DFNA5	0.7456	1.89699e-34
ENPEP	CASC16	0.7456	1.95023e-34
ENPEP	PLEKHB2	0.7455	1.99206e-34
ENPEP	NUDT8	0.7454	2.07721e-34
ENPEP	SPPL2A	0.7452	2.17208e-34
ENPEP	XK	0.745	2.30318e-34
ENPEP	RP3-368B9.2	0.7449	2.41758e-34
ENPEP	EBP	0.7446	2.64299e-34
ENPEP	C19orf54	0.7444	2.77262e-34
ENPEP	RP11-627G23.1	0.7441	3.06793e-34
ENPEP	TTC39A-AS1	0.744	3.16809e-34
ENPEP	RNF43	0.7439	3.27194e-34
ENPEP	RP4-695O20.1	0.7439	3.23291e-34
ENPEP	SSTR5	0.7436	3.54354e-34
ENPEP	LINC02038	0.7435	3.6512e-34
ENPEP	SLC30A4	0.7435	3.66149e-34
ENPEP	FCGRT	0.7432	4.03566e-34
ENPEP	SCTR	0.7431	4.233e-34
ENPEP	RP11-597D13.7	0.7428	4.62766e-34
ENPEP	UNC5CL	0.7426	4.90843e-34
ENPEP	LACTB2	0.7426	4.87895e-34
ENPEP	KRT8P45	0.7423	5.27348e-34
ENPEP	CACFD1	0.7421	5.64492e-34
ENPEP	RP11-486M3.3	0.7419	5.97175e-34
ENPEP	RP11-209E8.1	0.7419	6.07768e-34
ENPEP	AC098614.2	0.7417	6.33047e-34
ENPEP	C2orf88	0.7416	6.70656e-34
ENPEP	STXBP5	0.7415	6.75599e-34
ENPEP	EMX1	0.7414	7.1065e-34
ENPEP	RP11-720D4.2	0.7414	6.94664e-34
ENPEP	ACTBP13	0.7413	7.14723e-34
ENPEP	OPLAH	0.7412	7.43396e-34
ENPEP	GALNT14	0.7406	8.90673e-34
ENPEP	AP001627.1	0.7406	8.99117e-34
ENPEP	ZFYVE28	0.7405	9.37195e-34
ENPEP	MGAT3-AS1	0.7405	9.13914e-34
ENPEP	RXFP4	0.7404	9.56688e-34
ENPEP	CLCN1	0.7404	9.60755e-34
ENPEP	AP006216.5	0.7403	9.98756e-34
ENPEP	RP11-579D7.4	0.74	1.09267e-33
ENPEP	RP5-908M14.5	0.7399	1.11337e-33
ENPEP	SPHK2	0.7396	1.21281e-33
ENPEP	TMCO1	0.7394	1.2918e-33
ENPEP	GALM	0.7388	1.54368e-33
ENPEP	SLC25A13	0.7388	1.5395e-33
ENPEP	PTP4A2P1	0.7388	1.56057e-33
ENPEP	PLEKHJ1	0.7388	1.54304e-33
ENPEP	CTD-3051D23.4	0.7386	1.62773e-33
ENPEP	RP11-104J23.1	0.7384	1.75344e-33
ENPEP	ZG16B	0.7381	1.92713e-33
ENPEP	GBP3	0.7378	2.08004e-33
ENPEP	KIF12	0.7378	2.10292e-33
ENPEP	RP11-132F7.2	0.7376	2.24169e-33
ENPEP	TLDC2	0.7376	2.21018e-33
ENPEP	HAO2-IT1	0.7374	2.34511e-33
ENPEP	GAPDHP32	0.7374	2.39672e-33
ENPEP	XXbac-B476C20.9	0.7374	2.3375e-33
ENPEP	RP11-324O2.3	0.7371	2.61546e-33
ENPEP	ACBD5	0.7369	2.71976e-33
ENPEP	RP11-108L7.15	0.7366	3.03612e-33
ENPEP	EFHD2	0.7364	3.23097e-33
ENPEP	SLC35D1	0.7361	3.49718e-33
ENPEP	GBA2	0.736	3.55685e-33
ENPEP	GCNT4	0.7359	3.68214e-33
ENPEP	SYTL2	0.7359	3.70684e-33
ENPEP	DLG3	0.7358	3.80658e-33
ENPEP	RP1-122P22.4	0.7356	4.08045e-33
ENPEP	KIF3B	0.7355	4.20932e-33
ENPEP	FAM3C2	0.7352	4.62918e-33
ENPEP	AKR1B10P1	0.7345	5.55576e-33
ENPEP	RP11-794G24.1	0.7343	6.01145e-33
ENPEP	KAZALD1	0.7342	6.18135e-33
ENPEP	ESPL1	0.7338	6.9876e-33
ENPEP	RP11-388N2.1	0.7337	7.0901e-33
ENPEP	PCDH1	0.7327	9.6631e-33
ENPEP	RP11-369K16.1	0.7327	9.48064e-33
ENPEP	UGT1A13P	0.7326	9.82804e-33
ENPEP	CLCA2	0.7324	1.03113e-32
ENPEP	MBOAT7	0.7324	1.02916e-32
ENPEP	GCHFR	0.732	1.17919e-32
ENPEP	ZDHHC3	0.7318	1.23098e-32
ENPEP	CRAT	0.7315	1.37591e-32
ENPEP	CTSLP8	0.7313	1.43127e-32
ENPEP	MSMO1	0.7306	1.74204e-32
ENPEP	LINC01348	0.7304	1.84863e-32
ENPEP	ETHE1	0.7304	1.88974e-32
ENPEP	RPL39P40	0.7304	1.88839e-32
ENPEP	RP11-610P16.1	0.7302	1.97122e-32
ENPEP	CTC-304I17.6	0.7301	2.01533e-32
ENPEP	SERPINB1	0.7297	2.32233e-32
ENPEP	LCN15	0.7296	2.36312e-32
ENPEP	RP11-482M8.1	0.7296	2.36001e-32
ENPEP	AC010745.1	0.7295	2.4003e-32
ENPEP	SDSL	0.7295	2.45747e-32
ENPEP	MAF	0.7295	2.40917e-32
ENPEP	HTR3E	0.7293	2.54822e-32
ENPEP	RP11-43P8.2	0.7293	2.59667e-32
ENPEP	UNC93A	0.7291	2.71811e-32
ENPEP	MCUR1	0.7285	3.2047e-32
ENPEP	LINC01268	0.7285	3.2561e-32
ENPEP	HADHA	0.7284	3.3537e-32
ENPEP	LINC00482	0.7283	3.48003e-32
ENPEP	OR2A7	0.728	3.74771e-32
ENPEP	SLC25A15P3	0.7278	3.9635e-32
ENPEP	MST1	0.7277	4.07913e-32
ENPEP	STPG3-AS1	0.7276	4.25708e-32
ENPEP	NOXA1	0.7274	4.48351e-32
ENPEP	RP1-232L22__B.1	0.7273	4.63462e-32
ENPEP	SNORA44	0.7272	4.68838e-32
ENPEP	SIPA1L3	0.7268	5.24384e-32
ENPEP	HADHB	0.7266	5.62921e-32
ENPEP	RP11-47A17.2	0.7263	6.02756e-32
ENPEP	SPATA31E1	0.7261	6.52218e-32
ENPEP	STPG3	0.726	6.64255e-32
ENPEP	C9orf152	0.7259	6.75437e-32
ENPEP	ARHGEF35	0.7254	7.83441e-32
ENPEP	MGST3	0.725	8.72487e-32
ENPEP	IMPA1	0.7249	9.08608e-32
ENPEP	AC011523.2	0.7248	9.27616e-32
ENPEP	TGFBR3L	0.7247	9.6463e-32
ENPEP	SUCLG2	0.7241	1.13601e-31
ENPEP	SLC10A5	0.7236	1.32581e-31
ENPEP	AC098828.3	0.7235	1.3393e-31
ENPEP	TMEM141	0.7235	1.36887e-31
ENPEP	SLC35B1	0.7233	1.44781e-31
ENPEP	EPN3	0.7233	1.42868e-31
ENPEP	RP11-160H22.5	0.7231	1.50097e-31
ENPEP	FAM189A1	0.7231	1.51503e-31
ENPEP	RP11-384L8.1	0.723	1.5668e-31
ENPEP	MIR429	0.7227	1.71368e-31
ENPEP	S100P	0.7226	1.73968e-31
ENPEP	TMEM63B	0.7224	1.83566e-31
ENPEP	LRP5	0.7224	1.82404e-31
ENPEP	NPAS2	0.7223	1.9207e-31
ENPEP	ATP10B	0.7223	1.89805e-31
ENPEP	SYT13	0.7223	1.89557e-31
ENPEP	RP11-226B15.1	0.7222	1.95919e-31
ENPEP	AC013268.3	0.7221	2.02599e-31
ENPEP	RFX6	0.7219	2.10591e-31
ENPEP	KRT8P10	0.7215	2.40001e-31
ENPEP	RP11-422N16.3	0.7215	2.38676e-31
ENPEP	FBLIM1	0.7213	2.526e-31
ENPEP	XXyac-YM21GA2.3	0.7209	2.80847e-31
ENPEP	HCN3	0.7208	2.91564e-31
ENPEP	ESRRG	0.7208	2.88253e-31
ENPEP	PDE11A	0.7208	2.92162e-31
ENPEP	KIFC3	0.7207	2.98377e-31
ENPEP	RP1-80N2.4	0.7206	3.0834e-31
ENPEP	TRAF4	0.7206	3.06761e-31
ENPEP	SH2D3A	0.7204	3.26224e-31
ENPEP	CPD	0.7201	3.48623e-31
ENPEP	DCAF11	0.7198	3.8159e-31
ENPEP	LINC01814	0.7197	3.87906e-31
ENPEP	LRRC28	0.7197	3.89689e-31
ENPEP	TMEM177	0.7196	4.02321e-31
ENPEP	RP1-172H20.4	0.7195	4.1927e-31
ENPEP	FAHD2A	0.7191	4.59347e-31
ENPEP	CD68	0.7191	4.60684e-31
ENPEP	LUZP1	0.7188	5.04131e-31
ENPEP	AIG1	0.7188	4.96434e-31
ENPEP	CEBPG	0.7188	5.05935e-31
ENPEP	GPR153	0.7186	5.3379e-31
ENPEP	RP3-325F22.5	0.7183	5.8171e-31
ENPEP	RP13-379O24.3	0.7183	5.83517e-31
ENPEP	IL1RN	0.7181	6.16757e-31
ENPEP	CHRM4	0.7181	6.11223e-31
ENPEP	KDM8	0.718	6.27193e-31
ENPEP	RP11-595B24.2	0.718	6.25529e-31
ENPEP	CCDC129	0.7179	6.4627e-31
ENPEP	LGALS9C	0.7179	6.3732e-31
ENPEP	BAK1	0.7171	7.99186e-31
ENPEP	RP11-350E12.4	0.717	8.18251e-31
ENPEP	CTSE	0.7169	8.58019e-31
ENPEP	ENPP7P11	0.7163	1.0062e-30
ENPEP	CLDN2	0.7163	9.996e-31
ENPEP	AC011298.2	0.7161	1.0434e-30
ENPEP	AFG3L2	0.7161	1.06597e-30
ENPEP	CUBN	0.7158	1.14135e-30
ENPEP	FAHD2P1	0.7158	1.1413e-30
ENPEP	UGT1A2P	0.7157	1.16456e-30
ENPEP	ABCA5	0.7155	1.24584e-30
ENPEP	EPB41L3	0.7154	1.2764e-30
ENPEP	ATP6V0D1	0.7152	1.36622e-30
ENPEP	CCDC152	0.715	1.41734e-30
ENPEP	FZD5	0.7149	1.47035e-30
ENPEP	AC112229.1	0.7147	1.54754e-30
ENPEP	NR2F6	0.7144	1.69615e-30
ENPEP	IPMK	0.7142	1.79142e-30
ENPEP	PERP	0.714	1.88259e-30
ENPEP	PLGRKT	0.7135	2.16628e-30
ENPEP	SULT2B1	0.7134	2.22643e-30
ENPEP	CCDC68	0.7132	2.33254e-30
ENPEP	AC012485.2	0.7128	2.61769e-30
ENPEP	LINC01224	0.7126	2.71221e-30
ENPEP	GGT2	0.7125	2.83127e-30
ENPEP	FLVCR1	0.7124	2.85844e-30
ENPEP	PSMD10P2	0.7123	2.98491e-30
ENPEP	ADAP1	0.7122	3.0033e-30
ENPEP	HK2	0.7121	3.15355e-30
ENPEP	MDK	0.7121	3.09072e-30
ENPEP	STARD10	0.7121	3.08691e-30
ENPEP	FGF19	0.712	3.23737e-30
ENPEP	RP11-510N19.5	0.7118	3.37324e-30
ENPEP	BUB1P1	0.7117	3.45464e-30
ENPEP	PRR13P5	0.7115	3.66487e-30
ENPEP	APOM	0.7112	3.99664e-30
ENPEP	AP001625.6	0.7111	4.05475e-30
ENPEP	ZDHHC9	0.711	4.2234e-30
ENPEP	TAAR3P	0.7107	4.48535e-30
ENPEP	CYP3A7	0.7102	5.17458e-30
ENPEP	TRIM31-AS1	0.71	5.5459e-30
ENPEP	RP11-783K16.13	0.71	5.48848e-30
ENPEP	C2CD2L	0.7096	6.14511e-30
ENPEP	ABTB2	0.7093	6.54507e-30
ENPEP	ACOT12	0.7092	6.79742e-30
ENPEP	TNIK	0.7089	7.41352e-30
ENPEP	PLA2G4D	0.7088	7.54575e-30
ENPEP	P4HB	0.7088	7.49632e-30
ENPEP	UOX	0.7087	7.69089e-30
ENPEP	KALRN	0.7087	7.66943e-30
ENPEP	AC061961.2	0.7085	8.13856e-30
ENPEP	PGAP3	0.7083	8.59164e-30
ENPEP	LRRIQ4	0.7082	8.93734e-30
ENPEP	XXyac-YR21CG7.1	0.7079	9.50504e-30
ENPEP	SLC25A47P1	0.7079	9.58102e-30
ENPEP	ARHGEF34P	0.7076	1.0432e-29
ENPEP	C11orf54	0.7076	1.02855e-29
ENPEP	SGPL1	0.7075	1.06799e-29
ENPEP	UGDH	0.7074	1.09264e-29
ENPEP	CA3	0.7074	1.09821e-29
ENPEP	GABRA2	0.707	1.19967e-29
ENPEP	PITX2	0.7069	1.24985e-29
ENPEP	TUBA1C	0.7066	1.33904e-29
ENPEP	PPP2R5D	0.7065	1.37554e-29
ENPEP	CFTR	0.7065	1.3824e-29
ENPEP	TTC6	0.7059	1.616e-29
ENPEP	RP11-731D1.4	0.705	2.0414e-29
ENPEP	DHCR24	0.7049	2.1245e-29
ENPEP	RP11-150O12.5	0.7049	2.07071e-29
ENPEP	DAGLA	0.7048	2.13129e-29
ENPEP	AC104667.3	0.7047	2.20552e-29
ENPEP	CASR	0.7047	2.22285e-29
ENPEP	ASL	0.7047	2.19214e-29
ENPEP	LDHAL6B	0.7044	2.41553e-29
ENPEP	F11	0.7043	2.48355e-29
ENPEP	SHPK	0.7042	2.52319e-29
ENPEP	GSDMB	0.7039	2.73231e-29
ENPEP	RP11-309L24.4	0.7038	2.7812e-29
ENPEP	MIR135A1	0.7035	3.03399e-29
ENPEP	UGT2B29P	0.7035	3.04737e-29
ENPEP	KIAA1211L	0.7033	3.14165e-29
ENPEP	TMEM63C	0.7033	3.14143e-29
ENPEP	CENPV	0.7032	3.25871e-29
ENPEP	RP11-314N13.9	0.703	3.40656e-29
ENPEP	RP11-112J1.3	0.7029	3.56808e-29
ENPEP	GFPT1	0.7026	3.83261e-29
ENPEP	IQGAP2	0.7025	3.87656e-29
ENPEP	ADH1C	0.7022	4.23355e-29
ENPEP	BCAR1	0.7021	4.34054e-29
ENPEP	NAAA	0.7019	4.55382e-29
ENPEP	NXPE4	0.7019	4.53504e-29
ENPEP	TACO1	0.7016	4.89438e-29
ENPEP	RP11-783K16.5	0.7014	5.13763e-29
ENPEP	STXBP6	0.7013	5.27728e-29
ENPEP	ANO7L1	0.701	5.80856e-29
ENPEP	GFER	0.7008	5.98091e-29
ENPEP	CEBPA-AS1	0.7005	6.5384e-29
ENPEP	Z83844.1	0.7002	7.12944e-29
ENPEP	USP2	0.7	7.43357e-29
ENPEP	RP1-80N2.3	0.6998	7.89002e-29
ENPEP	RPL7P28	0.6998	7.88266e-29
ENPEP	PDSS1	0.6998	7.75298e-29
ENPEP	BST1	0.6997	8.00589e-29
ENPEP	FAM83A	0.6997	8.03479e-29
ENPEP	TRPM5	0.6997	7.9236e-29
ENPEP	TMEM220-AS1	0.6995	8.50522e-29
ENPEP	CBR3-AS1	0.6995	8.51178e-29
ENPEP	TRIM36-IT1	0.6994	8.58578e-29
ENPEP	LRRC1	0.6994	8.67172e-29
ENPEP	RP11-407N17.5	0.699	9.53861e-29
ENPEP	RP11-166P13.4	0.699	9.58546e-29
ENPEP	GSTO2	0.6989	9.85099e-29
ENPEP	AC098828.2	0.6984	1.12938e-28
ENPEP	GJB2	0.6983	1.13748e-28
ENPEP	SLC26A2	0.6981	1.21647e-28
ENPEP	PROC	0.6979	1.2617e-28
ENPEP	MROH2A	0.6978	1.30393e-28
ENPEP	SECTM1	0.6978	1.2882e-28
ENPEP	CPTP	0.6973	1.49049e-28
ENPEP	HMGCS1	0.6973	1.45738e-28
ENPEP	KIAA1324	0.6972	1.49991e-28
ENPEP	RP11-524H19.2	0.6971	1.56536e-28
ENPEP	AC005262.3	0.6971	1.53508e-28
ENPEP	RNF103	0.6966	1.74967e-28
ENPEP	LINC00992	0.6962	1.92249e-28
ENPEP	RAB3IP	0.696	2.04117e-28
ENPEP	AC114812.10	0.6956	2.25901e-28
ENPEP	TUFT1	0.6953	2.40997e-28
ENPEP	TSPAN13	0.6949	2.68888e-28
ENPEP	TBC1D8	0.6946	2.92121e-28
ENPEP	CRISP1	0.6944	3.02672e-28
ENPEP	RP11-10C24.3	0.694	3.35468e-28
ENPEP	ACP2	0.694	3.33377e-28
ENPEP	SCAMP5	0.6937	3.62068e-28
ENPEP	NHEJ1	0.6936	3.70652e-28
ENPEP	CPA2	0.6933	4.01668e-28
ENPEP	GRTP1-AS1	0.6933	4.04814e-28
ENPEP	ULK3	0.6924	5.01902e-28
ENPEP	TMEM74B	0.6924	5.01088e-28
ENPEP	PPARGC1A	0.6922	5.25295e-28
ENPEP	RAB26	0.6915	6.24706e-28
ENPEP	LINC01186	0.6915	6.29435e-28
ENPEP	NABP1	0.6914	6.46799e-28
ENPEP	LIPA	0.6912	6.74878e-28
ENPEP	AC106869.2	0.691	7.13796e-28
ENPEP	AGPAT3	0.691	7.16361e-28
ENPEP	SCT	0.6909	7.22569e-28
ENPEP	PARP3	0.6907	7.58708e-28
ENPEP	PLEK2	0.6905	8.06989e-28
ENPEP	ABHD6	0.6904	8.12518e-28
ENPEP	AKR1A1	0.6902	8.65788e-28
ENPEP	SLC35F5	0.6899	9.22467e-28
ENPEP	MIR3131	0.6886	1.28838e-27
ENPEP	ACSF2	0.6886	1.28563e-27
ENPEP	UCK2	0.6881	1.44632e-27
ENPEP	LINC00628	0.6878	1.54133e-27
ENPEP	ANO9	0.6878	1.53496e-27
ENPEP	DGKQ	0.6877	1.60426e-27
ENPEP	LINC00589	0.6876	1.61974e-27
ENPEP	DCST1	0.6875	1.65507e-27
ENPEP	RP1-45I4.3	0.6873	1.74855e-27
ENPEP	RP4-568C11.4	0.6873	1.74072e-27
ENPEP	RNF157	0.687	1.87283e-27
ENPEP	CTC-251D13.1	0.6859	2.44344e-27
ENPEP	SLC6A13	0.6857	2.58878e-27
ENPEP	ITGB4	0.6855	2.69062e-27
ENPEP	SESN2	0.6848	3.21061e-27
ENPEP	AZGP1	0.6847	3.29709e-27
ENPEP	DGAT2L7P	0.6843	3.61651e-27
ENPEP	PEX26	0.6842	3.70067e-27
ENPEP	RP5-881L22.5	0.6839	3.97592e-27
ENPEP	TM9SF2	0.6837	4.189e-27
ENPEP	DKFZP434K028	0.6827	5.24587e-27
ENPEP	AIFM3	0.6827	5.26744e-27
ENPEP	SDHB	0.6823	5.84939e-27
ENPEP	AC079779.4	0.6819	6.43553e-27
ENPEP	FAM83H-AS1	0.6818	6.53849e-27
ENPEP	SELENOI	0.6813	7.29816e-27
ENPEP	HOXC11	0.6812	7.60477e-27
ENPEP	SCNN1G	0.6811	7.63283e-27
ENPEP	PIGR	0.6809	8.01956e-27
ENPEP	GNG13	0.6808	8.26055e-27
ENPEP	LINC01559	0.6806	8.66222e-27
ENPEP	AQP12A	0.6803	9.3233e-27
ENPEP	CHGA	0.6803	9.26456e-27
ENPEP	RP5-1185I7.1	0.6802	9.62738e-27
ENPEP	NUDT12	0.6801	9.76992e-27
ENPEP	EPHA1	0.6801	9.76958e-27
ENPEP	RP5-1180D12.1	0.6801	9.7253e-27
ENPEP	CIB2	0.6798	1.05265e-26
ENPEP	RP11-153K11.3	0.6796	1.08994e-26
ENPEP	CLUHP6	0.6796	1.08962e-26
ENPEP	RP11-756A22.7	0.6793	1.17381e-26
ENPEP	ITLN1	0.6792	1.21291e-26
ENPEP	TPH1	0.6792	1.21509e-26
ENPEP	STK39	0.6789	1.29557e-26
ENPEP	CTD-2005D20.1	0.6789	1.30908e-26
ENPEP	AC073342.12	0.6788	1.32125e-26
ENPEP	LENG9	0.6788	1.32298e-26
ENPEP	PPP1R36	0.6787	1.35911e-26
ENPEP	FRMD3	0.6785	1.41437e-26
ENPEP	PKP2	0.6784	1.44062e-26
ENPEP	GALNT6	0.6783	1.49893e-26
ENPEP	HOXB7	0.6781	1.5799e-26
ENPEP	SORL1	0.6775	1.80577e-26
ENPEP	AC084809.2	0.6775	1.8172e-26
ENPEP	ENKUR	0.6774	1.83179e-26
ENPEP	C11orf53	0.6774	1.81944e-26
ENPEP	CTA-315H11.2	0.6772	1.92576e-26
ENPEP	LRRC75B	0.6772	1.9147e-26
ENPEP	KCP	0.6771	1.95563e-26
ENPEP	GCG	0.6769	2.04523e-26
ENPEP	KIR2DL4	0.6769	2.04603e-26
ENPEP	RN7SL272P	0.6768	2.10694e-26
ENPEP	STX3	0.6764	2.316e-26
ENPEP	RNFT1P2	0.6762	2.40363e-26
ENPEP	B4GALT1-AS1	0.6762	2.43743e-26
ENPEP	TRIM80P	0.6761	2.4958e-26
ENPEP	RP11-61A14.1	0.6759	2.59445e-26
ENPEP	SHROOM3	0.6757	2.75767e-26
ENPEP	CMTM8	0.6755	2.84086e-26
ENPEP	RMDN3	0.6753	2.96661e-26
ENPEP	RP11-219B4.5	0.6751	3.1646e-26
ENPEP	RP11-1100L3.4	0.6751	3.10076e-26
ENPEP	JHDM1D-AS1	0.6743	3.75485e-26
ENPEP	RAVER2	0.674	4.02167e-26
ENPEP	ANKFN1	0.6738	4.22141e-26
ENPEP	MAPK3	0.6735	4.51444e-26
ENPEP	MAGI3	0.6731	4.93142e-26
ENPEP	RP11-83M16.6	0.6729	5.22192e-26
ENPEP	RP11-418I22.3	0.6725	5.75462e-26
ENPEP	EIF6	0.6724	5.87199e-26
ENPEP	UCA1	0.672	6.45182e-26
ENPEP	LINC01564	0.6717	6.80492e-26
ENPEP	MAL2	0.6716	7.05888e-26
ENPEP	CTSA	0.6713	7.43574e-26
ENPEP	RP11-944C7.1	0.6708	8.40667e-26
ENPEP	TIGD2	0.6705	8.99798e-26
ENPEP	RP11-297C4.1	0.6704	9.26027e-26
ENPEP	SH2D7	0.6701	9.84272e-26
ENPEP	TTLL6	0.67	1.00619e-25
ENPEP	MMAA	0.6698	1.05128e-25
ENPEP	SELENBP1	0.6694	1.14915e-25
ENPEP	AC009133.12	0.6694	1.1564e-25
ENPEP	PPP1R1B	0.6691	1.22569e-25
ENPEP	ENTPD6	0.6688	1.3132e-25
ENPEP	RP5-1018K9.1	0.6687	1.35283e-25
ENPEP	ARG2	0.6687	1.34174e-25
ENPEP	RP11-523J2.1	0.6686	1.3793e-25
ENPEP	HPGD	0.6684	1.44283e-25
ENPEP	AC005083.1	0.6683	1.46171e-25
ENPEP	KIAA1671	0.6683	1.46146e-25
ENPEP	ESCO2	0.6681	1.54151e-25
ENPEP	AGAP1-IT1	0.6679	1.62076e-25
ENPEP	SEC24A	0.6678	1.63577e-25
ENPEP	RP11-519G16.3	0.6677	1.6767e-25
ENPEP	KRT8P32	0.6674	1.82706e-25
ENPEP	KLHDC7A	0.6671	1.94762e-25
ENPEP	SERPINB5	0.6671	1.91533e-25
ENPEP	LINC01444	0.667	1.9692e-25
ENPEP	NOL4L	0.667	1.97343e-25
ENPEP	AC073842.19	0.6669	2.01992e-25
ENPEP	NR1I3	0.6666	2.18538e-25
ENPEP	MYBPC1	0.6663	2.30093e-25
ENPEP	MIR210HG	0.6662	2.35197e-25
ENPEP	KLK1	0.666	2.458e-25
ENPEP	RP11-21L23.4	0.6657	2.61885e-25
ENPEP	RP11-568K15.1	0.6656	2.71356e-25
ENPEP	RP11-242C19.2	0.6654	2.83288e-25
ENPEP	RP11-45P22.2	0.6652	2.93569e-25
ENPEP	TIGD3	0.665	3.06453e-25
ENPEP	RP11-497G19.1	0.6646	3.3445e-25
ENPEP	PI3	0.6645	3.41551e-25
ENPEP	BEND7	0.6641	3.8081e-25
ENPEP	RP5-875H18.10	0.6639	3.91963e-25
ENPEP	RPL3P13	0.6636	4.18724e-25
ENPEP	GCLM	0.6635	4.31547e-25
ENPEP	ST18	0.6635	4.33431e-25
ENPEP	OPCML-IT1	0.6635	4.25844e-25
ENPEP	RP13-225O21.2	0.6634	4.38566e-25
ENPEP	ETFDH	0.6628	5.04397e-25
ENPEP	NECTIN4	0.6626	5.2864e-25
ENPEP	GAPDHP74	0.6623	5.6131e-25
ENPEP	RPS3AP46	0.6621	5.8229e-25
ENPEP	MIR200A	0.6618	6.22535e-25
ENPEP	SH2D6	0.6615	6.68248e-25
ENPEP	ITLN2	0.6612	7.14266e-25
ENPEP	RP11-149I9.2	0.6612	7.06103e-25
ENPEP	ABCA4	0.6611	7.25732e-25
ENPEP	LINC01226	0.6609	7.57462e-25
ENPEP	LINC01351	0.6608	7.7549e-25
ENPEP	NEDD4	0.6608	7.85862e-25
ENPEP	RP11-223I10.1	0.6604	8.49014e-25
ENPEP	LINC02086	0.6601	8.99598e-25
ENPEP	LINC02023	0.6595	1.04026e-24
ENPEP	SLC39A14	0.6595	1.03053e-24
ENPEP	SERPINA7	0.6595	1.03782e-24
ENPEP	QPRT	0.6594	1.04541e-24
ENPEP	PFKL	0.6593	1.07112e-24
ENPEP	RP11-44N21.1	0.6591	1.13581e-24
ENPEP	ENTPD2	0.659	1.15642e-24
ENPEP	RP11-7K24.3	0.6584	1.29868e-24
ENPEP	SEMA3B	0.6583	1.3372e-24
ENPEP	RN7SL208P	0.6578	1.48434e-24
ENPEP	GALNT8	0.6574	1.63086e-24
ENPEP	YAP1P1	0.6571	1.75608e-24
ENPEP	MT-CO1	0.657	1.76516e-24
ENPEP	RP11-259K5.2	0.6567	1.8882e-24
ENPEP	DLG1-AS1	0.6566	1.92005e-24
ENPEP	SHMT1	0.6566	1.94332e-24
ENPEP	RP11-575G13.3	0.6563	2.06664e-24
ENPEP	NAA60	0.656	2.19573e-24
ENPEP	SOX9	0.656	2.18544e-24
ENPEP	GALNT12	0.6554	2.48163e-24
ENPEP	RP11-468N14.5	0.6553	2.54536e-24
ENPEP	SPATA31C1	0.6547	2.88366e-24
ENPEP	RP11-459I19.1	0.6546	2.99031e-24
ENPEP	F12	0.6544	3.1047e-24
ENPEP	OR7E85P	0.6541	3.3194e-24
ENPEP	CTD-2589M5.4	0.654	3.40103e-24
ENPEP	NBEAL1	0.6539	3.45776e-24
ENPEP	UBE2FP1	0.6535	3.71351e-24
ENPEP	RP11-542M13.2	0.6533	3.90145e-24
ENPEP	HMGN2P46	0.6529	4.25408e-24
ENPEP	C2orf54	0.6525	4.64171e-24
ENPEP	MUC4	0.6523	4.80738e-24
ENPEP	CTD-2288F12.1	0.6522	4.97805e-24
ENPEP	LRP4-AS1	0.6521	5.0462e-24
ENPEP	NUDT14	0.6521	5.09965e-24
ENPEP	DNPH1	0.652	5.14766e-24
ENPEP	LINC01909	0.652	5.15985e-24
ENPEP	RP5-875H18.4	0.6518	5.35197e-24
ENPEP	ZBTB7C	0.6517	5.48266e-24
ENPEP	HTR3C	0.6515	5.76836e-24
ENPEP	CTB-167B5.1	0.6514	5.84449e-24
ENPEP	LAMC2	0.6513	5.92284e-24
ENPEP	FOXA2	0.6513	5.99884e-24
ENPEP	AP001626.2	0.651	6.42163e-24
ENPEP	BCL2L10	0.6505	7.09708e-24
ENPEP	KPNA7	0.6501	7.64952e-24
ENPEP	SLC19A3	0.6497	8.44845e-24
ENPEP	PATJ	0.6492	9.27612e-24
ENPEP	AC053503.4	0.6492	9.3333e-24
ENPEP	TECTB	0.6492	9.32907e-24
ENPEP	CDCA3	0.6492	9.3058e-24
ENPEP	ARHGEF38-IT1	0.649	9.63782e-24
ENPEP	RP11-182L7.1	0.6488	1.00597e-23
ENPEP	RPS4XP8	0.6487	1.03792e-23
ENPEP	RP11-644F5.15	0.6487	1.02997e-23
ENPEP	XPNPEP1	0.6485	1.0693e-23
ENPEP	CTD-3193O13.1	0.6484	1.0883e-23
ENPEP	FGFBP1	0.6482	1.14209e-23
ENPEP	SULT1C2	0.6481	1.16636e-23
ENPEP	RP11-341D18.5	0.648	1.18716e-23
ENPEP	HOXB-AS4	0.648	1.20491e-23
ENPEP	SOCS6	0.6474	1.35942e-23
ENPEP	COX6A1	0.6472	1.42112e-23
ENPEP	FREM1	0.6469	1.50918e-23
ENPEP	RP4-799G3.2	0.6466	1.59141e-23
ENPEP	DHCR7	0.6464	1.66129e-23
ENPEP	AP000679.2	0.6461	1.77021e-23
ENPEP	KLHL32	0.646	1.79387e-23
ENPEP	LINC02068	0.6459	1.84531e-23
ENPEP	R3HDML	0.6459	1.84632e-23
ENPEP	AC019330.1	0.6458	1.89037e-23
ENPEP	LINC00336	0.6458	1.86383e-23
ENPEP	CLYBL	0.6458	1.89708e-23
ENPEP	RP13-128O4.3	0.6458	1.88597e-23
ENPEP	PRKAB1	0.6457	1.9416e-23
ENPEP	GK-AS1	0.6457	1.91688e-23
ENPEP	AGR2	0.6453	2.09533e-23
ENPEP	PAG1	0.6453	2.10683e-23
ENPEP	RP4-657E11.10	0.6452	2.11255e-23
ENPEP	AFDN	0.645	2.22887e-23
ENPEP	C2orf82	0.6449	2.28728e-23
ENPEP	ROS1	0.6449	2.28327e-23
ENPEP	TRIM2	0.6447	2.34841e-23
ENPEP	SST	0.6442	2.59757e-23
ENPEP	DDO	0.6442	2.59088e-23
ENPEP	CTD-2184C24.2	0.6441	2.67232e-23
ENPEP	LINC00261	0.644	2.73312e-23
ENPEP	CRADD	0.6438	2.86352e-23
ENPEP	CCDC175	0.6437	2.89049e-23
ENPEP	CTD-3094K11.1	0.6434	3.10633e-23
ENPEP	CDHR1	0.6433	3.126e-23
ENPEP	DUSP21	0.6432	3.24039e-23
ENPEP	PTPRR	0.6426	3.65095e-23
ENPEP	RP11-115J16.2	0.6423	3.85955e-23
ENPEP	RP11-109E12.5	0.6419	4.22937e-23
ENPEP	RP11-418J17.3	0.6415	4.52908e-23
ENPEP	RP11-545A16.1	0.6413	4.70348e-23
ENPEP	KCNK10	0.6413	4.77134e-23
ENPEP	NMNAT1	0.6412	4.87343e-23
ENPEP	RP11-933H2.4	0.6412	4.86197e-23
ENPEP	SLC9A1	0.6411	4.94144e-23
ENPEP	ERVH-1	0.6411	4.90556e-23
ENPEP	SH3BGRL2	0.6411	4.95426e-23
ENPEP	DNAJB3	0.641	5.05388e-23
ENPEP	KRTAP5-AS1	0.641	4.98555e-23
ENPEP	TAX1BP3	0.641	5.07937e-23
ENPEP	AP001610.9	0.6407	5.38599e-23
ENPEP	SLC12A2	0.6405	5.51338e-23
ENPEP	XPR1	0.6404	5.68851e-23
ENPEP	LMTK3	0.6403	5.7639e-23
ENPEP	RP13-870H17.3	0.6402	5.94538e-23
ENPEP	RNU6-339P	0.6401	6.05601e-23
ENPEP	CYP4F11	0.6401	6.01232e-23
ENPEP	RP11-84H6.1	0.64	6.19843e-23
ENPEP	TRIM3	0.64	6.12873e-23
ENPEP	CTD-2600O9.1	0.6399	6.34047e-23
ENPEP	ATP5G3	0.6395	6.84153e-23
ENPEP	RP11-387A1.6	0.6394	6.97704e-23
ENPEP	CNNM4	0.6393	7.06189e-23
ENPEP	TLX1NB	0.6393	7.15616e-23
ENPEP	GALNT1	0.6393	7.14436e-23
ENPEP	ITGA2	0.6389	7.73866e-23
ENPEP	CTB-160O22.1	0.6389	7.66649e-23
ENPEP	CTD-2134A5.4	0.6389	7.64399e-23
ENPEP	SPATA2	0.6388	7.82787e-23
ENPEP	KRTAP13-2	0.6383	8.68311e-23
ENPEP	TMEM9B	0.638	9.20005e-23
ENPEP	STXBP2	0.638	9.14847e-23
ENPEP	TSPAN6	0.6377	9.87334e-23
ENPEP	GRIN1	0.6374	1.04484e-22
ENPEP	VWA2	0.6374	1.03646e-22
ENPEP	EFNB1	0.6373	1.05897e-22
ENPEP	VDAC1	0.6372	1.08316e-22
ENPEP	KB-1460A1.2	0.6368	1.16233e-22
ENPEP	RNF223	0.6367	1.19746e-22
ENPEP	MNX1-AS1	0.6365	1.23438e-22
ENPEP	CORO1B	0.6365	1.23783e-22
ENPEP	RP11-27K13.3	0.6363	1.29948e-22
ENPEP	LAMA1	0.6362	1.33082e-22
ENPEP	ING2	0.636	1.38218e-22
ENPEP	UBALD2	0.6359	1.39342e-22
ENPEP	GLTP	0.6358	1.41585e-22
ENPEP	RP11-49I11.4	0.6357	1.44356e-22
ENPEP	SEC13	0.6355	1.50215e-22
ENPEP	MYCL	0.6354	1.53598e-22
ENPEP	RP5-875O13.7	0.6352	1.59496e-22
ENPEP	NKX2-2	0.6351	1.65739e-22
ENPEP	ARHGAP18	0.6349	1.70696e-22
ENPEP	FAM213B	0.6348	1.74118e-22
ENPEP	RAG1	0.6346	1.80549e-22
ENPEP	CTB-25B13.9	0.6346	1.80261e-22
ENPEP	NUP62CL	0.6344	1.88388e-22
ENPEP	KB-1460A1.3	0.6342	1.95332e-22
ENPEP	LPGAT1	0.6337	2.18825e-22
ENPEP	CCNG1P1	0.6337	2.18206e-22
ENPEP	LHFPL3	0.6335	2.27364e-22
ENPEP	MAB21L3	0.6333	2.36452e-22
ENPEP	PIGZ	0.6332	2.41148e-22
ENPEP	ATP1A1-AS1	0.6328	2.59051e-22
ENPEP	SPECC1	0.6322	2.88454e-22
ENPEP	LA16c-380H5.2	0.6321	2.97945e-22
ENPEP	ME2	0.6308	3.8464e-22
ENPEP	REG3A	0.6305	4.0497e-22
ENPEP	MSLN	0.63	4.477e-22
ENPEP	LBX2	0.6298	4.68208e-22
ENPEP	MTCYBP41	0.6298	4.62205e-22
ENPEP	GCNT2	0.6293	5.08202e-22
ENPEP	PPARG	0.6291	5.37602e-22
ENPEP	PNPO	0.629	5.42241e-22
ENPEP	FUCA1	0.6289	5.54459e-22
ENPEP	PAX8	0.6288	5.68493e-22
ENPEP	ANKRD20A21P	0.6286	5.88058e-22
ENPEP	CTD-2186M15.3	0.6283	6.17624e-22
ENPEP	BCL2L2-PABPN1	0.6282	6.39178e-22
ENPEP	UGT2B25P	0.6281	6.51613e-22
ENPEP	HMGCS2	0.628	6.61879e-22
ENPEP	SLC9C1	0.6279	6.76493e-22
ENPEP	RP13-580F15.2	0.6278	6.89453e-22
ENPEP	RP11-123J14.4	0.6277	7.04266e-22
ENPEP	RP11-443B7.1	0.6275	7.2021e-22
ENPEP	PITPNA	0.6275	7.25139e-22
ENPEP	UGT2B10	0.6274	7.35242e-22
ENPEP	AC084809.3	0.627	7.94139e-22
ENPEP	ITGA6	0.6268	8.39742e-22
ENPEP	B4GALNT3	0.6268	8.30594e-22
ENPEP	KRTAP4-1	0.6265	8.83212e-22
ENPEP	MPDU1	0.6263	9.07913e-22
ENPEP	C5orf52	0.6262	9.32561e-22
ENPEP	CRACR2A	0.6262	9.41996e-22
ENPEP	KCNV1	0.6261	9.518e-22
ENPEP	ABCC11	0.6261	9.46832e-22
ENPEP	HADH	0.626	9.71637e-22
ENPEP	AF001550.7	0.6255	1.07523e-21
ENPEP	CTC-297N7.9	0.6254	1.09304e-21
ENPEP	ALAS1	0.6252	1.13068e-21
ENPEP	CISD1	0.6251	1.14488e-21
[truncated: 9,737 more rows]

## Sheet: Colon
target_gene	correlated_gene	correlation	pval
ENPEP	ENPEP	1	0
ENPEP	EMCN	0.7412	6.40219e-72
ENPEP	ADGRL4	0.7313	4.01011e-69
ENPEP	FAM198B	0.731	4.67957e-69
ENPEP	PREX2	0.7299	9.34444e-69
ENPEP	CDH5	0.7275	4.29632e-68
ENPEP	MYCT1	0.7245	2.84813e-67
ENPEP	STEAP4	0.7244	2.95587e-67
ENPEP	MMRN2	0.7227	8.40343e-67
ENPEP	ARHGAP29	0.7221	1.19256e-66
ENPEP	NRP1	0.7214	1.83868e-66
ENPEP	ELK3	0.7204	3.54609e-66
ENPEP	EGFLAM	0.7181	1.35713e-65
ENPEP	ADGRF5	0.7175	2.01203e-65
ENPEP	PDE10A	0.7144	1.24699e-64
ENPEP	CDH6	0.7142	1.41816e-64
ENPEP	MCC	0.7138	1.77532e-64
ENPEP	SWAP70	0.713	2.92866e-64
ENPEP	GUCY1A2	0.713	2.93652e-64
ENPEP	ECSCR	0.7124	4.03721e-64
ENPEP	FBN1	0.7111	8.70737e-64
ENPEP	GJA4	0.711	9.22057e-64
ENPEP	RBP7	0.7109	9.52481e-64
ENPEP	LDB2	0.7109	9.83633e-64
ENPEP	CXorf36	0.7103	1.36191e-63
ENPEP	RBMS2	0.7102	1.42797e-63
ENPEP	VCAN	0.7092	2.63129e-63
ENPEP	SPARC	0.7089	3.09698e-63
ENPEP	NDUFA4L2	0.7088	3.3316e-63
ENPEP	ST6GALNAC3	0.7086	3.67083e-63
ENPEP	PDGFRB	0.708	5.1573e-63
ENPEP	ADAMTS12	0.7078	5.744e-63
ENPEP	CALCRL	0.7077	6.30822e-63
ENPEP	PRRX1	0.7074	7.47195e-63
ENPEP	SHROOM4	0.7073	7.98982e-63
ENPEP	VIM	0.7064	1.29838e-62
ENPEP	NOTCH3	0.7054	2.35526e-62
ENPEP	TGFB3	0.7046	3.5895e-62
ENPEP	TIE1	0.7037	6.14283e-62
ENPEP	HIP1	0.7036	6.43909e-62
ENPEP	ABLIM3	0.7035	6.65114e-62
ENPEP	PECAM1	0.7035	6.60413e-62
ENPEP	ESAM	0.7031	8.69861e-62
ENPEP	CYYR1	0.7031	8.48814e-62
ENPEP	CPE	0.703	9.00012e-62
ENPEP	GNG11	0.7029	9.33691e-62
ENPEP	CNN3	0.702	1.61429e-61
ENPEP	SLC16A4	0.7019	1.62783e-61
ENPEP	RHOJ	0.7018	1.71315e-61
ENPEP	ZEB2	0.7014	2.15643e-61
ENPEP	LIMCH1	0.7009	2.86488e-61
ENPEP	C4orf32	0.7009	2.88311e-61
ENPEP	MEF2C	0.7006	3.47948e-61
ENPEP	SHE	0.7004	3.83859e-61
ENPEP	CD34	0.7	4.81084e-61
ENPEP	LPAR1	0.6999	5.21476e-61
ENPEP	LOX	0.6996	6.16127e-61
ENPEP	CD93	0.6988	9.58206e-61
ENPEP	NES	0.6985	1.13331e-60
ENPEP	PROS1	0.6977	1.70803e-60
ENPEP	IGFBP7	0.6977	1.68804e-60
ENPEP	PLXND1	0.6975	1.92772e-60
ENPEP	PLS3	0.6974	1.99288e-60
ENPEP	SOX17	0.697	2.50285e-60
ENPEP	FAM162B	0.6964	3.4594e-60
ENPEP	SLC35G2	0.696	4.40051e-60
ENPEP	TEK	0.6956	5.34594e-60
ENPEP	EPHA3	0.6955	5.57306e-60
ENPEP	SNTB2	0.6955	5.60087e-60
ENPEP	ANXA5	0.6951	6.96278e-60
ENPEP	ERG	0.695	7.61061e-60
ENPEP	RASAL2	0.6946	9.21799e-60
ENPEP	ANXA1	0.6946	9.59847e-60
ENPEP	ZNF521	0.6944	1.02512e-59
ENPEP	FAM126A	0.6942	1.14746e-59
ENPEP	CHSY1	0.6942	1.16548e-59
ENPEP	AHR	0.6941	1.20064e-59
ENPEP	RAB8B	0.6937	1.48555e-59
ENPEP	RAPGEF4	0.6935	1.71698e-59
ENPEP	ARHGEF15	0.6935	1.66915e-59
ENPEP	SH3BP5	0.6934	1.78507e-59
ENPEP	COL18A1	0.6931	2.14644e-59
ENPEP	IL33	0.6927	2.62738e-59
ENPEP	GPR176	0.6927	2.6444e-59
ENPEP	AFAP1L1	0.6926	2.72474e-59
ENPEP	SLC7A2	0.6923	3.31004e-59
ENPEP	KCTD12	0.6921	3.68278e-59
ENPEP	PEAR1	0.692	3.91159e-59
ENPEP	PLPPR4	0.6918	4.23367e-59
ENPEP	CCDC3	0.6917	4.55108e-59
ENPEP	SPRY1	0.6916	4.8194e-59
ENPEP	AKAP2	0.6913	5.63815e-59
ENPEP	EFEMP1	0.6908	7.43097e-59
ENPEP	NRN1	0.6907	7.79385e-59
ENPEP	ASAP1	0.6905	8.41786e-59
ENPEP	PRCP	0.6904	9.18447e-59
ENPEP	MCTP1	0.6901	1.04556e-58
ENPEP	LINC00924	0.6894	1.52725e-58
ENPEP	STK32B	0.6892	1.74272e-58
ENPEP	NR3C1	0.6886	2.34256e-58
ENPEP	EDNRA	0.6885	2.43795e-58
ENPEP	HEYL	0.6879	3.42669e-58
ENPEP	FGD5	0.6879	3.35525e-58
ENPEP	CYTH3	0.6878	3.52866e-58
ENPEP	TPST1	0.6878	3.64891e-58
ENPEP	LRRC32	0.6875	4.22737e-58
ENPEP	CHN1	0.6873	4.59828e-58
ENPEP	GPC6	0.6873	4.61535e-58
ENPEP	FLT4	0.6872	4.79682e-58
ENPEP	CRIP2	0.6866	6.57453e-58
ENPEP	MSX1	0.6865	7.25454e-58
ENPEP	ECM2	0.6864	7.46067e-58
ENPEP	IL6ST	0.6861	8.86406e-58
ENPEP	SGTB	0.6861	8.90798e-58
ENPEP	BGN	0.686	9.10163e-58
ENPEP	LEPROT	0.6858	1.04839e-57
ENPEP	COLEC12	0.6858	1.01202e-57
ENPEP	SOX7	0.6857	1.09704e-57
ENPEP	STARD8	0.6854	1.2455e-57
ENPEP	KAZN	0.6853	1.32329e-57
ENPEP	FMOD	0.6852	1.37139e-57
ENPEP	PPFIA2	0.6848	1.7317e-57
ENPEP	JAM2	0.6848	1.7373e-57
ENPEP	SFXN3	0.6846	1.9123e-57
ENPEP	TSHZ2	0.6841	2.5089e-57
ENPEP	SMURF2	0.684	2.62645e-57
ENPEP	EBF2	0.6838	2.91231e-57
ENPEP	GJA1	0.6836	3.22277e-57
ENPEP	CEP170	0.6835	3.41243e-57
ENPEP	RECK	0.6834	3.6568e-57
ENPEP	VEGFC	0.6829	4.66133e-57
ENPEP	EBF1	0.6828	4.79711e-57
ENPEP	FSTL1	0.6826	5.37398e-57
ENPEP	MAP4K4	0.6824	6.07577e-57
ENPEP	LYST	0.682	7.35554e-57
ENPEP	MAPRE2	0.6819	7.69773e-57
ENPEP	TSSC2	0.6817	8.69351e-57
ENPEP	FBLN5	0.6817	8.47732e-57
ENPEP	TGFBR2	0.6816	8.94682e-57
ENPEP	RP11-248J18.2	0.6815	9.6007e-57
ENPEP	THSD1	0.6814	1.01805e-56
ENPEP	S1PR1	0.6803	1.7806e-56
ENPEP	GPX8	0.6803	1.80301e-56
ENPEP	CRIM1	0.68	2.05666e-56
ENPEP	BMPR2	0.68	2.10495e-56
ENPEP	CYP7B1	0.68	2.12399e-56
ENPEP	IGF2	0.68	2.05338e-56
ENPEP	ANTXR1	0.6798	2.27868e-56
ENPEP	CHSY3	0.6798	2.27152e-56
ENPEP	TMEM88	0.6798	2.29201e-56
ENPEP	ALDH1A3	0.6797	2.48059e-56
ENPEP	ARHGAP31	0.6794	2.77348e-56
ENPEP	ENG	0.6794	2.76892e-56
ENPEP	MORC4	0.6793	2.95044e-56
ENPEP	PDE1A	0.6792	3.1399e-56
ENPEP	NFIB	0.6792	3.17927e-56
ENPEP	LHFP	0.6791	3.31128e-56
ENPEP	IKBIP	0.679	3.46118e-56
ENPEP	BAALC	0.6785	4.57789e-56
ENPEP	FLT1	0.6785	4.43413e-56
ENPEP	PCDHB2	0.6783	4.94137e-56
ENPEP	CDH13	0.6781	5.44463e-56
ENPEP	ARMC2	0.678	5.71205e-56
ENPEP	PLXDC2	0.6779	6.0292e-56
ENPEP	FHL5	0.6777	6.6256e-56
ENPEP	RBMS1	0.6776	6.93939e-56
ENPEP	CHRD	0.6776	7.09523e-56
ENPEP	PPFIBP1	0.6776	7.15695e-56
ENPEP	WDR41	0.6775	7.30735e-56
ENPEP	PICALM	0.6775	7.36879e-56
ENPEP	CNRIP1	0.6772	8.87547e-56
ENPEP	SAV1	0.6772	8.64488e-56
ENPEP	RASIP1	0.6768	1.03684e-55
ENPEP	PALMD	0.6767	1.08993e-55
ENPEP	CLEC14A	0.6767	1.11502e-55
ENPEP	TCF4	0.6763	1.38557e-55
ENPEP	TFPI	0.6762	1.41657e-55
ENPEP	LRRC70	0.6761	1.52268e-55
ENPEP	ROBO4	0.6761	1.52902e-55
ENPEP	2004-09-01	0.6761	1.48722e-55
ENPEP	DSEL	0.6759	1.69132e-55
ENPEP	MINDY2	0.6758	1.75057e-55
ENPEP	MEGF9	0.6756	1.95564e-55
ENPEP	DOCK4	0.6752	2.39717e-55
ENPEP	ZNF385D	0.6749	2.72386e-55
ENPEP	LAMA4	0.6749	2.80281e-55
ENPEP	CALHM2	0.6746	3.16368e-55
ENPEP	RBMS3	0.6745	3.38351e-55
ENPEP	SHANK3	0.6745	3.32752e-55
ENPEP	C14orf37	0.6744	3.47788e-55
ENPEP	COL1A2	0.6742	3.94206e-55
ENPEP	CLSTN2	0.6739	4.47848e-55
ENPEP	ITGAV	0.6738	4.68258e-55
ENPEP	ADRA2B	0.6736	5.34972e-55
ENPEP	FAM26E	0.6734	5.88067e-55
ENPEP	CLIC2	0.6734	5.90612e-55
ENPEP	PIP4K2A	0.6732	6.54261e-55
ENPEP	ARHGAP24	0.6728	7.86209e-55
ENPEP	UTRN	0.6728	8.00454e-55
ENPEP	DPYSL2	0.6727	8.24834e-55
ENPEP	MEG3	0.6723	1.02095e-54
ENPEP	BICC1	0.6719	1.26497e-54
ENPEP	AVPR1A	0.6717	1.35869e-54
ENPEP	KIFC3	0.6717	1.34802e-54
ENPEP	PCDH17	0.6716	1.46133e-54
ENPEP	QKI	0.6715	1.52692e-54
ENPEP	SAMD8	0.6713	1.66027e-54
ENPEP	GALNT16	0.6712	1.77257e-54
ENPEP	FKBP10	0.6712	1.76907e-54
ENPEP	DPY19L3	0.671	1.88199e-54
ENPEP	A4GALT	0.6709	2.05949e-54
ENPEP	NOTCH4	0.6707	2.195e-54
ENPEP	P3H1	0.6704	2.55029e-54
ENPEP	COL25A1	0.6704	2.62986e-54
ENPEP	ARHGEF10	0.6704	2.53668e-54
ENPEP	GDPD5	0.67	3.16548e-54
ENPEP	MAPK11	0.67	3.21519e-54
ENPEP	ABL2	0.6699	3.2603e-54
ENPEP	FAM234B	0.6699	3.23892e-54
ENPEP	AGTPBP1	0.6696	3.87964e-54
ENPEP	A2M	0.6695	3.97187e-54
ENPEP	SNCG	0.6694	4.17987e-54
ENPEP	VASN	0.6694	4.30473e-54
ENPEP	ADRB2	0.6689	5.51688e-54
ENPEP	STARD3NL	0.6689	5.49428e-54
ENPEP	SUSD2	0.6689	5.47426e-54
ENPEP	SDC2	0.6688	5.57941e-54
ENPEP	TSPAN9	0.6688	5.82581e-54
ENPEP	LEPR	0.6687	6.10066e-54
ENPEP	RSPO3	0.6686	6.15603e-54
ENPEP	CDC14B	0.6686	6.276e-54
ENPEP	CYBRD1	0.6683	7.20825e-54
ENPEP	LRRC8C	0.6681	8.055e-54
ENPEP	FUT11	0.6677	9.64701e-54
ENPEP	GRK5	0.6677	9.8612e-54
ENPEP	SLC16A2	0.6677	9.62929e-54
ENPEP	MSN	0.6676	1.02926e-53
ENPEP	MFAP2	0.6675	1.07231e-53
ENPEP	CERCAM	0.6675	1.09175e-53
ENPEP	FES	0.6675	1.07728e-53
ENPEP	C16orf52	0.6675	1.0832e-53
ENPEP	NAV1	0.6672	1.22612e-53
ENPEP	SYNPO	0.6672	1.21831e-53
ENPEP	CXCL12	0.6672	1.2247e-53
ENPEP	PRDM16	0.6669	1.47017e-53
ENPEP	CD36	0.6669	1.41538e-53
ENPEP	NAV3	0.6669	1.44036e-53
ENPEP	TMEM43	0.6668	1.49372e-53
ENPEP	CA5B	0.6665	1.74349e-53
ENPEP	SERPINI1	0.6664	1.81527e-53
ENPEP	NBDY	0.6663	1.96585e-53
ENPEP	MATN3	0.6662	2.05832e-53
ENPEP	SLIT3	0.6662	2.01244e-53
ENPEP	FCHSD2	0.6662	1.9828e-53
ENPEP	COL14A1	0.6658	2.40198e-53
ENPEP	MRC2	0.6658	2.417e-53
ENPEP	RELN	0.6657	2.5731e-53
ENPEP	OAZ2	0.6655	2.77939e-53
ENPEP	PMP22	0.6655	2.87972e-53
ENPEP	DSE	0.6654	2.96885e-53
ENPEP	HGF	0.6654	2.98305e-53
ENPEP	KHDRBS3	0.6653	3.19561e-53
ENPEP	MYO5A	0.6653	3.10388e-53
ENPEP	LOXL3	0.6651	3.43389e-53
ENPEP	ZNF876P	0.6651	3.47478e-53
ENPEP	ADCY3	0.665	3.69069e-53
ENPEP	RASGRF2	0.665	3.6005e-53
ENPEP	COL8A1	0.6648	3.96237e-53
ENPEP	TBX18	0.6648	4.03018e-53
ENPEP	NOVA2	0.6647	4.23497e-53
ENPEP	CPQ	0.6646	4.45378e-53
ENPEP	NR2F1-AS1	0.6645	4.51152e-53
ENPEP	LRRN4CL	0.6643	5.00256e-53
ENPEP	ID4	0.6642	5.41862e-53
ENPEP	FYN	0.6642	5.2459e-53
ENPEP	HEG1	0.6641	5.52997e-53
ENPEP	TMEM35B	0.664	5.80261e-53
ENPEP	HEY1	0.664	5.82855e-53
ENPEP	PDGFB	0.664	5.8653e-53
ENPEP	FGF10	0.6639	6.29283e-53
ENPEP	HEY2	0.6638	6.34533e-53
ENPEP	CMTM3	0.6636	7.20871e-53
ENPEP	ADGRL2	0.6635	7.62904e-53
ENPEP	CLEC1A	0.6634	7.70099e-53
ENPEP	ACSS3	0.6633	8.20513e-53
ENPEP	AIDA	0.6632	8.7661e-53
ENPEP	CCDC80	0.6631	9.08165e-53
ENPEP	EPAS1	0.663	9.50788e-53
ENPEP	KDELC2	0.663	9.39804e-53
ENPEP	EPS15	0.6625	1.18881e-52
ENPEP	DKK3	0.6625	1.17693e-52
ENPEP	SLC43A3	0.6625	1.21187e-52
ENPEP	SNRK	0.6624	1.24445e-52
ENPEP	GATA2-AS1	0.6624	1.28223e-52
ENPEP	GAS7	0.6623	1.33377e-52
ENPEP	GULP1	0.662	1.51877e-52
ENPEP	CYP1B1	0.6619	1.57308e-52
ENPEP	IL1RAP	0.6618	1.69361e-52
ENPEP	PLPP3	0.6617	1.77429e-52
ENPEP	DCN	0.6617	1.75321e-52
ENPEP	S1PR3	0.6615	1.91279e-52
ENPEP	CD302	0.6614	2.01836e-52
ENPEP	SNX18	0.6614	2.0731e-52
ENPEP	THBS2	0.6613	2.09296e-52
ENPEP	HSPA12B	0.6611	2.31057e-52
ENPEP	FOXC1	0.661	2.5005e-52
ENPEP	DLC1	0.6608	2.74641e-52
ENPEP	RFX3	0.6608	2.77546e-52
ENPEP	TMEM136	0.6608	2.76754e-52
ENPEP	OSMR	0.6606	3.03735e-52
ENPEP	RP11-834C11.4	0.6605	3.15816e-52
ENPEP	VMA21	0.6603	3.39511e-52
ENPEP	IFI16	0.6602	3.6298e-52
ENPEP	CFI	0.6602	3.67493e-52
ENPEP	ARHGEF6	0.6602	3.66975e-52
ENPEP	AIG1	0.6601	3.80918e-52
ENPEP	CAV2	0.6598	4.36958e-52
ENPEP	SLFN11	0.6597	4.48045e-52
ENPEP	NR2F2-AS1	0.6594	5.1802e-52
ENPEP	FOXC2	0.6594	5.22427e-52
ENPEP	SVEP1	0.6593	5.42854e-52
ENPEP	DCLK1	0.6593	5.42739e-52
ENPEP	GNB4	0.6592	5.66756e-52
ENPEP	TLL1	0.6592	5.89718e-52
ENPEP	IGFBP4	0.6592	5.91043e-52
ENPEP	CEP112	0.6592	5.72233e-52
ENPEP	CCDC102B	0.659	6.37457e-52
ENPEP	NR2F1	0.6589	6.73659e-52
ENPEP	PCAT19	0.6588	7.09946e-52
ENPEP	TIMP2	0.6587	7.37468e-52
ENPEP	FNDC4	0.6585	8.19368e-52
ENPEP	CACHD1	0.6584	8.46131e-52
ENPEP	TDRP	0.6584	8.25627e-52
ENPEP	GLT8D2	0.6583	8.95745e-52
ENPEP	LINC01116	0.6582	9.15866e-52
ENPEP	LDLRAD3	0.6581	9.67085e-52
ENPEP	RAP2A	0.6581	9.71334e-52
ENPEP	KBTBD2	0.658	1.00194e-51
ENPEP	NR2F2	0.658	1.01347e-51
ENPEP	P4HA3	0.6579	1.0763e-51
ENPEP	AC009948.5	0.6578	1.12157e-51
ENPEP	ACKR3	0.6578	1.09929e-51
ENPEP	MKL2	0.6578	1.14323e-51
ENPEP	RHOBTB3	0.6577	1.17769e-51
ENPEP	NGF	0.6576	1.25661e-51
ENPEP	SOX5	0.6576	1.23362e-51
ENPEP	KIF17	0.6575	1.29814e-51
ENPEP	B3GALNT1	0.6575	1.31379e-51
ENPEP	LZTS1	0.6575	1.31775e-51
ENPEP	FBLN2	0.6574	1.38244e-51
ENPEP	TMEM230	0.6574	1.32061e-51
ENPEP	FMNL2	0.6573	1.41582e-51
ENPEP	BICD1	0.657	1.59934e-51
ENPEP	RP11-752L20.3	0.6568	1.81054e-51
ENPEP	EBF3	0.6567	1.85689e-51
ENPEP	OSBPL8	0.6567	1.86479e-51
ENPEP	SIRPA	0.6567	1.85867e-51
ENPEP	CSRP2	0.6566	2.00367e-51
ENPEP	HMCN1	0.6565	2.09736e-51
ENPEP	BCAM	0.6565	2.05567e-51
ENPEP	C2CD2	0.6564	2.17345e-51
ENPEP	TAL1	0.6562	2.31495e-51
ENPEP	ZNF22	0.6562	2.34021e-51
ENPEP	CD59	0.6562	2.39984e-51
ENPEP	PCNX4	0.6561	2.48091e-51
ENPEP	CX3CL1	0.6561	2.53087e-51
ENPEP	PXDN	0.656	2.57194e-51
ENPEP	EGFL7	0.656	2.60749e-51
ENPEP	ANOS1	0.656	2.62219e-51
ENPEP	SNCAIP	0.6559	2.69843e-51
ENPEP	MOB1B	0.6557	2.95875e-51
ENPEP	CSF1	0.6556	3.10081e-51
ENPEP	OLFM1	0.6554	3.42831e-51
ENPEP	EDNRB	0.6554	3.39434e-51
ENPEP	LMCD1-AS1	0.6553	3.55995e-51
ENPEP	FIGN	0.6552	3.74573e-51
ENPEP	RCBTB1	0.6552	3.70767e-51
ENPEP	SNHG23	0.6552	3.83362e-51
ENPEP	RASA3	0.6551	4.0191e-51
ENPEP	VAT1	0.6551	3.93838e-51
ENPEP	DYNLT3	0.655	4.15928e-51
ENPEP	C1orf198	0.6547	4.84072e-51
ENPEP	DIAPH2	0.6547	4.67493e-51
ENPEP	SGIP1	0.6544	5.39891e-51
ENPEP	GFPT2	0.6544	5.50397e-51
ENPEP	FADS3	0.6542	5.95936e-51
ENPEP	MTMR2	0.6542	5.87685e-51
ENPEP	RAB3IL1	0.654	6.64974e-51
ENPEP	KCNT2	0.6539	6.76354e-51
ENPEP	SH3RF3	0.6538	7.15229e-51
ENPEP	TNXB	0.6538	7.32782e-51
ENPEP	SNAPC1	0.6534	8.84649e-51
ENPEP	SEC14L1	0.653	1.03447e-50
ENPEP	HTRA3	0.6529	1.08773e-50
ENPEP	LY6E	0.6529	1.09906e-50
ENPEP	SERPING1	0.6528	1.12825e-50
ENPEP	ADAMTS3	0.6527	1.18259e-50
ENPEP	B4GALNT1	0.6527	1.1855e-50
ENPEP	ANKDD1A	0.6527	1.2133e-50
ENPEP	GPC3	0.6526	1.23705e-50
ENPEP	ZNF621	0.6525	1.31488e-50
ENPEP	PAM	0.6525	1.33248e-50
ENPEP	MAST4	0.6524	1.39188e-50
ENPEP	COX4I2	0.6524	1.38433e-50
ENPEP	KIAA0355	0.6523	1.44477e-50
ENPEP	ELMO1	0.6522	1.53793e-50
ENPEP	ANO2	0.6521	1.61329e-50
ENPEP	SMOC2	0.652	1.68934e-50
ENPEP	PTPRA	0.652	1.69633e-50
ENPEP	CACNB4	0.6519	1.73178e-50
ENPEP	RNF24	0.6519	1.73942e-50
ENPEP	ANKRD29	0.6518	1.83052e-50
ENPEP	PLCXD3	0.6516	2.00068e-50
ENPEP	2002-09-01	0.6515	2.07502e-50
ENPEP	VWF	0.6514	2.17888e-50
ENPEP	LRP1	0.6513	2.33793e-50
ENPEP	KDELC1	0.6513	2.26764e-50
ENPEP	COBLL1	0.6512	2.35602e-50
ENPEP	SLC9A9	0.6512	2.40729e-50
ENPEP	MGP	0.6512	2.37612e-50
ENPEP	CPT1C	0.6512	2.42682e-50
ENPEP	TIMP1	0.6512	2.44234e-50
ENPEP	CSGALNACT2	0.6511	2.47067e-50
ENPEP	TIMP3	0.6511	2.4536e-50
ENPEP	KDR	0.651	2.68046e-50
ENPEP	TRABD2B	0.6509	2.73728e-50
ENPEP	EPB41L2	0.6509	2.7333e-50
ENPEP	GATM	0.6508	2.92094e-50
ENPEP	ACSL4	0.6507	2.97025e-50
ENPEP	KIRREL	0.6506	3.18365e-50
ENPEP	MXRA8	0.6505	3.2438e-50
ENPEP	RP11-474O21.5	0.6505	3.34038e-50
ENPEP	ATF2	0.6505	3.32829e-50
ENPEP	TMOD2	0.6505	3.36427e-50
ENPEP	RASSF9	0.6504	3.50637e-50
ENPEP	VAMP3	0.6503	3.63692e-50
ENPEP	HTR2A	0.6502	3.77303e-50
ENPEP	METTL9	0.6502	3.7283e-50
ENPEP	GNG2	0.6501	3.97908e-50
ENPEP	TNFAIP1	0.6501	3.93262e-50
ENPEP	RP11-536O18.1	0.65	4.10198e-50
ENPEP	FKBP7	0.6499	4.35654e-50
ENPEP	RAI14	0.6496	5.02201e-50
ENPEP	ZNF423	0.6496	4.99436e-50
ENPEP	ETV5	0.6495	5.29633e-50
ENPEP	SMTNL2	0.6495	5.21198e-50
ENPEP	CREB5	0.6493	5.73951e-50
ENPEP	PODXL	0.6492	5.92912e-50
ENPEP	SLC23A2	0.6491	6.11233e-50
ENPEP	AMPH	0.649	6.48397e-50
ENPEP	SRGAP2	0.6489	6.89549e-50
ENPEP	LMO2	0.6488	7.19551e-50
ENPEP	SELENON	0.6487	7.47911e-50
ENPEP	GLIS3	0.6485	8.28107e-50
ENPEP	ARL13B	0.6482	9.19197e-50
ENPEP	WDPCP	0.6481	9.9638e-50
ENPEP	FAM149B1	0.648	1.04223e-49
ENPEP	ITGB8	0.6479	1.07385e-49
ENPEP	UGGT2	0.6479	1.07488e-49
ENPEP	DNM3	0.6478	1.13519e-49
ENPEP	FAM171B	0.6475	1.29803e-49
ENPEP	LMCD1	0.6475	1.30209e-49
ENPEP	SMAD5	0.6475	1.3095e-49
ENPEP	RASSF8-AS1	0.6474	1.3488e-49
ENPEP	MEOX1	0.6474	1.33112e-49
ENPEP	CADM3	0.6472	1.49691e-49
ENPEP	PCDHB3	0.647	1.58525e-49
ENPEP	GPM6B	0.6468	1.7604e-49
ENPEP	FOLH1	0.6467	1.86078e-49
ENPEP	C1S	0.6467	1.82708e-49
ENPEP	ADCY4	0.6467	1.88592e-49
ENPEP	CORO2B	0.6466	1.93354e-49
ENPEP	GABARAPL2	0.6466	1.942e-49
ENPEP	KLHL4	0.6466	1.91481e-49
ENPEP	MEOX2	0.6465	2.05165e-49
ENPEP	CHST14	0.6465	2.03611e-49
ENPEP	CSGALNACT1	0.6462	2.26815e-49
ENPEP	CTD-2536I1.2	0.6459	2.67435e-49
ENPEP	PDGFRL	0.6458	2.78257e-49
ENPEP	BNIP3L	0.6458	2.80406e-49
ENPEP	ADGRA2	0.6458	2.75987e-49
ENPEP	SCN1B	0.6457	2.95691e-49
ENPEP	GPR173	0.6457	2.90534e-49
ENPEP	SPATA6	0.6455	3.23899e-49
ENPEP	CLDN11	0.6455	3.1618e-49
ENPEP	FKBP9	0.6455	3.1278e-49
ENPEP	CDH11	0.6455	3.18396e-49
ENPEP	TPM4	0.6455	3.12805e-49
ENPEP	LINC00662	0.6455	3.15905e-49
ENPEP	PQLC3	0.6454	3.34577e-49
ENPEP	SCN3B	0.6454	3.3402e-49
ENPEP	ICAM2	0.6454	3.29845e-49
ENPEP	GPRC5B	0.6453	3.46377e-49
ENPEP	TRAF3IP2-AS1	0.6452	3.70968e-49
ENPEP	PIK3CA	0.6451	3.81566e-49
ENPEP	CUBN	0.6451	3.86544e-49
ENPEP	SLC39A13	0.6451	3.79415e-49
ENPEP	PROCR	0.6451	3.82107e-49
ENPEP	C1R	0.645	4.01947e-49
ENPEP	TWIST1	0.6449	4.20231e-49
ENPEP	KCNT1	0.6449	4.20502e-49
ENPEP	RAMP2	0.6448	4.2954e-49
ENPEP	KANK3	0.6448	4.3349e-49
ENPEP	IFT52	0.6448	4.39172e-49
ENPEP	RUFY3	0.6447	4.47457e-49
ENPEP	LHX6	0.6446	4.75572e-49
ENPEP	CCDC88A	0.6445	4.93322e-49
ENPEP	TEX41	0.6443	5.47008e-49
ENPEP	WIPF1	0.6443	5.46817e-49
ENPEP	ANKRD50	0.6443	5.47339e-49
ENPEP	C1QTNF1	0.6443	5.50006e-49
ENPEP	FAM92A	0.6442	5.7697e-49
ENPEP	PIGK	0.6441	5.97962e-49
ENPEP	CTSO	0.6441	5.99414e-49
ENPEP	BMS1P3	0.6441	6.0324e-49
ENPEP	FAM216A	0.644	6.23977e-49
ENPEP	TYRO3	0.6439	6.59267e-49
ENPEP	DENND2A	0.6438	6.74112e-49
ENPEP	PRR29	0.6438	6.64367e-49
ENPEP	GPR4	0.6438	6.85415e-49
ENPEP	RAB13	0.6437	7.15516e-49
ENPEP	THSD7A	0.6437	7.09529e-49
ENPEP	PTPN12	0.6437	7.2055e-49
ENPEP	NIPSNAP3B	0.6435	7.93145e-49
ENPEP	TGFBI	0.6432	9.00826e-49
ENPEP	ZMYM5	0.6432	8.69778e-49
ENPEP	KRT222	0.6432	8.99851e-49
ENPEP	STX7	0.6431	9.37833e-49
ENPEP	FAM65A	0.643	9.71278e-49
ENPEP	SLC39A6	0.643	9.5767e-49
ENPEP	ITM2A	0.643	9.76922e-49
ENPEP	HSPA12A	0.6429	1.0259e-48
ENPEP	PHLDB1	0.6429	1.01595e-48
ENPEP	FAM114A2	0.6428	1.05887e-48
ENPEP	CTNNAL1	0.6428	1.06877e-48
ENPEP	SNRNP27	0.6427	1.09216e-48
ENPEP	PLSCR3	0.6427	1.09884e-48
ENPEP	CEP85L	0.6426	1.14328e-48
ENPEP	NOX4	0.6426	1.14352e-48
ENPEP	STAC2	0.6426	1.16648e-48
ENPEP	LBH	0.6425	1.20947e-48
ENPEP	SULT1C4	0.6425	1.21787e-48
ENPEP	TXNDC15	0.6425	1.2275e-48
ENPEP	MAPK10	0.6423	1.33687e-48
ENPEP	SELP	0.6422	1.36199e-48
ENPEP	LINC01415	0.6422	1.38895e-48
ENPEP	EVI5	0.6421	1.44862e-48
ENPEP	GPC1	0.6421	1.45749e-48
ENPEP	PTK2	0.6421	1.4466e-48
ENPEP	WDFY3-AS2	0.642	1.48614e-48
ENPEP	RFTN2	0.6419	1.56397e-48
ENPEP	TSPAN4	0.6419	1.60965e-48
ENPEP	PCOLCE	0.6418	1.6456e-48
ENPEP	ATG12	0.6417	1.73981e-48
ENPEP	AAED1	0.6416	1.79036e-48
ENPEP	FMNL3	0.6416	1.81413e-48
ENPEP	PEA15	0.6415	1.92329e-48
ENPEP	GPR137B	0.6415	1.85617e-48
ENPEP	SOCS5	0.6414	2.00954e-48
ENPEP	FRMD4A	0.6412	2.1957e-48
ENPEP	YAF2	0.6412	2.13783e-48
ENPEP	WTIP	0.6411	2.28398e-48
ENPEP	DPYD	0.641	2.36705e-48
ENPEP	SBSPON	0.641	2.30151e-48
ENPEP	ABCA8	0.641	2.30824e-48
ENPEP	F8	0.641	2.34054e-48
ENPEP	CHL1	0.6409	2.50202e-48
ENPEP	NUDT3	0.6409	2.40548e-48
ENPEP	LAMC1	0.6408	2.62244e-48
ENPEP	VSTM4	0.6408	2.56319e-48
ENPEP	NGFR	0.6408	2.52303e-48
ENPEP	ZFPM2	0.6407	2.73177e-48
ENPEP	FAM219A	0.6407	2.63999e-48
ENPEP	RLIM	0.6407	2.7349e-48
ENPEP	SYT11	0.6405	2.99249e-48
ENPEP	OLFM2	0.6405	2.88765e-48
ENPEP	SRPX2	0.6405	2.96509e-48
ENPEP	NFASC	0.6404	3.04597e-48
ENPEP	TCAF1	0.6404	3.12061e-48
ENPEP	CEP57L1	0.64	3.61062e-48
ENPEP	TRDMT1	0.64	3.59666e-48
ENPEP	LOXL1	0.64	3.65758e-48
ENPEP	GNAI2	0.6398	4.01303e-48
ENPEP	DUBR	0.6398	4.05545e-48
ENPEP	RORB	0.6398	3.90591e-48
ENPEP	ARHGEF3	0.6397	4.07797e-48
ENPEP	SPATA5	0.6397	4.23753e-48
ENPEP	SERPINF1	0.6397	4.21669e-48
ENPEP	IFI44	0.6396	4.37308e-48
ENPEP	LCA5	0.6396	4.35829e-48
ENPEP	MAP1B	0.6394	4.72917e-48
ENPEP	PALM2	0.6393	4.96547e-48
ENPEP	TPT1	0.6393	4.92754e-48
ENPEP	MAN1C1	0.6392	5.1581e-48
ENPEP	PIK3R3	0.6392	5.21499e-48
ENPEP	PLPP1	0.6392	5.08165e-48
ENPEP	STXBP1	0.6392	5.19318e-48
ENPEP	PLBD2	0.6392	5.09047e-48
ENPEP	CERS5	0.6391	5.44479e-48
ENPEP	C9orf47	0.639	5.70249e-48
ENPEP	CDC27	0.6389	5.87755e-48
ENPEP	ST6GALNAC2	0.6389	5.78849e-48
ENPEP	TRIM8	0.6388	6.15172e-48
ENPEP	BLOC1S6	0.6388	6.07695e-48
ENPEP	SH3D19	0.6387	6.43909e-48
ENPEP	GRIA1	0.6387	6.40076e-48
ENPEP	TNFAIP6	0.6386	6.68559e-48
ENPEP	ASPN	0.6386	6.68259e-48
ENPEP	LGALS1	0.6386	6.76993e-48
ENPEP	GTDC1	0.6385	6.90996e-48
ENPEP	NAALAD2	0.6384	7.23138e-48
ENPEP	ALS2	0.6382	7.99819e-48
ENPEP	PABPC4L	0.6382	7.86346e-48
ENPEP	NTRK2	0.6382	8.19149e-48
ENPEP	ARHGEF12	0.638	8.85934e-48
ENPEP	PCDH9	0.638	8.73676e-48
ENPEP	TCTEX1D1	0.6379	8.98838e-48
ENPEP	ITGB5	0.6379	9.03141e-48
ENPEP	ZMAT3	0.6379	9.00927e-48
ENPEP	UBTD1	0.6378	9.409e-48
ENPEP	KCNMB4	0.6378	9.74854e-48
ENPEP	SLFN5	0.6378	9.52167e-48
ENPEP	MOSPD1	0.6378	9.73966e-48
ENPEP	SERPINE2	0.6375	1.08466e-47
ENPEP	COPS8	0.6374	1.11589e-47
ENPEP	IFITM2	0.6374	1.13758e-47
ENPEP	ZFP90	0.6374	1.13245e-47
ENPEP	CYP27C1	0.6373	1.21362e-47
ENPEP	MAP2	0.6373	1.16817e-47
ENPEP	ZC2HC1A	0.6373	1.21393e-47
ENPEP	MBNL2	0.6372	1.21985e-47
ENPEP	TCF12	0.6371	1.27253e-47
ENPEP	ADA	0.6371	1.30009e-47
ENPEP	SLC35F1	0.637	1.3276e-47
ENPEP	GNAS	0.6369	1.39943e-47
ENPEP	LIMS1	0.6368	1.47771e-47
ENPEP	NLGN4X	0.6367	1.538e-47
ENPEP	RP11-789C17.1	0.6365	1.67115e-47
ENPEP	ITPRIP	0.6364	1.73854e-47
ENPEP	HTRA1	0.6364	1.75838e-47
ENPEP	S100A4	0.6363	1.86355e-47
ENPEP	DYRK3	0.6362	1.89913e-47
ENPEP	FAM3C	0.6362	1.94399e-47
ENPEP	ZNF484	0.6362	1.93905e-47
ENPEP	FLI1	0.6362	1.95272e-47
ENPEP	PTGIR	0.6361	1.97813e-47
ENPEP	PMEPA1	0.6361	2.00156e-47
ENPEP	COL6A3	0.6359	2.20991e-47
ENPEP	FAM20A	0.6359	2.22871e-47
ENPEP	INHBA	0.6358	2.25229e-47
ENPEP	AK5	0.6357	2.39443e-47
ENPEP	RGS7BP	0.6357	2.34501e-47
ENPEP	SLC2A3	0.6357	2.33024e-47
ENPEP	FGF1	0.6356	2.43966e-47
ENPEP	SOD3	0.6355	2.58025e-47
ENPEP	PAPPA	0.6355	2.58458e-47
ENPEP	DCUN1D3	0.6354	2.68834e-47
ENPEP	KIAA1328	0.6354	2.76251e-47
ENPEP	RFTN1	0.6353	2.77471e-47
ENPEP	BPGM	0.6353	2.87228e-47
ENPEP	RHOBTB1	0.6353	2.80622e-47
ENPEP	SRPX	0.6353	2.87425e-47
ENPEP	SEMA3G	0.6352	3.01794e-47
ENPEP	PXK	0.6351	3.11778e-47
ENPEP	RNF182	0.6351	3.06378e-47
ENPEP	BBS9	0.6351	3.06817e-47
ENPEP	ATP11A	0.6351	3.08163e-47
ENPEP	TNFAIP8L3	0.6351	3.13503e-47
ENPEP	FBLN1	0.6351	3.09624e-47
ENPEP	NUDCD1	0.635	3.2751e-47
ENPEP	LPGAT1	0.6349	3.41779e-47
ENPEP	ESR1	0.6349	3.35353e-47
ENPEP	DENND2C	0.6348	3.51443e-47
ENPEP	CLU	0.6348	3.46827e-47
ENPEP	PMP2	0.6348	3.46473e-47
ENPEP	NCKAP5L	0.6348	3.45511e-47
ENPEP	PLEKHA4	0.6348	3.54408e-47
ENPEP	CCDC85A	0.6346	3.78516e-47
ENPEP	DCTD	0.6346	3.79091e-47
ENPEP	PCDH12	0.6346	3.87453e-47
ENPEP	CD109	0.6346	3.78967e-47
ENPEP	SEC22C	0.6345	3.92606e-47
ENPEP	TET1	0.6344	4.21189e-47
ENPEP	ELK4	0.6343	4.27887e-47
ENPEP	ARRDC3	0.6343	4.27345e-47
ENPEP	RP11-96C23.11	0.6343	4.3157e-47
ENPEP	SMIM10	0.6343	4.4247e-47
ENPEP	AEBP1	0.6342	4.59494e-47
ENPEP	TERF2IP	0.6342	4.5887e-47
ENPEP	REM1	0.6342	4.50977e-47
ENPEP	ADAM23	0.6341	4.75633e-47
ENPEP	NDFIP1	0.6341	4.79789e-47
ENPEP	SLC38A6	0.6341	4.77719e-47
ENPEP	COL8A2	0.634	4.90313e-47
ENPEP	RIT1	0.634	5.05274e-47
ENPEP	FAM172A	0.634	5.05007e-47
ENPEP	VASH1	0.634	4.94349e-47
ENPEP	STX6	0.6338	5.47908e-47
ENPEP	DFNA5	0.6338	5.28729e-47
ENPEP	WWP1	0.6338	5.39471e-47
ENPEP	UBA2	0.6338	5.42516e-47
ENPEP	RHOQ	0.6337	5.71336e-47
ENPEP	STOX2	0.6335	6.0196e-47
ENPEP	SFRP4	0.6335	6.07039e-47
ENPEP	TMEM100	0.6335	6.10227e-47
ENPEP	TMEM45A	0.6334	6.54772e-47
ENPEP	ARAP3	0.6334	6.40731e-47
ENPEP	ADAMTS9	0.6333	6.72432e-47
ENPEP	LUM	0.6333	6.69237e-47
ENPEP	NUAK1	0.6333	6.65088e-47
ENPEP	DUSP7	0.6329	8.00614e-47
ENPEP	IGFBP3	0.6329	8.07392e-47
ENPEP	FRMD6	0.6329	7.93328e-47
ENPEP	CASC10	0.6328	8.17693e-47
ENPEP	GFRA3	0.6327	8.73032e-47
ENPEP	PHF11	0.6326	9.16688e-47
ENPEP	NTAN1	0.6325	9.47347e-47
ENPEP	DZIP1L	0.6324	1.00273e-46
ENPEP	GRASP	0.6324	9.87692e-47
ENPEP	NCAM2	0.6324	1.00101e-46
ENPEP	VAMP5	0.6323	1.04053e-46
ENPEP	STEAP1B	0.6323	1.04718e-46
ENPEP	VGLL3	0.6322	1.07169e-46
ENPEP	PCDHB16	0.6321	1.14129e-46
ENPEP	CBFB	0.6321	1.10447e-46
ENPEP	FLJ27354	0.632	1.17817e-46
ENPEP	KCNE4	0.632	1.18568e-46
ENPEP	PLSCR4	0.6319	1.2251e-46
ENPEP	BHLHE22	0.6319	1.22365e-46
ENPEP	PKP4	0.6318	1.26984e-46
ENPEP	THPO	0.6318	1.26348e-46
ENPEP	TRAM2	0.6318	1.28183e-46
ENPEP	LINC01197	0.6318	1.25073e-46
ENPEP	ST3GAL5	0.6317	1.31e-46
ENPEP	DAB2	0.6317	1.30582e-46
ENPEP	RP11-420L9.5	0.6317	1.33018e-46
ENPEP	FADS1	0.6317	1.34311e-46
ENPEP	GLIS2	0.6317	1.30272e-46
ENPEP	TUSC3	0.6316	1.38169e-46
ENPEP	KCNQ3	0.6316	1.38035e-46
ENPEP	LIX1L	0.6315	1.43427e-46
ENPEP	THBS3	0.6315	1.41338e-46
ENPEP	FZD6	0.6315	1.45263e-46
ENPEP	ADGRL3	0.6314	1.53766e-46
ENPEP	GLT8D1	0.6311	1.69702e-46
ENPEP	ADAMTS2	0.6311	1.70772e-46
ENPEP	PIBF1	0.6311	1.71992e-46
ENPEP	DAB1	0.631	1.79387e-46
ENPEP	LMBR1	0.631	1.78533e-46
ENPEP	RILPL2	0.631	1.79264e-46
ENPEP	TMEM255B	0.631	1.75987e-46
ENPEP	ATP10A	0.631	1.77936e-46
ENPEP	EXOC6B	0.6309	1.90192e-46
ENPEP	TM4SF1	0.6308	1.91665e-46
ENPEP	COL12A1	0.6308	1.91156e-46
ENPEP	UBE2W	0.6308	1.94001e-46
ENPEP	GDF11	0.6307	1.98873e-46
ENPEP	MIR99AHG	0.6307	1.98807e-46
ENPEP	PTPDC1	0.6306	2.09688e-46
ENPEP	TTLL7	0.6305	2.24559e-46
ENPEP	ZNF347	0.6304	2.26582e-46
ENPEP	ETFRF1	0.6303	2.45542e-46
ENPEP	SDCCAG8	0.6302	2.46354e-46
ENPEP	RCAN2	0.6302	2.50701e-46
ENPEP	TNFRSF19	0.6302	2.46871e-46
ENPEP	FNTA	0.6301	2.62822e-46
ENPEP	EYA4	0.63	2.74321e-46
ENPEP	RDX	0.63	2.72944e-46
ENPEP	MMP2	0.63	2.70741e-46
ENPEP	ASPA	0.63	2.77506e-46
ENPEP	VAMP4	0.6299	2.90471e-46
ENPEP	ABI3BP	0.6298	2.96244e-46
ENPEP	RADIL	0.6298	2.95393e-46
ENPEP	TULP3	0.6298	2.92044e-46
ENPEP	DOK6	0.6298	2.98603e-46
ENPEP	KIAA1586	0.6297	3.12382e-46
ENPEP	RP3-428L16.2	0.6297	3.09157e-46
ENPEP	PPP3CC	0.6297	3.06428e-46
ENPEP	FZD4	0.6297	3.07011e-46
ENPEP	MAGEH1	0.6297	3.14879e-46
ENPEP	TBC1D5	0.6296	3.25329e-46
ENPEP	SNCA	0.6296	3.30192e-46
ENPEP	LINGO1	0.6296	3.19314e-46
ENPEP	POLR2M	0.6295	3.31971e-46
ENPEP	MPRIP	0.6295	3.37938e-46
ENPEP	LRRC4B	0.6295	3.30507e-46
ENPEP	P3H3	0.6294	3.48441e-46
ENPEP	TMEM263	0.6294	3.5749e-46
ENPEP	PAK3	0.6294	3.56234e-46
ENPEP	SEMA6C	0.6292	3.78743e-46
ENPEP	NRXN1	0.6292	3.87815e-46
ENPEP	SH3PXD2A	0.6292	3.80205e-46
ENPEP	FGFR1OP2	0.6292	3.86549e-46
ENPEP	SP100	0.6291	4.01458e-46
ENPEP	FGF18	0.6291	4.06807e-46
ENPEP	PKNOX2	0.6291	4.05555e-46
ENPEP	GLIPR1	0.629	4.21274e-46
ENPEP	RP11-522B15.3	0.629	4.13237e-46
ENPEP	LINC00989	0.6289	4.33015e-46
ENPEP	LPCAT2	0.6289	4.3445e-46
ENPEP	TRIB2	0.6288	4.60773e-46
ENPEP	GLS	0.6288	4.60888e-46
ENPEP	GALNT11	0.6288	4.52658e-46
ENPEP	GINM1	0.6287	4.69807e-46
ENPEP	POLK	0.6286	4.96817e-46
ENPEP	SNX3	0.6286	4.92512e-46
ENPEP	PLAC9	0.6286	4.99266e-46
ENPEP	ARHGAP20	0.6286	4.87425e-46
ENPEP	SRL	0.6286	4.84585e-46
ENPEP	APOLD1	0.6285	5.11043e-46
ENPEP	HDAC7	0.6285	5.17979e-46
ENPEP	IGF1	0.6284	5.34449e-46
ENPEP	PALM	0.6284	5.45835e-46
ENPEP	ECM1	0.6283	5.49731e-46
ENPEP	ARNT	0.6283	5.51678e-46
ENPEP	KLF7	0.6283	5.57688e-46
ENPEP	ANGPT2	0.6283	5.52328e-46
ENPEP	SRGAP2C	0.6282	5.82278e-46
ENPEP	TGFB2	0.6282	5.8028e-46
ENPEP	SERINC1	0.6282	5.79292e-46
ENPEP	MNAT1	0.6282	5.81931e-46
ENPEP	ATP11C	0.6282	5.84122e-46
ENPEP	SASH1	0.6281	6.10037e-46
ENPEP	AP3S1	0.6279	6.71523e-46
ENPEP	GSN	0.6278	6.97808e-46
ENPEP	GREM1	0.6278	6.9596e-46
ENPEP	APH1B	0.6278	7.02733e-46
ENPEP	LTBP1	0.6277	7.20826e-46
ENPEP	KLHL3	0.6277	7.12845e-46
ENPEP	STAU2	0.6277	7.14356e-46
ENPEP	SCN4B	0.6277	7.09118e-46
ENPEP	NHSL2	0.6277	7.14508e-46
ENPEP	SEC14L2	0.6276	7.61416e-46
ENPEP	FAM89A	0.6275	7.81859e-46
ENPEP	IQCA1	0.6275	7.81995e-46
ENPEP	WSB1	0.6275	7.73554e-46
ENPEP	RP11-147L13.11	0.6275	7.69268e-46
ENPEP	FAM198A	0.6274	8.14136e-46
ENPEP	ANGPTL2	0.6274	8.09922e-46
ENPEP	SPHK1	0.6274	8.2684e-46
ENPEP	PRKCDBP	0.6273	8.37035e-46
ENPEP	DNAL1	0.6273	8.42891e-46
ENPEP	LINC00632	0.6273	8.38381e-46
ENPEP	CLIC4	0.6272	8.9566e-46
ENPEP	SLC16A7	0.6272	8.87245e-46
ENPEP	VCAM1	0.6271	9.1329e-46
ENPEP	IQSEC1	0.6271	9.45755e-46
ENPEP	ZBTB46	0.6271	9.45283e-46
ENPEP	CYB5R3	0.6271	9.2365e-46
ENPEP	SCARF2	0.627	9.68224e-46
ENPEP	GPR155	0.6269	9.90842e-46
ENPEP	PRKCH	0.6269	1.0213e-45
ENPEP	PRICKLE1	0.6268	1.06402e-45
ENPEP	ADAMTS10	0.6267	1.1107e-45
ENPEP	GPSM1	0.6266	1.13639e-45
ENPEP	AQP1	0.6265	1.18199e-45
ENPEP	PRR16	0.6264	1.24127e-45
ENPEP	GIT2	0.6264	1.25728e-45
ENPEP	FSTL3	0.6263	1.31218e-45
ENPEP	TWIST2	0.6262	1.34162e-45
ENPEP	RNF13	0.6262	1.35073e-45
ENPEP	RNF146	0.6262	1.33488e-45
ENPEP	TANC2	0.626	1.49622e-45
ENPEP	KCND2	0.6259	1.53564e-45
ENPEP	UFM1	0.6259	1.50237e-45
ENPEP	LDOC1	0.6259	1.50517e-45
ENPEP	RAB33B	0.6258	1.62827e-45
ENPEP	2007-09-01	0.6258	1.60137e-45
ENPEP	CDK17	0.6258	1.57237e-45
ENPEP	TTC39C	0.6258	1.60618e-45
ENPEP	ADAMTSL4	0.6257	1.65269e-45
ENPEP	ARSI	0.6257	1.69516e-45
ENPEP	FKBP14	0.6257	1.68884e-45
ENPEP	RP11-736K20.5	0.6257	1.67698e-45
ENPEP	LIFR	0.6256	1.73799e-45
ENPEP	COLEC11	0.6255	1.79028e-45
ENPEP	AZI2	0.6255	1.80406e-45
ENPEP	AEBP2	0.6255	1.79836e-45
ENPEP	DRAM1	0.6255	1.812e-45
ENPEP	ZNF720	0.6255	1.80446e-45
ENPEP	TTYH2	0.6255	1.83939e-45
ENPEP	ZNF160	0.6255	1.82909e-45
ENPEP	PDGFRA	0.6254	1.8987e-45
ENPEP	PXDC1	0.6253	1.9568e-45
ENPEP	PDE1B	0.6252	2.0625e-45
ENPEP	ZDHHC15	0.6252	2.07817e-45
ENPEP	MDFIC	0.6251	2.10775e-45
ENPEP	SVIL-AS1	0.6251	2.11986e-45
ENPEP	KLHL13	0.6251	2.11046e-45
ENPEP	HECW2	0.625	2.27115e-45
ENPEP	FNDC3B	0.625	2.25132e-45
ENPEP	MFAP3L	0.625	2.19754e-45
ENPEP	NOS3	0.625	2.25211e-45
ENPEP	SPSB4	0.6249	2.32745e-45
ENPEP	MEGF6	0.6248	2.37753e-45
ENPEP	C7	0.6248	2.37961e-45
ENPEP	OGN	0.6248	2.43109e-45
ENPEP	RB1	0.6247	2.57075e-45
ENPEP	SLITRK2	0.6247	2.49987e-45
ENPEP	FEZ1	0.6246	2.66856e-45
ENPEP	TACR1	0.6245	2.75804e-45
ENPEP	NTM	0.6245	2.76967e-45
ENPEP	OLFML1	0.6244	2.85538e-45
ENPEP	SPTB	0.6244	2.91283e-45
ENPEP	SLC16A1-AS1	0.6242	3.14494e-45
ENPEP	MICU3	0.6241	3.18418e-45
ENPEP	ZNF280D	0.6241	3.23543e-45
ENPEP	DEFB124	0.6241	3.17706e-45
ENPEP	SEC62	0.624	3.4289e-45
ENPEP	SGMS1	0.624	3.36396e-45
ENPEP	EMX2OS	0.624	3.40311e-45
ENPEP	FGF7	0.6239	3.55583e-45
ENPEP	ACKR1	0.6238	3.60841e-45
ENPEP	PPP1R18	0.6238	3.65358e-45
ENPEP	PZP	0.6237	3.86063e-45
ENPEP	IGFBP7-AS1	0.6236	4.02552e-45
ENPEP	C4orf3	0.6236	4.00243e-45
ENPEP	CSNK1A1	0.6235	4.09887e-45
ENPEP	NTF3	0.6235	4.18101e-45
ENPEP	BEND6	0.6234	4.37032e-45
ENPEP	PPM1F	0.6234	4.36504e-45
ENPEP	ITGB1BP1	0.6233	4.53059e-45
ENPEP	GYPC	0.6233	4.54732e-45
ENPEP	LINC00840	0.6233	4.48347e-45
ENPEP	PTEN	0.6233	4.43754e-45
ENPEP	CD248	0.6233	4.47509e-45
ENPEP	ALDH1L2	0.6232	4.61002e-45
ENPEP	CYP2U1	0.623	5.08888e-45
ENPEP	SLC26A4	0.623	5.15867e-45
ENPEP	CTD-2013N24.2	0.6229	5.42211e-45
ENPEP	SAR1A	0.6229	5.39515e-45
ENPEP	MYH9	0.6229	5.22792e-45
ENPEP	ZNF117	0.6227	5.82389e-45
ENPEP	LINC00998	0.6227	5.82133e-45
ENPEP	C11orf63	0.6227	5.83635e-45
ENPEP	ETS1	0.6227	5.75933e-45
ENPEP	PLEKHG2	0.6227	5.76881e-45
ENPEP	WDR54	0.6226	6.04222e-45
ENPEP	PLXNA4	0.6226	6.09242e-45
ENPEP	TK2	0.6225	6.35809e-45
ENPEP	FAM49A	0.6224	6.53554e-45
ENPEP	SMARCD3	0.6224	6.4916e-45
ENPEP	PCNP	0.6223	6.72911e-45
ENPEP	C9orf3	0.6223	6.71618e-45
ENPEP	ART4	0.6223	6.67857e-45
ENPEP	GOLT1B	0.6223	6.8466e-45
ENPEP	MMP16	0.6221	7.48182e-45
ENPEP	ZBTB37	0.622	7.65969e-45
ENPEP	PCDHB4	0.622	7.7599e-45
ENPEP	LINC02202	0.622	7.57274e-45
ENPEP	RERG	0.622	7.66679e-45
ENPEP	MPV17	0.6219	8.18959e-45
ENPEP	PTRF	0.6218	8.21134e-45
ENPEP	ENTPD1	0.6217	8.8397e-45
ENPEP	ISLR	0.6217	8.79804e-45
ENPEP	VGLL4	0.6216	8.99723e-45
ENPEP	GRK4	0.6216	8.98151e-45
ENPEP	KCNJ8	0.6216	9.26173e-45
ENPEP	PCDHB6	0.6214	9.73542e-45
ENPEP	PITPNC1	0.6214	9.88392e-45
ENPEP	ZMYM4	0.6213	1.0403e-44
ENPEP	PIK3C2A	0.6213	1.02514e-44
ENPEP	CD40	0.6213	1.04138e-44
ENPEP	YEATS2	0.6212	1.06719e-44
ENPEP	ATP10D	0.6212	1.07305e-44
ENPEP	IQSEC3	0.6212	1.05065e-44
ENPEP	NAP1L1	0.6212	1.0821e-44
ENPEP	TTC28	0.6212	1.07592e-44
ENPEP	NPR1	0.621	1.16798e-44
ENPEP	SORCS2	0.621	1.15963e-44
ENPEP	RAPGEF3	0.621	1.15863e-44
ENPEP	DNAJB4	0.6209	1.23376e-44
ENPEP	RGS6	0.6208	1.26581e-44
ENPEP	FAP	0.6207	1.30902e-44
ENPEP	LRRC2	0.6207	1.32872e-44
ENPEP	LRRC17	0.6207	1.30341e-44
ENPEP	AP000662.4	0.6207	1.2922e-44
ENPEP	EFEMP2	0.6207	1.33021e-44
ENPEP	HOXB-AS1	0.6207	1.32455e-44
ENPEP	SNHG16	0.6207	1.31397e-44
ENPEP	DNAJC18	0.6206	1.35692e-44
ENPEP	SGCD	0.6206	1.34086e-44
ENPEP	ATP8B2	0.6205	1.44222e-44
ENPEP	RGL1	0.6205	1.44425e-44
ENPEP	HACE1	0.6205	1.41452e-44
ENPEP	TBXA2R	0.6205	1.40756e-44
ENPEP	PLP1	0.6205	1.40521e-44
ENPEP	LRRC10B	0.6204	1.46482e-44
ENPEP	AFAP1L2	0.6203	1.51597e-44
ENPEP	UBE2E2	0.6202	1.58951e-44
ENPEP	HIC1	0.6202	1.62778e-44
ENPEP	HNRNPDL	0.6201	1.66795e-44
ENPEP	PKIA	0.6201	1.69357e-44
ENPEP	F10	0.6201	1.69571e-44
ENPEP	BTBD19	0.62	1.739e-44
ENPEP	SCPEP1	0.62	1.73017e-44
ENPEP	PPP3CA	0.6199	1.83869e-44
ENPEP	DAAM2	0.6199	1.84002e-44
ENPEP	CNOT6L	0.6198	1.92788e-44
ENPEP	RAB6A	0.6198	1.8907e-44
ENPEP	CDR2L	0.6198	1.87988e-44
ENPEP	MYOT	0.6197	1.981e-44
ENPEP	SYNE1	0.6197	1.95441e-44
ENPEP	EFHD1	0.6196	2.0464e-44
ENPEP	PDZD2	0.6196	2.04837e-44
ENPEP	INVS	0.6196	2.08326e-44
ENPEP	ZNF385A	0.6196	2.02536e-44
ENPEP	KLF8	0.6196	2.0674e-44
ENPEP	LURAP1	0.6195	2.13442e-44
ENPEP	CBL	0.6195	2.11832e-44
ENPEP	CGNL1	0.6195	2.17766e-44
ENPEP	DDHD2	0.6194	2.21389e-44
ENPEP	ATF7	0.6194	2.20276e-44
ENPEP	PRKAR1A	0.6194	2.2166e-44
ENPEP	EHD2	0.6194	2.26239e-44
ENPEP	ADAMTS7	0.6193	2.30034e-44
ENPEP	ANAPC10	0.6192	2.41286e-44
ENPEP	ST3GAL4-AS1	0.6192	2.43298e-44
ENPEP	ZCRB1	0.6192	2.39781e-44
ENPEP	TMEM233	0.6192	2.38093e-44
ENPEP	CTD-3157E16.2	0.6192	2.44705e-44
ENPEP	CHST8	0.6191	2.51372e-44
ENPEP	GRAMD1A	0.6191	2.5741e-44
ENPEP	SBF2	0.6188	2.85408e-44
ENPEP	RP5-1057I20.4	0.6188	2.85637e-44
ENPEP	RHBDF1	0.6188	2.89347e-44
ENPEP	STK32A	0.6187	2.99848e-44
ENPEP	ALG9	0.6187	2.95042e-44
ENPEP	CDH19	0.6187	3.01054e-44
ENPEP	COMT	0.6187	3.01628e-44
ENPEP	NFIA	0.6186	3.03388e-44
ENPEP	LL21NC02-21A1.1	0.6186	3.05217e-44
ENPEP	KLHL2	0.6185	3.25759e-44
ENPEP	CEP164	0.6185	3.22493e-44
ENPEP	THY1	0.6185	3.26231e-44
ENPEP	SLC25A30	0.6185	3.27539e-44
ENPEP	VKORC1	0.6185	3.16473e-44
ENPEP	ANK2	0.6184	3.3511e-44
ENPEP	PTGFR	0.6183	3.44406e-44
ENPEP	CDK14	0.6183	3.45226e-44
ENPEP	ZDHHC17	0.6183	3.47354e-44
ENPEP	PARD6G	0.6183	3.56554e-44
ENPEP	COL5A3	0.6183	3.55099e-44
ENPEP	LMO4	0.6182	3.70933e-44
ENPEP	MCUB	0.6182	3.5886e-44
ENPEP	RP11-124N14.3	0.6182	3.62543e-44
ENPEP	ERCC1	0.6182	3.69346e-44
ENPEP	VASH2	0.6181	3.83973e-44
ENPEP	ADGRB3	0.6181	3.77829e-44
ENPEP	MYH10	0.6181	3.84208e-44
ENPEP	TMX3	0.618	3.94175e-44
ENPEP	PDE7B	0.6179	4.08793e-44
ENPEP	RUFY2	0.6179	4.11385e-44
ENPEP	MEX3C	0.6178	4.1988e-44
ENPEP	CTD-2541J13.1	0.6178	4.20943e-44
ENPEP	UBE2V1	0.6178	4.20469e-44
ENPEP	CCM2L	0.6176	4.57932e-44
ENPEP	GRHL1	0.6175	4.77658e-44
ENPEP	COL3A1	0.6175	4.83286e-44
ENPEP	SCARA3	0.6175	4.83103e-44
ENPEP	ACVR1	0.6174	4.98695e-44
ENPEP	NFE2L2	0.6174	4.95789e-44
ENPEP	IFFO1	0.6174	4.99564e-44
ENPEP	CREG1	0.6173	5.13977e-44
ENPEP	CAMSAP2	0.6173	5.18217e-44
ENPEP	CADM2	0.6173	5.19549e-44
ENPEP	WNK1	0.6173	5.20758e-44
ENPEP	LINC01140	0.6172	5.39591e-44
ENPEP	SLC25A32	0.6172	5.37333e-44
ENPEP	NIM1K	0.6171	5.709e-44
ENPEP	FSCN1	0.6171	5.57364e-44
ENPEP	HHEX	0.6171	5.68246e-44
ENPEP	CASC4	0.617	5.92069e-44
ENPEP	SLFN12	0.617	5.84267e-44
ENPEP	MX2	0.617	6.01737e-44
ENPEP	PHTF1	0.6169	6.15665e-44
ENPEP	ANKRD6	0.6169	6.1644e-44
ENPEP	WDFY2	0.6169	6.23459e-44
ENPEP	COMMD2	0.6168	6.53086e-44
ENPEP	GNPDA2	0.6168	6.34273e-44
ENPEP	INTU	0.6168	6.33082e-44
ENPEP	KPNA5	0.6168	6.43005e-44
ENPEP	BTF3L4	0.6167	6.71781e-44
ENPEP	NENF	0.6167	6.80827e-44
ENPEP	APPL1	0.6167	6.63407e-44
ENPEP	HMGCLL1	0.6167	6.78312e-44
ENPEP	LCAT	0.6167	6.76e-44
ENPEP	PCDH10	0.6166	7.06875e-44
ENPEP	SULF1	0.6166	6.9276e-44
ENPEP	BNIP3	0.6166	6.88454e-44
ENPEP	ATL3	0.6162	8.33462e-44
ENPEP	TWSG1	0.6161	8.67414e-44
ENPEP	CLTCL1	0.6161	8.58506e-44
ENPEP	MN1	0.6161	8.38359e-44
ENPEP	FGF10-AS1	0.616	8.81996e-44
ENPEP	ATP6V1C1	0.616	8.73564e-44
ENPEP	ERGIC2	0.6158	9.44358e-44
ENPEP	ZFP92	0.6158	9.69737e-44
ENPEP	GNG10	0.6157	1.00685e-43
ENPEP	STMN3	0.6157	1.00762e-43
ENPEP	OSBPL10	0.6156	1.02296e-43
ENPEP	RAB30	0.6156	1.03591e-43
ENPEP	FLRT2	0.6156	1.02308e-43
ENPEP	RPL4	0.6156	1.03244e-43
ENPEP	CHST12	0.6155	1.07416e-43
ENPEP	NCALD	0.6155	1.08183e-43
ENPEP	TRPC1	0.6154	1.1392e-43
ENPEP	FER	0.6154	1.14003e-43
ENPEP	HOMER3	0.6154	1.12896e-43
ENPEP	CBR3	0.6154	1.10732e-43
ENPEP	IDS	0.6154	1.14251e-43
ENPEP	SLC9B1	0.6152	1.2385e-43
ENPEP	RP3-525N10.2	0.6152	1.2327e-43
ENPEP	MOXD1	0.6152	1.2364e-43
ENPEP	SFRP1	0.6152	1.22629e-43
ENPEP	PPT1	0.6151	1.28576e-43
ENPEP	AC007743.1	0.6151	1.27212e-43
ENPEP	GPAA1P2	0.6151	1.25672e-43
ENPEP	SRD5A3-AS1	0.6151	1.28844e-43
ENPEP	CD44	0.6151	1.26409e-43
ENPEP	MEDAG	0.6151	1.28675e-43
ENPEP	CLDND1	0.615	1.31776e-43
ENPEP	LOXL2	0.615	1.31744e-43
ENPEP	PAFAH1B2	0.615	1.30116e-43
ENPEP	C1QTNF2	0.6149	1.37593e-43
ENPEP	ASTN2	0.6148	1.45797e-43
ENPEP	RARA	0.6148	1.42458e-43
ENPEP	RP4-737E23.6	0.6148	1.44491e-43
ENPEP	LGALS8	0.6147	1.51514e-43
ENPEP	SESTD1	0.6146	1.54339e-43
ENPEP	ARL6	0.6146	1.54153e-43
ENPEP	ROBO1	0.6145	1.59632e-43
ENPEP	WDFY3	0.6144	1.71218e-43
ENPEP	ZFYVE16	0.6144	1.66226e-43
ENPEP	RAMP3	0.6144	1.69416e-43
ENPEP	EVA1B	0.6142	1.81314e-43
ENPEP	MINDY4	0.6142	1.84108e-43
ENPEP	NRCAM	0.6142	1.80468e-43
ENPEP	RBBP9	0.6141	1.885e-43
ENPEP	TIAM1	0.6141	1.93318e-43
ENPEP	RASGEF1C	0.614	2.00929e-43
ENPEP	CSNK1E	0.614	1.94309e-43
ENPEP	ZNF366	0.6139	2.04698e-43
ENPEP	KCTD20	0.6139	2.08713e-43
ENPEP	TPRG1	0.6138	2.1432e-43
ENPEP	SIX4	0.6137	2.26516e-43
ENPEP	KATNBL1	0.6137	2.1837e-43
ENPEP	CD276	0.6137	2.22327e-43
ENPEP	S1PR2	0.6137	2.22182e-43
ENPEP	FXYD5	0.6137	2.24759e-43
ENPEP	ST3GAL6	0.6135	2.42402e-43
ENPEP	ADPRH	0.6135	2.42311e-43
ENPEP	MB21D2	0.6135	2.42168e-43
ENPEP	PRDM5	0.6135	2.43195e-43
ENPEP	PLXDC1	0.6135	2.40901e-43
ENPEP	MUSTN1	0.6133	2.6225e-43
ENPEP	UBE2B	0.6132	2.70429e-43
ENPEP	ASPH	0.6132	2.75404e-43
ENPEP	AIF1L	0.6132	2.72644e-43
ENPEP	USHBP1	0.6132	2.69765e-43
ENPEP	TUG1	0.6132	2.67135e-43
ENPEP	METTL6	0.613	2.95302e-43
ENPEP	RAB3C	0.613	2.94675e-43
ENPEP	NRM	0.6129	3.12279e-43
ENPEP	COL4A1	0.6129	3.03808e-43
ENPEP	WWOX	0.6129	3.11461e-43
ENPEP	C10orf10	0.6127	3.38399e-43
ENPEP	H19	0.6127	3.36551e-43
ENPEP	CCDC90B	0.6127	3.35063e-43
ENPEP	USP49	0.6126	3.38494e-43
ENPEP	SHC4	0.6126	3.461e-43
ENPEP	AOC2	0.6126	3.51164e-43
ENPEP	NUP58	0.6125	3.52557e-43
ENPEP	BCL6B	0.6125	3.60668e-43
ENPEP	SRGAP2B	0.6124	3.70106e-43
ENPEP	LRRC34	0.6124	3.71887e-43
ENPEP	NIN	0.6123	3.91382e-43
ENPEP	PLD3	0.6123	3.9377e-43
ENPEP	NBPF15	0.6122	4.06525e-43
ENPEP	POLR3GL	0.6122	3.9785e-43
ENPEP	CCDC50	0.6122	3.99893e-43
ENPEP	MCAM	0.6122	4.02653e-43
ENPEP	AVPR2	0.6122	3.99986e-43
ENPEP	EXOC5	0.612	4.40527e-43
ENPEP	NCOA3	0.612	4.33769e-43
ENPEP	AC098614.2	0.6119	4.49148e-43
ENPEP	C3	0.6119	4.51285e-43
ENPEP	DYSF	0.6118	4.78947e-43
ENPEP	CD200	0.6118	4.82249e-43
ENPEP	TCF21	0.6118	4.70352e-43
ENPEP	SH2B3	0.6118	4.74133e-43
ENPEP	ATXN3	0.6118	4.74566e-43
ENPEP	DOK5	0.6118	4.71136e-43
ENPEP	IFNAR2	0.6118	4.69143e-43
ENPEP	UBXN2A	0.6117	5.01565e-43
ENPEP	OSMR-AS1	0.6117	4.85804e-43
ENPEP	PCDHGA12	0.6117	4.91051e-43
ENPEP	RP11-817I4.1	0.6117	4.94774e-43
ENPEP	TCTN1	0.6117	4.97267e-43
ENPEP	MAP7D3	0.6117	4.87051e-43
ENPEP	PFN2	0.6116	5.23757e-43
ENPEP	SENP6	0.6116	5.17128e-43
ENPEP	SH2D3C	0.6116	5.23236e-43
ENPEP	RRN3P2	0.6116	5.22963e-43
ENPEP	FAM210B	0.6116	5.04354e-43
ENPEP	C3orf14	0.6115	5.27041e-43
ENPEP	LINC-PINT	0.6115	5.25132e-43
ENPEP	DZIP1	0.6115	5.43692e-43
ENPEP	SH3GL1	0.6115	5.35731e-43
ENPEP	RP11-1024P17.1	0.6114	5.60148e-43
ENPEP	PCDHB9	0.6113	5.67474e-43
ENPEP	PTP4A3	0.6113	5.68618e-43
ENPEP	AGPAT4	0.6112	5.9066e-43
ENPEP	TTC26	0.6112	6.07431e-43
ENPEP	FAM66C	0.6112	6.11939e-43
ENPEP	PDCD5	0.6112	6.02793e-43
ENPEP	PTH1R	0.6111	6.32648e-43
ENPEP	PTPN13	0.6111	6.19968e-43
ENPEP	SMIM3	0.6111	6.33751e-43
ENPEP	NOD1	0.6111	6.17691e-43
ENPEP	MYOF	0.6111	6.24387e-43
ENPEP	ANP32E	0.611	6.49243e-43
ENPEP	VAX2	0.611	6.46163e-43
ENPEP	SPP1	0.611	6.44861e-43
ENPEP	DNM1	0.611	6.57682e-43
ENPEP	PLEKHO2	0.611	6.46233e-43
ENPEP	CFLAR	0.6109	6.6714e-43
ENPEP	FAM175A	0.6108	7.08204e-43
ENPEP	NMD3	0.6107	7.33388e-43
ENPEP	SRRM3	0.6107	7.24771e-43
ENPEP	MMD	0.6107	7.4557e-43
ENPEP	MATR3	0.6106	7.55282e-43
ENPEP	LETM2	0.6106	7.52078e-43
ENPEP	SLC15A3	0.6106	7.73746e-43
ENPEP	SLC12A4	0.6106	7.50526e-43
ENPEP	NF1	0.6106	7.61005e-43
ENPEP	IFNAR1	0.6104	8.1811e-43
ENPEP	CADM1	0.6103	8.45219e-43
ENPEP	FMO1	0.6102	9.10273e-43
ENPEP	NEDD4	0.6102	9.03069e-43
ENPEP	LGI2	0.6101	9.1475e-43
ENPEP	MDFI	0.6101	9.29269e-43
ENPEP	FGF14	0.6101	9.11743e-43
ENPEP	NUMBL	0.6101	9.23339e-43
ENPEP	EEF1A1	0.61	9.62116e-43
ENPEP	INMT	0.61	9.71345e-43
ENPEP	ROCK1	0.6099	1.01896e-42
ENPEP	SGCB	0.6098	1.03066e-42
ENPEP	TENM4	0.6098	1.04787e-42
ENPEP	PDZD7	0.6097	1.10716e-42
ENPEP	PTPRB	0.6096	1.14948e-42
ENPEP	RP11-382A20.3	0.6096	1.1236e-42
ENPEP	DNAJC10	0.6095	1.19944e-42
ENPEP	TGFB1	0.6095	1.16015e-42
ENPEP	ATP6AP2	0.6095	1.17847e-42
ENPEP	ALCAM	0.6094	1.21275e-42
ENPEP	EXT2	0.6094	1.235e-42
ENPEP	HSPB11	0.6093	1.27969e-42
ENPEP	ACAD11	0.6093	1.27556e-42
ENPEP	TSPAN5	0.6093	1.28091e-42
ENPEP	TMEM47	0.6092	1.32756e-42
ENPEP	C5orf24	0.6091	1.36726e-42
ENPEP	RFLNB	0.6091	1.40015e-42
ENPEP	RNF130	0.609	1.43961e-42
ENPEP	PTPRZ1	0.609	1.40953e-42
ENPEP	OPTN	0.609	1.42344e-42
ENPEP	HSPB2	0.609	1.41003e-42
ENPEP	LINC00671	0.609	1.44847e-42
ENPEP	S100A13	0.6089	1.47591e-42
ENPEP	RCN1	0.6089	1.49177e-42
ENPEP	EXTL2	0.6088	1.56604e-42
ENPEP	HABP4	0.6088	1.55079e-42
ENPEP	WHAMMP3	0.6088	1.54033e-42
ENPEP	L1CAM	0.6088	1.55955e-42
ENPEP	DIMT1	0.6087	1.59822e-42
ENPEP	MIER2	0.6087	1.60244e-42
ENPEP	CCDC8	0.6087	1.63865e-42
ENPEP	DCTN6	0.6086	1.68493e-42
ENPEP	BRMS1L	0.6086	1.69541e-42
ENPEP	PLEKHF1	0.6086	1.6784e-42
ENPEP	RP11-632P5.1	0.6085	1.76071e-42
ENPEP	MAP3K4	0.6085	1.71272e-42
ENPEP	UG0898H09	0.6085	1.76762e-42
ENPEP	FMO2	0.6083	1.86996e-42
ENPEP	GAS6-AS2	0.6083	1.90284e-42
ENPEP	SNTG2	0.6082	1.98208e-42
ENPEP	DPYSL3	0.6082	1.96466e-42
ENPEP	NT5E	0.6082	1.97133e-42
ENPEP	ELF2	0.6081	2.05221e-42
ENPEP	ZBTB44	0.6081	2.06675e-42
ENPEP	CSRNP2	0.6081	2.07572e-42
ENPEP	BBS10	0.6081	2.06481e-42
ENPEP	SLIT2	0.608	2.12634e-42
ENPEP	GNS	0.608	2.11594e-42
ENPEP	ZCCHC17	0.6079	2.17683e-42
ENPEP	RP11-91J19.3	0.6079	2.18704e-42
ENPEP	2007-03-01	0.6078	2.3169e-42
ENPEP	FAM189A2	0.6078	2.28307e-42
ENPEP	NCOA1	0.6077	2.41462e-42
ENPEP	VPS54	0.6077	2.34839e-42
ENPEP	FAM155A	0.6077	2.42868e-42
ENPEP	CCPG1	0.6077	2.39592e-42
ENPEP	SYCP2	0.6076	2.44006e-42
ENPEP	INSRR	0.6075	2.62569e-42
ENPEP	EHD3	0.6075	2.55339e-42
ENPEP	GNL1	0.6075	2.58924e-42
ENPEP	STOM	0.6075	2.55622e-42
ENPEP	SSH1	0.6075	2.57146e-42
ENPEP	STX2	0.6075	2.56879e-42
ENPEP	PKIG	0.6075	2.55586e-42
ENPEP	ATP7A	0.6075	2.61399e-42
ENPEP	ETV1	0.6074	2.65673e-42
ENPEP	CLN5	0.6074	2.72493e-42
ENPEP	CTDSPL2	0.6074	2.69609e-42
ENPEP	DOC2B	0.6074	2.69499e-42
ENPEP	KLF12	0.6073	2.83384e-42
ENPEP	TCEAL5	0.6073	2.8042e-42
ENPEP	TMEM67	0.6072	2.87934e-42
ENPEP	LARP6	0.6072	2.90756e-42
ENPEP	TRO	0.6071	3.05176e-42
ENPEP	TTL	0.607	3.13451e-42
ENPEP	CTD-3064M3.7	0.607	3.08856e-42
ENPEP	RTN4RL2	0.6069	3.21122e-42
ENPEP	RTN4	0.6068	3.36612e-42
ENPEP	FAM20C	0.6068	3.36931e-42
ENPEP	CRISPLD1	0.6068	3.42885e-42
ENPEP	CCNY	0.6068	3.35825e-42
ENPEP	FABP3	0.6067	3.57096e-42
ENPEP	CYP4X1	0.6067	3.49843e-42
ENPEP	SEC31A	0.6067	3.50092e-42
ENPEP	SLC9B2	0.6067	3.55981e-42
ENPEP	SUPT3H	0.6067	3.52146e-42
ENPEP	RPS18P9	0.6067	3.57885e-42
ENPEP	C8orf31	0.6067	3.50486e-42
ENPEP	MSANTD3	0.6066	3.72353e-42
ENPEP	TESC	0.6066	3.65965e-42
ENPEP	USP31	0.6066	3.6747e-42
ENPEP	CTC-444N24.11	0.6066	3.70309e-42
ENPEP	SKI	0.6065	3.77787e-42
ENPEP	KLHDC1	0.6065	3.78599e-42
ENPEP	PTPRM	0.6065	3.80678e-42
ENPEP	CARD6	0.6064	3.9049e-42
ENPEP	UBE2H	0.6064	3.96691e-42
ENPEP	TNS2	0.6064	3.88544e-42
ENPEP	SHISA5	0.6063	4.10243e-42
ENPEP	PTPRG-AS1	0.6063	4.11972e-42
ENPEP	TERF1	0.6063	4.17763e-42
ENPEP	ARMCX3	0.6063	4.15292e-42
ENPEP	CCDC149	0.6062	4.31607e-42
ENPEP	BRAF	0.6062	4.30965e-42
ENPEP	SPTAN1	0.6062	4.35885e-42
ENPEP	TMTC3	0.6062	4.33858e-42
ENPEP	DESI2	0.6061	4.38188e-42
ENPEP	C12orf76	0.606	4.56562e-42
ENPEP	WRB	0.606	4.60448e-42
ENPEP	FAM69B	0.6059	4.76959e-42
ENPEP	DDHD1	0.6059	4.75346e-42
ENPEP	JDP2	0.6059	4.84026e-42
ENPEP	TCEAL7	0.6059	4.78583e-42
ENPEP	RP4-665J23.1	0.6058	5.05529e-42
ENPEP	TAOK1	0.6058	5.04984e-42
ENPEP	EVC2	0.6057	5.18099e-42
ENPEP	SNX1	0.6057	5.24738e-42
ENPEP	ZNF618	0.6056	5.46649e-42
ENPEP	NTN4	0.6056	5.38187e-42
ENPEP	SPATA7	0.6056	5.33963e-42
ENPEP	AGO3	0.6055	5.71662e-42
ENPEP	SHISA3	0.6055	5.69869e-42
ENPEP	CRMP1	0.6054	5.76518e-42
ENPEP	MAP3K7	0.6054	5.94704e-42
ENPEP	DENND6A	0.6053	6.03719e-42
ENPEP	IL17B	0.6053	5.97232e-42
ENPEP	CRYGN	0.6053	5.99794e-42
ENPEP	FGF12	0.6052	6.30862e-42
ENPEP	CASC15	0.6051	6.44563e-42
ENPEP	PNMA2	0.6051	6.65958e-42
ENPEP	MFAP4	0.6051	6.54813e-42
ENPEP	2005-09-01	0.6051	6.54217e-42
ENPEP	RNF2	0.605	6.90267e-42
ENPEP	TMCC2	0.605	6.76024e-42
ENPEP	ZNF536	0.605	6.8303e-42
ENPEP	TBPL1	0.6049	7.06027e-42
ENPEP	ADAMTS1	0.6049	7.0545e-42
ENPEP	FEZ2	0.6048	7.38375e-42
ENPEP	ELN	0.6048	7.42588e-42
ENPEP	NOVA1	0.6048	7.39681e-42
ENPEP	LDLRAD2	0.6047	7.58602e-42
ENPEP	TMEM178B	0.6047	7.66663e-42
ENPEP	OPHN1	0.6047	7.66705e-42
ENPEP	PCDHGA2	0.6046	7.80824e-42
ENPEP	PLK2	0.6045	8.12366e-42
ENPEP	ZNF146	0.6045	8.29395e-42
ENPEP	COL5A1	0.6044	8.59883e-42
ENPEP	MMP17	0.6044	8.56275e-42
ENPEP	NFATC1	0.6044	8.66326e-42
ENPEP	PARVB	0.6044	8.60165e-42
ENPEP	TCEAL8	0.6044	8.44383e-42
ENPEP	ITGA9	0.6043	8.84567e-42
ENPEP	RHOA	0.6043	8.91026e-42
ENPEP	BACE1	0.6043	9.062e-42
ENPEP	ST3GAL2	0.6043	8.87384e-42
ENPEP	LAMB2	0.6041	9.64966e-42
ENPEP	ADD2	0.604	9.95936e-42
ENPEP	CLEC3B	0.604	9.8504e-42
ENPEP	PACRGL	0.604	1.02254e-41
ENPEP	GXYLT1	0.604	1.00798e-41
ENPEP	PDPN	0.6039	1.04486e-41
ENPEP	C11orf58	0.6039	1.02261e-41
ENPEP	RAB2B	0.6039	1.0594e-41
ENPEP	APOL3	0.6039	1.04262e-41
ENPEP	ZNF721	0.6038	1.06964e-41
ENPEP	TXLNB	0.6038	1.09303e-41
ENPEP	PHF24	0.6038	1.09112e-41
ENPEP	ZNF227	0.6038	1.06366e-41
ENPEP	PRG4	0.6037	1.12346e-41
ENPEP	CPS1	0.6037	1.14079e-41
ENPEP	ETNK2	0.6036	1.17724e-41
ENPEP	AGO1	0.6035	1.20955e-41
ENPEP	RXRG	0.6035	1.22376e-41
ENPEP	RP11-597D13.9	0.6035	1.21129e-41
ENPEP	LAMB1	0.6035	1.21366e-41
ENPEP	ANGPT1	0.6035	1.22852e-41
ENPEP	NTRK3	0.6035	1.21567e-41
ENPEP	ASGR1	0.6035	1.19329e-41
ENPEP	FABP4	0.6034	1.25094e-41
ENPEP	FRG1HP	0.6034	1.28278e-41
ENPEP	VWCE	0.6034	1.24427e-41
ENPEP	FADS2	0.6034	1.2624e-41
ENPEP	NTRK1	0.6033	1.29481e-41
ENPEP	DENND4A	0.6033	1.3387e-41
ENPEP	KCNMB3	0.6032	1.39016e-41
ENPEP	MIB1	0.6032	1.34175e-41
ENPEP	TCF15	0.6032	1.35676e-41
ENPEP	MAPK12	0.6032	1.37666e-41
ENPEP	PJA1	0.6032	1.37576e-41
ENPEP	C6orf48	0.6031	1.4088e-41
ENPEP	ZNF286A	0.6031	1.40475e-41
ENPEP	CEP68	0.603	1.47422e-41
ENPEP	INSIG2	0.603	1.48955e-41
ENPEP	FAM229B	0.603	1.48052e-41
ENPEP	LRRC4C	0.603	1.44817e-41
ENPEP	NAB1	0.6029	1.53455e-41
ENPEP	LPCAT1	0.6029	1.52483e-41
ENPEP	NXPE3	0.6028	1.57101e-41
ENPEP	POT1	0.6028	1.59846e-41
ENPEP	WISP1	0.6028	1.59387e-41
ENPEP	RP11-672A2.4	0.6028	1.56441e-41
ENPEP	NAB2	0.6028	1.59549e-41
ENPEP	MGAT4C	0.6028	1.57758e-41
ENPEP	AXL	0.6027	1.63005e-41
ENPEP	LINC01772	0.6026	1.7212e-41
ENPEP	HCFC1R1	0.6026	1.72777e-41
ENPEP	CYGB	0.6026	1.74536e-41
ENPEP	B3GNT9	0.6025	1.79061e-41
ENPEP	WWC3	0.6025	1.78677e-41
ENPEP	MSC-AS1	0.6024	1.87732e-41
ENPEP	SNTA1	0.6024	1.83701e-41
ENPEP	TMEM255A	0.6024	1.89025e-41
ENPEP	CGGBP1	0.6023	1.91877e-41
ENPEP	TMTC1	0.6023	1.94262e-41
ENPEP	TMEFF1	0.6022	2.01921e-41
ENPEP	RP11-736K20.4	0.6022	2.03001e-41
ENPEP	MMP14	0.6022	2.04039e-41
ENPEP	RIPK2	0.6021	2.0624e-41
ENPEP	HMBOX1	0.602	2.14675e-41
ENPEP	GFRA1	0.602	2.15735e-41
ENPEP	NUCB1	0.602	2.15029e-41
ENPEP	MAMLD1	0.602	2.20477e-41
ENPEP	MFGE8	0.6019	2.28359e-41
ENPEP	RNF11	0.6018	2.34927e-41
ENPEP	FBXO17	0.6018	2.32211e-41
ENPEP	MKX	0.6017	2.41503e-41
ENPEP	S100PBP	0.6016	2.50173e-41
ENPEP	DNAJC6	0.6016	2.52204e-41
ENPEP	ARL5A	0.6016	2.53416e-41
ENPEP	RAB28	0.6016	2.55946e-41
ENPEP	F2RL2	0.6016	2.49609e-41
ENPEP	RPL7	0.6016	2.51512e-41
ENPEP	2005-03-01	0.6016	2.54739e-41
ENPEP	FAM43B	0.6015	2.60709e-41
ENPEP	LIFR-AS1	0.6015	2.65321e-41
ENPEP	ENTPD1-AS1	0.6015	2.63059e-41
ENPEP	NDN	0.6015	2.58105e-41
ENPEP	RP11-322E11.5	0.6015	2.63721e-41
ENPEP	DOCK7	0.6014	2.74625e-41
ENPEP	LRCH3	0.6014	2.69611e-41
ENPEP	WNT2	0.6014	2.73837e-41
ENPEP	IFIT5	0.6014	2.76214e-41
ENPEP	ZC3H7A	0.6014	2.70524e-41
ENPEP	ZSCAN30	0.6014	2.69412e-41
ENPEP	MAP3K12	0.6013	2.80344e-41
ENPEP	DACT1	0.6013	2.8828e-41
ENPEP	PCBP4	0.6012	2.94337e-41
ENPEP	AJUBA	0.6012	2.97383e-41
ENPEP	ZNF826P	0.6012	2.94889e-41
ENPEP	CCDC91	0.6011	3.05227e-41
ENPEP	IL1R1	0.601	3.20733e-41
ENPEP	CHIC2	0.601	3.14584e-41
ENPEP	ARL8A	0.6009	3.26439e-41
ENPEP	CCNI	0.6009	3.34596e-41
ENPEP	PCDHB13	0.6009	3.30082e-41
ENPEP	SDCBP	0.6009	3.33706e-41
ENPEP	STK3	0.6009	3.30662e-41
ENPEP	TLR4	0.6009	3.32342e-41
ENPEP	CUL4B	0.6009	3.35743e-41
ENPEP	AC005754.8	0.6008	3.46127e-41
ENPEP	ANKIB1	0.6007	3.60288e-41
ENPEP	ZNF280C	0.6007	3.49247e-41
ENPEP	COL27A1	0.6006	3.76336e-41
ENPEP	ZBTB25	0.6006	3.71828e-41
ENPEP	SV2B	0.6006	3.71322e-41
ENPEP	DCLK3	0.6005	3.77554e-41
ENPEP	LTBP2	0.6005	3.82504e-41
ENPEP	SWI5	0.6004	4.04332e-41
ENPEP	PLEKHA8P1	0.6004	4.00363e-41
ENPEP	CREB1	0.6003	4.20259e-41
ENPEP	RNF180	0.6003	4.07344e-41
ENPEP	WDR86-AS1	0.6003	4.13298e-41
ENPEP	ZEB1-AS1	0.6003	4.11363e-41
ENPEP	SERPINH1	0.6003	4.13978e-41
ENPEP	ZBTB8A	0.6002	4.3559e-41
ENPEP	RASSF1	0.6002	4.25705e-41
ENPEP	CDC42SE1	0.6001	4.44163e-41
ENPEP	PACS1	0.6001	4.53565e-41
ENPEP	ANKRD13C	0.6	4.71423e-41
ENPEP	RP11-417F21.1	0.6	4.71566e-41
ENPEP	CCDC74A	0.6	4.67563e-41
ENPEP	BMT2	0.6	4.57282e-41
ENPEP	RPS20	0.6	4.6513e-41
ENPEP	WASHC4	0.6	4.68436e-41
ENPEP	RASL12	0.6	4.66596e-41
ENPEP	TM4SF18	0.5998	4.97177e-41
ENPEP	FBXL13	0.5998	4.93834e-41
ENPEP	PTPN11	0.5998	4.97707e-41
ENPEP	MT1L	0.5998	4.94116e-41
ENPEP	CDKL5	0.5997	5.16638e-41
ENPEP	WDR47	0.5996	5.33423e-41
ENPEP	TLE4	0.5996	5.41668e-41
ENPEP	LAPTM4A	0.5995	5.51298e-41
ENPEP	PCOLCE2	0.5995	5.6245e-41
ENPEP	ATP1B2	0.5995	5.5438e-41
ENPEP	LINC00982	0.5994	5.87316e-41
ENPEP	ATF6	0.5994	5.75539e-41
ENPEP	NOV	0.5994	5.89726e-41
ENPEP	CREM	0.5993	5.9606e-41
ENPEP	NALCN	0.5993	5.99473e-41
ENPEP	TTBK2	0.5993	6.12206e-41
ENPEP	MEIS3	0.5993	6.11565e-41
ENPEP	HS6ST3	0.5992	6.1949e-41
ENPEP	ISYNA1	0.5992	6.30029e-41
ENPEP	SERINC3	0.5992	6.19364e-41
ENPEP	HDX	0.5992	6.22244e-41
ENPEP	SOS1	0.5991	6.49668e-41
ENPEP	DHX40	0.5991	6.54467e-41
ENPEP	MSL3	0.5991	6.5461e-41
ENPEP	IGSF1	0.5991	6.5264e-41
ENPEP	PRMT9	0.599	6.68377e-41
ENPEP	SGCE	0.5989	7.03212e-41
ENPEP	TBC1D15	0.5989	7.02677e-41
ENPEP	CASKIN2	0.5989	7.0363e-41
ENPEP	MMRN1	0.5988	7.18743e-41
ENPEP	TMEM155	0.5988	7.29307e-41
ENPEP	ITM2B	0.5988	7.26467e-41
ENPEP	ARID4B	0.5987	7.70968e-41
ENPEP	CHL1-AS2	0.5987	7.67333e-41
ENPEP	FAM181B	0.5987	7.52083e-41
ENPEP	PARP11	0.5987	7.74585e-41
ENPEP	TANK	0.5986	7.81584e-41
ENPEP	SFRP2	0.5986	7.85892e-41
ENPEP	TBKBP1	0.5986	7.84078e-41
ENPEP	POLI	0.5986	7.80362e-41
ENPEP	KRBOX4	0.5986	7.87722e-41
ENPEP	KIF3C	0.5985	8.22325e-41
ENPEP	SLC41A3	0.5985	8.22339e-41
ENPEP	NDST1	0.5985	8.35841e-41
ENPEP	ST6GALNAC5	0.5984	8.3632e-41
ENPEP	C8orf58	0.5984	8.5749e-41
ENPEP	MAP4K5	0.5983	8.94812e-41
ENPEP	TRIP10	0.5983	8.78408e-41
ENPEP	PAIP2	0.5982	9.12342e-41
ENPEP	ESYT2	0.5982	9.15145e-41
ENPEP	GOLGA7	0.5982	9.1246e-41
ENPEP	LRRK2	0.5982	9.2843e-41
ENPEP	LYRM1	0.5982	9.03572e-41
ENPEP	RP11-686D22.7	0.5982	9.05743e-41
ENPEP	C6orf1	0.5981	9.4895e-41
ENPEP	GPNMB	0.5981	9.61339e-41
ENPEP	CLMP	0.5981	9.51406e-41
ENPEP	MYCBP2	0.5981	9.71863e-41
ENPEP	RP11-88E10.4	0.5981	9.50523e-41
ENPEP	NBPF8	0.598	9.95768e-41
ENPEP	WDR26	0.598	9.77346e-41
ENPEP	FAM228B	0.598	1.00611e-40
ENPEP	SEC63	0.598	9.9124e-41
ENPEP	RIC1	0.598	9.9022e-41
ENPEP	CTD-3035K23.7	0.598	1.00686e-40
ENPEP	BST2	0.598	1.00341e-40
ENPEP	RP11-284E5.1	0.5978	1.08672e-40
ENPEP	HIVEP2	0.5978	1.06576e-40
ENPEP	ARHGAP23	0.5978	1.06902e-40
ENPEP	NAPB	0.5978	1.05815e-40
ENPEP	KAT2B	0.5977	1.11784e-40
ENPEP	GRB10	0.5977	1.08915e-40
ENPEP	HAUS6	0.5977	1.09096e-40
ENPEP	CTD-2525P14.5	0.5977	1.11584e-40
ENPEP	PML	0.5977	1.10174e-40
ENPEP	SLCO3A1	0.5977	1.12426e-40
ENPEP	PRAF2	0.5977	1.10913e-40
ENPEP	AC016747.3	0.5976	1.13504e-40
ENPEP	GHR	0.5976	1.15869e-40
ENPEP	MEF2A	0.5976	1.14328e-40
ENPEP	HDAC8	0.5976	1.13782e-40
ENPEP	FAM122C	0.5976	1.15624e-40
ENPEP	ZNF638	0.5975	1.17928e-40
ENPEP	PDE6D	0.5975	1.21036e-40
ENPEP	XKR4	0.5975	1.20111e-40
ENPEP	PEAK1	0.5975	1.17566e-40
ENPEP	FAM120C	0.5975	1.18207e-40
ENPEP	SPTBN1	0.5974	1.26188e-40
ENPEP	SUMO1	0.5974	1.25909e-40
ENPEP	USP4	0.5974	1.24267e-40
ENPEP	ERICH1	0.5974	1.22591e-40
ENPEP	SENCR	0.5974	1.23691e-40
ENPEP	TEX26-AS1	0.5974	1.23632e-40
ENPEP	TAF1B	0.5973	1.29613e-40
ENPEP	SORCS1	0.5973	1.31374e-40
ENPEP	SNX21	0.5973	1.2741e-40
ENPEP	HOXD8	0.5972	1.35749e-40
ENPEP	MYL3	0.5971	1.37986e-40
ENPEP	PDCD1LG2	0.5971	1.40823e-40
ENPEP	WHAMMP2	0.5971	1.37751e-40
ENPEP	LINC00888	0.597	1.41878e-40
ENPEP	RPS6KA2	0.597	1.44721e-40
ENPEP	ICE2	0.597	1.42133e-40
ENPEP	TPPP3	0.5969	1.52559e-40
ENPEP	C8orf37	0.5968	1.54443e-40
ENPEP	HIPK3	0.5968	1.56256e-40
ENPEP	TBCEL	0.5968	1.53851e-40
ENPEP	THCAT158	0.5967	1.61982e-40
ENPEP	FXYD1	0.5967	1.62482e-40
ENPEP	RPL3	0.5967	1.60368e-40
ENPEP	KIF3A	0.5966	1.67957e-40
ENPEP	NRG3	0.5966	1.68303e-40
ENPEP	RAI2	0.5966	1.65811e-40
ENPEP	CNTN1	0.5965	1.77493e-40
ENPEP	EIF2AK4	0.5965	1.72117e-40
ENPEP	UBTD2	0.5964	1.8141e-40
ENPEP	RAET1G	0.5964	1.83582e-40
ENPEP	GCK	0.5964	1.82911e-40
ENPEP	BEX3	0.5964	1.79254e-40
ENPEP	OR7E12P	0.5963	1.86314e-40
ENPEP	KIAA2026	0.5962	1.98159e-40
ENPEP	RECQL	0.5962	1.93791e-40
ENPEP	THUMPD2	0.5961	2.02755e-40
ENPEP	RAB21	0.5961	2.05996e-40
ENPEP	TCF7L1	0.596	2.09477e-40
ENPEP	EOGT	0.596	2.12053e-40
ENPEP	PCDHB15	0.596	2.12158e-40
ENPEP	PGM5P2	0.596	2.12889e-40
ENPEP	C19orf12	0.596	2.10599e-40
ENPEP	DLGAP4	0.596	2.14264e-40
ENPEP	AL133243.1	0.5959	2.21009e-40
ENPEP	GPBP1	0.5959	2.14507e-40
ENPEP	TFAP2A	0.5959	2.20256e-40
ENPEP	COL1A1	0.5959	2.17789e-40
ENPEP	SS18	0.5959	2.19993e-40
ENPEP	CDH2	0.5959	2.20541e-40
ENPEP	ZNF431	0.5959	2.19812e-40
ENPEP	ASNSD1	0.5958	2.30295e-40
ENPEP	ANXA6	0.5958	2.26097e-40
ENPEP	ZNF566	0.5957	2.36901e-40
ENPEP	IER5L	0.5956	2.43065e-40
ENPEP	MED21	0.5956	2.40341e-40
ENPEP	NEDD1	0.5956	2.41854e-40
ENPEP	ITSN1	0.5956	2.41969e-40
ENPEP	ERO1B	0.5955	2.53211e-40
ENPEP	LAMP2	0.5955	2.5182e-40
ENPEP	RBMX2	0.5955	2.58113e-40
ENPEP	ADGRB2	0.5954	2.68237e-40
ENPEP	RP11-10L12.4	0.5954	2.67352e-40
ENPEP	ARHGAP22	0.5954	2.59238e-40
ENPEP	LINC00346	0.5954	2.67527e-40
ENPEP	DTWD1	0.5954	2.61906e-40
ENPEP	S100A3	0.5953	2.69123e-40
ENPEP	IPO11	0.5953	2.71878e-40
ENPEP	AHCTF1	0.5952	2.84878e-40
ENPEP	PCDHB12	0.5952	2.85385e-40
ENPEP	C6orf3	0.5952	2.80265e-40
ENPEP	KLC1	0.5952	2.80057e-40
ENPEP	MED12L	0.5951	2.95435e-40
ENPEP	HSDL1	0.5951	2.95719e-40
ENPEP	LMAN1	0.5951	2.90993e-40
ENPEP	FOXD3-AS1	0.595	3.09242e-40
ENPEP	TMCC1	0.595	3.0078e-40
ENPEP	FYTTD1	0.595	3.01451e-40
ENPEP	REEP5	0.595	3.05279e-40
ENPEP	LINC00702	0.595	3.07581e-40
ENPEP	ADAMTS5	0.595	3.01885e-40
ENPEP	RP11-817I4.2	0.5949	3.1369e-40
ENPEP	STXBP4	0.5949	3.1815e-40
ENPEP	FAM127A	0.5949	3.1649e-40
ENPEP	CFAP69	0.5948	3.3235e-40
ENPEP	RP11-350N15.4	0.5948	3.334e-40
ENPEP	NQO2	0.5947	3.36661e-40
ENPEP	PFDN4	0.5947	3.38693e-40
ENPEP	BTNL9	0.5946	3.60169e-40
ENPEP	AAMDC	0.5946	3.52093e-40
ENPEP	DPY19L2	0.5946	3.50071e-40
ENPEP	EFS	0.5946	3.49321e-40
ENPEP	CAHM	0.5945	3.75461e-40
ENPEP	FGFR1	0.5945	3.67739e-40
ENPEP	ADAM12	0.5945	3.74331e-40
ENPEP	AMN1	0.5945	3.71967e-40
ENPEP	S100B	0.5945	3.65846e-40
ENPEP	AP1S2	0.5945	3.68312e-40
ENPEP	SLC27A3	0.5944	3.86432e-40
ENPEP	HSD11B1	0.5944	3.84626e-40
ENPEP	RBM18	0.5944	3.84509e-40
ENPEP	KIF5C	0.5943	3.98533e-40
ENPEP	HACD4	0.5943	3.97174e-40
ENPEP	DPY19L4	0.5942	4.08286e-40
ENPEP	PAMR1	0.5942	4.07074e-40
ENPEP	SV2A	0.5941	4.29335e-40
ENPEP	PCDH18	0.5941	4.30734e-40
ENPEP	PTN	0.5941	4.27064e-40
ENPEP	PIP5K1A	0.594	4.49487e-40
ENPEP	PRPH2	0.594	4.51601e-40
ENPEP	GDI1	0.594	4.50762e-40
ENPEP	DEGS1	0.5939	4.55414e-40
ENPEP	TM6SF1	0.5939	4.6089e-40
ENPEP	FGD1	0.5939	4.59272e-40
ENPEP	FBXL2	0.5938	4.86012e-40
ENPEP	PSIP1	0.5938	4.80057e-40
ENPEP	NORAD	0.5938	4.78921e-40
ENPEP	MPP6	0.5937	4.90563e-40
ENPEP	TRAPPC6B	0.5937	4.93766e-40
ENPEP	C2CD4C	0.5937	4.88555e-40
ENPEP	RDH10	0.5936	5.20867e-40
ENPEP	STAT5B	0.5936	5.11038e-40
ENPEP	RIMS1	0.5935	5.36491e-40
ENPEP	ARID1B	0.5935	5.42711e-40
ENPEP	SPACA6P-AS	0.5935	5.3685e-40
ENPEP	ACOT9	0.5935	5.41839e-40
ENPEP	ABCG4	0.5934	5.5902e-40
ENPEP	ABHD4	0.5934	5.6e-40
ENPEP	GAMT	0.5934	5.62252e-40
ENPEP	CTA-212A2.1	0.5934	5.64877e-40
ENPEP	RC3H2	0.5933	5.79964e-40
ENPEP	C11orf95	0.5933	5.73093e-40
ENPEP	AKT3	0.5932	5.95169e-40
ENPEP	SEC22A	0.5932	5.95662e-40
ENPEP	CACNA1G	0.5932	5.94319e-40
ENPEP	ASB3	0.5931	6.28348e-40
ENPEP	GCFC2	0.5931	6.20636e-40
ENPEP	SNTB1	0.5931	6.30992e-40
ENPEP	ZNF251	0.5931	6.1249e-40
ENPEP	PFDN5	0.5931	6.1091e-40
ENPEP	TBCD	0.5931	6.25312e-40
ENPEP	CHST3	0.593	6.55806e-40
ENPEP	MARVELD1	0.593	6.36776e-40
ENPEP	NEK7	0.5929	6.64312e-40
ENPEP	LRRC58	0.5929	6.76169e-40
ENPEP	TBC1D19	0.5929	6.64868e-40
ENPEP	TMEM165	0.5929	6.81235e-40
ENPEP	KANSL1L	0.5928	6.87214e-40
ENPEP	CYTL1	0.5928	6.95944e-40
ENPEP	NNT-AS1	0.5928	6.93548e-40
ENPEP	GDAP1	0.5928	6.85518e-40
ENPEP	ROBO3	0.5928	6.95821e-40
ENPEP	HHIPL1	0.5928	6.86637e-40
ENPEP	TROVE2	0.5927	7.2778e-40
ENPEP	HS6ST1	0.5927	7.09742e-40
ENPEP	STC1	0.5927	7.26619e-40
ENPEP	PABPC5	0.5927	7.33078e-40
ENPEP	EIF3H	0.5926	7.57781e-40
ENPEP	USP25	0.5926	7.49452e-40
ENPEP	RP11-664I21.6	0.5925	7.6554e-40
ENPEP	TMEM204	0.5925	7.73853e-40
ENPEP	ADAM33	0.5925	7.86246e-40
ENPEP	TMEM108	0.5924	8.00201e-40
ENPEP	GABBR1	0.5924	8.11649e-40
ENPEP	WASF3	0.5924	8.00963e-40
ENPEP	RP11-999E24.3	0.5924	7.91497e-40
ENPEP	RP11-89K11.1	0.5924	8.02332e-40
ENPEP	RPS6KB1	0.5924	8.13307e-40
ENPEP	ADGRG6	0.5923	8.40747e-40
ENPEP	GDF6	0.5923	8.44912e-40
ENPEP	CFAP58	0.5923	8.22271e-40
ENPEP	ALKBH8	0.5923	8.47963e-40
ENPEP	CLEC2B	0.5923	8.37963e-40
ENPEP	CNIH3	0.5922	8.66457e-40
ENPEP	PLAT	0.5922	8.78419e-40
ENPEP	HGSNAT	0.5922	8.81992e-40
ENPEP	LRRC37B	0.5922	8.52111e-40
ENPEP	CLEC11A	0.5922	8.64347e-40
ENPEP	SENP7	0.5921	9.00579e-40
ENPEP	RUBCN	0.5921	8.85717e-40
ENPEP	SMARCA2	0.5921	8.92156e-40
ENPEP	CHIC1	0.5921	9.14006e-40
ENPEP	MCFD2	0.592	9.36141e-40
ENPEP	PID1	0.592	9.28662e-40
ENPEP	KDSR	0.592	9.32614e-40
ENPEP	PRPS1	0.592	9.2656e-40
ENPEP	KIDINS220	0.5919	9.80526e-40
ENPEP	GATA2	0.5919	9.75089e-40
ENPEP	PPP1R2	0.5919	9.78769e-40
ENPEP	ITIH5	0.5919	9.6378e-40
ENPEP	CTD-3092A11.2	0.5919	9.56088e-40
ENPEP	FBXO42	0.5918	1.01927e-39
ENPEP	SPON2	0.5918	1.01751e-39
ENPEP	SAMD4B	0.5918	1.00995e-39
ENPEP	APLF	0.5917	1.02592e-39
ENPEP	CREBL2	0.5917	1.02702e-39
ENPEP	CEP290	0.5917	1.04123e-39
ENPEP	CYP46A1	0.5917	1.034e-39
ENPEP	TMEM185A	0.5917	1.04766e-39
ENPEP	EPHX1	0.5916	1.06603e-39
ENPEP	FXR1	0.5916	1.07394e-39
ENPEP	AKR1B1	0.5916	1.07576e-39
ENPEP	SPAG9	0.5916	1.08031e-39
ENPEP	SRSF10	0.5915	1.12038e-39
ENPEP	PLEKHH2	0.5915	1.13954e-39
ENPEP	RGS8	0.5914	1.18015e-39
ENPEP	NACA	0.5914	1.14559e-39
ENPEP	PRKD1	0.5914	1.18628e-39
ENPEP	LINC01936	0.5913	1.22879e-39
ENPEP	CAMK1	0.5913	1.20146e-39
ENPEP	GRIP2	0.5913	1.19686e-39
ENPEP	MRAS	0.5913	1.2025e-39
ENPEP	STAM	0.5913	1.22647e-39
ENPEP	CCDC184	0.5913	1.2227e-39
ENPEP	AGO4	0.5912	1.26864e-39
ENPEP	PPM1M	0.5912	1.24693e-39
ENPEP	AC108142.1	0.5912	1.24746e-39
ENPEP	CFAP97	0.5912	1.23913e-39
ENPEP	C5orf42	0.5912	1.27672e-39
ENPEP	ZNF354B	0.5912	1.24553e-39
ENPEP	COL15A1	0.5912	1.2557e-39
ENPEP	PDZD4	0.5912	1.25495e-39
ENPEP	ZNHIT6	0.5911	1.2852e-39
ENPEP	TSNAX	0.591	1.3272e-39
ENPEP	GIMAP4	0.591	1.36499e-39
ENPEP	CAPRIN2	0.591	1.37212e-39
ENPEP	ISM1	0.591	1.33513e-39
ENPEP	TTC37	0.5909	1.40614e-39
ENPEP	SEPT7P2	0.5909	1.38697e-39
ENPEP	HOOK3	0.5909	1.40252e-39
ENPEP	C1RL	0.5909	1.38537e-39
ENPEP	DEF8	0.5909	1.41879e-39
ENPEP	CERS1	0.5909	1.40403e-39
ENPEP	TBX1	0.5909	1.39501e-39
ENPEP	SLC6A1	0.5908	1.46645e-39
ENPEP	HNRNPA1	0.5908	1.43859e-39
ENPEP	NUCKS1	0.5907	1.48933e-39
ENPEP	RBM43	0.5907	1.53026e-39
ENPEP	PPIL4	0.5907	1.51465e-39
ENPEP	SLC13A3	0.5907	1.48051e-39
ENPEP	YWHAH	0.5907	1.53512e-39
ENPEP	TMEM184B	0.5907	1.5286e-39
ENPEP	SCAMP1	0.5906	1.55171e-39
ENPEP	ELFN1	0.5906	1.58649e-39
ENPEP	SORBS3	0.5905	1.61331e-39
ENPEP	NLRP1	0.5905	1.62292e-39
ENPEP	NAP1L5	0.5904	1.66224e-39
ENPEP	TRAM2-AS1	0.5904	1.69797e-39
ENPEP	RP11-73M18.6	0.5904	1.71258e-39
ENPEP	APPBP2	0.5904	1.67305e-39
ENPEP	TBL1X	0.5904	1.67134e-39
ENPEP	OSBPL9	0.5903	1.74851e-39
ENPEP	SLC15A4	0.5903	1.75398e-39
ENPEP	LATS2	0.5903	1.7177e-39
ENPEP	CCDC178	0.5903	1.75669e-39
ENPEP	DTNA	0.5903	1.72494e-39
ENPEP	RGS16	0.5902	1.81245e-39
ENPEP	ATRN	0.5902	1.83359e-39
ENPEP	SLC22A17	0.5901	1.90585e-39
ENPEP	ELMO2	0.5901	1.85827e-39
ENPEP	ZNF451	0.59	1.97762e-39
ENPEP	FGL2	0.59	1.96598e-39
ENPEP	ARHGAP21	0.59	1.97458e-39
ENPEP	LRP2BP	0.5899	2.03044e-39
ENPEP	SKA2	0.5899	2.05641e-39
ENPEP	NRSN2	0.5899	2.02749e-39
ENPEP	C21orf91	0.5899	2.03217e-39
ENPEP	CH17-472G23.4	0.5898	2.11546e-39
ENPEP	CRABP2	0.5898	2.11501e-39
ENPEP	CFAP36	0.5898	2.1111e-39
ENPEP	PPP3R1	0.5898	2.11021e-39
ENPEP	LAYN	0.5898	2.11034e-39
ENPEP	TNNT3	0.5897	2.21319e-39
ENPEP	TPGS2	0.5897	2.1992e-39
ENPEP	CSMD2	0.5896	2.29736e-39
ENPEP	TDRD10	0.5895	2.33719e-39
ENPEP	DSTYK	0.5895	2.32198e-39
ENPEP	ADPRM	0.5895	2.36588e-39
ENPEP	GPATCH2	0.5894	2.44421e-39
ENPEP	LRAT	0.5894	2.42833e-39
ENPEP	FBXL7	0.5894	2.42156e-39
ENPEP	IFT81	0.5894	2.43851e-39
ENPEP	SRP14	0.5894	2.4021e-39
ENPEP	TCFL5	0.5894	2.42686e-39
ENPEP	MAGED2	0.5894	2.38797e-39
ENPEP	IGFBP6	0.5893	2.54978e-39
ENPEP	AGAP2-AS1	0.5893	2.54312e-39
ENPEP	SEMA3F	0.5892	2.61613e-39
ENPEP	RYK	0.5892	2.58534e-39
ENPEP	UHRF1BP1L	0.5891	2.74244e-39
ENPEP	IFT43	0.5891	2.71777e-39
ENPEP	STRADA	0.5891	2.76049e-39
ENPEP	RP4-756G23.5	0.5891	2.73607e-39
ENPEP	CDO1	0.589	2.81353e-39
ENPEP	RP9P	0.589	2.76708e-39
ENPEP	HNRNPA1L2	0.589	2.8401e-39
ENPEP	DCAF5	0.589	2.80382e-39
ENPEP	CRTC3	0.589	2.77379e-39
ENPEP	CSDC2	0.589	2.76726e-39
ENPEP	SH3RF3-AS1	0.5889	2.92378e-39
ENPEP	PSAP	0.5889	2.91006e-39
ENPEP	OLFML3	0.5888	2.98947e-39
ENPEP	VPS37A	0.5888	2.98756e-39
ENPEP	EXOC6	0.5888	3.00774e-39
ENPEP	RNF165	0.5888	2.9787e-39
ENPEP	SSBP2	0.5887	3.12674e-39
ENPEP	LYRM4	0.5887	3.1988e-39
ENPEP	CNTLN	0.5887	3.13852e-39
ENPEP	FAM204A	0.5887	3.16218e-39
ENPEP	MORF4L2	0.5887	3.12446e-39
ENPEP	IQCG	0.5886	3.27076e-39
ENPEP	SRSF12	0.5886	3.28547e-39
ENPEP	DISC1	0.5885	3.372e-39
ENPEP	PIANP	0.5885	3.40845e-39
ENPEP	ZBTB41	0.5884	3.44978e-39
ENPEP	ADRA1A	0.5884	3.54317e-39
ENPEP	OPCML	0.5884	3.55352e-39
ENPEP	SMIM10L2B	0.5884	3.53466e-39
ENPEP	HMGB1	0.5883	3.62484e-39
ENPEP	MAB21L1	0.5883	3.66834e-39
ENPEP	SLC27A1	0.5883	3.64614e-39
ENPEP	UNC13A	0.5883	3.57717e-39
ENPEP	ZNF626	0.5883	3.63691e-39
ENPEP	SERTAD2	0.5882	3.79053e-39
ENPEP	MTAP	0.5882	3.73549e-39
ENPEP	XPOT	0.5882	3.82119e-39
ENPEP	ZNF674	0.5882	3.82995e-39
ENPEP	NLGN3	0.5882	3.73912e-39
ENPEP	HERPUD2	0.5881	3.86195e-39
ENPEP	LZTS2	0.5881	3.91211e-39
ENPEP	ZNF570	0.5881	3.87097e-39
ENPEP	CECR2	0.5881	3.98047e-39
ENPEP	ATRX	0.5881	3.87631e-39
ENPEP	RBP1	0.588	3.98416e-39
ENPEP	TMEM140	0.588	4.06113e-39
ENPEP	ARPP19	0.588	4.10893e-39
ENPEP	RAB31	0.588	4.10457e-39
ENPEP	BHLHE40-AS1	0.5879	4.17553e-39
ENPEP	ZCCHC7	0.5879	4.23938e-39
ENPEP	ITGBL1	0.5879	4.15264e-39
ENPEP	ZNF841	0.5879	4.27273e-39
ENPEP	SPARCL1	0.5878	4.37113e-39
ENPEP	PPM1K	0.5878	4.43773e-39
ENPEP	GATAD1	0.5878	4.31903e-39
ENPEP	SSPN	0.5878	4.32293e-39
ENPEP	RP11-1260E13.4	0.5878	4.28498e-39
ENPEP	ZNF271P	0.5878	4.30118e-39
ENPEP	SMARCA1	0.5878	4.3206e-39
ENPEP	BOC	0.5877	4.5362e-39
ENPEP	ZNF260	0.5877	4.57099e-39
ENPEP	AP000473.5	0.5876	4.76626e-39
ENPEP	RNF115	0.5875	4.89118e-39
ENPEP	KIAA0930	0.5875	4.78986e-39
ENPEP	ABI2	0.5874	5.07344e-39
ENPEP	HOXB2	0.5874	5.06311e-39
ENPEP	TCEA2	0.5874	4.97951e-39
ENPEP	FAM114A1	0.5873	5.211e-39
ENPEP	C1QTNF3	0.5873	5.22827e-39
ENPEP	AASDHPPT	0.5873	5.30833e-39
ENPEP	DLG4	0.5873	5.23656e-39
ENPEP	ANKRD53	0.5872	5.39243e-39
ENPEP	GATS	0.5872	5.4897e-39
ENPEP	TRPC6	0.5872	5.35877e-39
ENPEP	APLP1	0.5872	5.47172e-39
ENPEP	CUTC	0.5871	5.72328e-39
ENPEP	RP11-381K20.2	0.587	5.91102e-39
ENPEP	ST7	0.587	5.82387e-39
ENPEP	TMEM55A	0.587	5.79731e-39
ENPEP	RIMKLB	0.587	5.90706e-39
ENPEP	MPO	0.587	5.86921e-39
ENPEP	PLEKHM2	0.5869	6.10988e-39
ENPEP	NEGR1	0.5869	6.15645e-39
ENPEP	2010-09-01	0.5869	6.04508e-39
ENPEP	WWC2-AS2	0.5869	6.16497e-39
ENPEP	COL28A1	0.5869	6.14867e-39
ENPEP	ADIRF-AS1	0.5869	6.09335e-39
ENPEP	LRCH1	0.5869	6.15041e-39
ENPEP	EID1	0.5868	6.29136e-39
ENPEP	ZNF836	0.5868	6.27199e-39
ENPEP	GGPS1	0.5867	6.5335e-39
ENPEP	ZNF445	0.5867	6.5327e-39
ENPEP	SREK1IP1	0.5867	6.61369e-39
[truncated: 4,736 more rows]
