# Supplementary material for: Bioinformatic characterization of ENPEP, the gene encoding a potential cofactor for SARS-CoV-2 infection
Source: PLoS One. 2024 Dec 11;19(12):e0307731. doi: 10.1371/journal.pone.0307731 (PMC11633960; doi:10.1371/journal.pone.0307731)
Supplement: S10 Table — Fisher’s exact test enrichment analysis of genes moderately coexpressed with ENPEP (≥0.50) in all samples from all tissues in the GTEx dataset was performed using the transcription factor targets (TFT) gene set cataloged in the MSigDB (vers. 2023.2) database [51]. (XLSX) [file pone.0307731.s011.xlsx]

## Sheet: Sheet1
msig_db	msig_db_entry	odds	BH_pval
c3.tft.v2023.2.Hs.json	KRCTCNNNNMANAGC_UNKNOWN	32.7735	0.0150333
c3.tft.v2023.2.Hs.json	STAT3_01	21.3	0.0279998
c3.tft.v2023.2.Hs.json	STAT5B_01	15.4823	2.57489e-11
c3.tft.v2023.2.Hs.json	STAT5A_01	15.2838	2.57489e-11
c3.tft.v2023.2.Hs.json	FOXD3_TARGET_GENES	14.1974	0.0426991
c3.tft.v2023.2.Hs.json	GGARNTKYCCA_UNKNOWN	11.752	0.00531577
c3.tft.v2023.2.Hs.json	SYNCRIP_TARGET_GENES	11.1669	0.223572
c3.tft.v2023.2.Hs.json	RP58_01	11.0138	3.8091e-06
c3.tft.v2023.2.Hs.json	WGGAATGY_TEF1_Q6	10.8013	5.87652e-10
c3.tft.v2023.2.Hs.json	CCTNTMAGA_UNKNOWN	10.7103	0.000685885
c3.tft.v2023.2.Hs.json	WYAAANNRNNNGCG_UNKNOWN	10.6841	0.0209564
c3.tft.v2023.2.Hs.json	TTCYNRGAA_STAT5B_01	10.6637	8.08184e-09
c3.tft.v2023.2.Hs.json	ZNF214_TARGET_GENES	10.6084	0.231447
c3.tft.v2023.2.Hs.json	TEF1_Q6	10.4849	5.33219e-06
c3.tft.v2023.2.Hs.json	MED25_TARGET_GENES	10.1507	0.0024989
c3.tft.v2023.2.Hs.json	ETS2_B	10.0701	6.11091e-07
c3.tft.v2023.2.Hs.json	YNTTTNNNANGCARM_UNKNOWN	9.42572	0.027508
c3.tft.v2023.2.Hs.json	RYTTCCTG_ETS2_B	9.3726	9.9583e-21
c3.tft.v2023.2.Hs.json	ARGGGTTAA_UNKNOWN	9.35473	0.00322328
c3.tft.v2023.2.Hs.json	IK3_01	9.26482	4.69442e-05
c3.tft.v2023.2.Hs.json	NERF_Q2	9.20236	1.41353e-05
c3.tft.v2023.2.Hs.json	SRF_01	9.05932	0.0842904
c3.tft.v2023.2.Hs.json	HOXB7_TARGET_GENES	8.83968	0.255522
c3.tft.v2023.2.Hs.json	DPPA3_TARGET_GENES	8.83968	0.255522
c3.tft.v2023.2.Hs.json	LYF1_01	8.62013	2.40542e-05
c3.tft.v2023.2.Hs.json	GATAAGR_GATA_C	8.54049	8.37438e-06
c3.tft.v2023.2.Hs.json	ZNF774_TARGET_GENES	8.48594	0.258319
c3.tft.v2023.2.Hs.json	ELF1_Q6	8.39035	9.53094e-05
c3.tft.v2023.2.Hs.json	ETS_Q4	8.21406	0.000108766
c3.tft.v2023.2.Hs.json	STAT_01	8.17969	0.000108766
c3.tft.v2023.2.Hs.json	CDPCR3_01	8.03285	0.0987953
c3.tft.v2023.2.Hs.json	GATA_Q6	8.02163	0.000760619
c3.tft.v2023.2.Hs.json	SIRT3_TARGET_GENES	7.88395	0.100537
c3.tft.v2023.2.Hs.json	ZNF26_TARGET_GENES	7.85706	0.262445
c3.tft.v2023.2.Hs.json	OCT1_03	7.8314	0.000403238
c3.tft.v2023.2.Hs.json	HNF4ALPHA_Q6	7.78845	0.000149643
c3.tft.v2023.2.Hs.json	CATTGTYY_SOX9_B1	7.68738	7.44585e-06
c3.tft.v2023.2.Hs.json	WWTAAGGC_UNKNOWN	7.62608	0.00675202
c3.tft.v2023.2.Hs.json	SOX9_B1	7.62446	0.000461524
c3.tft.v2023.2.Hs.json	EVI1_03	7.6021	0.102019
c3.tft.v2023.2.Hs.json	CCAATNNSNNNGCG_UNKNOWN	7.6021	0.102019
c3.tft.v2023.2.Hs.json	AGCYRWTTC_UNKNOWN	7.58641	0.0155702
c3.tft.v2023.2.Hs.json	ZNF530_TARGET_GENES	7.57631	0.266382
c3.tft.v2023.2.Hs.json	NKX6_1_TARGET_GENES	7.57631	0.266382
c3.tft.v2023.2.Hs.json	FREAC4_01	7.57224	0.00683063
c3.tft.v2023.2.Hs.json	NFAT_Q6	7.42814	0.000526683
c3.tft.v2023.2.Hs.json	RGAGGAARY_PU1_Q6	7.40215	2.53491e-07
c3.tft.v2023.2.Hs.json	TATA_01	7.30276	0.000558379
c3.tft.v2023.2.Hs.json	AP4_Q6	7.21667	0.00131088
c3.tft.v2023.2.Hs.json	SRF_Q5_01	7.14832	0.0013673
c3.tft.v2023.2.Hs.json	ZNF433_TARGET_GENES	7.09477	0.106815
c3.tft.v2023.2.Hs.json	FOXO4_02	7.007	0.000685885
c3.tft.v2023.2.Hs.json	CDPCR1_01	6.96835	0.0201164
c3.tft.v2023.2.Hs.json	STAT4_01	6.95068	0.00069176
c3.tft.v2023.2.Hs.json	AP1_Q6_01	6.86788	0.00069176
c3.tft.v2023.2.Hs.json	CEBPB_01	6.86788	0.00069176
c3.tft.v2023.2.Hs.json	ETS1_B	6.86788	0.00069176
c3.tft.v2023.2.Hs.json	HOXA4_Q2	6.84072	0.000698215
c3.tft.v2023.2.Hs.json	WGTTNNNNNAAA_UNKNOWN	6.7916	6.09257e-07
c3.tft.v2023.2.Hs.json	NKX3A_01	6.76387	0.0017963
c3.tft.v2023.2.Hs.json	SPZ1_01	6.76387	0.0017963
c3.tft.v2023.2.Hs.json	HNF4_01	6.76049	0.000743512
c3.tft.v2023.2.Hs.json	YBX1_TARGET_GENES	6.75655	0.111409
c3.tft.v2023.2.Hs.json	CEBP_C	6.74091	0.00423683
c3.tft.v2023.2.Hs.json	STAT5A_03	6.73416	0.000750549
c3.tft.v2023.2.Hs.json	GGGNNTTTCC_NFKB_Q6_01	6.69553	0.0225413
c3.tft.v2023.2.Hs.json	ELK1_01	6.68211	0.000765211
c3.tft.v2023.2.Hs.json	HSF_Q6	6.67117	0.00437365
c3.tft.v2023.2.Hs.json	YAATNANRNNNCAG_UNKNOWN	6.65086	0.113576
c3.tft.v2023.2.Hs.json	SMAD3_Q6	6.64472	0.00196919
c3.tft.v2023.2.Hs.json	FOXO4_01	6.55806	0.0020715
c3.tft.v2023.2.Hs.json	CEBPDELTA_Q6	6.55806	0.0020715
c3.tft.v2023.2.Hs.json	HAND1E47_01	6.55543	0.000830365
c3.tft.v2023.2.Hs.json	HFH8_01	6.50295	0.00487978
c3.tft.v2023.2.Hs.json	LMO2COM_02	6.50153	0.00215167
c3.tft.v2023.2.Hs.json	STAT5A_02	6.49215	0.0247702
c3.tft.v2023.2.Hs.json	TATA_C	6.43344	0.000928281
c3.tft.v2023.2.Hs.json	FOXO1_02	6.36435	0.0023615
c3.tft.v2023.2.Hs.json	ZNF133_TARGET_GENES	6.28117	0.00564637
c3.tft.v2023.2.Hs.json	GATA2_01	6.27987	0.0552027
c3.tft.v2023.2.Hs.json	CTGRYYYNATT_UNKNOWN	6.25917	0.123551
c3.tft.v2023.2.Hs.json	FOXQ1_TARGET_GENES	6.23863	0.30052
c3.tft.v2023.2.Hs.json	PPARA_01	6.23863	0.30052
c3.tft.v2023.2.Hs.json	CEBPGAMMA_Q6	6.23282	0.00255731
c3.tft.v2023.2.Hs.json	TFIIA_Q6	6.23282	0.00255731
c3.tft.v2023.2.Hs.json	TCF11_01	6.20716	0.00258832
c3.tft.v2023.2.Hs.json	AP1_Q6	6.13143	0.00274883
c3.tft.v2023.2.Hs.json	FAC1_01	6.10272	0.00646929
c3.tft.v2023.2.Hs.json	STAT6_02	6.08196	0.00281511
c3.tft.v2023.2.Hs.json	PITX2_Q2	6.08196	0.00281511
c3.tft.v2023.2.Hs.json	GAANYNYGACNY_UNKNOWN	6.08011	0.129262
c3.tft.v2023.2.Hs.json	PR_01	6.07675	0.0288434
c3.tft.v2023.2.Hs.json	ZNF239_TARGET_GENES	6.06027	0.307235
c3.tft.v2023.2.Hs.json	KDM1B_TARGET_GENES	6.03385	0.0292622
c3.tft.v2023.2.Hs.json	RGAANNTTC_HSF1_01	6.01322	7.02444e-05
c3.tft.v2023.2.Hs.json	RGTTAMWNATT_HNF1_01	5.99437	0.13178
c3.tft.v2023.2.Hs.json	GCTNWTTGK_UNKNOWN	5.98754	0.0014373
c3.tft.v2023.2.Hs.json	TGGAAA_NFAT_Q4_01	5.94364	7.20733e-16
c3.tft.v2023.2.Hs.json	SRF_Q4	5.9341	0.00703052
c3.tft.v2023.2.Hs.json	GATA6_01	5.91489	0.00322328
c3.tft.v2023.2.Hs.json	CEBP_Q2_01	5.89177	0.00323899
c3.tft.v2023.2.Hs.json	RTTTNNNYTGGM_UNKNOWN	5.8681	0.0311152
c3.tft.v2023.2.Hs.json	CHOP_01	5.85322	0.00746286
c3.tft.v2023.2.Hs.json	TGGNNNNNNKCCAR_UNKNOWN	5.85241	0.000187558
c3.tft.v2023.2.Hs.json	TGASTMAGC_NFE2_01	5.83926	0.0143576
c3.tft.v2023.2.Hs.json	POU6F1_01	5.80051	0.00773756
c3.tft.v2023.2.Hs.json	BRN2_01	5.74874	0.00801932
c3.tft.v2023.2.Hs.json	AP1_C	5.7348	0.00370841
c3.tft.v2023.2.Hs.json	CCANNAGRKGGC_UNKNOWN	5.71812	0.0681408
c3.tft.v2023.2.Hs.json	NFKB_Q6_01	5.69788	0.00823338
c3.tft.v2023.2.Hs.json	NR1H4_TARGET_GENES	5.68815	0.000507716
c3.tft.v2023.2.Hs.json	FREAC7_01	5.68426	0.0155702
c3.tft.v2023.2.Hs.json	CAGNYGKNAAA_UNKNOWN	5.67425	0.142249
c3.tft.v2023.2.Hs.json	MZF1_01	5.64791	0.00852756
c3.tft.v2023.2.Hs.json	AR_02	5.58152	0.32686
c3.tft.v2023.2.Hs.json	ZNF510_TARGET_GENES	5.58152	0.32686
c3.tft.v2023.2.Hs.json	GATA1_05	5.54482	0.00437365
c3.tft.v2023.2.Hs.json	GR_01	5.53725	0.0172578
c3.tft.v2023.2.Hs.json	CACBINDINGPROTEIN_Q6	5.52671	0.00920732
c3.tft.v2023.2.Hs.json	IRF_Q6	5.52671	0.00920732
c3.tft.v2023.2.Hs.json	HNF1_01	5.50309	0.00921392
c3.tft.v2023.2.Hs.json	FOXO3_01	5.50309	0.00921392
c3.tft.v2023.2.Hs.json	SRF_Q6	5.47967	0.00925472
c3.tft.v2023.2.Hs.json	GATA1_03	5.47967	0.00925472
c3.tft.v2023.2.Hs.json	ARP1_01	5.45585	0.0350726
c3.tft.v2023.2.Hs.json	GATA1_04	5.43343	0.00931378
c3.tft.v2023.2.Hs.json	TGIF_01	5.43343	0.00931378
c3.tft.v2023.2.Hs.json	GATA1_02	5.43343	0.00931378
c3.tft.v2023.2.Hs.json	IRF2_01	5.42676	0.0767078
c3.tft.v2023.2.Hs.json	IRF1_01	5.41059	0.00931378
c3.tft.v2023.2.Hs.json	HFH1_01	5.41059	0.00931378
c3.tft.v2023.2.Hs.json	CIZ_01	5.41059	0.00931378
c3.tft.v2023.2.Hs.json	RNCTGNYNRNCTGNY_UNKNOWN	5.38655	0.153168
c3.tft.v2023.2.Hs.json	RTAAACA_FREAC2_01	5.33739	2.80655e-07
c3.tft.v2023.2.Hs.json	CTTTAAR_UNKNOWN	5.32928	1.52879e-07
c3.tft.v2023.2.Hs.json	GATA4_Q3	5.32114	0.00988287
c3.tft.v2023.2.Hs.json	SP1_Q2_01	5.32114	0.00988287
c3.tft.v2023.2.Hs.json	STAT5A_04	5.31717	0.0200514
c3.tft.v2023.2.Hs.json	DNMT1_TARGET_GENES	5.31717	0.0200514
c3.tft.v2023.2.Hs.json	HNF1_Q6	5.29923	0.00993388
c3.tft.v2023.2.Hs.json	CEBPA_01	5.29923	0.00993388
c3.tft.v2023.2.Hs.json	F10_TARGET_GENES	5.25595	0.0102671
c3.tft.v2023.2.Hs.json	ZIC3_01	5.23458	0.0103206
c3.tft.v2023.2.Hs.json	SRY_02	5.23458	0.0103206
c3.tft.v2023.2.Hs.json	SRF_C	5.21353	0.0210996
c3.tft.v2023.2.Hs.json	AP1_Q4_01	5.21337	0.010452
c3.tft.v2023.2.Hs.json	GGGTGGRR_PAX4_03	5.19259	2.75867e-09
c3.tft.v2023.2.Hs.json	TEF_Q6	5.19234	0.0105846
c3.tft.v2023.2.Hs.json	CDC5_01	5.15078	0.0109323
c3.tft.v2023.2.Hs.json	PAX2_02	5.13024	0.0110691
c3.tft.v2023.2.Hs.json	MSX1_01	5.12821	0.0390758
c3.tft.v2023.2.Hs.json	TAAYNRNNTCC_UNKNOWN	5.12821	0.0390758
c3.tft.v2023.2.Hs.json	CTGYNNCTYTAA_UNKNOWN	5.12658	0.16533
c3.tft.v2023.2.Hs.json	AP1_Q2	5.08966	0.0112288
c3.tft.v2023.2.Hs.json	GATA_C	5.08966	0.0112288
c3.tft.v2023.2.Hs.json	TTAYRTAA_E4BP4_01	5.08966	0.0112288
c3.tft.v2023.2.Hs.json	TERF1_TARGET_GENES	5.02997	0.011691
c3.tft.v2023.2.Hs.json	OLF1_01	5.01038	0.0117545
c3.tft.v2023.2.Hs.json	CRX_Q4	5.01038	0.0117545
c3.tft.v2023.2.Hs.json	CTCNANGTGNY_UNKNOWN	5.00577	0.169669
c3.tft.v2023.2.Hs.json	CAGCTG_AP4_Q5	4.99577	8.0676e-10
c3.tft.v2023.2.Hs.json	COREBINDINGFACTOR_Q6	4.97165	0.0121269
c3.tft.v2023.2.Hs.json	PAX3_B	4.94747	0.17177
c3.tft.v2023.2.Hs.json	TTTNNANAGCYR_UNKNOWN	4.94747	0.17177
c3.tft.v2023.2.Hs.json	PR_02	4.92474	0.0925
c3.tft.v2023.2.Hs.json	CREBP1_01	4.92127	0.043686
c3.tft.v2023.2.Hs.json	VDR_Q6	4.91467	0.0127433
c3.tft.v2023.2.Hs.json	HMGB2_TARGET_GENES	4.88351	0.000685885
c3.tft.v2023.2.Hs.json	VDR_Q3	4.8805	0.0268703
c3.tft.v2023.2.Hs.json	FOXJ2_01	4.83759	0.0458528
c3.tft.v2023.2.Hs.json	HIF1_Q3	4.83635	0.027508
c3.tft.v2023.2.Hs.json	CEBP_Q2	4.793	0.0279488
c3.tft.v2023.2.Hs.json	PIT1_Q6	4.7504	0.0283425
c3.tft.v2023.2.Hs.json	PPARGC1A_TARGET_GENES	4.72723	0.183253
c3.tft.v2023.2.Hs.json	KMCATNNWGGA_UNKNOWN	4.72723	0.183253
c3.tft.v2023.2.Hs.json	CDP_01	4.72723	0.183253
c3.tft.v2023.2.Hs.json	STTTCRNTTT_IRF_Q6	4.70425	0.0496575
c3.tft.v2023.2.Hs.json	FOXJ2_02	4.68791	0.0292622
c3.tft.v2023.2.Hs.json	AHRARNT_01	4.67251	0.100537
c3.tft.v2023.2.Hs.json	AACTTT_UNKNOWN	4.66841	1.96707e-10
c3.tft.v2023.2.Hs.json	GGATTA_PITX2_Q2	4.64468	0.000545974
c3.tft.v2023.2.Hs.json	NKX62_Q2	4.62704	0.0303614
c3.tft.v2023.2.Hs.json	RORA1_01	4.62704	0.0303614
c3.tft.v2023.2.Hs.json	IGLV5_37_TARGET_GENES	4.6118	0.000558379
c3.tft.v2023.2.Hs.json	PPARG_01	4.61014	0.374899
c3.tft.v2023.2.Hs.json	CCAWYNNGAAR_UNKNOWN	4.60511	0.102019
c3.tft.v2023.2.Hs.json	NFKAPPAB65_01	4.58732	0.0311152
c3.tft.v2023.2.Hs.json	RAAGNYNNCTTY_UNKNOWN	4.57213	0.102019
c3.tft.v2023.2.Hs.json	ATOH8_TARGET_GENES	4.51197	0.380631
c3.tft.v2023.2.Hs.json	MEF2_01	4.50757	0.102019
c3.tft.v2023.2.Hs.json	LFA1_Q6	4.49093	0.0331889
c3.tft.v2023.2.Hs.json	AAANWWTGC_UNKNOWN	4.48184	0.0561306
c3.tft.v2023.2.Hs.json	HEN1_02	4.48184	0.0561306
c3.tft.v2023.2.Hs.json	PAX6_01	4.47802	0.19683
c3.tft.v2023.2.Hs.json	AACYNNNNTTCCS_UNKNOWN	4.47802	0.19683
c3.tft.v2023.2.Hs.json	TGCCAAR_NF1_Q6	4.47265	0.000219862
c3.tft.v2023.2.Hs.json	ISRE_01	4.47214	0.0335803
c3.tft.v2023.2.Hs.json	CP2_02	4.4535	0.0339742
c3.tft.v2023.2.Hs.json	GCCNNNWTAAR_UNKNOWN	4.4448	0.103916
c3.tft.v2023.2.Hs.json	TFEB_TARGET_GENES	4.4398	6.09257e-07
c3.tft.v2023.2.Hs.json	WTGAAAT_UNKNOWN	4.43133	0.00069176
c3.tft.v2023.2.Hs.json	STAT1_03	4.41668	0.0345954
c3.tft.v2023.2.Hs.json	NFKAPPAB_01	4.41668	0.0345954
c3.tft.v2023.2.Hs.json	TGTTTGY_HNF3_Q6	4.4144	0.000246716
c3.tft.v2023.2.Hs.json	RORA2_01	4.41406	0.104822
c3.tft.v2023.2.Hs.json	HFH4_01	4.41229	0.0585971
c3.tft.v2023.2.Hs.json	CTTTGA_LEF1_Q2	4.40476	1.20665e-06
c3.tft.v2023.2.Hs.json	ICSBP_Q6	4.3985	0.0346496
c3.tft.v2023.2.Hs.json	AP3_Q6	4.3985	0.0346496
c3.tft.v2023.2.Hs.json	P300_01	4.3985	0.0346496
c3.tft.v2023.2.Hs.json	AAAYWAACM_HFH4_01	4.38047	0.0347088
c3.tft.v2023.2.Hs.json	SMAD_Q6	4.38047	0.0347088
c3.tft.v2023.2.Hs.json	ZNF92_TARGET_GENES	4.37888	4.68713e-07
c3.tft.v2023.2.Hs.json	TGANTCA_AP1_C	4.37537	4.35591e-06
c3.tft.v2023.2.Hs.json	TTCNRGNNNNTTC_HSF_Q6	4.35385	0.106486
c3.tft.v2023.2.Hs.json	ALPHACP1_01	4.34484	0.0350726
c3.tft.v2023.2.Hs.json	HLF_01	4.34484	0.0350726
c3.tft.v2023.2.Hs.json	MYOD_Q6_01	4.34484	0.0350726
c3.tft.v2023.2.Hs.json	YTTCCNNNGGAMR_UNKNOWN	4.32765	0.39399
c3.tft.v2023.2.Hs.json	PHF21A_TARGET_GENES	4.32724	0.0350726
c3.tft.v2023.2.Hs.json	CREL_01	4.32724	0.0350726
c3.tft.v2023.2.Hs.json	NRF2_Q4	4.32724	0.0350726
c3.tft.v2023.2.Hs.json	ER_Q6_02	4.30978	0.0350726
c3.tft.v2023.2.Hs.json	CDX2_Q5	4.30978	0.0350726
c3.tft.v2023.2.Hs.json	COUP_01	4.29246	0.0350726
c3.tft.v2023.2.Hs.json	PAX_Q6	4.29246	0.0350726
c3.tft.v2023.2.Hs.json	HSF2_01	4.29246	0.0350726
c3.tft.v2023.2.Hs.json	CEBPB_02	4.29246	0.0350726
c3.tft.v2023.2.Hs.json	PXR_Q2	4.29246	0.0350726
c3.tft.v2023.2.Hs.json	PEA3_Q6	4.27528	0.0353163
c3.tft.v2023.2.Hs.json	STAT1_02	4.27528	0.0353163
c3.tft.v2023.2.Hs.json	LMO2COM_01	4.25824	0.0354037
c3.tft.v2023.2.Hs.json	FREAC2_01	4.25824	0.0354037
c3.tft.v2023.2.Hs.json	TTF1_Q6	4.25824	0.0354037
c3.tft.v2023.2.Hs.json	YAATNRNNNYNATT_UNKNOWN	4.25373	0.211389
c3.tft.v2023.2.Hs.json	POU3F2_01	4.25373	0.211389
c3.tft.v2023.2.Hs.json	STAT_Q6	4.24133	0.0358091
c3.tft.v2023.2.Hs.json	AR_01	4.2382	0.109433
c3.tft.v2023.2.Hs.json	NFKB_C	4.22455	0.0361451
c3.tft.v2023.2.Hs.json	TAATTA_CHX10_01	4.22284	0.00021497
c3.tft.v2023.2.Hs.json	AFP1_Q6	4.20791	0.036152
c3.tft.v2023.2.Hs.json	TGCTGAY_UNKNOWN	4.18177	0.00288837
c3.tft.v2023.2.Hs.json	YATTNATC_UNKNOWN	4.16313	0.0137493
c3.tft.v2023.2.Hs.json	HNF4_Q6	4.15875	0.03755
c3.tft.v2023.2.Hs.json	IK2_01	4.14261	0.0379687
c3.tft.v2023.2.Hs.json	RNGTGGGC_UNKNOWN	4.13865	0.000461524
c3.tft.v2023.2.Hs.json	AP1FJ_Q2	4.1266	0.0383901
c3.tft.v2023.2.Hs.json	CCCNNGGGAR_OLF1_01	4.12576	0.0258367
c3.tft.v2023.2.Hs.json	AP1_Q4	4.09495	0.0390758
c3.tft.v2023.2.Hs.json	NFE2_01	4.06378	0.0397687
c3.tft.v2023.2.Hs.json	NF1_Q6_01	4.06378	0.0397687
c3.tft.v2023.2.Hs.json	E4BP4_01	4.05552	0.0750831
c3.tft.v2023.2.Hs.json	YCATTAA_UNKNOWN	4.04077	0.00359005
c3.tft.v2023.2.Hs.json	OCT1_07	4.02436	0.119061
c3.tft.v2023.2.Hs.json	ZNF423_TARGET_GENES	4.01487	0.000122768
c3.tft.v2023.2.Hs.json	PRDM5_TARGET_GENES	4.0125	0.227919
c3.tft.v2023.2.Hs.json	ZFP3_TARGET_GENES	4.00977	0.0280443
c3.tft.v2023.2.Hs.json	WTTGKCTG_UNKNOWN	4.00435	0.0065488
c3.tft.v2023.2.Hs.json	HSF1_01	4.00283	0.0420272
c3.tft.v2023.2.Hs.json	CSHL1_TARGET_GENES	3.99845	0.0773785
c3.tft.v2023.2.Hs.json	PAX4_04	3.97978	0.077958
c3.tft.v2023.2.Hs.json	HES2_TARGET_GENES	3.97899	8.89127e-06
c3.tft.v2023.2.Hs.json	NR0B1_TARGET_GENES	3.9481	0.0292622
c3.tft.v2023.2.Hs.json	EN1_01	3.93805	0.232857
c3.tft.v2023.2.Hs.json	SYATTGTG_UNKNOWN	3.9068	0.0820544
c3.tft.v2023.2.Hs.json	CDP_02	3.90185	0.235868
c3.tft.v2023.2.Hs.json	YKACATTT_UNKNOWN	3.87213	0.0468784
c3.tft.v2023.2.Hs.json	PU1_Q6	3.8713	0.0838383
c3.tft.v2023.2.Hs.json	AR_03	3.85511	0.423885
c3.tft.v2023.2.Hs.json	HP1SITEFACTOR_Q6	3.83644	0.0856382
c3.tft.v2023.2.Hs.json	METHYLCYTOSINE_DIOXYGENASE_TET_UNIPROT_A0A023HHK9_UNREVIEWED_TARGET_GENES	3.83102	0.131872
c3.tft.v2023.2.Hs.json	ZNF512_TARGET_GENES	3.80419	0.0204594
c3.tft.v2023.2.Hs.json	TGATTTRY_GFI1_01	3.80312	0.0496648
c3.tft.v2023.2.Hs.json	COMP1_01	3.79713	0.244906
c3.tft.v2023.2.Hs.json	E2F_Q6_01	3.7853	0.088672
c3.tft.v2023.2.Hs.json	GTGGGTGK_UNKNOWN	3.7762	0.0506441
c3.tft.v2023.2.Hs.json	NKX61_01	3.76856	0.0892856
c3.tft.v2023.2.Hs.json	NCX_01	3.74112	0.138076
c3.tft.v2023.2.Hs.json	CDPCR3HD_01	3.73551	0.0914546
c3.tft.v2023.2.Hs.json	YATGNWAAT_OCT_C	3.71916	0.0347088
c3.tft.v2023.2.Hs.json	SUPT16H_TARGET_GENES	3.71351	1.4151e-06
c3.tft.v2023.2.Hs.json	PAX4_02	3.70303	0.093097
c3.tft.v2023.2.Hs.json	ZNF436_TARGET_GENES	3.69801	0.0139513
c3.tft.v2023.2.Hs.json	RBM15_TARGET_GENES	3.69774	0.141585
c3.tft.v2023.2.Hs.json	ZNF223_TARGET_GENES	3.69766	0.0542737
c3.tft.v2023.2.Hs.json	SP1_01	3.687	0.0939317
c3.tft.v2023.2.Hs.json	AAAYRNCTG_UNKNOWN	3.67651	0.0350726
c3.tft.v2023.2.Hs.json	TITF1_Q3	3.65535	0.0961493
c3.tft.v2023.2.Hs.json	AP2REP_01	3.65534	0.14427
c3.tft.v2023.2.Hs.json	SMARCA1_TARGET_GENES	3.63452	0.255276
c3.tft.v2023.2.Hs.json	PHB2_TARGET_GENES	3.63451	0.145556
c3.tft.v2023.2.Hs.json	AREB6_04	3.62424	0.0980532
c3.tft.v2023.2.Hs.json	TCCATTKW_UNKNOWN	3.62424	0.0980532
c3.tft.v2023.2.Hs.json	MEIS1_01	3.60888	0.0986715
c3.tft.v2023.2.Hs.json	GATA3_01	3.60888	0.0986715
c3.tft.v2023.2.Hs.json	SNAPC4_TARGET_GENES	3.60366	0.255341
c3.tft.v2023.2.Hs.json	E47_02	3.59365	0.0992916
c3.tft.v2023.2.Hs.json	S8_01	3.57855	0.100252
c3.tft.v2023.2.Hs.json	MYC_Q2	3.5734	0.151111
c3.tft.v2023.2.Hs.json	ZIC2_01	3.56357	0.100537
c3.tft.v2023.2.Hs.json	TAFAZZIN_TARGET_GENES	3.55172	0.027508
c3.tft.v2023.2.Hs.json	YGCANTGCR_UNKNOWN	3.54346	0.257666
c3.tft.v2023.2.Hs.json	ZNF224_TARGET_GENES	3.54093	0.000187558
c3.tft.v2023.2.Hs.json	COUP_DR1_Q6	3.53399	0.102019
c3.tft.v2023.2.Hs.json	NGFIC_01	3.53399	0.102019
c3.tft.v2023.2.Hs.json	TAL1BETAE47_01	3.51938	0.102019
c3.tft.v2023.2.Hs.json	P53_02	3.51938	0.102019
c3.tft.v2023.2.Hs.json	HAND1_TARGET_GENES	3.51834	0.0281467
c3.tft.v2023.2.Hs.json	GRE_C	3.51411	0.258252
c3.tft.v2023.2.Hs.json	CEBP_Q3	3.50489	0.102019
c3.tft.v2023.2.Hs.json	OCT1_05	3.50489	0.102019
c3.tft.v2023.2.Hs.json	IRF7_01	3.50489	0.102019
c3.tft.v2023.2.Hs.json	HMGIY_Q6	3.49052	0.102019
c3.tft.v2023.2.Hs.json	NFKB_Q6	3.49052	0.102019
c3.tft.v2023.2.Hs.json	AR_Q2	3.48525	0.258319
c3.tft.v2023.2.Hs.json	GCGNNANTTCC_UNKNOWN	3.48525	0.258319
c3.tft.v2023.2.Hs.json	MTF1_Q4	3.47627	0.102019
c3.tft.v2023.2.Hs.json	PBXIP1_TARGET_GENES	3.47627	0.102019
c3.tft.v2023.2.Hs.json	TST1_01	3.47627	0.102019
c3.tft.v2023.2.Hs.json	HOXC11_TARGET_GENES	3.47554	0.458204
c3.tft.v2023.2.Hs.json	ZA_UNIPROT_Q9UM89_UNREVIEWED_GENES_TARGET_GENES	3.47554	0.458204
c3.tft.v2023.2.Hs.json	HNF4_01_B	3.46213	0.102019
c3.tft.v2023.2.Hs.json	AP2_Q6	3.44811	0.102954
c3.tft.v2023.2.Hs.json	MYB_Q6	3.4342	0.103276
c3.tft.v2023.2.Hs.json	DBP_Q6	3.4342	0.103276
c3.tft.v2023.2.Hs.json	RACTNNRTTTNC_UNKNOWN	3.42891	0.261499
c3.tft.v2023.2.Hs.json	PSMB5_TARGET_GENES	3.4204	0.103916
c3.tft.v2023.2.Hs.json	NKX22_01	3.42002	0.16533
c3.tft.v2023.2.Hs.json	RNTCANNRNNYNATTW_UNKNOWN	3.41942	0.463749
c3.tft.v2023.2.Hs.json	NCOA6_TARGET_GENES	3.41352	0.0707948
c3.tft.v2023.2.Hs.json	PBX1_02	3.40141	0.261765
c3.tft.v2023.2.Hs.json	OCT1_01	3.39312	0.105198
c3.tft.v2023.2.Hs.json	POU3F2_02	3.39312	0.105198
c3.tft.v2023.2.Hs.json	ZBTB44_TARGET_GENES	3.38694	0.00677908
c3.tft.v2023.2.Hs.json	EGR2_01	3.3837	0.168187
c3.tft.v2023.2.Hs.json	CBX5_TARGET_GENES	3.38054	0.00445558
c3.tft.v2023.2.Hs.json	HEB_Q6	3.37965	0.105841
c3.tft.v2023.2.Hs.json	OCT1_Q6	3.37965	0.105841
c3.tft.v2023.2.Hs.json	MAF_Q6	3.36628	0.106486
c3.tft.v2023.2.Hs.json	TTANWNANTGGM_UNKNOWN	3.36508	0.469245
c3.tft.v2023.2.Hs.json	TGACATY_UNKNOWN	3.35951	0.00988287
c3.tft.v2023.2.Hs.json	AP1_01	3.35302	0.106815
c3.tft.v2023.2.Hs.json	EVI1_02	3.34772	0.262445
c3.tft.v2023.2.Hs.json	EGR1_01	3.33986	0.107779
c3.tft.v2023.2.Hs.json	FOXD3_01	3.33065	0.171825
c3.tft.v2023.2.Hs.json	AML_Q6	3.3268	0.108746
c3.tft.v2023.2.Hs.json	TTANTCA_UNKNOWN	3.32296	0.00234432
c3.tft.v2023.2.Hs.json	AP2_Q6_01	3.31385	0.109395
c3.tft.v2023.2.Hs.json	E12_Q6	3.31385	0.109395
c3.tft.v2023.2.Hs.json	HEN1_01	3.31333	0.173474
c3.tft.v2023.2.Hs.json	SMCHD1_TARGET_GENES	3.31244	0.473874
c3.tft.v2023.2.Hs.json	TTCYRGAA_UNKNOWN	3.30755	0.0779064
c3.tft.v2023.2.Hs.json	HNF4_DR1_Q3	3.30099	0.109433
c3.tft.v2023.2.Hs.json	NF1_Q6	3.30099	0.109433
c3.tft.v2023.2.Hs.json	AREB6_01	3.30099	0.109433
c3.tft.v2023.2.Hs.json	CACCCBINDINGFACTOR_Q6	3.28823	0.109433
c3.tft.v2023.2.Hs.json	NFAT_Q4_01	3.28823	0.109433
c3.tft.v2023.2.Hs.json	GR_Q6	3.28823	0.109433
c3.tft.v2023.2.Hs.json	NFXL1_TARGET_GENES	3.28104	0.0497601
c3.tft.v2023.2.Hs.json	SOX5_01	3.27557	0.1104
c3.tft.v2023.2.Hs.json	TNCATNTCCYR_UNKNOWN	3.27029	0.266841
c3.tft.v2023.2.Hs.json	STAT6_01	3.26301	0.11137
c3.tft.v2023.2.Hs.json	ZNF746_TARGET_GENES	3.26142	0.478442
c3.tft.v2023.2.Hs.json	TATAAA_TATA_01	3.21422	0.00069176
c3.tft.v2023.2.Hs.json	CTGCAGY_UNKNOWN	3.21214	0.00920732
c3.tft.v2023.2.Hs.json	ZNF7_TARGET_GENES	3.20445	0.0065488
c3.tft.v2023.2.Hs.json	ZNF512B_TARGET_GENES	3.19695	0.186034
c3.tft.v2023.2.Hs.json	TFIII_Q6	3.19695	0.186034
c3.tft.v2023.2.Hs.json	ZNF577_TARGET_GENES	3.19526	0.0361451
c3.tft.v2023.2.Hs.json	ER_Q6	3.17769	0.117588
c3.tft.v2023.2.Hs.json	NMYC_01	3.17769	0.117588
c3.tft.v2023.2.Hs.json	ZBTB18_TARGET_GENES	3.17758	0.00931378
c3.tft.v2023.2.Hs.json	STAT1_01	3.16395	0.48574
c3.tft.v2023.2.Hs.json	GGCKCATGS_UNKNOWN	3.16395	0.48574
c3.tft.v2023.2.Hs.json	YWATTWNNRGCT_UNKNOWN	3.16395	0.48574
c3.tft.v2023.2.Hs.json	ZIM3_TARGET_GENES	3.15778	0.0023615
c3.tft.v2023.2.Hs.json	BDP1_TARGET_GENES	3.15195	0.000768338
c3.tft.v2023.2.Hs.json	RREB1_01	3.14953	0.191557
c3.tft.v2023.2.Hs.json	PRDM12_TARGET_GENES	3.14887	0.27844
c3.tft.v2023.2.Hs.json	FOX_Q2	3.13403	0.193248
c3.tft.v2023.2.Hs.json	HMEF2_Q6	3.12566	0.279369
c3.tft.v2023.2.Hs.json	PAF1_TARGET_GENES	3.11736	0.489291
c3.tft.v2023.2.Hs.json	SOX3_TARGET_GENES	3.11535	0.0394962
c3.tft.v2023.2.Hs.json	OCT1_02	3.08844	0.197848
c3.tft.v2023.2.Hs.json	GCGSCMNTTT_UNKNOWN	3.07212	0.492778
c3.tft.v2023.2.Hs.json	HEY2_TARGET_GENES	3.07212	0.492778
c3.tft.v2023.2.Hs.json	GLI1_TARGET_GENES	3.06309	0.0328045
c3.tft.v2023.2.Hs.json	RSRFC4_Q2	3.04415	0.203444
c3.tft.v2023.2.Hs.json	ZNF157_TARGET_GENES	3.02818	0.496202
c3.tft.v2023.2.Hs.json	ZNF16_TARGET_GENES	3.02818	0.496202
c3.tft.v2023.2.Hs.json	NKX2_5_TARGET_GENES	3.02293	0.000823634
c3.tft.v2023.2.Hs.json	MEIS1BHOXA9_01	2.99326	0.294931
c3.tft.v2023.2.Hs.json	METTL14_TARGET_GENES	2.99326	0.294931
c3.tft.v2023.2.Hs.json	E2F_Q3	2.97308	0.212513
c3.tft.v2023.2.Hs.json	GGGYGTGNY_UNKNOWN	2.96498	0.027508
c3.tft.v2023.2.Hs.json	CART1_01	2.95926	0.214233
c3.tft.v2023.2.Hs.json	DR3_Q4	2.95158	0.299704
c3.tft.v2023.2.Hs.json	SRPK2_TARGET_GENES	2.94396	0.503701
c3.tft.v2023.2.Hs.json	RYCACNNRNNRNCAG_UNKNOWN	2.94396	0.503701
c3.tft.v2023.2.Hs.json	SS18_SSX1_FUSION_UNIPROT_Q8IZH1_UNREVIEWED_TARGET_GENES	2.9419	0.102019
c3.tft.v2023.2.Hs.json	YNGTTNNNATT_UNKNOWN	2.9419	0.102019
c3.tft.v2023.2.Hs.json	HSF2_TARGET_GENES	2.93201	0.217678
c3.tft.v2023.2.Hs.json	ZNF555_TARGET_GENES	2.93117	0.30065
c3.tft.v2023.2.Hs.json	ZNF134_TARGET_GENES	2.93115	0.00823338
c3.tft.v2023.2.Hs.json	CHX10_01	2.91856	0.219402
c3.tft.v2023.2.Hs.json	ZNF596_TARGET_GENES	2.91669	0.0361451
c3.tft.v2023.2.Hs.json	GGCNNMSMYNTTG_UNKNOWN	2.90357	0.508626
c3.tft.v2023.2.Hs.json	E2F_Q3_01	2.87896	0.224586
c3.tft.v2023.2.Hs.json	YTAAYNGCT_UNKNOWN	2.8716	0.308008
c3.tft.v2023.2.Hs.json	PAX5_01	2.8716	0.308008
c3.tft.v2023.2.Hs.json	MAFG_TARGET_GENES	2.87065	0.0006646
c3.tft.v2023.2.Hs.json	YTATTTTNR_MEF2_02	2.85921	0.0315181
c3.tft.v2023.2.Hs.json	CAGGTA_AREB6_01	2.85018	0.0239093
c3.tft.v2023.2.Hs.json	E2F_Q4_01	2.84042	0.229782
c3.tft.v2023.2.Hs.json	EVI1_04	2.84042	0.229782
c3.tft.v2023.2.Hs.json	PAX8_TARGET_GENES	2.82604	0.513568
c3.tft.v2023.2.Hs.json	SNAI1_TARGET_GENES	2.80582	0.0876885
c3.tft.v2023.2.Hs.json	NCOA2_TARGET_GENES	2.79355	0.088672
c3.tft.v2023.2.Hs.json	ZNF202_TARGET_GENES	2.78881	0.513568
c3.tft.v2023.2.Hs.json	POU1F1_Q6	2.76634	0.24133
c3.tft.v2023.2.Hs.json	TEL2_Q6	2.75436	0.243075
c3.tft.v2023.2.Hs.json	PAX3_TARGET_GENES	2.75301	0.0016724
c3.tft.v2023.2.Hs.json	FOXC1_TARGET_GENES	2.75254	0.51766
c3.tft.v2023.2.Hs.json	E2F_03	2.73072	0.24657
c3.tft.v2023.2.Hs.json	ATF5_TARGET_GENES	2.73035	0.117588
c3.tft.v2023.2.Hs.json	SMTTTTGT_UNKNOWN	2.73035	0.117588
c3.tft.v2023.2.Hs.json	HNF6_Q6	2.71905	0.247743
c3.tft.v2023.2.Hs.json	FOXO1_01	2.696	0.251816
c3.tft.v2023.2.Hs.json	SMAD4_Q6	2.68463	0.252983
c3.tft.v2023.2.Hs.json	EGR3_01	2.68275	0.525904
c3.tft.v2023.2.Hs.json	RSRFC4_01	2.67334	0.253567
c3.tft.v2023.2.Hs.json	FOXM1_01	2.67334	0.253567
c3.tft.v2023.2.Hs.json	TGACAGNY_MEIS1_01	2.66197	0.0328045
c3.tft.v2023.2.Hs.json	E2F1_Q3_01	2.65106	0.255312
c3.tft.v2023.2.Hs.json	ZNF362_TARGET_GENES	2.65049	0.0769781
c3.tft.v2023.2.Hs.json	GGGNRMNNYCAT_UNKNOWN	2.64917	0.52637
c3.tft.v2023.2.Hs.json	FREAC3_01	2.64006	0.255341
c3.tft.v2023.2.Hs.json	E2F1_Q4	2.64006	0.255341
c3.tft.v2023.2.Hs.json	GCANCTGNY_MYOD_Q6	2.63402	0.0272567
c3.tft.v2023.2.Hs.json	OCT_Q6	2.62914	0.255341
c3.tft.v2023.2.Hs.json	HNF1_C	2.62914	0.255341
c3.tft.v2023.2.Hs.json	AP2GAMMA_01	2.62914	0.255341
c3.tft.v2023.2.Hs.json	ZNF140_TARGET_GENES	2.629	0.0563685
c3.tft.v2023.2.Hs.json	NKX2_3_TARGET_GENES	2.61602	0.102019
c3.tft.v2023.2.Hs.json	IPF1_Q4	2.59694	0.257666
c3.tft.v2023.2.Hs.json	AP4_Q6_01	2.59694	0.257666
c3.tft.v2023.2.Hs.json	NFY_01	2.59694	0.257666
c3.tft.v2023.2.Hs.json	NFY_Q6_01	2.59694	0.257666
c3.tft.v2023.2.Hs.json	USF2_Q6	2.58638	0.258252
c3.tft.v2023.2.Hs.json	TAL1ALPHAE47_01	2.58638	0.258252
c3.tft.v2023.2.Hs.json	P53_DECAMER_Q2	2.5759	0.258319
c3.tft.v2023.2.Hs.json	TAAWWATAG_RSRFC4_Q2	2.57493	0.354182
c3.tft.v2023.2.Hs.json	PBX1_01	2.56551	0.258319
c3.tft.v2023.2.Hs.json	MYOGENIN_Q6	2.56551	0.258319
c3.tft.v2023.2.Hs.json	AR_Q6	2.56551	0.258319
c3.tft.v2023.2.Hs.json	SREBP_Q3	2.56551	0.258319
c3.tft.v2023.2.Hs.json	HHEX_TARGET_GENES	2.56497	0.0303614
c3.tft.v2023.2.Hs.json	MYOCD_TARGET_GENES	2.56092	0.00920732
c3.tft.v2023.2.Hs.json	MZF1_TARGET_GENES	2.558	0.00560847
c3.tft.v2023.2.Hs.json	OCT_C	2.5552	0.259458
c3.tft.v2023.2.Hs.json	NRF1_Q6	2.5552	0.259458
c3.tft.v2023.2.Hs.json	BPTF_TARGET_GENES	2.54537	0.0189467
c3.tft.v2023.2.Hs.json	PAX4_03	2.54497	0.261146
c3.tft.v2023.2.Hs.json	ZNF623_TARGET_GENES	2.53484	0.14427
c3.tft.v2023.2.Hs.json	OCT1_06	2.53482	0.261729
c3.tft.v2023.2.Hs.json	BACH1_01	2.53482	0.261729
c3.tft.v2023.2.Hs.json	ZFP91_TARGET_GENES	2.53468	0.0112288
c3.tft.v2023.2.Hs.json	SIX1_TARGET_GENES	2.52576	0.201716
c3.tft.v2023.2.Hs.json	AP4_01	2.52476	0.261765
c3.tft.v2023.2.Hs.json	GFI1_01	2.52476	0.261765
c3.tft.v2023.2.Hs.json	CP2_01	2.52476	0.261765
c3.tft.v2023.2.Hs.json	SREBP1_02	2.52283	0.537911
c3.tft.v2023.2.Hs.json	CCAWWNAAGG_SRF_Q4	2.52283	0.537911
c3.tft.v2023.2.Hs.json	ZSCAN4_TARGET_GENES	2.52074	0.011691
c3.tft.v2023.2.Hs.json	TAL1BETAITF2_01	2.51477	0.262445
c3.tft.v2023.2.Hs.json	SP1_Q4_01	2.50486	0.262445
c3.tft.v2023.2.Hs.json	IRF1_Q6	2.50486	0.262445
c3.tft.v2023.2.Hs.json	OCT1_Q5_01	2.50486	0.262445
c3.tft.v2023.2.Hs.json	SP1_Q6	2.50486	0.262445
c3.tft.v2023.2.Hs.json	DLX2_TARGET_GENES	2.49503	0.262445
c3.tft.v2023.2.Hs.json	PPAR_DR1_Q2	2.49503	0.262445
c3.tft.v2023.2.Hs.json	AREB6_03	2.49503	0.262445
c3.tft.v2023.2.Hs.json	RYTGCNNRGNAAC_MIF1_01	2.49311	0.539857
c3.tft.v2023.2.Hs.json	TCF1P_Q6	2.48528	0.263566
c3.tft.v2023.2.Hs.json	LEF1_Q6	2.48528	0.263566
c3.tft.v2023.2.Hs.json	EVI1_05	2.4843	0.37087
c3.tft.v2023.2.Hs.json	MYCMAX_B	2.4756	0.264685
c3.tft.v2023.2.Hs.json	RACCACAR_AML_Q6	2.4756	0.264685
c3.tft.v2023.2.Hs.json	OSF2_Q6	2.45647	0.266382
c3.tft.v2023.2.Hs.json	CETS1P54_01	2.45647	0.266382
c3.tft.v2023.2.Hs.json	AP4_Q5	2.45647	0.266382
c3.tft.v2023.2.Hs.json	PR_Q2	2.44701	0.267111
c3.tft.v2023.2.Hs.json	FOXN3_TARGET_GENES	2.44201	0.0147978
c3.tft.v2023.2.Hs.json	FOXG1_TARGET_GENES	2.4407	0.119002
c3.tft.v2023.2.Hs.json	ZNF394_TARGET_GENES	2.4194	0.0365603
c3.tft.v2023.2.Hs.json	AP1_Q2_01	2.41907	0.272421
c3.tft.v2023.2.Hs.json	PRMT5_TARGET_GENES	2.40798	0.550745
c3.tft.v2023.2.Hs.json	TBX3_TARGET_GENES	2.406	0.0838383
c3.tft.v2023.2.Hs.json	HBZ_TARGET_GENES	2.38588	0.0345954
c3.tft.v2023.2.Hs.json	EGR_Q6	2.38279	0.27844
c3.tft.v2023.2.Hs.json	EFC_Q6	2.38279	0.27844
c3.tft.v2023.2.Hs.json	CEBP_01	2.38279	0.27844
c3.tft.v2023.2.Hs.json	SUMO1_TARGET_GENES	2.3822	0.0508151
c3.tft.v2023.2.Hs.json	LXR_DR4_Q3	2.38088	0.550856
c3.tft.v2023.2.Hs.json	SNACANNNYSYAGA_UNKNOWN	2.38088	0.550856
c3.tft.v2023.2.Hs.json	RFX1_02	2.35628	0.282252
c3.tft.v2023.2.Hs.json	YGACNNYACAR_UNKNOWN	2.35438	0.554672
c3.tft.v2023.2.Hs.json	MGGAAGTG_GABP_B	2.33975	0.093097
c3.tft.v2023.2.Hs.json	MAZ_Q6	2.33368	0.400881
c3.tft.v2023.2.Hs.json	UBN1_TARGET_GENES	2.32713	0.0155702
c3.tft.v2023.2.Hs.json	GREB1_TARGET_GENES	2.32519	0.0756069
c3.tft.v2023.2.Hs.json	ZNF781_TARGET_GENES	2.30823	0.404197
c3.tft.v2023.2.Hs.json	SOX10_TARGET_GENES	2.30498	0.293727
c3.tft.v2023.2.Hs.json	MAML1_TARGET_GENES	2.30498	0.293727
c3.tft.v2023.2.Hs.json	YTAATTAA_LHX3_01	2.29571	0.406665
c3.tft.v2023.2.Hs.json	ZNF8_TARGET_GENES	2.28981	0.0625273
c3.tft.v2023.2.Hs.json	E4F1_Q6	2.28838	0.295857
c3.tft.v2023.2.Hs.json	ZNF426_TARGET_GENES	2.27107	0.411579
c3.tft.v2023.2.Hs.json	ZNF697_TARGET_GENES	2.25895	0.414026
c3.tft.v2023.2.Hs.json	RYBP_TARGET_GENES	2.23794	0.0201164
c3.tft.v2023.2.Hs.json	ZNF410_TARGET_GENES	2.23496	0.158329
c3.tft.v2023.2.Hs.json	CHAMP1_TARGET_GENES	2.22334	0.421327
c3.tft.v2023.2.Hs.json	ZNF680_TARGET_GENES	2.2233	0.104437
c3.tft.v2023.2.Hs.json	ZNF563_TARGET_GENES	2.22323	0.161072
c3.tft.v2023.2.Hs.json	ZNF740_TARGET_GENES	2.21409	0.0361451
c3.tft.v2023.2.Hs.json	LHX2_TARGET_GENES	2.2119	0.0458528
c3.tft.v2023.2.Hs.json	ZNF561_TARGET_GENES	2.20023	0.106815
c3.tft.v2023.2.Hs.json	TBPL1_TARGET_GENES	2.20022	0.426159
c3.tft.v2023.2.Hs.json	HSD17B8_TARGET_GENES	2.19634	0.167274
c3.tft.v2023.2.Hs.json	NFKBIA_TARGET_GENES	2.18741	0.0617501
c3.tft.v2023.2.Hs.json	ZNF274_TARGET_GENES	2.18153	0.102019
c3.tft.v2023.2.Hs.json	ZNF34_TARGET_GENES	2.17847	0.320346
c3.tft.v2023.2.Hs.json	HMGA1_TARGET_GENES	2.17614	0.0820544
c3.tft.v2023.2.Hs.json	AHRR_TARGET_GENES	2.1432	0.0672302
c3.tft.v2023.2.Hs.json	PAX8_B	2.13999	0.585194
c3.tft.v2023.2.Hs.json	TGACCTY_ERR1_Q2	2.13969	0.102019
c3.tft.v2023.2.Hs.json	ZNF513_TARGET_GENES	2.13921	0.143525
c3.tft.v2023.2.Hs.json	ZNF318_TARGET_GENES	2.1268	0.102954
c3.tft.v2023.2.Hs.json	TCF11MAFG_01	2.12294	0.447494
c3.tft.v2023.2.Hs.json	CCCNNNNNNAAGWT_UNKNOWN	2.11855	0.587133
c3.tft.v2023.2.Hs.json	HNF3ALPHA_Q6	2.11234	0.449866
c3.tft.v2023.2.Hs.json	SRSF9_TARGET_GENES	2.09938	0.168259
c3.tft.v2023.2.Hs.json	ACAWYAAAG_UNKNOWN	2.09754	0.589033
c3.tft.v2023.2.Hs.json	EMX1_TARGET_GENES	2.09145	0.455379
c3.tft.v2023.2.Hs.json	MYBL1_TARGET_GENES	2.08456	0.272001
c3.tft.v2023.2.Hs.json	ZNF547_TARGET_GENES	2.07859	0.346647
c3.tft.v2023.2.Hs.json	THRA_TARGET_GENES	2.07694	0.590975
c3.tft.v2023.2.Hs.json	ZSCAN30_TARGET_GENES	2.07635	0.0540868
c3.tft.v2023.2.Hs.json	KMT2D_TARGET_GENES	2.07626	0.223572
c3.tft.v2023.2.Hs.json	YGCGYRCGC_UNKNOWN	2.0718	0.348252
c3.tft.v2023.2.Hs.json	ZNF282_TARGET_GENES	2.0481	0.136637
c3.tft.v2023.2.Hs.json	LCORL_TARGET_GENES	2.03443	0.282529
c3.tft.v2023.2.Hs.json	TGCGCANK_UNKNOWN	2.02584	0.255276
c3.tft.v2023.2.Hs.json	TGAYRTCA_ATF3_Q6	2.01811	0.255341
c3.tft.v2023.2.Hs.json	ZBTB1_TARGET_GENES	2.01749	0.599754
c3.tft.v2023.2.Hs.json	KCCGNSWTTT_UNKNOWN	2.01749	0.599754
c3.tft.v2023.2.Hs.json	ZNF41_TARGET_GENES	2.01186	0.474793
c3.tft.v2023.2.Hs.json	AHR_Q5	1.99289	0.47937
c3.tft.v2023.2.Hs.json	PAX7_TARGET_GENES	1.98981	0.276154
c3.tft.v2023.2.Hs.json	HNF3B_01	1.98354	0.480823
c3.tft.v2023.2.Hs.json	CBX7_TARGET_GENES	1.98137	0.187185
c3.tft.v2023.2.Hs.json	NR1D1_TARGET_GENES	1.9797	0.605779
c3.tft.v2023.2.Hs.json	E2F1_Q4_01	1.95601	0.485944
c3.tft.v2023.2.Hs.json	ZNF184_TARGET_GENES	1.952	0.113076
c3.tft.v2023.2.Hs.json	GATTGGY_NFY_Q6_01	1.95028	0.127172
c3.tft.v2023.2.Hs.json	ZFP28_TARGET_GENES	1.94331	0.61256
c3.tft.v2023.2.Hs.json	FOXD2_TARGET_GENES	1.93597	0.130553
c3.tft.v2023.2.Hs.json	PRDM4_TARGET_GENES	1.93319	0.370299
c3.tft.v2023.2.Hs.json	MEF2_02	1.92923	0.492778
c3.tft.v2023.2.Hs.json	FXR_Q3	1.9256	0.614124
c3.tft.v2023.2.Hs.json	RYTGCNWTGGNR_UNKNOWN	1.9256	0.614124
c3.tft.v2023.2.Hs.json	FXR_IR1_Q6	1.9256	0.614124
c3.tft.v2023.2.Hs.json	E2F1DP1RB_01	1.91178	0.496202
c3.tft.v2023.2.Hs.json	ZSCAN2_TARGET_GENES	1.91006	0.252917
c3.tft.v2023.2.Hs.json	ZNF843_TARGET_GENES	1.90514	0.253232
c3.tft.v2023.2.Hs.json	CACGTG_MYC_Q2	1.90449	0.168187
c3.tft.v2023.2.Hs.json	ZNF331_TARGET_GENES	1.90387	0.399883
c3.tft.v2023.2.Hs.json	LEF1_Q2	1.90317	0.497577
c3.tft.v2023.2.Hs.json	LHX3_01	1.89464	0.499761
c3.tft.v2023.2.Hs.json	EBNA1BP2_TARGET_GENES	1.88686	0.40311
c3.tft.v2023.2.Hs.json	ZSCAN21_TARGET_GENES	1.88055	0.329418
c3.tft.v2023.2.Hs.json	DYRK1A_TARGET_GENES	1.86946	0.294931
c3.tft.v2023.2.Hs.json	MEF2C_TARGET_GENES	1.86524	0.117281
c3.tft.v2023.2.Hs.json	TCANNTGAY_SREBP1_01	1.85985	0.337028
c3.tft.v2023.2.Hs.json	GTF2E2_TARGET_GENES	1.85919	0.411579
c3.tft.v2023.2.Hs.json	ZNF669_TARGET_GENES	1.8579	0.62449
c3.tft.v2023.2.Hs.json	E2F4DP1_01	1.8531	0.510561
c3.tft.v2023.2.Hs.json	ZF5_01	1.84501	0.511851
c3.tft.v2023.2.Hs.json	CC2D1A_TARGET_GENES	1.83847	0.132253
c3.tft.v2023.2.Hs.json	ZNF33A_TARGET_GENES	1.83699	0.513568
c3.tft.v2023.2.Hs.json	E2F1_Q3	1.82116	0.513568
c3.tft.v2023.2.Hs.json	GCM_Q2	1.82116	0.513568
c3.tft.v2023.2.Hs.json	NFY_C	1.82116	0.513568
c3.tft.v2023.2.Hs.json	AP2ALPHA_01	1.81334	0.513568
c3.tft.v2023.2.Hs.json	OCT1_04	1.81334	0.513568
c3.tft.v2023.2.Hs.json	AAGWWRNYGGC_UNKNOWN	1.81016	0.633957
c3.tft.v2023.2.Hs.json	ZNF660_TARGET_GENES	1.80803	0.307811
c3.tft.v2023.2.Hs.json	ZNF22_TARGET_GENES	1.79797	0.255276
c3.tft.v2023.2.Hs.json	E2F2_TARGET_GENES	1.7973	0.17177
c3.tft.v2023.2.Hs.json	GGCNKCCATNK_UNKNOWN	1.79479	0.637057
c3.tft.v2023.2.Hs.json	ZNF766_TARGET_GENES	1.78275	0.255341
c3.tft.v2023.2.Hs.json	MEIS1AHOXA9_01	1.77967	0.640129
c3.tft.v2023.2.Hs.json	BRCA2_TARGET_GENES	1.77759	0.19683
c3.tft.v2023.2.Hs.json	ZNF197_TARGET_GENES	1.77695	0.400881
c3.tft.v2023.2.Hs.json	MEF2_Q6_01	1.77524	0.525555
c3.tft.v2023.2.Hs.json	HIF1_Q5	1.77524	0.525555
c3.tft.v2023.2.Hs.json	DNMT3A_TARGET_GENES	1.77098	0.401957
c3.tft.v2023.2.Hs.json	ZNF768_TARGET_GENES	1.76856	0.21638
c3.tft.v2023.2.Hs.json	MYOD_Q6	1.76781	0.525904
c3.tft.v2023.2.Hs.json	PTF1BETA_Q6	1.76781	0.525904
c3.tft.v2023.2.Hs.json	HMG20B_TARGET_GENES	1.76239	0.132982
c3.tft.v2023.2.Hs.json	PGM3_TARGET_GENES	1.76044	0.52637
c3.tft.v2023.2.Hs.json	YY1_01	1.76044	0.52637
c3.tft.v2023.2.Hs.json	SP3_Q3	1.75314	0.527424
c3.tft.v2023.2.Hs.json	ID2_TARGET_GENES	1.75102	0.296416
c3.tft.v2023.2.Hs.json	AP2_Q3	1.7387	0.531427
c3.tft.v2023.2.Hs.json	ZNF10_TARGET_GENES	1.73367	0.329638
c3.tft.v2023.2.Hs.json	E47_01	1.73157	0.533417
c3.tft.v2023.2.Hs.json	PCGF1_TARGET_GENES	1.73023	0.513568
c3.tft.v2023.2.Hs.json	T3R_Q6	1.7245	0.534554
c3.tft.v2023.2.Hs.json	NKX25_01	1.72167	0.654924
c3.tft.v2023.2.Hs.json	RRAGTTGT_UNKNOWN	1.71749	0.535682
c3.tft.v2023.2.Hs.json	MYCMAX_01	1.71749	0.535682
c3.tft.v2023.2.Hs.json	ATF6_01	1.70776	0.65787
c3.tft.v2023.2.Hs.json	DMRT1_TARGET_GENES	1.7041	0.471106
c3.tft.v2023.2.Hs.json	OCT1_B	1.70363	0.537911
c3.tft.v2023.2.Hs.json	NFY_Q6	1.69678	0.539013
c3.tft.v2023.2.Hs.json	AMEF2_Q6	1.69678	0.539013
c3.tft.v2023.2.Hs.json	LHX9_TARGET_GENES	1.69445	0.255276
c3.tft.v2023.2.Hs.json	E2F5_TARGET_GENES	1.68734	0.262445
c3.tft.v2023.2.Hs.json	USF_Q6	1.66994	0.547541
c3.tft.v2023.2.Hs.json	DR1_Q3	1.66336	0.549443
c3.tft.v2023.2.Hs.json	ZNF549_TARGET_GENES	1.65918	0.267111
c3.tft.v2023.2.Hs.json	ZIC1_01	1.65683	0.550745
c3.tft.v2023.2.Hs.json	ZNF320_TARGET_GENES	1.6555	0.257666
c3.tft.v2023.2.Hs.json	GABP_B	1.65035	0.550856
c3.tft.v2023.2.Hs.json	ZID_01	1.65035	0.550856
c3.tft.v2023.2.Hs.json	MYOD_01	1.64393	0.550856
c3.tft.v2023.2.Hs.json	MYCMAX_02	1.64393	0.550856
c3.tft.v2023.2.Hs.json	BACH2_01	1.62494	0.557265
c3.tft.v2023.2.Hs.json	AML1_01	1.61871	0.558254
c3.tft.v2023.2.Hs.json	AML1_Q6	1.61871	0.558254
c3.tft.v2023.2.Hs.json	ZSCAN5C_TARGET_GENES	1.61629	0.677758
c3.tft.v2023.2.Hs.json	LMTK3_TARGET_GENES	1.61427	0.531427
c3.tft.v2023.2.Hs.json	ZNF486_TARGET_GENES	1.61253	0.560084
c3.tft.v2023.2.Hs.json	MMEF2_Q6	1.60639	0.561055
c3.tft.v2023.2.Hs.json	NRF2_01	1.60639	0.561055
c3.tft.v2023.2.Hs.json	DLX6_TARGET_GENES	1.60199	0.53355
c3.tft.v2023.2.Hs.json	GR_Q6_01	1.59425	0.565524
c3.tft.v2023.2.Hs.json	CUX1_TARGET_GENES	1.58358	0.502401
c3.tft.v2023.2.Hs.json	TAXCREB_01	1.58002	0.687823
c3.tft.v2023.2.Hs.json	SFMBT1_TARGET_GENES	1.57503	0.33901
c3.tft.v2023.2.Hs.json	CATRRAGC_UNKNOWN	1.56829	0.690253
c3.tft.v2023.2.Hs.json	ATF6_TARGET_GENES	1.56174	0.419339
c3.tft.v2023.2.Hs.json	POU2AF1_TARGET_GENES	1.54097	0.511193
c3.tft.v2023.2.Hs.json	NOTCH3_TARGET_GENES	1.52632	0.328782
c3.tft.v2023.2.Hs.json	ZZZ3_TARGET_GENES	1.5251	0.587438
c3.tft.v2023.2.Hs.json	USF_C	1.5196	0.589033
c3.tft.v2023.2.Hs.json	ZNF558_TARGET_GENES	1.51415	0.589962
c3.tft.v2023.2.Hs.json	SMN1_SMN2_TARGET_GENES	1.51137	0.513568
c3.tft.v2023.2.Hs.json	ZNF592_TARGET_GENES	1.51099	0.30052
c3.tft.v2023.2.Hs.json	ADA2_TARGET_GENES	1.50415	0.513568
c3.tft.v2023.2.Hs.json	ZNF579_TARGET_GENES	1.49431	0.604256
c3.tft.v2023.2.Hs.json	ZNF618_TARGET_GENES	1.49226	0.40219
c3.tft.v2023.2.Hs.json	ZNF528_TARGET_GENES	1.49007	0.604396
c3.tft.v2023.2.Hs.json	ELF5_TARGET_GENES	1.48761	0.676222
c3.tft.v2023.2.Hs.json	ZNF490_TARGET_GENES	1.47717	0.677256
c3.tft.v2023.2.Hs.json	STAT3_02	1.47002	0.720409
c3.tft.v2023.2.Hs.json	ZNF37A_TARGET_GENES	1.45986	0.721848
c3.tft.v2023.2.Hs.json	ZNF85_TARGET_GENES	1.45661	0.608068
c3.tft.v2023.2.Hs.json	SNRNP70_TARGET_GENES	1.45542	0.52637
c3.tft.v2023.2.Hs.json	HDAC8_TARGET_GENES	1.44983	0.724269
c3.tft.v2023.2.Hs.json	ZNF350_TARGET_GENES	1.44852	0.513568
c3.tft.v2023.2.Hs.json	ZNF507_TARGET_GENES	1.44765	0.570573
c3.tft.v2023.2.Hs.json	ADNP_TARGET_GENES	1.43775	0.572798
c3.tft.v2023.2.Hs.json	ZNF597_TARGET_GENES	1.42918	0.615251
c3.tft.v2023.2.Hs.json	ZFHX3_TARGET_GENES	1.42156	0.480823
c3.tft.v2023.2.Hs.json	ZNF664_TARGET_GENES	1.41446	0.537911
c3.tft.v2023.2.Hs.json	ATXN7L3_TARGET_GENES	1.40411	0.587133
c3.tft.v2023.2.Hs.json	NFE2L1_TARGET_GENES	1.39805	0.485773
c3.tft.v2023.2.Hs.json	HOXC6_TARGET_GENES	1.39785	0.566727
c3.tft.v2023.2.Hs.json	DLX4_TARGET_GENES	1.39125	0.623781
c3.tft.v2023.2.Hs.json	ZNF2_TARGET_GENES	1.3833	0.570691
c3.tft.v2023.2.Hs.json	AEBP2_TARGET_GENES	1.37938	0.571433
c3.tft.v2023.2.Hs.json	RLF_TARGET_GENES	1.37578	0.895966
c3.tft.v2023.2.Hs.json	EWSR1_TARGET_GENES	1.36971	0.676431
c3.tft.v2023.2.Hs.json	BCL6B_TARGET_GENES	1.36542	0.748136
c3.tft.v2023.2.Hs.json	WRNIP1_TARGET_GENES	1.35759	0.579194
c3.tft.v2023.2.Hs.json	SGCGSSAAA_E2F1DP2_01	1.32263	0.762084
c3.tft.v2023.2.Hs.json	SREBP1_01	1.29822	0.769391
c3.tft.v2023.2.Hs.json	BARHL1_TARGET_GENES	1.28921	0.736045
c3.tft.v2023.2.Hs.json	ZNF816_TARGET_GENES	1.28466	0.736623
c3.tft.v2023.2.Hs.json	ZNF257_TARGET_GENES	1.27169	0.74139
c3.tft.v2023.2.Hs.json	PAX6_TARGET_GENES	1.26972	0.852715
c3.tft.v2023.2.Hs.json	GTF2A2_TARGET_GENES	1.26404	0.742825
c3.tft.v2023.2.Hs.json	TET1_TARGET_GENES	1.25478	0.742825
c3.tft.v2023.2.Hs.json	SKIL_TARGET_GENES	1.23181	0.690253
c3.tft.v2023.2.Hs.json	E2F_Q2	1.22295	0.79868
c3.tft.v2023.2.Hs.json	SNIP1_TARGET_GENES	1.22202	0.817998
c3.tft.v2023.2.Hs.json	HES4_TARGET_GENES	1.20593	0.989231
c3.tft.v2023.2.Hs.json	DACH1_TARGET_GENES	1.20108	0.868774
c3.tft.v2023.2.Hs.json	CTAWWWATA_RSRFC4_Q2	1.1994	0.925467
c3.tft.v2023.2.Hs.json	SRPK1_TARGET_GENES	1.18923	0.926
c3.tft.v2023.2.Hs.json	HNF3_Q6	1.16228	0.822538
c3.tft.v2023.2.Hs.json	TOP2B_TARGET_GENES	1.16141	0.994912
c3.tft.v2023.2.Hs.json	CREB3L4_TARGET_GENES	1.15595	0.916115
c3.tft.v2023.2.Hs.json	YYCATTCAWW_UNKNOWN	1.12506	0.838149
c3.tft.v2023.2.Hs.json	BARX1_TARGET_GENES	1.12146	0.89833
c3.tft.v2023.2.Hs.json	HFH3_01	1.11909	0.838604
c3.tft.v2023.2.Hs.json	AUTS2_TARGET_GENES	1.11407	1
c3.tft.v2023.2.Hs.json	ZSCAN5DP_TARGET_GENES	1.10567	0.926
c3.tft.v2023.2.Hs.json	TOX4_TARGET_GENES	1.09581	0.848264
c3.tft.v2023.2.Hs.json	MEF2D_TARGET_GENES	1.0796	1
c3.tft.v2023.2.Hs.json	PRKDC_TARGET_GENES	1.06885	1
c3.tft.v2023.2.Hs.json	ALKBH3_TARGET_GENES	1.0629	0.958496
c3.tft.v2023.2.Hs.json	GUCY1B1_TARGET_GENES	1.05422	1
c3.tft.v2023.2.Hs.json	ZNF610_TARGET_GENES	1.03695	1
c3.tft.v2023.2.Hs.json	ARNT2_TARGET_GENES	1.03169	1
c3.tft.v2023.2.Hs.json	TCCCRNNRTGC_UNKNOWN	1.03144	0.870524
c3.tft.v2023.2.Hs.json	CREB_Q4_01	1.01651	0.870524
c3.tft.v2023.2.Hs.json	KLF7_TARGET_GENES	1.01299	1
c3.tft.v2023.2.Hs.json	TSHZ1_TARGET_GENES	1.002	1
c3.tft.v2023.2.Hs.json	FOXR2_TARGET_GENES	0.997255	1
c3.tft.v2023.2.Hs.json	TBX1_TARGET_GENES	0.997255	1
c3.tft.v2023.2.Hs.json	FEV_TARGET_GENES	0.996498	1
c3.tft.v2023.2.Hs.json	INSM2_TARGET_GENES	0.985415	1
c3.tft.v2023.2.Hs.json	ZNF101_TARGET_GENES	0.98092	1
c3.tft.v2023.2.Hs.json	LBP1_Q6	0.9697	1
c3.tft.v2023.2.Hs.json	SRY_01	0.956483	1
c3.tft.v2023.2.Hs.json	ZNF407_TARGET_GENES	0.956378	1
c3.tft.v2023.2.Hs.json	GLI3_TARGET_GENES	0.956141	1
c3.tft.v2023.2.Hs.json	TEAD2_TARGET_GENES	0.951937	1
c3.tft.v2023.2.Hs.json	E2F_Q6	0.93941	1
c3.tft.v2023.2.Hs.json	E2F1_Q6	0.93941	1
c3.tft.v2023.2.Hs.json	RFX7_TARGET_GENES	0.9329	1
c3.tft.v2023.2.Hs.json	E2F_02	0.931099	1
c3.tft.v2023.2.Hs.json	E2F1DP1_01	0.931099	1
c3.tft.v2023.2.Hs.json	E2F1DP2_01	0.931099	1
c3.tft.v2023.2.Hs.json	E2F4DP2_01	0.931099	1
c3.tft.v2023.2.Hs.json	E2F_Q4	0.926998	1
c3.tft.v2023.2.Hs.json	OVOL3_TARGET_GENES	0.924666	1
c3.tft.v2023.2.Hs.json	KLF14_TARGET_GENES	0.922933	1
c3.tft.v2023.2.Hs.json	MEF2_03	0.922933	1
c3.tft.v2023.2.Hs.json	RBM34_TARGET_GENES	0.919976	1
c3.tft.v2023.2.Hs.json	ZNF30_TARGET_GENES	0.915246	1
c3.tft.v2023.2.Hs.json	ZF5_B	0.910948	1
c3.tft.v2023.2.Hs.json	PSIP1_TARGET_GENES	0.907604	1
c3.tft.v2023.2.Hs.json	TCF4_Q5	0.907021	1
c3.tft.v2023.2.Hs.json	E2F1_Q6_01	0.899269	1
c3.tft.v2023.2.Hs.json	NFMUE1_Q6	0.887884	1
c3.tft.v2023.2.Hs.json	H1_6_TARGET_GENES	0.885567	1
c3.tft.v2023.2.Hs.json	USF_Q6_01	0.880452	1
c3.tft.v2023.2.Hs.json	SREBP1_Q6	0.876783	1
c3.tft.v2023.2.Hs.json	E2A_Q2	0.876783	1
c3.tft.v2023.2.Hs.json	HOXA10_TARGET_GENES	0.873144	1
c3.tft.v2023.2.Hs.json	WCAANNNYCAG_UNKNOWN	0.873144	1
c3.tft.v2023.2.Hs.json	SP1_Q6_01	0.873144	1
c3.tft.v2023.2.Hs.json	ARNT_02	0.869534	1
c3.tft.v2023.2.Hs.json	CREB_Q3	0.865955	1
c3.tft.v2023.2.Hs.json	ZBED5_TARGET_GENES	0.859063	1
c3.tft.v2023.2.Hs.json	MYB_Q3	0.858883	1
c3.tft.v2023.2.Hs.json	ATF3_Q6	0.85539	1
c3.tft.v2023.2.Hs.json	ELK1_02	0.85539	1
c3.tft.v2023.2.Hs.json	CMYB_01	0.851925	1
c3.tft.v2023.2.Hs.json	TAF9B_TARGET_GENES	0.847894	1
c3.tft.v2023.2.Hs.json	IRF5_TARGET_GENES	0.846146	1
c3.tft.v2023.2.Hs.json	CREB_02	0.845078	1
c3.tft.v2023.2.Hs.json	MYCMAX_03	0.841696	1
c3.tft.v2023.2.Hs.json	CREBP1_Q2	0.83834	1
c3.tft.v2023.2.Hs.json	WHN_B	0.835011	1
c3.tft.v2023.2.Hs.json	ZNF175_TARGET_GENES	0.833712	1
c3.tft.v2023.2.Hs.json	ERR1_Q2	0.831708	1
c3.tft.v2023.2.Hs.json	DR4_Q2	0.818753	1
c3.tft.v2023.2.Hs.json	ASH1L_TARGET_GENES	0.818476	1
c3.tft.v2023.2.Hs.json	GLI4_TARGET_GENES	0.818399	1
c3.tft.v2023.2.Hs.json	NKX25_02	0.815577	1
c3.tft.v2023.2.Hs.json	CREB_Q2	0.815577	1
c3.tft.v2023.2.Hs.json	CREB_01	0.815577	1
c3.tft.v2023.2.Hs.json	ATF_01	0.815577	1
c3.tft.v2023.2.Hs.json	ARNT_01	0.812425	1
c3.tft.v2023.2.Hs.json	CREB_Q4	0.812425	1
c3.tft.v2023.2.Hs.json	ZNF830_TARGET_GENES	0.812425	1
c3.tft.v2023.2.Hs.json	ZNF329_TARGET_GENES	0.808549	1
c3.tft.v2023.2.Hs.json	PAX4_01	0.800056	1
c3.tft.v2023.2.Hs.json	FOXJ2_TARGET_GENES	0.799272	1
c3.tft.v2023.2.Hs.json	HOXB4_TARGET_GENES	0.799229	1
c3.tft.v2023.2.Hs.json	RAG1_TARGET_GENES	0.795381	1
c3.tft.v2023.2.Hs.json	ER_Q6_01	0.791023	1
c3.tft.v2023.2.Hs.json	ZNF213_TARGET_GENES	0.788712	1
c3.tft.v2023.2.Hs.json	HOXA1_TARGET_GENES	0.787041	1
c3.tft.v2023.2.Hs.json	IK1_01	0.77641	1
c3.tft.v2023.2.Hs.json	NAB2_TARGET_GENES	0.772861	1
c3.tft.v2023.2.Hs.json	SALL4_TARGET_GENES	0.769041	0.958496
c3.tft.v2023.2.Hs.json	FXR1_TARGET_GENES	0.767996	1
c3.tft.v2023.2.Hs.json	ZBED4_TARGET_GENES	0.767898	1
c3.tft.v2023.2.Hs.json	ZSCAN31_TARGET_GENES	0.757676	1
c3.tft.v2023.2.Hs.json	ARID5B_TARGET_GENES	0.749461	1
c3.tft.v2023.2.Hs.json	MXD1_TARGET_GENES	0.73459	1
c3.tft.v2023.2.Hs.json	CDC73_TARGET_GENES	0.72063	1
c3.tft.v2023.2.Hs.json	ZNF581_TARGET_GENES	0.718019	1
c3.tft.v2023.2.Hs.json	TGANNYRGCA_TCF11MAFG_01	0.713141	1
c3.tft.v2023.2.Hs.json	NKX2_2_TARGET_GENES	0.708516	0.904308
c3.tft.v2023.2.Hs.json	CDC5L_TARGET_GENES	0.703581	1
c3.tft.v2023.2.Hs.json	RCGCANGCGY_NRF1_Q6	0.694964	1
c3.tft.v2023.2.Hs.json	ZNF589_TARGET_GENES	0.694227	1
c3.tft.v2023.2.Hs.json	GTGACGY_E4F1_Q6	0.652865	1
c3.tft.v2023.2.Hs.json	DBP_TARGET_GENES	0.639954	0.767484
c3.tft.v2023.2.Hs.json	ZNF584_TARGET_GENES	0.618516	1
c3.tft.v2023.2.Hs.json	FOXO4_TARGET_GENES	0.6113	1
c3.tft.v2023.2.Hs.json	EPC1_TARGET_GENES	0.609522	1
c3.tft.v2023.2.Hs.json	CEBPZ_TARGET_GENES	0.608047	0.631644
c3.tft.v2023.2.Hs.json	KAT2A_TARGET_GENES	0.604074	0.721505
c3.tft.v2023.2.Hs.json	SAFB2_TARGET_GENES	0.570389	0.838604
c3.tft.v2023.2.Hs.json	ID1_TARGET_GENES	0.548671	0.590975
c3.tft.v2023.2.Hs.json	ZNF146_TARGET_GENES	0.540947	0.590975
c3.tft.v2023.2.Hs.json	SCGGAAGY_ELK1_02	0.524323	0.593357
c3.tft.v2023.2.Hs.json	HDGF_TARGET_GENES	0.504365	0.659873
c3.tft.v2023.2.Hs.json	BARX2_TARGET_GENES	0.499827	0.379869
c3.tft.v2023.2.Hs.json	GCCATNTTG_YY1_Q6	0.494324	0.974281
c3.tft.v2023.2.Hs.json	SETD7_TARGET_GENES	0.487113	0.660826
c3.tft.v2023.2.Hs.json	CIC_TARGET_GENES	0.484016	0.974281
c3.tft.v2023.2.Hs.json	ZNF391_TARGET_GENES	0.482556	0.660958
c3.tft.v2023.2.Hs.json	ACTAYRNNNCCCR_UNKNOWN	0.471982	0.974281
c3.tft.v2023.2.Hs.json	ELF2_TARGET_GENES	0.462858	0.414613
c3.tft.v2023.2.Hs.json	CREB3_TARGET_GENES	0.460527	0.974281
c3.tft.v2023.2.Hs.json	ZBTB5_TARGET_GENES	0.455501	0.974281
c3.tft.v2023.2.Hs.json	NCOA4_TARGET_GENES	0.431947	0.546851
c3.tft.v2023.2.Hs.json	CIITA_TARGET_GENES	0.377819	0.353315
c3.tft.v2023.2.Hs.json	HOXB6_TARGET_GENES	0.373085	0.759299
c3.tft.v2023.2.Hs.json	ZBTB12_TARGET_GENES	0.356705	0.358756
c3.tft.v2023.2.Hs.json	HDAC4_TARGET_GENES	0.340649	0.587133
c3.tft.v2023.2.Hs.json	SUPT20H_TARGET_GENES	0.338908	0.278715
c3.tft.v2023.2.Hs.json	BANP_TARGET_GENES	0.309603	0.591097
c3.tft.v2023.2.Hs.json	SETD1A_TARGET_GENES	0.306432	0.247509
c3.tft.v2023.2.Hs.json	ZNF711_TARGET_GENES	0.267274	0.111652
c3.tft.v2023.2.Hs.json	ZNF260_TARGET_GENES	0.26307	0.367529
c3.tft.v2023.2.Hs.json	ZNF322_TARGET_GENES	0.248768	0.3713
c3.tft.v2023.2.Hs.json	CHAF1B_TARGET_GENES	0.238384	0.279249
c3.tft.v2023.2.Hs.json	ZC3H11A_TARGET_GENES	0.234573	0.279249
c3.tft.v2023.2.Hs.json	DIDO1_TARGET_GENES	0.13931	0.0488333
c3.tft.v2023.2.Hs.json	KAT5_TARGET_GENES	0	0.109433
c3.tft.v2023.2.Hs.json	FOXE1_TARGET_GENES	0	0.207358
c3.tft.v2023.2.Hs.json	ZNF784_TARGET_GENES	0	0.348786
c3.tft.v2023.2.Hs.json	ZNF250_TARGET_GENES	0	0.353315
c3.tft.v2023.2.Hs.json	NR1I2_TARGET_GENES	0	0.616511
c3.tft.v2023.2.Hs.json	ZNF524_TARGET_GENES	0	0.617167
c3.tft.v2023.2.Hs.json	PITX1_TARGET_GENES	0	0.617167
c3.tft.v2023.2.Hs.json	NPM1_TARGET_GENES	0	0.617167
c3.tft.v2023.2.Hs.json	MIER1_TARGET_GENES	0	0.626325
c3.tft.v2023.2.Hs.json	NPAT_TARGET_GENES	0	0.870524
c3.tft.v2023.2.Hs.json	IRX2_TARGET_GENES	0	0.870524
c3.tft.v2023.2.Hs.json	MAZR_01	0	0.870524
c3.tft.v2023.2.Hs.json	CREB_Q2_01	0	0.870524
c3.tft.v2023.2.Hs.json	TGACGTCA_ATF3_Q6	0	0.870524
c3.tft.v2023.2.Hs.json	MZF1_02	0	0.870524
c3.tft.v2023.2.Hs.json	ATF1_Q6	0	0.870524
c3.tft.v2023.2.Hs.json	TBP_01	0	0.870524
c3.tft.v2023.2.Hs.json	TASOR_TARGET_GENES	0	0.870524
c3.tft.v2023.2.Hs.json	RORA_TARGET_GENES	0	0.870524
c3.tft.v2023.2.Hs.json	ZNF236_TARGET_GENES	0	0.870524
c3.tft.v2023.2.Hs.json	TGACCTTG_SF1_Q6	0	0.870524
c3.tft.v2023.2.Hs.json	GATA1_01	0	0.870524
c3.tft.v2023.2.Hs.json	YY1_Q6	0	0.870524
c3.tft.v2023.2.Hs.json	YY1_02	0	0.870524
c3.tft.v2023.2.Hs.json	ATF4_Q2	0	0.870524
c3.tft.v2023.2.Hs.json	SF1_Q6	0	0.870524
c3.tft.v2023.2.Hs.json	AREB6_02	0	0.870524
c3.tft.v2023.2.Hs.json	RFX1_01	0	0.870524
c3.tft.v2023.2.Hs.json	MAX_01	0	0.870524
c3.tft.v2023.2.Hs.json	USF_01	0	0.870524
c3.tft.v2023.2.Hs.json	CREBP1CJUN_01	0	0.870524
c3.tft.v2023.2.Hs.json	MYB_Q5_01	0	0.871286
c3.tft.v2023.2.Hs.json	USF_02	0	0.871286
c3.tft.v2023.2.Hs.json	CASP8AP2_TARGET_GENES	0	0.889097
c3.tft.v2023.2.Hs.json	HJURP_TARGET_GENES	0	1
c3.tft.v2023.2.Hs.json	MCM2_TARGET_GENES	0	1
c3.tft.v2023.2.Hs.json	MCM3_TARGET_GENES	0	1
c3.tft.v2023.2.Hs.json	MCRS1_TARGET_GENES	0	1
c3.tft.v2023.2.Hs.json	MCAATNNNNNGCG_UNKNOWN	0	1
c3.tft.v2023.2.Hs.json	TAANNYSGCG_UNKNOWN	0	1
c3.tft.v2023.2.Hs.json	HOXA7_TARGET_GENES	0	1
c3.tft.v2023.2.Hs.json	HOXA13_TARGET_GENES	0	1
c3.tft.v2023.2.Hs.json	MYAATNNNNNNNGGC_UNKNOWN	0	1
c3.tft.v2023.2.Hs.json	HMCES_TARGET_GENES	0	1
c3.tft.v2023.2.Hs.json	RRCCGTTA_UNKNOWN	0	1
c3.tft.v2023.2.Hs.json	ILK_TARGET_GENES	0	1
c3.tft.v2023.2.Hs.json	RYAAAKNNNNNNTTGW_UNKNOWN	0	1
c3.tft.v2023.2.Hs.json	TGTYNNNNNRGCARM_UNKNOWN	0	1
c3.tft.v2023.2.Hs.json	TMTCGCGANR_UNKNOWN	0	1
c3.tft.v2023.2.Hs.json	LHX3_TARGET_GENES	0	1
c3.tft.v2023.2.Hs.json	LMNB2_TARGET_GENES	0	1
c3.tft.v2023.2.Hs.json	RYTAAWNNNTGAY_UNKNOWN	0	1
c3.tft.v2023.2.Hs.json	ACTWSNACTNY_UNKNOWN	0	1
c3.tft.v2023.2.Hs.json	HSF4_TARGET_GENES	0	1
c3.tft.v2023.2.Hs.json	HOXD11_TARGET_GENES	0	1
c3.tft.v2023.2.Hs.json	HOXD1_TARGET_GENES	0	1
c3.tft.v2023.2.Hs.json	AHR_01	0	1
c3.tft.v2023.2.Hs.json	IRX3_TARGET_GENES	0	1
c3.tft.v2023.2.Hs.json	LMX1B_TARGET_GENES	0	1
c3.tft.v2023.2.Hs.json	HOXC13_TARGET_GENES	0	1
c3.tft.v2023.2.Hs.json	MAPK3_TARGET_GENES	0	1
c3.tft.v2023.2.Hs.json	WCTCNATGGY_UNKNOWN	0	1
c3.tft.v2023.2.Hs.json	YGTCCTTGR_UNKNOWN	0	1
c3.tft.v2023.2.Hs.json	CGTSACG_PAX3_B	0	1
c3.tft.v2023.2.Hs.json	CAVIN1_TARGET_GENES	0	1
c3.tft.v2023.2.Hs.json	BRF2_TARGET_GENES	0	1
c3.tft.v2023.2.Hs.json	BRF1_TARGET_GENES	0	1
c3.tft.v2023.2.Hs.json	MEF2_04	0	1
c3.tft.v2023.2.Hs.json	BAHD1_TARGET_GENES	0	1
c3.tft.v2023.2.Hs.json	E2F_01	0	1
c3.tft.v2023.2.Hs.json	TAXCREB_02	0	1
c3.tft.v2023.2.Hs.json	PAX3_01	0	1
c3.tft.v2023.2.Hs.json	ASXL2_TARGET_GENES	0	1
c3.tft.v2023.2.Hs.json	HMX1_01	0	1
c3.tft.v2023.2.Hs.json	ARID3B_TARGET_GENES	0	1
c3.tft.v2023.2.Hs.json	ARHGAP35_TARGET_GENES	0	1
c3.tft.v2023.2.Hs.json	ALX4_TARGET_GENES	0	1
c3.tft.v2023.2.Hs.json	MIF1_01	0	1
c3.tft.v2023.2.Hs.json	XBP1_01	0	1
c3.tft.v2023.2.Hs.json	KTGGYRSGAA_UNKNOWN	0	1
c3.tft.v2023.2.Hs.json	CDH4_TARGET_GENES	0	1
c3.tft.v2023.2.Hs.json	CEBPE_TARGET_GENES	0	1
c3.tft.v2023.2.Hs.json	YRCCAKNNGNCGC_UNKNOWN	0	1
c3.tft.v2023.2.Hs.json	YRTCANNRCGC_UNKNOWN	0	1
c3.tft.v2023.2.Hs.json	YTCCCRNNAGGY_UNKNOWN	0	1
c3.tft.v2023.2.Hs.json	GTF3A_TARGET_GENES	0	1
c3.tft.v2023.2.Hs.json	ATCMNTCCGY_UNKNOWN	0	1
c3.tft.v2023.2.Hs.json	MED16_TARGET_GENES	0	1
c3.tft.v2023.2.Hs.json	TTGCWCAAY_CEBPB_02	0	1
c3.tft.v2023.2.Hs.json	CDX1_TARGET_GENES	0	1
c3.tft.v2023.2.Hs.json	ATF_B	0	1
c3.tft.v2023.2.Hs.json	CCAWNWWNNNGGC_UNKNOWN	0	1
c3.tft.v2023.2.Hs.json	EGFR_TARGET_GENES	0	1
c3.tft.v2023.2.Hs.json	DROSHA_TARGET_GENES	0	1
c3.tft.v2023.2.Hs.json	ATGGYGGA_UNKNOWN	0	1
c3.tft.v2023.2.Hs.json	CAGNWMCNNNGAC_UNKNOWN	0	1
c3.tft.v2023.2.Hs.json	DICER1_TARGET_GENES	0	1
c3.tft.v2023.2.Hs.json	CTR9_TARGET_GENES	0	1
c3.tft.v2023.2.Hs.json	CREB3L2_TARGET_GENES	0	1
c3.tft.v2023.2.Hs.json	COBLL1_TARGET_GENES	0	1
c3.tft.v2023.2.Hs.json	CHAF1A_TARGET_GENES	0	1
c3.tft.v2023.2.Hs.json	CENPT_TARGET_GENES	0	1
c3.tft.v2023.2.Hs.json	NEUROG3_TARGET_GENES	0	1
c3.tft.v2023.2.Hs.json	GTTNYYNNGGTNA_UNKNOWN	0	1
c3.tft.v2023.2.Hs.json	ZNF708_TARGET_GENES	0	1
c3.tft.v2023.2.Hs.json	ZNF777_TARGET_GENES	0	1
c3.tft.v2023.2.Hs.json	ZNF785_TARGET_GENES	0	1
c3.tft.v2023.2.Hs.json	ZNF791_TARGET_GENES	0	1
c3.tft.v2023.2.Hs.json	ZNF169_TARGET_GENES	0	1
c3.tft.v2023.2.Hs.json	GATGKMRGCG_UNKNOWN	0	1
c3.tft.v2023.2.Hs.json	ZNF165_TARGET_GENES	0	1
c3.tft.v2023.2.Hs.json	ETF_Q6	0	1
c3.tft.v2023.2.Hs.json	ZMYND11_TARGET_GENES	0	1
c3.tft.v2023.2.Hs.json	ZMYM2_TARGET_GENES	0	1
c3.tft.v2023.2.Hs.json	ZFP82_TARGET_GENES	0	1
c3.tft.v2023.2.Hs.json	ZFP36L1_TARGET_GENES	0	1
c3.tft.v2023.2.Hs.json	TRIP13_TARGET_GENES	0	1
c3.tft.v2023.2.Hs.json	UBE2I_TARGET_GENES	0	1
c3.tft.v2023.2.Hs.json	VRTN_TARGET_GENES	0	1
c3.tft.v2023.2.Hs.json	WDHD1_TARGET_GENES	0	1
c3.tft.v2023.2.Hs.json	WIZ_TARGET_GENES	0	1
c3.tft.v2023.2.Hs.json	ZNF292_TARGET_GENES	0	1
c3.tft.v2023.2.Hs.json	YBX3_TARGET_GENES	0	1
c3.tft.v2023.2.Hs.json	PAX8_01	0	1
c3.tft.v2023.2.Hs.json	ZSCAN23_TARGET_GENES	0	1
c3.tft.v2023.2.Hs.json	ZSCAN18_TARGET_GENES	0	1
c3.tft.v2023.2.Hs.json	XPO1_TARGET_GENES	0	1
c3.tft.v2023.2.Hs.json	THRAP3_TARGET_GENES	0	1
c3.tft.v2023.2.Hs.json	ZNF582_TARGET_GENES	0	1
c3.tft.v2023.2.Hs.json	ZNF586_TARGET_GENES	0	1
c3.tft.v2023.2.Hs.json	PPARA_02	0	1
c3.tft.v2023.2.Hs.json	GCNF_01	0	1
c3.tft.v2023.2.Hs.json	ZNF560_TARGET_GENES	0	1
c3.tft.v2023.2.Hs.json	HTF_01	0	1
c3.tft.v2023.2.Hs.json	ZNF548_TARGET_GENES	0	1
c3.tft.v2023.2.Hs.json	ZNF532_TARGET_GENES	0	1
c3.tft.v2023.2.Hs.json	ZNF529_TARGET_GENES	0	1
c3.tft.v2023.2.Hs.json	ZNF595_TARGET_GENES	0	1
c3.tft.v2023.2.Hs.json	ZNF622_TARGET_GENES	0	1
c3.tft.v2023.2.Hs.json	ZNF354A_TARGET_GENES	0	1
c3.tft.v2023.2.Hs.json	ZNF354B_TARGET_GENES	0	1
c3.tft.v2023.2.Hs.json	LXR_Q3	0	1
c3.tft.v2023.2.Hs.json	ZNF707_TARGET_GENES	0	1
c3.tft.v2023.2.Hs.json	ZNF704_TARGET_GENES	0	1
c3.tft.v2023.2.Hs.json	ZNF404_TARGET_GENES	0	1
c3.tft.v2023.2.Hs.json	CYTAGCAAY_UNKNOWN	0	1
c3.tft.v2023.2.Hs.json	ZNF418_TARGET_GENES	0	1
c3.tft.v2023.2.Hs.json	ZNF677_TARGET_GENES	0	1
c3.tft.v2023.2.Hs.json	ZNF488_TARGET_GENES	0	1
c3.tft.v2023.2.Hs.json	ZNF667_TARGET_GENES	0	1
c3.tft.v2023.2.Hs.json	ZNF502_TARGET_GENES	0	1
c3.tft.v2023.2.Hs.json	GTTRYCATRR_UNKNOWN	0	1
c3.tft.v2023.2.Hs.json	TFCP2_TARGET_GENES	0	1
c3.tft.v2023.2.Hs.json	ZSCAN5B_TARGET_GENES	0	1
c3.tft.v2023.2.Hs.json	PPARA_TARGET_GENES	0	1
c3.tft.v2023.2.Hs.json	MYOGNF1_01	0	1
c3.tft.v2023.2.Hs.json	PIAS4_TARGET_GENES	0	1
c3.tft.v2023.2.Hs.json	CGGAARNGGCNG_UNKNOWN	0	1
c3.tft.v2023.2.Hs.json	PGBD5_TARGET_GENES	0	1
c3.tft.v2023.2.Hs.json	PER1_TARGET_GENES	0	1
c3.tft.v2023.2.Hs.json	PCGF6_TARGET_GENES	0	1
c3.tft.v2023.2.Hs.json	NUFIP1_TARGET_GENES	0	1
c3.tft.v2023.2.Hs.json	ACAWNRNSRCGG_UNKNOWN	0	1
c3.tft.v2023.2.Hs.json	NME2_TARGET_GENES	0	1
c3.tft.v2023.2.Hs.json	NKX2_8_TARGET_GENES	0	1
c3.tft.v2023.2.Hs.json	GTTGNYNNRGNAAC_UNKNOWN	0	1
c3.tft.v2023.2.Hs.json	GTCNYYATGR_UNKNOWN	0	1
c3.tft.v2023.2.Hs.json	GKCGCNNNNNNNTGAYG_UNKNOWN	0	1
c3.tft.v2023.2.Hs.json	CCGNMNNTNACG_UNKNOWN	0	1
c3.tft.v2023.2.Hs.json	MSX1_TARGET_GENES	0	1
c3.tft.v2023.2.Hs.json	PTPRA_TARGET_GENES	0	1
c3.tft.v2023.2.Hs.json	MSX2_TARGET_GENES	0	1
c3.tft.v2023.2.Hs.json	MTHFD1_TARGET_GENES	0	1
c3.tft.v2023.2.Hs.json	ACCTGTTG_UNKNOWN	0	1
c3.tft.v2023.2.Hs.json	GGCNRNWCTTYS_UNKNOWN	0	1
c3.tft.v2023.2.Hs.json	PAX2_01	0	1
c3.tft.v2023.2.Hs.json	ZNF585B_TARGET_GENES	0	1
c3.tft.v2023.2.Hs.json	TFAM_TARGET_GENES	0	1
c3.tft.v2023.2.Hs.json	PTTG1_TARGET_GENES	0	1
c3.tft.v2023.2.Hs.json	RBL1_TARGET_GENES	0	1
c3.tft.v2023.2.Hs.json	TERT_TARGET_GENES	0	1
c3.tft.v2023.2.Hs.json	TERF2_TARGET_GENES	0	1
c3.tft.v2023.2.Hs.json	CRGAARNNNNCGA_UNKNOWN	0	1
c3.tft.v2023.2.Hs.json	SVIL_TARGET_GENES	0	1
c3.tft.v2023.2.Hs.json	EVI1_06	0	1
c3.tft.v2023.2.Hs.json	SQSTM1_TARGET_GENES	0	1
c3.tft.v2023.2.Hs.json	SOX11_TARGET_GENES	0	1
c3.tft.v2023.2.Hs.json	GGAANCGGAANY_UNKNOWN	0	1
c3.tft.v2023.2.Hs.json	NRSF_01	0	1
c3.tft.v2023.2.Hs.json	HOX13_01	0	1
c3.tft.v2023.2.Hs.json	AACWWCAANK_UNKNOWN	0	1
c3.tft.v2023.2.Hs.json	RPA1_TARGET_GENES	0	1
c3.tft.v2023.2.Hs.json	RAX2_TARGET_GENES	0	1
c3.tft.v2023.2.Hs.json	RUVBL1_TARGET_GENES	0	1
c3.tft.v2023.2.Hs.json	RUVBL2_TARGET_GENES	0	1
c3.tft.v2023.2.Hs.json	GGAMTNNNNNTCCY_UNKNOWN	0	1
c3.tft.v2023.2.Hs.json	SETBP1_TARGET_GENES	0	1
c3.tft.v2023.2.Hs.json	SIPA1_TARGET_GENES	0	1
c3.tft.v2023.2.Hs.json	SIX4_TARGET_GENES	0	1
c3.tft.v2023.2.Hs.json	SKP2_TARGET_GENES	0	1
